# Supplementary material for: Multi-omics analysis reveals RNA polymerase II degradation as a novel mechanism of PF-3758309’s anti-tumor activity
Source: Cell Death Discov. 2025 Aug 25;11:404. doi: 10.1038/s41420-025-02677-5 (PMC12379277; doi:10.1038/s41420-025-02677-5)
Supplement: Supplementary file 9 — Supplementary table S1 [file 41420_2025_2677_MOESM9_ESM.xlsx]

## Sheet: Table S1
Table S1. The list of proteins quantified through proteomics analysis.
Protein names	Gene names	Ratio M/L	Ratio H/L	Ratio H/M	Ratio M/L 1	Ratio H/L 1	Ratio H/M 1	Ratio M/L 2	Ratio H/L 2	Ratio H/M 2	Ratio M/L 3	Ratio H/L 3	Ratio H/M 3	Ratio M/L 4	Ratio H/L 4	Ratio H/M 4
	PDCD6	NaN	NaN	NaN	NaN	NaN	NaN	NaN	NaN	NaN	NaN	NaN	NaN	NaN	NaN	NaN
Serpin B6	SERPINB6	0.83462	0.95676	1.1491	0.84857	0.95594	1.0935	0.88151	0.99207	1.0771	0.69157	0.83483	1.1918	0.80331	0.933	1.1766
Guanine nucleotide-binding protein subunit gamma;DnaJ homolog subfamily C member 25	hCG_1994888;DNAJC25	NaN	NaN	NaN	NaN	NaN	NaN	NaN	NaN	NaN	NaN	NaN	NaN	NaN	NaN	NaN
Polycomb group RING finger protein 2	PCGF2	NaN	NaN	NaN	NaN	NaN	NaN	NaN	NaN	NaN	NaN	NaN	NaN	NaN	NaN	NaN
Vigilin	HDLBP	0.84188	0.62573	0.78587	0.89765	0.67767	0.79512	0.80627	0.61263	0.76939	0.87458	0.63282	0.77056	0.77512	0.60136	0.79926
Transmembrane protein 120A	TMEM120A;TMPIT	NaN	NaN	NaN	NaN	NaN	NaN	NaN	NaN	NaN	NaN	NaN	NaN	NaN	NaN	NaN
40S ribosomal protein S9	RPS9	0.9826	0.83369	0.86872	0.92829	0.84917	0.88422	0.92002	0.80985	0.89306	1.0005	0.85853	0.85446	1.0042	0.81084	0.85398
tRNA-splicing endonuclease subunit Sen34	TSEN34	0.91272	0.68619	0.79436	0.93561	0.81358	0.84327	0.97384	0.68619	0.74286	0.54325	0.33282	0.61791	0.72209	0.49473	0.72223
Ceroid-lipofuscinosis neuronal protein 5	CLN5	0.76308	0.55828	0.83665	0.79222	0.64595	0.82374	0.8623	0.84632	0.83665	NaN	NaN	NaN	NaN	NaN	NaN
Transcription elongation factor 1 homolog	ELOF1	0.54533	0.48159	0.69468	NaN	NaN	NaN	NaN	NaN	NaN	NaN	NaN	NaN	NaN	NaN	NaN
Proteasome subunit alpha type;Proteasome subunit alpha type-2	PSMA2	0.8174	0.75596	0.89824	0.8268	0.77457	0.92866	0.81816	0.75123	0.88087	0.80997	0.76944	0.91292	0.78746	0.73382	0.88534
Transcription elongation factor B polypeptide 3	TCEB3	0.59331	0.51763	0.90444	0.65002	0.62052	0.90396	0.52509	0.517	0.91735	NaN	NaN	NaN	NaN	NaN	NaN
Solute carrier family 22 member 18	SLC22A18	0.49947	0.51555	0.89461	0.54504	0.54624	0.87735	NaN	NaN	NaN	NaN	NaN	NaN	NaN	NaN	NaN
Large proline-rich protein BAG6	BAT3;BAG6	1.1124	0.72143	0.66149	1.2395	0.74957	0.67438	1.1123	0.74608	0.67667	1.0959	0.66727	0.63389	1.0385	0.68004	0.64706
Phospholipid-transporting ATPase;Phospholipid-transporting ATPase IG	ATP11C	0.9247	0.92564	0.99128	0.9247	0.92564	0.99128	NaN	NaN	NaN	NaN	NaN	NaN	NaN	NaN	NaN
Transcription cofactor vestigial-like protein 4	VGLL4	NaN	NaN	NaN	NaN	NaN	NaN	NaN	NaN	NaN	NaN	NaN	NaN	NaN	NaN	NaN
	ENAH	NaN	NaN	NaN	NaN	NaN	NaN	NaN	NaN	NaN	NaN	NaN	NaN	NaN	NaN	NaN
Dynein heavy chain 8, axonemal	DNAH8	0.88688	0.86442	0.97417	NaN	NaN	NaN	NaN	NaN	NaN	NaN	NaN	NaN	0.85486	0.80881	0.95987
	NOSIP	NaN	NaN	NaN	NaN	NaN	NaN	NaN	NaN	NaN	NaN	NaN	NaN	NaN	NaN	NaN
Activating molecule in BECN1-regulated autophagy protein 1	AMBRA1	0.84131	0.28347	0.35217	0.67589	0.28347	0.31144	0.95691	0.62751	0.76983	NaN	NaN	NaN	NaN	NaN	NaN
Kelch repeat and BTB domain-containing protein 4	KBTBD4	NaN	NaN	NaN	NaN	NaN	NaN	NaN	NaN	NaN	NaN	NaN	NaN	NaN	NaN	NaN
28S ribosomal protein S21, mitochondrial	MRPS21	0.99399	1.0029	1.0162	0.9897	1.0243	1.0723	1.0846	0.93485	0.86149	0.97863	0.96441	0.99386	0.99852	1.0174	1.0576
Nuclear envelope pore membrane protein POM 121C	POM121C	0.94572	0.87749	0.97344	0.80971	0.9587	1.0723	0.94198	0.91029	1.0336	1.0409	0.8995	0.81818	0.9487	0.85451	0.7566
Amyloid beta A4 precursor protein-binding family B member 1	APBB1	NaN	NaN	NaN	NaN	NaN	NaN	NaN	NaN	NaN	NaN	NaN	NaN	NaN	NaN	NaN
Bcl-2-like protein 12	BCL2L12	0.64641	0.43101	0.67371	NaN	NaN	NaN	NaN	NaN	NaN	NaN	NaN	NaN	NaN	NaN	NaN
Biogenesis of lysosome-related organelles complex 1 subunit 1	BLOC1S1	NaN	NaN	NaN	NaN	NaN	NaN	NaN	NaN	NaN	NaN	NaN	NaN	NaN	NaN	NaN
Nucleobindin-2;Nesfatin-1	HEL-S-109;NUCB2;Nucb2	0.91866	0.93436	1.0192	0.91655	0.97614	1.0114	0.91825	0.90608	1.0558	0.98736	0.95866	1.0123	0.94561	0.88936	0.98833
Thioredoxin reductase 1, cytoplasmic	TXNRD1	0.86479	0.84105	0.95198	0.83684	0.8188	0.95333	0.89062	0.88822	0.96124	0.82003	0.80916	0.94186	0.91529	0.83904	0.95176
Glutathione peroxidase;Phospholipid hydroperoxide glutathione peroxidase, mitochondrial	GPX4	1.0791	1.214	0.87252	1.2981	1.214	0.87252	NaN	NaN	NaN	NaN	NaN	NaN	NaN	NaN	NaN
DDB1- and CUL4-associated factor 13	DCAF13	0.92227	0.64293	0.70454	0.91728	0.68441	0.78316	0.95426	0.6416	0.73256	0.86339	0.5549	0.6461	0.92438	0.61457	0.67985
UBX domain-containing protein 8	UBXN8	NaN	NaN	NaN	NaN	NaN	NaN	NaN	NaN	NaN	NaN	NaN	NaN	NaN	NaN	NaN
Heme oxygenase 2	HMOX2	NaN	NaN	NaN	NaN	NaN	NaN	NaN	NaN	NaN	NaN	NaN	NaN	NaN	NaN	NaN
Induced myeloid leukemia cell differentiation protein Mcl-1	MCL1	NaN	NaN	NaN	NaN	NaN	NaN	NaN	NaN	NaN	NaN	NaN	NaN	NaN	NaN	NaN
Transmembrane channel-like protein;Transmembrane channel-like protein 4	TMC4	NaN	NaN	NaN	NaN	NaN	NaN	NaN	NaN	NaN	NaN	NaN	NaN	NaN	NaN	NaN
Zinc finger protein 195	ZNF195	NaN	NaN	NaN	NaN	NaN	NaN	NaN	NaN	NaN	NaN	NaN	NaN	NaN	NaN	NaN
Hydroxyacyl-thioester dehydratase type 2, mitochondrial	RPP14	NaN	NaN	NaN	NaN	NaN	NaN	NaN	NaN	NaN	NaN	NaN	NaN	NaN	NaN	NaN
Tetratricopeptide repeat protein 25	TTC25	NaN	NaN	NaN	NaN	NaN	NaN	NaN	NaN	NaN	NaN	NaN	NaN	NaN	NaN	NaN
DNA-directed RNA polymerase III subunit RPC7	POLR3G	0.76446	0.71811	1.0697	NaN	NaN	NaN	NaN	NaN	NaN	NaN	NaN	NaN	NaN	NaN	NaN
E3 ubiquitin-protein ligase UHRF1	UHRF1	0.92317	0.435	0.47952	0.91169	0.41685	0.46147	0.92221	0.43004	0.48591	0.92033	0.41841	0.49541	0.98077	0.45445	0.47666
Zinc transporter SLC39A7	SLC39A7	0.60338	0.61063	1.0319	NaN	NaN	NaN	NaN	NaN	NaN	NaN	NaN	NaN	NaN	NaN	NaN
Endoplasmic reticulum-Golgi intermediate compartment protein 2	ERGIC2	1.1981	0.91071	0.8009	NaN	NaN	NaN	1.1411	0.9025	0.80472	1.0012	0.90497	0.96117	1.2441	0.96334	0.77092
Chloride channel protein;H(+)/Cl(-) exchange transporter 3	CLCN3	0.94305	0.74774	1.0116	0.92724	0.78033	1.1089	1.037	0.7448	0.68359	NaN	NaN	NaN	NaN	NaN	NaN
Magnesium transporter protein 1	MAGT1	1.2214	1.1262	0.91723	1.1173	1.1125	0.99498	1.1664	1.1736	0.99053	1.2231	1.0453	0.83539	1.3685	1.1688	0.88739
Beta-catenin-like protein 1	CTNNBL1	0.93546	0.81298	0.85421	1.0182	0.82863	0.7727	0.91929	0.80724	0.84691	0.93749	0.7757	0.85449	0.94023	0.78065	0.84382
Signal peptidase complex subunit 2	SPCS2	1.022	0.92805	0.96009	0.98918	0.96753	0.95801	0.99171	0.91548	0.95464	1.022	0.91461	0.95919	1.0829	0.92805	0.97673
Zinc finger protein 787	ZNF787	1.279	1.4326	1.2043	1.3147	1.3884	1.3329	1.1693	1.3596	1.1644	1.4945	1.4326	1.1834	1.3564	1.6457	1.2363
Oligosaccharyltransferase complex subunit OSTC	OSTC	NaN	NaN	NaN	NaN	NaN	NaN	NaN	NaN	NaN	NaN	NaN	NaN	NaN	NaN	NaN
Protein Mdm4	MDM4;DKFZp781B1423;DKFZp686B01123	NaN	NaN	NaN	NaN	NaN	NaN	NaN	NaN	NaN	NaN	NaN	NaN	NaN	NaN	NaN
DNA repair protein complementing XP-G cells	ERCC5;BIVM-ERCC5	NaN	NaN	NaN	NaN	NaN	NaN	NaN	NaN	NaN	NaN	NaN	NaN	NaN	NaN	NaN
RNA-binding motif protein, X-linked 2	RBMX2	0.95111	0.70401	0.77062	0.92882	0.70401	0.78092	0.98197	0.8621	0.74343	NaN	NaN	NaN	NaN	NaN	NaN
Progesterone-induced-blocking factor 1	PIBF1	NaN	NaN	NaN	NaN	NaN	NaN	NaN	NaN	NaN	NaN	NaN	NaN	NaN	NaN	NaN
Heterogeneous nuclear ribonucleoprotein D-like	HNRNPDL	1.0187	0.87721	0.8731	0.97191	0.90215	0.84541	1.048	0.83739	0.81491	0.96257	0.93735	0.90861	1.0307	0.86532	0.88391
Protein Smaug homolog 2	SAMD4B	0.86267	0.77973	1.0266	NaN	NaN	NaN	0.86267	0.77973	1.0266	NaN	NaN	NaN	NaN	NaN	NaN
Bifunctional ATP-dependent dihydroxyacetone kinase/FAD-AMP lyase (cyclizing);ATP-dependent dihydroxyacetone kinase;FAD-AMP lyase (cyclizing)	TKFC;DAK	1.0636	1.0469	1.1187	1.0716	1.1673	1.114	0.99866	1.0418	1.1325	0.99869	1.05	1.0187	1.0879	1.0272	1.1245
Nuclear receptor-binding factor 2	NRBF2	NaN	NaN	NaN	NaN	NaN	NaN	NaN	NaN	NaN	NaN	NaN	NaN	NaN	NaN	NaN
Synaptojanin-2-binding protein	SYNJ2BP-COX16;SYNJ2BP	0.85797	0.93509	1.0664	0.86598	0.90251	0.97644	0.8566	0.9331	1.0811	0.73763	0.93421	1.0519	0.93628	1.0175	1.1235
Anaphase-promoting complex subunit 16	ANAPC16	0.90014	0.58619	0.76248	NaN	NaN	NaN	NaN	NaN	NaN	NaN	NaN	NaN	NaN	NaN	NaN
Glutathione peroxidase;Glutathione peroxidase 1	GPX1	NaN	NaN	NaN	NaN	NaN	NaN	NaN	NaN	NaN	NaN	NaN	NaN	NaN	NaN	NaN
Calcium/calmodulin-dependent protein kinase type 1D	CAMK1D	0.76841	0.85838	1.1289	NaN	NaN	NaN	0.77445	0.84938	1.0115	NaN	NaN	NaN	NaN	NaN	NaN
40S ribosomal protein S24	RPS24	0.96585	0.86773	0.93219	0.96585	0.87363	0.91723	0.99319	0.87075	0.93059	0.99686	0.82031	0.93037	0.91482	0.82481	0.96102
Myc proto-oncogene protein	MYC	NaN	NaN	NaN	NaN	NaN	NaN	NaN	NaN	NaN	NaN	NaN	NaN	NaN	NaN	NaN
Eukaryotic translation initiation factor 5B	EIF5B	0.78566	0.68	0.90853	0.78602	0.67123	0.90085	0.79383	0.65357	0.91958	0.78988	0.67263	0.89997	0.7381	0.71449	0.93295
Zinc finger protein 36, C3H1 type-like 2	ZFP36L2	NaN	NaN	NaN	NaN	NaN	NaN	NaN	NaN	NaN	NaN	NaN	NaN	NaN	NaN	NaN
S-adenosyl-L-methionine-dependent tRNA 4-demethylwyosine synthase	TYW1B;TYW1	1.2053	0.96504	0.95995	NaN	NaN	NaN	NaN	NaN	NaN	NaN	NaN	NaN	NaN	NaN	NaN
ADP-ribosylation factor-like protein 15	ARL15	NaN	NaN	NaN	NaN	NaN	NaN	NaN	NaN	NaN	NaN	NaN	NaN	NaN	NaN	NaN
MICOS complex subunit MIC27	APOOL	0.63085	0.55179	1.0224	NaN	NaN	NaN	NaN	NaN	NaN	NaN	NaN	NaN	NaN	NaN	NaN
Diacylglycerol kinase;Diacylglycerol kinase delta	DGKD	NaN	NaN	NaN	NaN	NaN	NaN	NaN	NaN	NaN	NaN	NaN	NaN	NaN	NaN	NaN
C-Myc-binding protein	MYCBP	0.73002	0.58355	0.74411	0.72457	0.63489	0.74555	0.7767	0.63597	0.74682	0.7151	0.50148	0.65071	0.64827	0.56062	0.748
SH3 domain-binding glutamic acid-rich-like protein 3	SH3BGRL3	0.89088	0.89136	1.0149	0.88075	0.89297	1.0149	0.92611	0.89106	0.99528	0.9374	0.91387	1.0378	0.89018	0.88934	1.0337
Antigen KI-67	MKI67	0.57121	0.54501	0.94486	0.57273	0.54563	0.94522	0.57975	0.55325	0.95147	0.5706	0.54154	0.93549	0.54871	0.51939	0.96062
Mannose-P-dolichol utilization defect 1 protein	MPDU1;HBEBP2BPA	0.96206	0.7323	0.75441	NaN	NaN	NaN	1.051	0.54629	0.51336	NaN	NaN	NaN	NaN	NaN	NaN
Stromal membrane-associated protein 2	SMAP2	0.53081	0.57952	0.96973	0.63684	0.66172	1.0074	0.53081	0.5219	0.96156	NaN	NaN	NaN	NaN	NaN	NaN
Testis-expressed sequence 2 protein	TEX2	0.81777	0.75272	0.93673	NaN	NaN	NaN	NaN	NaN	NaN	NaN	NaN	NaN	NaN	NaN	NaN
Intersectin-2	ITSN2	0.59665	0.60371	0.9934	0.56041	0.55881	0.98584	0.68984	0.75165	1.1081	NaN	NaN	NaN	NaN	NaN	NaN
BCL2/adenovirus E1B 19 kDa protein-interacting protein 3-like	BNIP3L	NaN	NaN	NaN	NaN	NaN	NaN	NaN	NaN	NaN	NaN	NaN	NaN	NaN	NaN	NaN
Protein CYR61	CYR61	NaN	NaN	NaN	NaN	NaN	NaN	NaN	NaN	NaN	NaN	NaN	NaN	NaN	NaN	NaN
Protein-lysine N-methyltransferase METTL10	METTL10	0.91347	0.74103	0.67304	NaN	NaN	NaN	1.2987	1.2761	0.64207	NaN	NaN	NaN	NaN	NaN	NaN
Protocadherin Fat 1;Protocadherin Fat 1, nuclear form	FAT1	0.17896	0.11544	0.74785	0.17894	0.11405	0.66602	0.1713	0.12508	0.88547	NaN	NaN	NaN	NaN	NaN	NaN
Clathrin heavy chain;Clathrin heavy chain 1	CLTC	0.89253	0.83525	0.93648	0.88755	0.83454	0.92768	0.8991	0.8299	0.9357	0.87787	0.83091	0.94198	0.88235	0.84612	0.93715
MOB kinase activator 2	MOB2	0.71868	0.73424	NaN	NaN	NaN	NaN	NaN	NaN	NaN	NaN	NaN	NaN	NaN	NaN	NaN
B-cell CLL/lymphoma 9 protein	BCL9	NaN	NaN	NaN	NaN	NaN	NaN	NaN	NaN	NaN	NaN	NaN	NaN	NaN	NaN	NaN
NF-kappa-B inhibitor epsilon	NFKBIE	NaN	NaN	NaN	NaN	NaN	NaN	NaN	NaN	NaN	NaN	NaN	NaN	NaN	NaN	NaN
	POLR2E	1.1122	0.51869	0.46655	1.0452	0.47029	0.45775	1.1486	0.61995	0.47277	1.0837	0.49803	0.47334	1.1208	0.526	0.46339
Tetratricopeptide repeat protein 28	TTC28	1.149	0.90603	0.8244	NaN	NaN	NaN	NaN	NaN	NaN	1.149	0.90603	0.8244	NaN	NaN	NaN
Endophilin-B1	SH3GLB1	0.63312	0.58293	0.97428	0.6173	0.6194	0.97232	0.63312	0.54457	1.0188	0.71998	0.53488	1.0116	0.5068	0.39857	0.74441
Ethanolaminephosphotransferase 1	EPT1	0.82813	0.95523	1.1268	NaN	NaN	NaN	NaN	NaN	NaN	NaN	NaN	NaN	NaN	NaN	NaN
ATP-binding cassette sub-family B member 7, mitochondrial	ABCB7	0.86951	0.82327	0.95635	0.86392	0.88839	0.95641	0.86358	0.84804	0.93693	0.35096	0.34941	1.0269	NaN	NaN	NaN
Low-density lipoprotein receptor-related protein 8	LRP8	NaN	NaN	NaN	NaN	NaN	NaN	NaN	NaN	NaN	NaN	NaN	NaN	NaN	NaN	NaN
Synapsin-2	SYN2	0.43385	0.34458	0.80416	NaN	NaN	NaN	NaN	NaN	NaN	NaN	NaN	NaN	NaN	NaN	NaN
Kinesin-like protein;Kinesin-like protein KIF1B	KIF1B;KIF1Bbeta	0.50757	0.49719	0.97329	0.55292	0.55383	0.97329	NaN	NaN	NaN	NaN	NaN	NaN	NaN	NaN	NaN
GMP reductase;GMP reductase 2	GMPR2	0.93441	0.88835	0.93772	0.96881	0.91264	0.97287	0.97781	0.9466	0.90157	0.92218	0.84005	0.9299	0.86574	0.82564	0.9473
Putative RNA-binding protein 15	RBM15	0.9607	1.0286	1.0494	0.82725	1.0995	1.0494	0.78324	1.073	1.1352	1.033	1.0361	1.0296	0.97564	0.96481	0.98618
Round spermatid basic protein 1	RSBN1	0.86508	0.70576	0.88046	1.1205	0.74484	0.63693	NaN	NaN	NaN	NaN	NaN	NaN	0.74144	0.69627	0.93983
Gamma-adducin	ADD3	0.51199	0.55912	0.92263	0.47577	0.58745	0.93039	0.47063	0.49174	0.92782	NaN	NaN	NaN	NaN	NaN	NaN
NADH dehydrogenase [ubiquinone] 1 alpha subcomplex subunit 10, mitochondrial	NDUFA10	1.0798	1.0278	0.96136	1.1062	1.0262	0.96389	1.0568	0.93312	1.0099	1.1334	1.0278	0.97478	1.0685	1.0556	0.93309
Inhibitor of growth protein;Inhibitor of growth protein 1	ING1	0.96504	0.71587	0.89725	NaN	NaN	NaN	NaN	NaN	NaN	NaN	NaN	NaN	NaN	NaN	NaN
Nucleolar protein of 40 kDa	ZCCHC17	NaN	NaN	NaN	NaN	NaN	NaN	NaN	NaN	NaN	NaN	NaN	NaN	NaN	NaN	NaN
Cadherin-1;E-Cad/CTF1;E-Cad/CTF2;E-Cad/CTF3	CDH1	0.62346	0.65604	1.1941	0.67387	0.62682	1.2185	0.73119	0.6242	0.97369	0.62937	0.74341	1.3173	0.34903	0.50552	1.4257
ATP-binding cassette sub-family A member 2	ABCA2	NaN	NaN	NaN	NaN	NaN	NaN	NaN	NaN	NaN	NaN	NaN	NaN	NaN	NaN	NaN
Protein FAM83D	FAM83D	0.5451	0.42083	0.74632	0.59978	0.4895	0.71116	0.48718	0.30284	0.74632	NaN	NaN	NaN	NaN	NaN	NaN
Vacuolar protein sorting-associated protein 11 homolog	VPS11	0.85223	0.7406	0.95322	0.86525	0.76987	0.92179	0.63428	0.59244	0.93013	0.6949	0.71079	1.2325	NaN	NaN	NaN
60S ribosomal protein L17	RPL17;RPL17-C18orf32	0.8774	0.86999	0.98805	0.91279	0.89746	0.99452	0.86363	0.92954	1.0132	0.85208	0.83716	0.97745	0.85706	0.85251	0.90947
Basal cell adhesion molecule	BCAM	NaN	NaN	NaN	NaN	NaN	NaN	NaN	NaN	NaN	NaN	NaN	NaN	NaN	NaN	NaN
PCTP-like protein	STARD10	0.84282	0.67942	0.85349	0.8662	0.64768	0.69655	0.84664	0.70505	0.85349	NaN	NaN	NaN	NaN	NaN	NaN
Ribonuclease H2 subunit B	RNASEH2B	0.96442	0.8232	0.84826	0.93725	0.89718	0.76652	NaN	NaN	NaN	1.0483	0.85173	0.86444	0.9639	0.77846	0.81773
ATPase ASNA1	ASNA1	0.79226	0.6884	0.93223	0.76965	0.66684	0.95238	0.83491	0.72833	0.9198	0.80446	0.73211	0.94306	0.8	0.68881	0.91022
Required for meiotic nuclear division protein 1 homolog	RMND1	0.84748	0.93731	1.001	0.81519	1.0719	0.96405	0.82961	1.023	1.2371	0.86573	0.85882	0.97452	NaN	NaN	NaN
YTH domain-containing family protein 2	YTHDF2	0.40706	0.26669	0.93973	0.28385	0.26108	0.92521	0.38983	0.32556	0.79729	0.44203	0.30057	0.95214	0.4533	0.24292	1.0397
Unconventional myosin-Va	MYO5A	0.87371	0.81337	0.85858	0.86393	0.80122	0.88954	1.0153	0.83309	0.8003	0.83321	0.82041	1.0347	0.91585	0.79088	0.98058
Vacuolar protein sorting-associated protein VTA1 homolog	VTA1	0.89022	0.83972	0.9269	0.86549	0.82163	0.91752	0.93843	0.83439	0.93203	0.84651	0.84529	0.93773	0.86068	0.85284	0.9485
Serine/threonine-protein kinase Nek3	NEK3	NaN	NaN	NaN	NaN	NaN	NaN	NaN	NaN	NaN	NaN	NaN	NaN	NaN	NaN	NaN
Glutathione S-transferase theta-2B;Glutathione S-transferase theta-2	Em:AP000351.3;GSTT2;GSTT2B	1.0712	1.0135	0.97556	1.1113	1.0135	0.93837	1.0803	1.0142	0.96189	1.0222	1.0595	1.0836	NaN	NaN	NaN
Ubiquitin-conjugating enzyme E2 D3;Ubiquitin-conjugating enzyme E2 D2	UBE2D3;UBE2D2	0.66198	0.65019	0.96344	0.6109	0.6194	0.96404	0.66198	0.69859	1.0475	NaN	NaN	NaN	0.69589	0.67309	0.90762
Protein jagunal homolog 1	JAGN1	0.83615	1.0407	1.2436	0.83615	1.0541	1.2691	0.76476	1.0128	1.3129	NaN	NaN	NaN	NaN	NaN	NaN
Transporter;Sodium- and chloride-dependent taurine transporter	SLC6A6	NaN	NaN	NaN	NaN	NaN	NaN	NaN	NaN	NaN	NaN	NaN	NaN	NaN	NaN	NaN
Antigen peptide transporter 2	TAP2	1.1297	1.0497	0.99774	0.42301	0.48063	1.0485	1.0785	1.0497	0.96134	NaN	NaN	NaN	1.3459	1.3643	0.95426
Probable inactive glycosyltransferase 25 family member 3	CERCAM	NaN	NaN	NaN	NaN	NaN	NaN	NaN	NaN	NaN	NaN	NaN	NaN	NaN	NaN	NaN
WASH complex subunit FAM21A	FAM21A	0.74509	0.84071	1.0541	0.87653	0.84071	1.0865	0.74509	0.86727	1.1467	NaN	NaN	NaN	0.52944	0.48222	0.89573
C-Jun-amino-terminal kinase-interacting protein 3	MAPK8IP3	NaN	NaN	NaN	NaN	NaN	NaN	NaN	NaN	NaN	NaN	NaN	NaN	NaN	NaN	NaN
Seizure 6-like protein 2	SEZ6L2	1.14	1.1455	0.93631	1.6369	1.2914	0.74372	1.048	0.99063	0.93631	NaN	NaN	NaN	NaN	NaN	NaN
Mediator of RNA polymerase II transcription subunit 6	MED6	0.70957	0.65169	0.96836	0.70011	0.63914	1.0172	0.72433	0.66449	0.92186	NaN	NaN	NaN	NaN	NaN	NaN
ATP-dependent RNA helicase DHX29	DHX29	0.91533	0.72401	0.8618	0.98535	0.74591	0.85342	0.97139	0.77137	0.90598	0.90033	0.68687	0.81332	0.89675	0.63326	0.89788
Signal recognition particle 19 kDa protein	SRP19	0.74387	0.79433	1.0166	0.71748	0.76892	1.0362	0.71479	0.79063	1.0044	0.8614	0.79804	1.0058	0.73345	0.88571	1.0213
UTP--glucose-1-phosphate uridylyltransferase	UGP2	0.90383	0.88969	1.0242	NaN	NaN	NaN	NaN	NaN	NaN	NaN	NaN	NaN	NaN	NaN	NaN
Sorting nexin;Sorting nexin-9	SNX9	0.81579	0.78125	1.0629	0.96054	0.86244	0.90668	0.81579	0.76695	0.94974	0.6668	0.81115	1.0874	0.7461	0.74423	1.1499
UPF0585 protein C16orf13	C16orf13	1.1288	1.232	1.1037	1.0757	1.3378	1.1312	1.2889	1.1415	1.0768	NaN	NaN	NaN	NaN	NaN	NaN
Ribonucleoprotein PTB-binding 1	RAVER1	1.0215	0.90016	0.84259	0.89146	0.6676	0.79726	0.83514	0.69357	0.8384	1.0148	0.94229	0.8569	1.1295	0.96468	0.92761
ATP-dependent DNA helicase Q4	RECQL4	1.0923	0.70306	0.68361	1.0832	0.66767	0.62423	1.3466	0.83353	0.64148	NaN	NaN	NaN	NaN	NaN	NaN
Alpha-1,2-mannosyltransferase ALG9	ALG9	NaN	NaN	NaN	NaN	NaN	NaN	NaN	NaN	NaN	NaN	NaN	NaN	NaN	NaN	NaN
Beta-parvin	PARVB	0.98561	0.75802	0.72457	0.90071	0.63574	0.71036	1.3589	1.0163	0.72457	NaN	NaN	NaN	NaN	NaN	NaN
Myristoylated alanine-rich C-kinase substrate	MARCKS	0.48194	0.44545	0.95719	0.53721	0.43113	0.83842	0.46769	0.46616	0.93052	0.57047	0.43855	1.0389	0.47924	0.55488	0.96337
Ribonuclease T2	RNASET2	0.76779	0.64936	1.0146	0.6604	0.64936	1.0146	0.80918	0.7251	1.0059	0.93858	0.77756	0.88942	0.71109	0.67454	1.0054
Isocitrate dehydrogenase [NAD] subunit, mitochondrial;Isocitrate dehydrogenase [NAD] subunit beta, mitochondrial	IDH3B	0.92745	0.85406	0.95257	0.98431	0.86833	0.96059	0.98192	0.86537	0.91715	0.87173	0.82201	0.96131	0.82354	0.81365	0.95896
Methyltransferase-like protein 7B	METTL7B	0.85353	0.90623	1.0554	0.73525	0.84697	1.0543	0.89357	0.95044	1.034	NaN	NaN	NaN	0.7729	0.8435	1.1375
Cyclin-dependent kinase 16	CDK16	0.68886	0.86612	1.1629	0.63066	0.88664	1.0835	NaN	NaN	NaN	NaN	NaN	NaN	NaN	NaN	NaN
Inositol hexakisphosphate and diphosphoinositol-pentakisphosphate kinase 2	PPIP5K2	1.0295	1.0563	0.99813	NaN	NaN	NaN	1.0295	1.0563	1.0152	NaN	NaN	NaN	NaN	NaN	NaN
Kinesin-like protein;Kinesin-like protein KIF3A	KIF3A	0.72634	0.78312	1.0063	0.7458	0.71254	0.99366	0.75944	0.77501	1.0294	0.62269	0.83469	1.078	0.71332	0.83701	1.0571
Ribosome maturation protein SBDS	SBDS	0.81084	0.67408	0.83708	0.79491	0.69129	0.87099	0.80219	0.65918	0.83195	0.80624	0.67187	0.82724	0.84977	0.67536	0.82965
Hypoxia up-regulated protein 1	HYOU1	0.90719	0.87408	1.0028	0.90684	0.86174	1.0108	0.8733	0.93812	1.0138	0.95279	0.88956	0.97813	0.91318	0.84242	0.99219
E2F-associated phosphoprotein	EAPP	1.1826	0.86445	0.70282	NaN	NaN	NaN	NaN	NaN	NaN	0.99155	0.86445	0.7621	NaN	NaN	NaN
Synaptosomal-associated protein 47	SNAP47	NaN	NaN	NaN	NaN	NaN	NaN	NaN	NaN	NaN	NaN	NaN	NaN	NaN	NaN	NaN
Calpain-5	CAPN5	NaN	NaN	NaN	NaN	NaN	NaN	NaN	NaN	NaN	NaN	NaN	NaN	NaN	NaN	NaN
Kanadaptin	SLC4A1AP	0.85723	0.56248	0.75711	0.85723	0.57092	0.7373	0.81402	0.53819	0.78043	0.86095	0.60103	0.81929	0.78149	0.52251	0.61065
Kinesin-like protein;Centromere-associated protein E	CENPE	0.91431	0.69995	0.82962	NaN	NaN	NaN	NaN	NaN	NaN	0.91431	0.65828	0.76872	NaN	NaN	NaN
Alkaline phosphatase;Alkaline phosphatase, placental-like	ALPPL2	NaN	NaN	NaN	NaN	NaN	NaN	NaN	NaN	NaN	NaN	NaN	NaN	NaN	NaN	NaN
Lysine-specific demethylase 6A;Histone demethylase UTY	KDM6A;UTY	NaN	NaN	NaN	NaN	NaN	NaN	NaN	NaN	NaN	NaN	NaN	NaN	NaN	NaN	NaN
Sorting nexin-12	SNX12	0.7659	0.73244	0.93759	0.77673	0.71791	0.89806	0.82781	0.73884	0.83729	0.77142	0.74627	1.0055	0.7162	0.70744	0.9738
Collagen alpha-1(VI) chain	COL6A1	0.69471	0.84037	1.2212	0.45453	0.6566	1.2045	0.69471	0.88649	1.2434	NaN	NaN	NaN	0.59997	0.7075	1.2175
Nodal modulator 1	NOMO1	0.96622	0.84725	0.90359	1.0773	0.99664	0.92826	NaN	NaN	NaN	0.95366	0.70312	0.76688	0.89417	0.8304	1.0174
Zinc finger MIZ domain-containing protein 2	ZMIZ2	1.4936	1.2357	0.9385	1.4521	1.1876	0.8605	1.4936	1.2863	0.9892	NaN	NaN	NaN	NaN	NaN	NaN
Septin-8	2017-09-08	0.76999	0.77482	0.96764	0.83456	0.78722	0.97276	0.751	0.76892	0.97736	0.76999	0.77709	1.0245	0.7404	0.62284	0.86469
Sulfhydryl oxidase;Sulfhydryl oxidase 2	QSOX2	0.80885	0.6241	0.98046	0.56404	0.62081	1.3433	0.9747	0.63746	0.84303	NaN	NaN	NaN	NaN	NaN	NaN
Ataxin-3	ATXN3	0.71536	0.64596	0.90297	0.72216	0.64715	0.93551	0.68013	0.64732	0.90297	0.74444	0.6762	0.80801	0.73495	0.56651	0.89322
Arfaptin-2	ARFIP2	0.75217	0.65482	0.90903	0.70505	0.574	0.88877	0.40646	0.39621	0.81253	1.0075	0.77388	1.0774	0.84169	0.77228	0.98246
15 kDa selenoprotein	2017-09-15	NaN	NaN	NaN	NaN	NaN	NaN	NaN	NaN	NaN	NaN	NaN	NaN	NaN	NaN	NaN
LisH domain-containing protein ARMC9	ARMC9	0.71454	0.36572	0.49462	0.71454	0.36572	0.49462	NaN	NaN	NaN	NaN	NaN	NaN	NaN	NaN	NaN
Zinc finger and BTB domain-containing protein 9	ZBTB9	NaN	NaN	NaN	NaN	NaN	NaN	NaN	NaN	NaN	NaN	NaN	NaN	NaN	NaN	NaN
Krueppel-like factor 13	KLF13	NaN	NaN	NaN	NaN	NaN	NaN	NaN	NaN	NaN	NaN	NaN	NaN	NaN	NaN	NaN
	HUWE1	NaN	NaN	NaN	NaN	NaN	NaN	NaN	NaN	NaN	NaN	NaN	NaN	NaN	NaN	NaN
Arf-GAP with GTPase, ANK repeat and PH domain-containing protein 1	AGAP1	1.1294	1.2149	0.76428	NaN	NaN	NaN	NaN	NaN	NaN	NaN	NaN	NaN	NaN	NaN	NaN
	EPPK1	0.71461	0.68761	0.97591	0.73926	0.68963	0.99385	0.75652	0.72296	1.0097	0.67763	0.62513	0.9704	0.69123	0.66378	0.93247
Gamma-tubulin complex component 5	TUBGCP5	NaN	NaN	NaN	NaN	NaN	NaN	NaN	NaN	NaN	NaN	NaN	NaN	NaN	NaN	NaN
Proteasome activator complex subunit 2	PSME2	1.1789	1.0849	0.95692	1.1921	1.091	0.94092	1.1846	1.1073	0.93513	1.1244	1.0677	0.99662	1.1791	1.1024	0.96028
Protein CIP2A	KIAA1524	0.85681	0.6765	0.79291	0.85908	0.71725	0.87505	0.75221	0.57789	0.7567	NaN	NaN	NaN	0.93753	0.83747	0.86283
Round spermatid basic protein 1-like protein	RSBN1L	1.1444	1.6651	1.3016	1.2358	1.616	1.3203	1.0992	1.6651	1.2585	NaN	NaN	NaN	NaN	NaN	NaN
WASH complex subunit 7	KIAA1033	0.84038	0.68188	0.82903	0.85096	0.69575	0.82903	0.85339	0.69886	0.81353	0.69619	0.66954	0.92332	0.62501	0.52712	0.79496
39S ribosomal protein L45, mitochondrial	MRPL45	0.77424	0.72149	1.0394	0.77743	0.64524	1.0566	0.76719	0.71224	0.99099	0.78437	0.77356	1.0395	0.76078	0.76395	1.0096
26S protease regulatory subunit 10B	PSMC6	0.82173	0.80038	0.97267	0.88013	0.87677	0.99814	0.71962	0.77596	0.98026	0.8468	0.84161	0.96094	0.81626	0.79511	0.94784
WD repeat-containing protein 20	WDR20	NaN	NaN	NaN	NaN	NaN	NaN	NaN	NaN	NaN	NaN	NaN	NaN	NaN	NaN	NaN
Nuclear prelamin A recognition factor	NARF	0.90115	0.59873	0.60933	0.91062	0.47667	0.57038	NaN	NaN	NaN	NaN	NaN	NaN	NaN	NaN	NaN
Dedicator of cytokinesis protein 1	DOCK1	0.7895	0.96865	0.95645	0.65417	0.69108	1.047	0.83366	1.1002	1.3589	0.7895	1.0053	0.94039	NaN	NaN	NaN
	TISP43	NaN	NaN	NaN	NaN	NaN	NaN	NaN	NaN	NaN	NaN	NaN	NaN	NaN	NaN	NaN
Tail-anchored protein insertion receptor WRB	WRB	NaN	NaN	NaN	NaN	NaN	NaN	NaN	NaN	NaN	NaN	NaN	NaN	NaN	NaN	NaN
		NaN	NaN	NaN	NaN	NaN	NaN	NaN	NaN	NaN	NaN	NaN	NaN	NaN	NaN	NaN
	LINC00493	NaN	NaN	NaN	NaN	NaN	NaN	NaN	NaN	NaN	NaN	NaN	NaN	NaN	NaN	NaN
Putative bifunctional UDP-N-acetylglucosamine transferase and deubiquitinase ALG13	ALG13	0.74748	0.68279	0.8848	0.83195	0.71799	0.83582	0.76359	0.66937	0.92027	NaN	NaN	NaN	NaN	NaN	NaN
Uncharacterized protein FLJ45252	AAK1	0.63434	0.75127	1.1873	NaN	NaN	NaN	NaN	NaN	NaN	NaN	NaN	NaN	NaN	NaN	NaN
	ADSL	NaN	NaN	NaN	NaN	NaN	NaN	NaN	NaN	NaN	NaN	NaN	NaN	NaN	NaN	NaN
ES1 protein homolog, mitochondrial	C21orf33	0.89428	0.97409	1.1414	0.93834	1.0207	1.0231	0.92958	0.97828	1.138	0.74072	0.84704	1.2513	0.89428	0.97472	1.1895
Mitogen-activated protein kinase kinase kinase kinase;Mitogen-activated protein kinase kinase kinase kinase 5	MAP4K5	0.75001	0.55273	0.77035	0.71163	0.58172	0.82006	0.75001	0.5504	0.72268	NaN	NaN	NaN	NaN	NaN	NaN
Pyrroline-5-carboxylate reductase;Pyrroline-5-carboxylate reductase 3	PYCRL	0.87724	0.98647	1.1252	0.85556	1.0552	1.1192	0.90426	0.95214	1.1451	1.029	0.98647	1.0748	NaN	NaN	NaN
CLK4-associating serine/arginine rich protein	CLASRP	0.73867	0.66338	0.8627	0.7506	0.58452	0.79908	NaN	NaN	NaN	NaN	NaN	NaN	NaN	NaN	NaN
Retinol-binding protein 1	RBP1	1.0132	0.92908	0.9343	1.0281	0.90921	0.95929	1.0835	0.96477	0.95172	1.0182	0.91177	0.91504	0.9973	0.90459	0.93251
DDB1- and CUL4-associated factor 10	DCAF10	NaN	NaN	NaN	NaN	NaN	NaN	NaN	NaN	NaN	NaN	NaN	NaN	NaN	NaN	NaN
	COL14A1	NaN	NaN	NaN	NaN	NaN	NaN	NaN	NaN	NaN	NaN	NaN	NaN	NaN	NaN	NaN
Selenocysteine lyase	SCLY	0.86574	0.96436	1.0816	1.045	0.91875	1.0097	0.95424	1.0764	1.0264	0.77678	1.0179	1.1957	0.76756	0.80837	1.0772
Ribosomal protein S6 kinase;Ribosomal protein S6 kinase alpha-5	RPS6KA5	0.67677	0.67968	0.91442	0.76788	0.68384	0.89314	0.64953	0.67183	0.96475	NaN	NaN	NaN	NaN	NaN	NaN
	GAPVD1	NaN	NaN	NaN	NaN	NaN	NaN	NaN	NaN	NaN	NaN	NaN	NaN	NaN	NaN	NaN
Muscleblind-like protein 1	MBNL1	0.97644	0.89712	0.96073	1.0087	0.98117	0.97578	0.94262	0.88232	0.92101	1.0407	0.88511	0.99893	0.96835	0.92001	0.92844
Protein-tyrosine-phosphatase;Tyrosine-protein phosphatase non-receptor type 9	PTPN9	0.94857	0.89633	0.95915	0.94857	0.89633	0.95915	NaN	NaN	NaN	NaN	NaN	NaN	NaN	NaN	NaN
RNA-binding protein 44	RBM44	NaN	NaN	NaN	NaN	NaN	NaN	NaN	NaN	NaN	NaN	NaN	NaN	NaN	NaN	NaN
RNA-binding protein 10	RBM10	0.86547	0.83488	0.95612	0.84313	0.80507	0.9359	0.87568	0.82484	0.95258	0.87629	0.83083	0.96697	0.91709	0.86452	0.99772
SCL-interrupting locus protein	STIL	NaN	NaN	NaN	NaN	NaN	NaN	NaN	NaN	NaN	NaN	NaN	NaN	NaN	NaN	NaN
MAP kinase-activating death domain protein	MADD	0.6316	0.55178	0.94684	0.65047	0.59902	1.0027	NaN	NaN	NaN	NaN	NaN	NaN	NaN	NaN	NaN
Transcription factor E2-alpha	TCF3	0.7072	0.60311	0.86048	NaN	NaN	NaN	NaN	NaN	NaN	NaN	NaN	NaN	NaN	NaN	NaN
G-protein-signaling modulator 1	GPSM1	0.80228	0.62189	0.807	NaN	NaN	NaN	0.80228	0.62189	0.807	NaN	NaN	NaN	NaN	NaN	NaN
Arf-GAP with SH3 domain, ANK repeat and PH domain-containing protein 1	ASAP1	0.62377	0.59154	0.93933	0.61457	0.58401	1.1165	0.59606	0.54335	0.61015	NaN	NaN	NaN	NaN	NaN	NaN
WD repeat-containing protein 47	WDR47	0.62041	0.60062	0.96582	0.5896	0.58584	1.0144	0.62041	0.64496	0.91393	NaN	NaN	NaN	NaN	NaN	NaN
A-kinase anchor protein 9	AKAP9	0.84271	0.69302	0.79472	0.9061	0.71509	0.7382	0.71904	0.55297	0.82782	0.74729	0.78162	0.71552	NaN	NaN	NaN
CDK5 regulatory subunit-associated protein 2	CDK5RAP2	NaN	NaN	NaN	NaN	NaN	NaN	NaN	NaN	NaN	NaN	NaN	NaN	NaN	NaN	NaN
GPALPP motifs-containing protein 1	GPALPP1	0.83392	0.71779	0.84104	0.83079	0.65545	0.77875	0.83392	0.71779	0.90727	NaN	NaN	NaN	NaN	NaN	NaN
Non-specific serine/threonine protein kinase;Serine/threonine-protein kinase MRCK alpha	CDC42BPA	0.92042	0.80203	0.84684	0.72384	0.68061	0.91023	0.85933	0.72617	0.85405	1.1028	0.93535	0.75419	NaN	NaN	NaN
Neuron navigator 1	NAV1	NaN	NaN	NaN	NaN	NaN	NaN	NaN	NaN	NaN	NaN	NaN	NaN	NaN	NaN	NaN
Protein-L-isoaspartate O-methyltransferase;Protein-L-isoaspartate(D-aspartate) O-methyltransferase	PCMT1	0.8788	0.86294	0.99362	0.84955	0.88123	0.99962	0.83902	0.84559	1.0111	0.88693	0.89822	0.95851	0.90667	0.8517	0.98372
Metaxin-1	MTX1	1.0308	0.92183	0.90488	0.70479	0.62309	0.84351	1.0352	0.94828	0.95838	0.84261	0.85257	0.94622	NaN	NaN	NaN
Unconventional myosin-VI	MYO6	0.89518	0.82029	0.9184	0.9075	0.83473	0.89604	0.92558	0.81687	0.90054	0.89362	0.81664	0.92719	0.87665	0.81026	0.92745
MAP7 domain-containing protein 3	MAP7D3	1.0044	0.82708	0.94041	NaN	NaN	NaN	0.87523	0.82708	0.94269	NaN	NaN	NaN	NaN	NaN	NaN
Fucose-1-phosphate guanylyltransferase	FPGT	0.8455	1.2449	1.2051	0.94255	0.92688	0.93735	NaN	NaN	NaN	NaN	NaN	NaN	NaN	NaN	NaN
Zinc finger protein 691	ZNF691	0.66643	0.53933	0.86865	NaN	NaN	NaN	0.66643	0.53933	0.86865	NaN	NaN	NaN	NaN	NaN	NaN
U1 small nuclear ribonucleoprotein C	SNRPC	0.77699	0.87319	1.0484	0.82086	0.87733	1.0371	0.83961	0.87586	1.0555	0.76931	0.82793	1.0545	0.81605	0.87431	1.0269
Trimeric intracellular cation channel type B	TMEM38B	NaN	NaN	NaN	NaN	NaN	NaN	NaN	NaN	NaN	NaN	NaN	NaN	NaN	NaN	NaN
NF-kappa-B inhibitor-like protein 1	NFKBIL1	NaN	NaN	NaN	NaN	NaN	NaN	NaN	NaN	NaN	NaN	NaN	NaN	NaN	NaN	NaN
Abl interactor 1	ABI1	0.79979	0.74249	0.94368	0.8098	0.77754	0.93547	0.82728	0.809	0.95492	0.74418	0.65793	0.87016	0.70872	0.663	0.97155
Ribosome-binding protein 1	RRBP1	0.86572	0.9246	1.0643	0.86491	0.92004	1.0558	0.875	0.92808	1.0729	0.8658	0.92149	1.0566	0.86095	0.92972	1.0714
WD repeat-containing protein WRAP73	WRAP73	0.7083	0.46294	0.63605	0.7083	0.46294	0.63605	NaN	NaN	NaN	NaN	NaN	NaN	NaN	NaN	NaN
Ral guanine nucleotide dissociation stimulator-like 3	RGL3	NaN	NaN	NaN	NaN	NaN	NaN	NaN	NaN	NaN	NaN	NaN	NaN	NaN	NaN	NaN
TBC1 domain family member 22A	TBC1D22A	0.80316	0.60425	1.1522	NaN	NaN	NaN	NaN	NaN	NaN	NaN	NaN	NaN	NaN	NaN	NaN
TNFAIP3-interacting protein 1	TNIP1	1.0036	0.92462	0.95314	NaN	NaN	NaN	NaN	NaN	NaN	NaN	NaN	NaN	NaN	NaN	NaN
Sideroflexin;Sideroflexin-3	SFXN3	0.853	0.77512	0.93051	0.84843	0.74984	0.9559	0.84825	0.98069	1.0401	0.96115	0.83117	0.83675	0.85418	0.75714	0.8903
Conserved oligomeric Golgi complex subunit 4	COG4	0.70438	0.64827	0.95285	0.64381	0.58011	0.93866	0.68068	0.64827	0.98801	1.0939	0.77511	0.90025	0.8687	0.65984	0.7075
Calcium/calmodulin-dependent protein kinase type II subunit gamma	CAMK2G	0.70596	0.76664	1.0164	0.72778	0.76664	1.011	0.62821	0.65921	1.0426	0.8618	0.81492	1.0015	0.67635	0.79151	1.0818
Helicase SRCAP	SRCAP	1.2397	0.67801	0.65174	1.0925	0.63133	0.55762	NaN	NaN	NaN	NaN	NaN	NaN	NaN	NaN	NaN
Myeloid differentiation primary response protein MyD88	MYD88	0.54809	0.47241	0.794	NaN	NaN	NaN	0.61827	0.58256	0.77908	NaN	NaN	NaN	NaN	NaN	NaN
Poliovirus receptor	PVR	0.54716	0.60133	1.0626	0.66205	0.68024	1.0529	0.65652	0.69991	1.0911	0.5143	0.55672	1.0689	0.50242	0.53828	1.1149
Oxysterol-binding protein;Oxysterol-binding protein 2	OSBP2	1.4006	0.8275	0.59231	NaN	NaN	NaN	NaN	NaN	NaN	NaN	NaN	NaN	NaN	NaN	NaN
Exocyst complex component 7	EXOC7	0.69101	0.69648	0.96001	0.7658	0.69103	1.0316	0.84674	0.68577	0.98923	0.69101	0.66978	0.92771	0.67558	0.74743	0.93191
Adenylate cyclase type 3	ADCY3	NaN	NaN	NaN	NaN	NaN	NaN	NaN	NaN	NaN	NaN	NaN	NaN	NaN	NaN	NaN
RPA-interacting protein	RPAIN	NaN	NaN	NaN	NaN	NaN	NaN	NaN	NaN	NaN	NaN	NaN	NaN	NaN	NaN	NaN
WAS/WASL-interacting protein family member 3	WIPF3	NaN	NaN	NaN	NaN	NaN	NaN	NaN	NaN	NaN	NaN	NaN	NaN	NaN	NaN	NaN
Four and a half LIM domains protein 2	FHL2	1.2233	0.9256	0.74228	1.1524	0.97288	0.72273	1.313	1.1061	0.83857	1.1462	0.80331	0.73374	1.1495	0.88255	0.72268
Chromodomain-helicase-DNA-binding protein 1-like	CHD1L	1.2338	0.99836	0.8648	1.1696	0.94493	0.94905	1.2138	0.9394	0.78538	1.304	1.2519	0.93947	NaN	NaN	NaN
Polyhomeotic-like protein 2	PHC2	0.68631	0.64963	0.97535	0.65405	0.62155	0.97535	0.74325	0.68086	1.0187	0.67895	0.75706	0.93573	0.6636	0.69158	1.057
F-box only protein 44	FBXO44	NaN	NaN	NaN	NaN	NaN	NaN	NaN	NaN	NaN	NaN	NaN	NaN	NaN	NaN	NaN
Exocyst complex component 5	EXOC5	0.80356	0.75505	0.97159	0.85375	0.82597	1.0122	0.81973	0.80371	0.91656	0.71338	0.72534	1.0168	0.75744	0.65258	0.91026
Ras GTPase-activating protein 2	RASA2	0.61242	0.62061	0.93057	0.54716	0.51207	0.93894	0.539	0.49232	0.90309	NaN	NaN	NaN	NaN	NaN	NaN
Torsin-1A-interacting protein 1	TOR1AIP1	0.84134	0.83867	1.0093	0.83517	0.82002	0.99453	0.85309	0.88021	1.007	0.90204	0.86784	1.0137	0.86832	0.88251	1.0364
Rho GTPase-activating protein 5	ARHGAP5	0.66651	0.58417	0.81622	NaN	NaN	NaN	NaN	NaN	NaN	NaN	NaN	NaN	NaN	NaN	NaN
Vacuolar fusion protein MON1 homolog A	MON1A	0.62929	0.68923	1.0923	NaN	NaN	NaN	NaN	NaN	NaN	NaN	NaN	NaN	NaN	NaN	NaN
Aldo-keto reductase family 1 member C3	AKR1C3	NaN	NaN	NaN	NaN	NaN	NaN	NaN	NaN	NaN	NaN	NaN	NaN	NaN	NaN	NaN
ELM2 and SANT domain-containing protein 1	ELMSAN1	0.80138	0.51733	0.73171	NaN	NaN	NaN	NaN	NaN	NaN	NaN	NaN	NaN	NaN	NaN	NaN
Tapasin	TAPBP	0.69774	0.61127	0.92338	NaN	NaN	NaN	0.56704	0.60537	1.1871	NaN	NaN	NaN	NaN	NaN	NaN
Epithelial discoidin domain-containing receptor 1	DDR1	NaN	NaN	NaN	NaN	NaN	NaN	NaN	NaN	NaN	NaN	NaN	NaN	NaN	NaN	NaN
Histone-lysine N-methyltransferase EZH1	EZH1	0.93454	0.71259	0.76308	NaN	NaN	NaN	NaN	NaN	NaN	NaN	NaN	NaN	NaN	NaN	NaN
NADPH:adrenodoxin oxidoreductase, mitochondrial	FDXR	0.67748	0.75068	1.163	0.67432	0.79419	1.217	0.671	0.79049	1.1267	NaN	NaN	NaN	0.69418	0.74816	1.0846
MAP/microtubule affinity-regulating kinase 3	MARK3	0.61034	0.52928	0.91135	0.74923	0.57976	0.73933	0.54068	0.52928	0.92826	NaN	NaN	NaN	NaN	NaN	NaN
Lysosomal acid lipase/cholesteryl ester hydrolase	LIPA	0.59914	0.71016	0.96757	0.59914	0.71016	0.96757	NaN	NaN	NaN	NaN	NaN	NaN	NaN	NaN	NaN
Protein SCAF8	SCAF8	0.67893	0.64091	0.91463	0.67989	0.59646	0.8814	0.68961	0.68296	0.95195	0.64883	0.6332	0.88497	0.6945	0.68808	0.96383
Prostamide/prostaglandin F synthase	FAM213B	0.66526	0.75939	1.0643	NaN	NaN	NaN	0.76711	0.82707	1.0643	NaN	NaN	NaN	NaN	NaN	NaN
Peptidyl-prolyl cis-trans isomerase;FK506-binding protein 15	FKBP15	0.74654	0.6876	0.90863	0.78491	0.75109	0.89477	0.71735	0.75088	0.94249	0.67902	0.64287	0.91184	NaN	NaN	NaN
Cerebral cavernous malformations 2 protein	CCM2	0.67261	0.96269	1.3766	NaN	NaN	NaN	NaN	NaN	NaN	NaN	NaN	NaN	NaN	NaN	NaN
Isovaleryl-CoA dehydrogenase, mitochondrial	IVD	0.73376	0.7673	1.0418	0.88174	0.85528	0.97359	0.87257	0.8109	1.048	0.61271	0.68879	1.0733	0.7334	0.70521	0.95765
WD repeat-containing protein 36	WDR36	0.86791	0.81666	0.93693	0.89453	0.82997	0.94314	0.86881	0.84825	0.93924	0.86956	0.76542	0.92437	0.82127	0.77663	0.94635
E3 ubiquitin-protein ligase RNF213	RNF213	0.88094	0.8524	1.0025	0.79657	0.83354	1.0108	0.91676	0.91609	0.9369	NaN	NaN	NaN	NaN	NaN	NaN
Double-stranded RNA-binding protein Staufen homolog 2	STAU2	0.48755	0.46943	0.90587	0.44178	0.46943	0.87625	0.55146	0.48767	0.93649	NaN	NaN	NaN	NaN	NaN	NaN
Valine--tRNA ligase, mitochondrial	VARS2	0.55093	0.64096	1.1225	NaN	NaN	NaN	NaN	NaN	NaN	NaN	NaN	NaN	NaN	NaN	NaN
Integrin-linked protein kinase	ILK	0.87147	0.64969	0.75486	0.81244	0.67583	0.76932	0.80663	0.58579	0.74294	0.97846	0.66902	0.74765	0.91743	0.70716	0.75559
TATA-binding protein-associated factor 172	BTAF1	0.97008	0.81695	0.82675	0.9708	0.87434	0.92751	1.0704	0.80494	0.79807	0.8047	0.75503	0.78036	0.89708	0.72167	0.75645
Acyl-CoA-binding protein	DBI	NaN	NaN	NaN	NaN	NaN	NaN	NaN	NaN	NaN	NaN	NaN	NaN	NaN	NaN	NaN
Elongation of very long chain fatty acids protein;Elongation of very long chain fatty acids protein 5	ELOVL5	NaN	NaN	NaN	NaN	NaN	NaN	NaN	NaN	NaN	NaN	NaN	NaN	NaN	NaN	NaN
Neutral cholesterol ester hydrolase 1	NCEH1	1.0729	0.82645	0.84981	1.0021	0.80306	0.89158	1.0634	0.8583	0.84155	1.0824	0.80297	0.85123	1.3114	0.80211	0.83132
Cullin-2	CUL2	0.86557	0.76973	0.9236	0.84443	0.71958	0.93028	0.87451	0.78526	0.88219	0.85027	0.78216	0.95564	0.92416	0.79506	0.91386
Centrosomal protein of 95 kDa	CEP95	NaN	NaN	NaN	NaN	NaN	NaN	NaN	NaN	NaN	NaN	NaN	NaN	NaN	NaN	NaN
Titin	TTN	1.0085	0.9284	0.90953	1.062	0.9284	0.95405	1.1377	0.97333	0.8597	0.92489	1.0059	1.0661	0.94561	0.79741	0.79906
Iron-responsive element-binding protein 2	IREB2	1.1016	0.90274	0.76782	1.0999	0.90154	0.78047	1.1293	0.95104	0.63767	1.0468	0.86534	0.7766	NaN	NaN	NaN
Ankyrin repeat and SOCS box protein 3	GPR75-ASB3;ASB3	NaN	NaN	NaN	NaN	NaN	NaN	NaN	NaN	NaN	NaN	NaN	NaN	NaN	NaN	NaN
Transmembrane emp24 domain-containing protein 7	TMED7-TICAM2;TMED7	1.2919	1.2608	1.0577	1.415	1.453	1.1811	1.3023	1.2608	1.1955	1.2037	1.1537	1.0528	1.2919	1.1201	0.9696
Mitogen-activated protein kinase kinase kinase kinase;Mitogen-activated protein kinase kinase kinase kinase 2	MAP4K2	0.91978	0.86869	1.0282	0.7323	0.66408	0.95739	0.92586	0.93612	1.0857	NaN	NaN	NaN	NaN	NaN	NaN
E3 ubiquitin-protein ligase ZFP91	ZFP91-CNTF;ZFP91	0.74356	0.66558	0.87347	0.80658	0.6863	0.91149	0.61245	0.58507	0.96056	NaN	NaN	NaN	0.40042	0.28568	0.70154
Condensin-2 complex subunit H2	NCAPH2	1.1794	0.71738	0.61747	1.1352	0.66271	0.62002	1.1556	0.66312	0.60124	NaN	NaN	NaN	NaN	NaN	NaN
COBW domain-containing protein 3;COBW domain-containing protein 5;COBW domain-containing protein 6;Putative COBW domain-containing protein 7	CBWD5;CBWD3;CBWD6;CBWD7	0.64733	0.52159	0.7688	NaN	NaN	NaN	NaN	NaN	NaN	NaN	NaN	NaN	NaN	NaN	NaN
Suppressor of SWI4 1 homolog	PPAN-P2RY11;PPAN	0.7801	0.6651	0.85142	0.77459	0.72103	0.87521	0.77711	0.64658	0.82913	0.81118	0.66083	0.84143	0.7801	0.6651	0.85142
Uncharacterized protein KIAA0754	MACF1;KIAA0754	NaN	NaN	NaN	NaN	NaN	NaN	NaN	NaN	NaN	NaN	NaN	NaN	NaN	NaN	NaN
UPF0562 protein C7orf55;Putative RNA-binding protein Luc7-like 2	LUC7L2;C7orf55;C7orf55-LUC7L2	0.31714	0.33957	1.0174	0.31023	0.34467	1.0195	0.3078	0.31618	1.0532	0.31411	0.32016	0.9495	0.33944	0.34536	0.97421
Sulfotransferase;Sulfotransferase 1A4;Sulfotransferase 1A3	SULT1A4;SULT1A3	1.1886	1.1499	0.93637	0.71024	0.66131	0.91251	0.88142	0.71055	0.9608	1.2892	1.2721	0.94324	1.2976	1.2429	0.94075
Coronin;Coronin-7	CORO7-PAM16;CORO7	0.77534	0.76789	1.0372	0.78879	0.70604	0.93883	0.73395	0.83428	1.1054	0.77534	0.61767	1.083	0.99778	0.98559	0.92221
UPF0693 protein C10orf32	C10orf32-ASMT;C10orf32	0.73089	0.61771	0.94028	NaN	NaN	NaN	NaN	NaN	NaN	NaN	NaN	NaN	NaN	NaN	NaN
Baculoviral IAP repeat-containing protein 5	BIRC5	NaN	NaN	NaN	NaN	NaN	NaN	NaN	NaN	NaN	NaN	NaN	NaN	NaN	NaN	NaN
Phosphatidylinositol 4-kinase beta	PI4KB	NaN	NaN	NaN	NaN	NaN	NaN	NaN	NaN	NaN	NaN	NaN	NaN	NaN	NaN	NaN
Lymphoid-specific helicase	HELLS	0.80757	0.46763	0.54075	0.82368	0.46262	0.55154	0.67929	0.41177	0.5466	0.87895	0.48303	0.59248	0.82637	0.45047	0.47155
Mediator of RNA polymerase II transcription subunit 24	MED24	0.73421	0.57674	0.87104	0.74743	0.57467	1.007	0.80593	0.57881	0.7918	NaN	NaN	NaN	0.66377	0.64148	1.0191
N-alpha-acetyltransferase 15, NatA auxiliary subunit	NAA15	1.4143	1.1577	0.77273	NaN	NaN	NaN	NaN	NaN	NaN	NaN	NaN	NaN	NaN	NaN	NaN
	C11orf98	0.7322	0.40393	0.63307	0.62385	0.35907	0.64828	0.80236	0.53916	0.63307	0.74855	0.45541	0.59634	0.74331	0.49012	0.62159
Trafficking protein particle complex subunit 2-like protein	TRAPPC2L	1.0045	0.63844	0.89945	0.98625	0.76475	0.95227	1.0496	0.63541	0.84956	NaN	NaN	NaN	NaN	NaN	NaN
Sedoheptulokinase	TRPV1;SHPK	0.65331	0.69209	1.0596	0.64282	0.68629	1.0588	0.76698	0.79155	1.0434	0.65377	0.64999	1.0476	0.69324	0.7173	1.0893
3-ketoacyl-CoA thiolase, mitochondrial	ACAA2	0.98917	0.9256	0.88496	0.94534	0.832	0.8855	NaN	NaN	NaN	1.0449	0.99039	0.87588	1.1981	0.98021	0.85173
		NaN	NaN	NaN	NaN	NaN	NaN	NaN	NaN	NaN	NaN	NaN	NaN	NaN	NaN	NaN
	PIGBOS1	NaN	NaN	NaN	NaN	NaN	NaN	NaN	NaN	NaN	NaN	NaN	NaN	NaN	NaN	NaN
DNA-directed RNA polymerase II subunit RPB11-a;DNA-directed RNA polymerase II subunit RPB11-b2;DNA-directed RNA polymerase II subunit RPB11-b1	POLR2J3;POLR2J;POLR2J2	0.83666	0.38819	0.42262	NaN	NaN	NaN	0.85259	0.35803	0.38698	NaN	NaN	NaN	NaN	NaN	NaN
Leucine-rich repeat-containing protein 41	LRRC41	1.646	0.46902	0.27576	1.646	0.46038	0.27576	1.593	0.47753	0.29675	NaN	NaN	NaN	NaN	NaN	NaN
Lanosterol 14-alpha demethylase	CYP51A1	NaN	NaN	NaN	NaN	NaN	NaN	NaN	NaN	NaN	NaN	NaN	NaN	NaN	NaN	NaN
Lysine-specific demethylase 4B	KDM4B	2.6281	1.6597	NaN	2.6281	1.6597	NaN	NaN	NaN	NaN	NaN	NaN	NaN	NaN	NaN	NaN
Transmembrane 9 superfamily member 4	TM9SF4	0.81359	0.79589	0.9918	0.81359	0.80225	0.97028	0.77508	0.77903	0.99186	0.85317	0.82559	1.0421	0.86946	0.70624	0.85466
Mitofusin-1	MFN1	0.90742	0.62013	0.68178	1.0744	0.64414	0.68594	0.78379	0.62013	0.66236	NaN	NaN	NaN	NaN	NaN	NaN
Protein UXT	UXT	0.85166	0.7841	0.97339	NaN	NaN	NaN	NaN	NaN	NaN	0.80052	0.87031	1.0582	NaN	NaN	NaN
Protein sprouty homolog 4	SPRY4	0.6176	0.69875	1.2312	1.0918	1.2664	1.096	NaN	NaN	NaN	NaN	NaN	NaN	NaN	NaN	NaN
Disks large homolog 1	DLG1	0.78735	0.78525	1.0106	0.64305	0.67379	1.0204	0.74972	0.7174	0.99301	0.81437	0.78277	1.0177	0.84436	0.8067	1.0054
Superoxide dismutase;Superoxide dismutase [Mn], mitochondrial	SOD2	1.0583	0.90266	1.0044	1.1696	1.0345	1.0324	1.0391	0.89917	0.94383	1.2204	0.99708	1.0434	0.8928	0.88966	1.0182
F-box/LRR-repeat protein 15	FBXL15	0.59741	0.41232	0.75423	NaN	NaN	NaN	NaN	NaN	NaN	NaN	NaN	NaN	NaN	NaN	NaN
WD repeat-containing protein 76	WDR76	0.79224	0.63825	0.81593	0.71507	0.6183	0.68675	0.84064	0.69275	0.80315	0.90207	0.61536	0.7529	0.69211	0.67385	0.82989
Negative elongation factor A	NELFA	0.78634	0.74341	0.97879	0.78634	0.74341	0.97879	0.78341	0.75382	0.97654	NaN	NaN	NaN	0.79334	0.68242	0.94035
Rho guanine nucleotide exchange factor 4;Rho guanine nucleotide exchange factor 9;Spermatogenesis-associated protein 13	ARHGEF4;ARHGEF9;SPATA13	0.98004	0.88532	0.94566	0.96113	0.92495	0.94464	NaN	NaN	NaN	NaN	NaN	NaN	NaN	NaN	NaN
Nibrin	NBN	1.0591	0.71443	0.72519	NaN	NaN	NaN	1.0126	0.83775	0.80804	NaN	NaN	NaN	NaN	NaN	NaN
40S ribosomal protein SA	RPSA	0.82094	0.63417	0.76154	0.78671	0.60965	0.75229	0.79579	0.62275	0.76871	0.85625	0.66875	0.77382	0.86622	0.69562	0.7741
Abl interactor 2	ABI2	0.61149	0.63756	1.0078	0.58057	0.56658	1.3694	0.61149	0.53024	0.83672	0.65875	0.63169	1.0565	0.76215	0.66365	1.0078
Peroxisome biogenesis factor 1	PEX1	1.0451	0.93354	0.8528	0.78435	0.67109	0.86297	1.0282	0.90699	0.84884	1.1097	0.92451	0.84291	NaN	NaN	NaN
	DDX46	0.79512	0.714	0.90586	0.77485	0.71701	0.90028	0.81533	0.72305	0.90586	0.80195	0.70778	0.91268	0.79102	0.69456	0.89492
Nucleoside diphosphate kinase;Nucleoside diphosphate kinase 6	NME6	0.77523	0.75662	0.97058	NaN	NaN	NaN	0.77658	0.73896	0.96691	NaN	NaN	NaN	NaN	NaN	NaN
Enoyl-CoA delta isomerase 2, mitochondrial	ECI2	0.91348	0.93918	0.97615	0.93957	0.78267	0.97516	0.93933	0.94004	0.97249	0.94536	0.95767	0.96561	0.88907	0.96296	0.99582
Helicase-like transcription factor	HLTF	0.65372	0.50583	0.74449	0.62873	0.48812	0.74449	0.65372	0.52727	0.76896	0.62633	0.42417	0.7079	0.85526	0.58964	0.82095
Short coiled-coil protein	SCOC	0.7042	0.43451	0.68315	0.66173	0.44164	0.62081	0.60679	0.41196	0.69363	0.70532	0.55442	0.70209	0.75166	0.42168	0.57583
	PPA2	NaN	NaN	NaN	NaN	NaN	NaN	NaN	NaN	NaN	NaN	NaN	NaN	NaN	NaN	NaN
Syntaxin-3	STX3	0.70452	0.75445	0.96473	0.70815	0.76126	0.98485	0.76273	0.69441	0.9825	0.73384	0.95293	1.3497	0.65019	0.75445	0.96473
Chromodomain-helicase-DNA-binding protein 4	CHD4	0.95293	0.72616	0.76881	0.92691	0.7274	0.77317	0.94267	0.76673	0.80353	0.97836	0.71635	0.76513	0.96198	0.67532	0.75829
CD276 antigen	CD276	0.75552	0.73817	1.0236	0.73252	0.71233	1.0348	0.81213	0.85088	1.0505	NaN	NaN	NaN	NaN	NaN	NaN
Ras-related protein R-Ras2	RRAS2	0.91016	0.95163	1.0289	0.96673	0.95172	0.977	0.91883	0.95193	1.0506	0.9305	0.89308	0.96412	0.84882	0.91558	1.0692
Numb-like protein	NUMBL	0.73316	0.54443	0.70309	0.71007	0.55154	0.74943	NaN	NaN	NaN	NaN	NaN	NaN	NaN	NaN	NaN
Protein Churchill	CHURC1;CHURC1-FNTB	NaN	NaN	NaN	NaN	NaN	NaN	NaN	NaN	NaN	NaN	NaN	NaN	NaN	NaN	NaN
Cytoplasmic phosphatidylinositol transfer protein 1	PITPNC1	NaN	NaN	NaN	NaN	NaN	NaN	NaN	NaN	NaN	NaN	NaN	NaN	NaN	NaN	NaN
Kinesin-like protein;Kinesin-like protein KIF18B	KIF18B	NaN	NaN	NaN	NaN	NaN	NaN	NaN	NaN	NaN	NaN	NaN	NaN	NaN	NaN	NaN
Calpain small subunit 1	CAPNS1	1.0878	1.0962	0.96854	1.0784	1.0762	0.97598	1.1327	1.0777	0.92408	1.1088	1.1476	0.99187	1.0728	1.107	0.98311
Dehydrogenase/reductase SDR family member 7B	DHRS7B	0.95162	0.75801	0.86914	0.95837	0.76092	0.87231	NaN	NaN	NaN	0.87041	0.73383	0.80619	NaN	NaN	NaN
NADH dehydrogenase [ubiquinone] 1 alpha subcomplex subunit 6	NDUFA6	0.69718	0.62407	0.90037	0.82483	0.68957	0.88096	0.74089	0.66005	0.9062	0.6573	0.55806	0.93738	0.61953	0.55621	0.87811
Dolichyl-diphosphooligosaccharide--protein glycosyltransferase 48 kDa subunit	DDOST	1.2534	1.0877	0.96103	1.3205	1.2015	0.91015	1.1763	1.0735	0.98383	1.064	0.94593	0.92818	1.2914	1.1422	0.96063
Golgin subfamily A member 2	GOLGA2	0.78176	0.74902	0.95979	0.77155	0.73948	0.933	0.8319	0.7488	0.91931	0.82158	0.75785	0.9171	0.75047	0.74796	1.0714
Adrenocortical dysplasia protein homolog	ACD	NaN	NaN	NaN	NaN	NaN	NaN	NaN	NaN	NaN	NaN	NaN	NaN	NaN	NaN	NaN
Methylmalonic aciduria and homocystinuria type C protein	MMACHC	NaN	NaN	NaN	NaN	NaN	NaN	NaN	NaN	NaN	NaN	NaN	NaN	NaN	NaN	NaN
Zinc finger Ran-binding domain-containing protein 2	ZRANB2	0.71903	0.69455	1.0632	0.71903	0.75333	1.0966	0.64119	0.65137	1.0835	0.74081	0.70831	1.0033	0.83637	0.68614	1.0324
Sorting nexin-16	SNX16	NaN	NaN	NaN	NaN	NaN	NaN	NaN	NaN	NaN	NaN	NaN	NaN	NaN	NaN	NaN
39S ribosomal protein L22, mitochondrial	MRPL22	0.7265	0.7347	1.0113	0.80558	0.81164	1.1059	0.72023	0.77422	0.92292	0.73497	0.75704	1.0648	0.71492	0.69888	0.93553
Ras-related protein Rab-25	RAB25	0.93695	0.8707	0.89637	0.87341	0.85917	0.8302	1.0457	0.94901	0.84879	0.98659	0.93165	0.92915	0.88625	0.85383	0.91841
DNA-directed RNA polymerase;DNA-directed RNA polymerase II subunit RPB1	POLR2A	1.3852	0.24229	0.18696	1.3852	0.22664	0.19393	1.1977	0.22192	0.18125	1.3304	0.3197	0.19863	1.5347	0.28953	0.16306
Zinc finger CCCH domain-containing protein 8	ZC3H8	0.84573	0.72885	0.84596	0.86392	0.71893	0.80021	0.82028	0.77475	0.9963	NaN	NaN	NaN	NaN	NaN	NaN
Tripeptidyl-peptidase 1	TPP1	0.99656	1.2405	1.2461	0.80586	1.1519	1.4723	1.0418	1.3209	1.2458	1.0057	1.1744	1.2221	0.93229	1.2074	1.2276
DNA-directed RNA polymerase III subunit RPC5	POLR3E	0.82401	0.63787	0.86639	0.9128	0.64214	0.84892	0.72758	0.54733	0.8309	NaN	NaN	NaN	NaN	NaN	NaN
Latent-transforming growth factor beta-binding protein 4	LTBP4	NaN	NaN	NaN	NaN	NaN	NaN	NaN	NaN	NaN	NaN	NaN	NaN	NaN	NaN	NaN
EH domain-containing protein 3	EHD3	NaN	NaN	NaN	NaN	NaN	NaN	NaN	NaN	NaN	NaN	NaN	NaN	NaN	NaN	NaN
Uncharacterized protein C6orf203	C6orf203	0.75904	0.68321	0.95068	0.65728	0.58475	0.95799	0.73734	0.73733	0.9736	NaN	NaN	NaN	NaN	NaN	NaN
Constitutive coactivator of peroxisome proliferator-activated receptor gamma	FAM120B	0.45882	0.29586	0.61918	0.45882	0.29586	0.61918	NaN	NaN	NaN	NaN	NaN	NaN	NaN	NaN	NaN
	DDX39A	0.93125	0.91393	0.96851	NaN	NaN	NaN	NaN	NaN	NaN	NaN	NaN	NaN	NaN	NaN	NaN
Ran-binding protein 10	RANBP10	0.83305	0.81651	0.9633	0.83016	0.89537	1.0623	0.81766	0.80842	0.98524	0.79856	0.78747	0.949	0.8695	0.8579	0.97121
		NaN	NaN	NaN	NaN	NaN	NaN	NaN	NaN	NaN	NaN	NaN	NaN	NaN	NaN	NaN
R3H and coiled-coil domain-containing protein 1	R3HCC1	0.7324	0.74238	0.87323	0.73013	0.72992	0.8701	NaN	NaN	NaN	NaN	NaN	NaN	NaN	NaN	NaN
ATP-dependent RNA helicase DDX3X;ATP-dependent RNA helicase DDX3Y	DDX3X;DDX3Y	0.63317	0.57106	0.90088	0.62149	0.57116	0.90904	0.63153	0.58534	0.91635	0.64921	0.56481	0.89688	0.62815	0.55584	0.88177
Cytohesin-2;Cytohesin-3	CYTH2;CYTH3	0.59595	0.31064	0.54635	NaN	NaN	NaN	NaN	NaN	NaN	NaN	NaN	NaN	NaN	NaN	NaN
Unconventional myosin-XVIIIa	MYO18A	0.86781	0.82321	0.94553	0.84973	0.81198	0.92891	0.87886	0.82885	0.96911	0.93121	0.92043	0.94633	NaN	NaN	NaN
Diacylglycerol kinase eta	DGKH	NaN	NaN	NaN	NaN	NaN	NaN	NaN	NaN	NaN	NaN	NaN	NaN	NaN	NaN	NaN
Cordon-bleu protein-like 1	COBLL1	NaN	NaN	NaN	NaN	NaN	NaN	NaN	NaN	NaN	NaN	NaN	NaN	NaN	NaN	NaN
Ubiquitin-conjugating enzyme E2 A	UBE2A	0.49165	0.326	0.71796	NaN	NaN	NaN	NaN	NaN	NaN	NaN	NaN	NaN	NaN	NaN	NaN
PHD finger protein 6	PHF6	1.0001	0.94395	0.93058	0.97898	1.0355	0.99965	1.0393	1.0052	0.91797	0.96742	1.0063	0.99284	0.92012	0.83929	0.89598
Transcription factor 7-like 2	TCF7L2	0.70993	0.51864	0.81072	0.70993	0.43849	0.81895	0.72825	0.54981	0.78578	NaN	NaN	NaN	NaN	NaN	NaN
Cyclin-dependent kinase inhibitor 1C	CDKN1C	NaN	NaN	NaN	NaN	NaN	NaN	NaN	NaN	NaN	NaN	NaN	NaN	NaN	NaN	NaN
HLA class I histocompatibility antigen, Cw-5 alpha chain	HLA-C	NaN	NaN	NaN	NaN	NaN	NaN	NaN	NaN	NaN	NaN	NaN	NaN	NaN	NaN	NaN
MHC class I polypeptide-related sequence B	MICB	NaN	NaN	NaN	NaN	NaN	NaN	NaN	NaN	NaN	NaN	NaN	NaN	NaN	NaN	NaN
Protein diaphanous homolog 1	DIAPH1	0.94855	0.75467	0.79842	0.93799	0.78771	0.81758	0.92957	0.74964	0.80488	0.97978	0.75523	0.75386	0.95637	0.75149	0.80034
Phostensin	PPP1R18	0.66837	0.7733	1.1204	0.65571	0.72648	1.0668	NaN	NaN	NaN	NaN	NaN	NaN	NaN	NaN	NaN
HLA class I histocompatibility antigen, A-36 alpha chain;HLA class I histocompatibility antigen, A-1 alpha chain	HLA-A	0.98633	1.0086	1.1354	0.93408	1.0058	1.1273	0.93753	1.0074	1.125	1.0788	0.95712	1.0544	1.0091	1.1269	1.1917
Histone-lysine N-methyltransferase EHMT2	EHMT2	1.1738	0.75164	0.64342	1.2996	0.78836	0.6366	1.1439	0.71486	0.65946	1.0529	0.85701	0.81256	0.96983	0.72428	0.79027
Ribonuclease P protein subunit p21	RPP21	0.86874	1.3046	1.482	NaN	NaN	NaN	NaN	NaN	NaN	NaN	NaN	NaN	NaN	NaN	NaN
Heat shock 70 kDa protein 1B;Heat shock 70 kDa protein 1A	HSPA1B;HSPA1A	0.81212	0.81676	0.99883	0.79918	0.81731	1.0003	0.81268	0.80814	0.99608	0.81505	0.8012	1.0073	0.81475	0.82224	1.0114
Abhydrolase domain-containing protein 16A	ABHD16A	0.94913	1.0609	1.073	0.90289	0.96973	1.0049	0.90781	1.0206	1.0216	0.95972	1.2877	1.2666	1.0798	1.042	1.2082
		0.47236	0.49559	1.0167	NaN	NaN	NaN	0.46888	0.50805	1.1093	NaN	NaN	NaN	NaN	NaN	NaN
Retinoic acid receptor RXR-beta	RXRB	0.62188	0.4884	0.76564	0.72475	0.52803	0.76388	0.59237	0.42033	0.72719	0.6182	0.51562	1.0695	0.64281	0.43192	0.66895
Glucosylceramidase	GBA	0.77637	0.72311	0.8979	0.77637	0.69158	0.88277	0.83299	0.75284	0.94191	NaN	NaN	NaN	NaN	NaN	NaN
Ras association domain-containing protein 7	RASSF7	NaN	NaN	NaN	NaN	NaN	NaN	NaN	NaN	NaN	NaN	NaN	NaN	NaN	NaN	NaN
Microtubule-associated protein tau	MAPT	0.76838	0.84326	1.0153	0.79047	0.95102	1.0888	0.77502	0.92057	1.0065	0.67233	0.66037	0.94396	0.78653	0.7327	1.0115
Occludin	OCLN	0.62723	0.4845	1.0216	0.62723	0.46289	1.0216	NaN	NaN	NaN	NaN	NaN	NaN	NaN	NaN	NaN
MARVEL domain-containing protein 2	MARVELD2	NaN	NaN	NaN	NaN	NaN	NaN	NaN	NaN	NaN	NaN	NaN	NaN	NaN	NaN	NaN
KAT8 regulatory NSL complex subunit 1	KANSL1	NaN	NaN	NaN	NaN	NaN	NaN	NaN	NaN	NaN	NaN	NaN	NaN	NaN	NaN	NaN
Solute carrier family 12 member 7	SLC12A7	NaN	NaN	NaN	NaN	NaN	NaN	NaN	NaN	NaN	NaN	NaN	NaN	NaN	NaN	NaN
Rho GTPase-activating protein 27	ARHGAP27	0.77202	0.72887	1.0316	0.80467	0.72887	1.115	0.76333	0.76419	1.0137	NaN	NaN	NaN	NaN	NaN	NaN
Protein scribble homolog	SCRIB	0.7753	0.69894	0.93709	0.77395	0.718	0.93695	0.74113	0.6523	0.93399	0.76009	0.76879	0.93376	0.80906	0.75788	0.93787
NACHT, LRR and PYD domains-containing protein 2	NLRP2	0.91605	0.61785	0.6665	0.90938	0.60352	0.67835	0.87422	0.6239	0.71772	0.93394	0.61067	0.62923	0.92389	0.62262	0.64557
Cell cycle checkpoint protein RAD17	RAD17	0.85554	0.78267	0.92787	NaN	NaN	NaN	0.80266	0.71293	0.87611	NaN	NaN	NaN	NaN	NaN	NaN
Poly(U)-binding-splicing factor PUF60	PUF60	0.80184	0.73815	0.90925	0.82202	0.76045	0.96598	0.82974	0.73676	0.91024	0.77905	0.67855	0.90925	0.78537	0.76305	0.90054
BCL2/adenovirus E1B 19 kDa protein-interacting protein 3	BNIP3	NaN	NaN	NaN	NaN	NaN	NaN	NaN	NaN	NaN	NaN	NaN	NaN	NaN	NaN	NaN
Stathmin-3	STMN3	NaN	NaN	NaN	NaN	NaN	NaN	NaN	NaN	NaN	NaN	NaN	NaN	NaN	NaN	NaN
PHD and RING finger domain-containing protein 1	PHRF1	0.91238	0.74584	0.90375	NaN	NaN	NaN	1.4207	1.6015	0.90375	NaN	NaN	NaN	NaN	NaN	NaN
Peroxisomal 2,4-dienoyl-CoA reductase	DECR2	0.75456	0.76542	1.1695	NaN	NaN	NaN	NaN	NaN	NaN	NaN	NaN	NaN	NaN	NaN	NaN
Absent in melanoma 1 protein	AIM1	0.72589	0.60691	0.99603	0.65386	0.59256	0.89838	0.75246	0.67865	1.0862	NaN	NaN	NaN	NaN	NaN	NaN
Serum paraoxonase/arylesterase 2	PON2	1.1632	1.0719	1.0021	1.1817	1.054	1.0722	1.2831	1.1348	1.0455	1.1304	1.0109	0.97796	1.1097	0.95588	0.85205
WD repeat-containing protein 81	WDR81	NaN	NaN	NaN	NaN	NaN	NaN	NaN	NaN	NaN	NaN	NaN	NaN	NaN	NaN	NaN
	LIME1	0.82401	1.1278	1.1955	NaN	NaN	NaN	NaN	NaN	NaN	NaN	NaN	NaN	NaN	NaN	NaN
Matrin-3	MATR3	1.0212	0.88344	0.87549	1.0124	0.895	0.88263	1.0212	0.90092	0.87445	1.028	0.86656	0.8677	1.0233	0.89396	0.87466
Claudin domain-containing protein 1	CLDND1	0.49554	0.40896	0.84747	0.62465	0.53202	0.89108	NaN	NaN	NaN	NaN	NaN	NaN	NaN	NaN	NaN
DNA-directed RNA polymerases I and III subunit RPAC2	POLR1D	0.74541	0.62766	0.83727	0.77792	0.6316	0.82761	0.69116	0.64003	0.8462	0.75085	0.67722	0.92255	0.79267	0.58358	0.78573
Interferon-related developmental regulator 2	IFRD2	0.64612	0.50227	0.94271	NaN	NaN	NaN	0.76923	0.49581	0.88587	NaN	NaN	NaN	NaN	NaN	NaN
Eukaryotic translation initiation factor 4 gamma 3	EIF4G3	0.84734	0.69997	0.79968	1.0007	0.64536	0.7688	0.84734	0.74946	0.72843	NaN	NaN	NaN	0.93878	0.47436	NaN
SCY1-like protein 2	SCYL2	0.69863	0.65759	0.79192	0.75537	0.6033	0.72645	0.5881	0.68635	0.88958	0.74351	0.66678	NaN	0.5499	0.39553	0.77521
Casein kinase I isoform gamma-1	hCG_2004507;CSNK1G1	0.62752	0.41778	0.6809	NaN	NaN	NaN	0.59425	0.49876	0.79049	NaN	NaN	NaN	NaN	NaN	NaN
R3H domain-containing protein 2	R3HDM2	NaN	NaN	NaN	NaN	NaN	NaN	NaN	NaN	NaN	NaN	NaN	NaN	NaN	NaN	NaN
Cap-specific mRNA (nucleoside-2-O-)-methyltransferase 2	CMTR2	0.68853	0.52256	0.91511	NaN	NaN	NaN	0.68853	0.52256	0.91511	NaN	NaN	NaN	NaN	NaN	NaN
Exocyst complex component 6B	EXOC6B	0.84863	0.75432	0.93908	NaN	NaN	NaN	0.83983	0.66936	0.84861	NaN	NaN	NaN	NaN	NaN	NaN
Calcium uptake protein 1, mitochondrial	MICU1	0.76931	0.75323	1.1423	NaN	NaN	NaN	NaN	NaN	NaN	0.64418	0.67823	1.058	0.70202	0.72205	1.2859
		NaN	NaN	NaN	NaN	NaN	NaN	NaN	NaN	NaN	NaN	NaN	NaN	NaN	NaN	NaN
ETS-related transcription factor Elf-1	DKFZp686H0575;ELF1	NaN	NaN	NaN	NaN	NaN	NaN	NaN	NaN	NaN	NaN	NaN	NaN	NaN	NaN	NaN
Transcriptional repressor p66-beta	GATAD2B	0.44142	0.36533	0.82738	0.38898	0.30036	0.76543	0.49449	0.45686	1.0634	0.44728	0.43013	0.83289	0.39294	0.29155	0.81731
		NaN	NaN	NaN	NaN	NaN	NaN	NaN	NaN	NaN	NaN	NaN	NaN	NaN	NaN	NaN
Negative elongation factor B	NELFB	0.90337	0.75434	0.87927	0.94548	0.75805	0.8802	0.93884	0.76929	0.87262	0.83317	0.7	0.88237	0.83185	0.69965	0.88713
GAS2-like protein 1	GAS2L1	NaN	NaN	NaN	NaN	NaN	NaN	NaN	NaN	NaN	NaN	NaN	NaN	NaN	NaN	NaN
RNA-binding protein 47	RBM47	0.69405	0.69143	1.0331	NaN	NaN	NaN	NaN	NaN	NaN	NaN	NaN	NaN	NaN	NaN	NaN
Intraflagellar transport protein 56	TTC26	NaN	NaN	NaN	NaN	NaN	NaN	NaN	NaN	NaN	NaN	NaN	NaN	NaN	NaN	NaN
Ubiquitin-like modifier-activating enzyme 6	UBA6	0.78579	0.75841	0.9684	0.79123	0.79439	0.98699	0.7785	0.75505	0.96509	0.75902	0.72481	0.93095	0.80704	0.74343	0.98373
Mediator of RNA polymerase II transcription subunit 19	MED19	NaN	NaN	NaN	NaN	NaN	NaN	NaN	NaN	NaN	NaN	NaN	NaN	NaN	NaN	NaN
UHRF1-binding protein 1-like	UHRF1BP1L	NaN	NaN	NaN	NaN	NaN	NaN	NaN	NaN	NaN	NaN	NaN	NaN	NaN	NaN	NaN
Shootin-1	KIAA1598	0.96871	0.87903	0.91868	0.95063	0.87075	0.91169	0.97442	0.92054	0.91459	1.0146	0.89172	0.92267	0.99069	0.86799	0.93498
Transmembrane protein 223	TMEM223	0.58454	0.7714	1.2183	0.48786	0.96231	1.3872	0.70277	0.76706	1.0557	0.59398	0.85837	1.454	NaN	NaN	NaN
Transmembrane protein 120B	TMEM120B	1.0039	0.94057	0.98265	NaN	NaN	NaN	NaN	NaN	NaN	NaN	NaN	NaN	NaN	NaN	NaN
Rho GTPase-activating protein 10	ARHGAP10	NaN	NaN	NaN	NaN	NaN	NaN	NaN	NaN	NaN	NaN	NaN	NaN	NaN	NaN	NaN
Acetolactate synthase-like protein	ILVBL	0.92638	0.87127	0.98828	0.86387	0.84724	0.99981	0.93564	0.92194	0.97519	0.96308	0.86005	0.97847	0.90273	0.86579	1.008
Uncharacterized protein C17orf89	C17orf89	1.0698	0.95729	0.94928	NaN	NaN	NaN	NaN	NaN	NaN	NaN	NaN	NaN	NaN	NaN	NaN
Pleckstrin homology domain-containing family G member 3	PLEKHG3	0.70554	0.61659	0.89522	0.68579	0.6629	0.96242	0.74044	0.61299	0.89522	NaN	NaN	NaN	NaN	NaN	NaN
Elongation of very long chain fatty acids protein;Elongation of very long chain fatty acids protein 7	ELOVL7	0.80758	0.65382	0.8349	0.75954	0.66047	0.86767	NaN	NaN	NaN	NaN	NaN	NaN	NaN	NaN	NaN
SH3 and PX domain-containing protein 2B	SH3PXD2B	0.57129	0.65328	1.0882	0.54511	0.59122	1.0718	0.62388	0.6881	1.0461	0.56199	0.71562	1.3261	0.61092	0.61875	1.1238
Protein FAM92A1	FAM92A1	0.53119	0.30011	0.66652	NaN	NaN	NaN	0.57443	0.32906	0.67158	NaN	NaN	NaN	NaN	NaN	NaN
Aconitate hydratase, mitochondrial	ACO2	0.91312	0.85414	0.94609	0.88973	0.87057	0.97427	0.94353	0.92113	0.9546	0.88304	0.79691	0.90847	0.86647	0.82313	0.92348
Synaptogyrin-1	SYNGR1	NaN	NaN	NaN	NaN	NaN	NaN	NaN	NaN	NaN	NaN	NaN	NaN	NaN	NaN	NaN
Dolichyl pyrophosphate Man9GlcNAc2 alpha-1,3-glucosyltransferase	ALG6	1.098	0.70943	0.69519	NaN	NaN	NaN	NaN	NaN	NaN	NaN	NaN	NaN	NaN	NaN	NaN
Major prion protein	PRNP	0.40359	0.47475	1.1113	NaN	NaN	NaN	NaN	NaN	NaN	NaN	NaN	NaN	NaN	NaN	NaN
Protein broad-minded	TBC1D32	NaN	NaN	NaN	NaN	NaN	NaN	NaN	NaN	NaN	NaN	NaN	NaN	NaN	NaN	NaN
Dedicator of cytokinesis protein 8	DOCK8	NaN	NaN	NaN	NaN	NaN	NaN	NaN	NaN	NaN	NaN	NaN	NaN	NaN	NaN	NaN
Centrosomal protein of 85 kDa-like;Uncharacterized protein C7orf73	CEP85L;C7orf73	1.0801	0.90834	0.83873	NaN	NaN	NaN	1.2927	0.90834	0.71934	NaN	NaN	NaN	NaN	NaN	NaN
40S ribosomal protein S6	RPS6	NaN	NaN	NaN	NaN	NaN	NaN	NaN	NaN	NaN	NaN	NaN	NaN	NaN	NaN	NaN
Proteasome subunit beta type;Proteasome subunit beta type-9	PSMB9	0.78617	0.8025	1.067	0.7623	1.0573	1.4832	0.84985	1.1081	1.2903	0.7838	0.72796	0.93541	NaN	NaN	NaN
HLA class I histocompatibility antigen, Cw-7 alpha chain	HLA-C	0.80514	0.85928	1.0731	0.75985	0.89886	1.2082	0.79245	0.87077	1.0587	0.80788	0.83198	1.0282	0.85445	0.8539	1.0028
Transcription elongation factor A protein-like 4	TCEAL4	1.2572	0.72394	0.53712	1.1795	0.72452	0.65348	NaN	NaN	NaN	NaN	NaN	NaN	NaN	NaN	NaN
Neuroblastoma-amplified sequence	NBAS	1.0306	1.0121	0.97977	1.0224	1.0139	1.0472	1.0658	1.0306	0.9548	NaN	NaN	NaN	NaN	NaN	NaN
Probable threonine--tRNA ligase 2, cytoplasmic	TARSL2	1.0856	1.026	0.92552	1.3032	1.0349	0.92552	1.0663	1.0091	0.97565	NaN	NaN	NaN	NaN	NaN	NaN
Uncharacterized protein KIAA1467	KIAA1467;DKFZp762C0813	NaN	NaN	NaN	NaN	NaN	NaN	NaN	NaN	NaN	NaN	NaN	NaN	NaN	NaN	NaN
tRNA wybutosine-synthesizing protein 5	TYW5	0.79183	0.57422	0.72424	NaN	NaN	NaN	NaN	NaN	NaN	NaN	NaN	NaN	NaN	NaN	NaN
YY1-associated protein 1	DKFZp686J14104;YY1AP1	NaN	NaN	NaN	NaN	NaN	NaN	NaN	NaN	NaN	NaN	NaN	NaN	NaN	NaN	NaN
von Willebrand factor A domain-containing protein 8	VWA8	0.80655	0.82712	1.0137	0.82713	0.85969	1.0357	0.76477	0.79782	1.0028	0.81042	0.7718	0.99584	0.84116	0.80164	1.0019
Protein strawberry notch homolog 1	SBNO1	0.73387	0.50692	0.78596	0.64223	0.4277	0.74614	0.77605	0.62691	0.84472	NaN	NaN	NaN	0.58776	0.53622	0.96187
GTP-binding protein 10	GTPBP10	0.73921	0.72968	1.0327	0.6878	0.73207	1.0718	0.73921	0.72499	0.9748	NaN	NaN	NaN	0.82405	0.73258	1.0327
WD repeat-containing protein 91	WDR91	0.85567	0.92273	0.98844	NaN	NaN	NaN	NaN	NaN	NaN	NaN	NaN	NaN	NaN	NaN	NaN
Vacuolar protein sorting-associated protein 37C	VPS37C	0.69342	0.61588	0.9247	NaN	NaN	NaN	NaN	NaN	NaN	NaN	NaN	NaN	NaN	NaN	NaN
Histone acetyltransferase;Histone acetyltransferase KAT6A	MYST3;KAT6A	0.52236	0.29676	0.6191	NaN	NaN	NaN	NaN	NaN	NaN	NaN	NaN	NaN	NaN	NaN	NaN
Transmembrane protein 189	TMEM189	NaN	NaN	NaN	NaN	NaN	NaN	NaN	NaN	NaN	NaN	NaN	NaN	NaN	NaN	NaN
Trafficking protein particle complex subunit 13	TRAPPC13	0.6049	0.67227	1.1256	NaN	NaN	NaN	0.5085	0.48629	0.87698	NaN	NaN	NaN	NaN	NaN	NaN
CCR4-NOT transcription complex subunit 1	CNOT1	0.6224	0.6151	1.0023	0.63071	0.64221	1.0082	0.62756	0.61311	0.98545	0.61271	0.5898	1.0138	0.64108	0.58874	1.0299
Rho guanine nucleotide exchange factor 35	ARHGEF35	NaN	NaN	NaN	NaN	NaN	NaN	NaN	NaN	NaN	NaN	NaN	NaN	NaN	NaN	NaN
Protein TSSC4	TSSC4	1.0027	0.90688	0.88922	1.0232	0.86053	0.83447	0.68786	0.53483	1.123	1.0422	0.88206	0.7946	0.97113	0.92315	0.96164
Microtubule-associated proteins 1A/1B light chain 3B;Microtubule-associated proteins 1A/1B light chain 3 beta 2	MAP1LC3B;MAP1LC3B2	0.77566	0.68308	0.93324	0.99974	0.75652	0.71923	0.55722	0.65132	0.94346	NaN	NaN	NaN	NaN	NaN	NaN
Protein FAM83G	FAM83G	0.592	0.53318	0.93482	NaN	NaN	NaN	NaN	NaN	NaN	NaN	NaN	NaN	NaN	NaN	NaN
Paralemmin-3	PALM3	NaN	NaN	NaN	NaN	NaN	NaN	NaN	NaN	NaN	NaN	NaN	NaN	NaN	NaN	NaN
Phosphoglycolate phosphatase	PGP	0.8957	0.99363	1.0736	0.94933	1.0656	1.0372	0.98589	1.0864	1.1087	0.74507	0.83053	1.0662	0.68928	0.8499	1.1905
UPF0600 protein C5orf51	C5orf51	0.79932	0.70238	0.90977	0.87256	0.77516	0.82485	0.72267	0.66959	0.91256	NaN	NaN	NaN	NaN	NaN	NaN
Puromycin-sensitive aminopeptidase-like protein	NPEPPSL1	NaN	NaN	NaN	NaN	NaN	NaN	NaN	NaN	NaN	NaN	NaN	NaN	NaN	NaN	NaN
Host cell factor 1;HCF N-terminal chain 1;HCF N-terminal chain 2;HCF N-terminal chain 3;HCF N-terminal chain 4;HCF N-terminal chain 5;HCF N-terminal chain 6;HCF C-terminal chain 1;HCF C-terminal chain 2;HCF C-terminal chain 3;HCF C-terminal chain 4;HCF C-terminal chain 5;HCF C-terminal chain 6	HCFC1	0.81032	0.73369	0.92958	0.839	0.73909	0.9128	0.84322	0.83478	0.93725	0.76726	0.71806	0.93115	0.7958	0.72349	0.93465
Tetraspanin;Tetraspanin-14	TSPAN14	0.83299	0.67214	0.85253	NaN	NaN	NaN	NaN	NaN	NaN	NaN	NaN	NaN	NaN	NaN	NaN
Putative nuclear envelope pore membrane protein POM 121B	POM121B	NaN	NaN	NaN	NaN	NaN	NaN	NaN	NaN	NaN	NaN	NaN	NaN	NaN	NaN	NaN
Zinc finger protein 316	ZNF316	NaN	NaN	NaN	NaN	NaN	NaN	NaN	NaN	NaN	NaN	NaN	NaN	NaN	NaN	NaN
WW domain-binding protein 2	WBP2	0.85838	0.69396	0.89467	0.79157	0.68752	0.82475	0.84628	0.73561	0.86845	0.825	0.72787	0.97418	0.98367	0.89909	0.95021
Dynein light chain Tctex-type 3	DYNLT3	1.0295	1.1086	0.90356	NaN	NaN	NaN	NaN	NaN	NaN	NaN	NaN	NaN	NaN	NaN	NaN
Obscurin	OBSCN	0.74801	0.68259	0.93673	0.82204	0.74764	0.93959	NaN	NaN	NaN	NaN	NaN	NaN	NaN	NaN	NaN
Maestro heat-like repeat-containing protein family member 6	MROH6	4.2439	1.1586	0.27223	NaN	NaN	NaN	NaN	NaN	NaN	NaN	NaN	NaN	NaN	NaN	NaN
Inactive gamma-glutamyltranspeptidase 2;Putative gamma-glutamyltranspeptidase 3;Putative gamma-glutamyltranspeptidase 3 heavy chain;Putative gamma-glutamyltranspeptidase 3 light chain;Gamma-glutamyltranspeptidase 1;Gamma-glutamyltranspeptidase 1 heavy chain;Gamma-glutamyltranspeptidase 1 light chain	GGT2;GGT3P;GGT1	NaN	NaN	NaN	NaN	NaN	NaN	NaN	NaN	NaN	NaN	NaN	NaN	NaN	NaN	NaN
Protein YIF1A	YIF1A	0.80611	0.99727	1.1986	NaN	NaN	NaN	NaN	NaN	NaN	0.75261	1.0078	1.2402	NaN	NaN	NaN
ZW10 interactor	ZWINT	NaN	NaN	NaN	NaN	NaN	NaN	NaN	NaN	NaN	NaN	NaN	NaN	NaN	NaN	NaN
Zinc finger MYM-type protein 3	ZMYM3	1.2978	0.94002	0.79905	1.3591	0.93341	0.78111	1.0989	0.79573	0.71512	NaN	NaN	NaN	NaN	NaN	NaN
Tubulin alpha chain-like 3	TUBAL3	1.0015	0.88258	0.97916	NaN	NaN	NaN	0.95562	0.96783	0.94632	NaN	NaN	NaN	NaN	NaN	NaN
rRNA/tRNA 2-O-methyltransferase fibrillarin-like protein 1	FBLL1	0.80479	0.78445	0.98164	NaN	NaN	NaN	NaN	NaN	NaN	0.76906	0.57073	0.71307	0.80256	0.60529	0.7414
Structural maintenance of chromosomes flexible hinge domain-containing protein 1	SMCHD1	0.76118	0.6263	0.81334	0.755	0.63795	0.84857	0.82646	0.63438	0.81536	0.78295	0.62027	0.77532	0.74666	0.62998	0.85335
Membrane-associated tyrosine- and threonine-specific cdc2-inhibitory kinase	PKMYT1	0.55556	0.4708	0.82669	0.44323	0.27015	0.78897	0.67377	0.68682	0.90217	NaN	NaN	NaN	0.63881	0.51851	0.91499
Protein unc-119 homolog B	UNC119B	0.66382	0.63352	0.97733	0.6719	0.72822	0.97745	0.69812	0.60049	0.9658	NaN	NaN	NaN	0.68674	0.65293	0.97569
Phosphorylase b kinase regulatory subunit alpha, skeletal muscle isoform	PHKA1	1.0769	0.95826	0.89805	NaN	NaN	NaN	1.0769	0.95826	0.89805	NaN	NaN	NaN	NaN	NaN	NaN
Probable methyltransferase-like protein 15	METTL15	0.64209	0.64991	0.98937	0.67069	0.65902	0.98937	0.63546	0.63127	0.98342	NaN	NaN	NaN	0.60564	0.65289	0.95069
Coiled-coil domain-containing protein 85C	CCDC85C	0.60423	0.45078	0.82324	0.6993	0.46183	0.61395	NaN	NaN	NaN	NaN	NaN	NaN	NaN	NaN	NaN
RanBP2-like and GRIP domain-containing protein 3	RGPD3	1.1915	1.1255	0.91576	NaN	NaN	NaN	NaN	NaN	NaN	NaN	NaN	NaN	1.3589	1.1266	0.84202
Protein cornichon homolog 4	CNIH4	NaN	NaN	NaN	NaN	NaN	NaN	NaN	NaN	NaN	NaN	NaN	NaN	NaN	NaN	NaN
		NaN	NaN	NaN	NaN	NaN	NaN	NaN	NaN	NaN	NaN	NaN	NaN	NaN	NaN	NaN
Tetraspanin;CD81 antigen	CD81	1.5925	1.8417	1.1656	1.5131	2.0823	1.1647	1.5121	1.6168	1.1361	1.6316	1.9277	1.2145	1.6623	1.8092	1.1381
Protein diaphanous homolog 2	DIAPH2	0.85055	0.94132	0.94921	0.85055	0.81846	0.93317	0.86702	0.97272	0.9562	NaN	NaN	NaN	NaN	NaN	NaN
DNA polymerase;DNA polymerase alpha catalytic subunit	POLA1	0.99065	0.68982	0.79007	1.0315	0.72546	0.75637	1.0191	0.66269	0.81349	NaN	NaN	NaN	NaN	NaN	NaN
Alpha-endosulfine	ENSA	0.49936	0.40654	0.81424	0.61641	0.35609	0.71703	0.49412	0.40654	0.94039	0.51468	0.37784	0.71829	0.48659	0.44832	0.81928
Collagen alpha-6(VI) chain	COL6A6	0.65354	0.63489	0.98149	NaN	NaN	NaN	NaN	NaN	NaN	0.25532	0.27964	1.0906	NaN	NaN	NaN
Protein Shroom1	SHROOM1	NaN	NaN	NaN	NaN	NaN	NaN	NaN	NaN	NaN	NaN	NaN	NaN	NaN	NaN	NaN
Tetraspanin;CD9 antigen	CD9	1.0787	1.0155	0.98797	1.2123	1.0183	1.0043	0.88286	0.99657	1.0846	1.0799	1.0844	1.0046	1.1319	0.94526	0.94862
Phosphatidylinositol 4-phosphate 5-kinase type-1 alpha	PIP5K1A	NaN	NaN	NaN	NaN	NaN	NaN	NaN	NaN	NaN	NaN	NaN	NaN	NaN	NaN	NaN
Zinc finger SWIM domain-containing protein 8	ZSWIM8	NaN	NaN	NaN	NaN	NaN	NaN	NaN	NaN	NaN	NaN	NaN	NaN	NaN	NaN	NaN
Rho GTPase-activating protein 32	ARHGAP32	0.74613	0.56579	0.73902	0.74613	0.56579	0.73902	NaN	NaN	NaN	NaN	NaN	NaN	NaN	NaN	NaN
	GPS1	NaN	NaN	NaN	NaN	NaN	NaN	NaN	NaN	NaN	NaN	NaN	NaN	NaN	NaN	NaN
	HSPA8	0.78914	0.76557	1.0401	NaN	NaN	NaN	0.78914	0.85136	1.0401	NaN	NaN	NaN	NaN	NaN	NaN
Mesencephalic astrocyte-derived neurotrophic factor	MANF	0.8637	0.79076	0.94588	0.83448	0.75269	0.96916	0.91576	0.84482	0.96862	0.82492	0.79453	0.92539	0.82521	0.75297	0.93148
Putative ATP-dependent RNA helicase DDX11-like protein 8	DDX11L8	NaN	NaN	NaN	NaN	NaN	NaN	NaN	NaN	NaN	NaN	NaN	NaN	NaN	NaN	NaN
Centrosomal protein of 78 kDa	CEP78	0.87567	0.51447	0.70073	0.82072	0.49746	0.77516	NaN	NaN	NaN	NaN	NaN	NaN	NaN	NaN	NaN
Small nuclear ribonucleoprotein-associated proteins B and B;Small nuclear ribonucleoprotein-associated protein N	SNRPN;SNRPB	0.85031	0.87063	1.0605	0.85696	0.85796	1.0207	0.87069	0.87863	1.0803	0.8435	0.88925	1.0631	0.82536	0.87174	1.0605
Down syndrome critical region protein 3	DSCR3	NaN	NaN	NaN	NaN	NaN	NaN	NaN	NaN	NaN	NaN	NaN	NaN	NaN	NaN	NaN
Small ubiquitin-related modifier 3	SUMO3	1.0558	1.0394	1.0181	NaN	NaN	NaN	NaN	NaN	NaN	NaN	NaN	NaN	NaN	NaN	NaN
Protein TSSC1	TSSC1	0.79001	0.7744	1.0042	0.7907	0.75225	1.0278	0.81757	0.91065	1.0617	0.78676	0.72304	0.8694	NaN	NaN	NaN
Putative fatty acid-binding protein 5-like protein 3	FABP5P3	NaN	NaN	NaN	NaN	NaN	NaN	NaN	NaN	NaN	NaN	NaN	NaN	NaN	NaN	NaN
Protein bicaudal D homolog 1	BICD1	NaN	NaN	NaN	NaN	NaN	NaN	NaN	NaN	NaN	NaN	NaN	NaN	NaN	NaN	NaN
Small nuclear ribonucleoprotein G;Putative small nuclear ribonucleoprotein G-like protein 15	SNRPG;SNRPGP15	0.92367	0.89393	0.9902	1.0012	0.90571	0.99454	0.89716	0.98157	1.0279	0.86212	0.84477	0.96027	0.92367	0.86225	0.98372
	SUMF2	NaN	NaN	NaN	NaN	NaN	NaN	NaN	NaN	NaN	NaN	NaN	NaN	NaN	NaN	NaN
Nucleoside diphosphate-linked moiety X motif 19, mitochondrial	NUDT19	0.62825	0.59398	0.92421	0.63122	0.58279	0.89978	0.62825	0.61143	0.96334	NaN	NaN	NaN	NaN	NaN	NaN
Phosphatidylinositol 3-kinase;Phosphatidylinositol 3-kinase catalytic subunit type 3	PIK3C3	0.64951	0.63107	0.99082	0.65085	0.68333	1.1519	0.66542	0.66865	0.96586	0.56007	0.47537	0.90388	0.5526	0.55024	0.90532
Zinc finger protein 593	ZNF593	0.1005	0.10287	0.92467	0.26362	0.20243	0.73418	NaN	NaN	NaN	NaN	NaN	NaN	NaN	NaN	NaN
MIF4G domain-containing protein	MIF4GD	0.534	0.38105	0.64227	0.5703	0.39669	0.63278	NaN	NaN	NaN	NaN	NaN	NaN	NaN	NaN	NaN
Serine/arginine repetitive matrix protein 1	SRRM1	0.82242	0.47478	0.62529	0.92744	0.57229	0.67046	0.77059	0.40139	0.65641	0.75256	0.47426	0.6055	0.855	0.51942	0.60743
Fer-1-like protein 4	FER1L4	0.90907	0.89669	0.9605	NaN	NaN	NaN	NaN	NaN	NaN	NaN	NaN	NaN	NaN	NaN	NaN
Chromobox protein homolog 6	CBX6	NaN	NaN	NaN	NaN	NaN	NaN	NaN	NaN	NaN	NaN	NaN	NaN	NaN	NaN	NaN
HMG domain-containing protein 4	HMGXB4	0.81386	1.0874	1.5668	NaN	NaN	NaN	NaN	NaN	NaN	NaN	NaN	NaN	NaN	NaN	NaN
Eukaryotic translation initiation factor 3 subunit L	EIF3L	1.0383	0.7011	0.68577	1.094	0.71922	0.69036	1.0331	0.70129	0.70473	1.018	0.68104	0.68467	1.0169	0.69796	0.67738
DNA dC->dU-editing enzyme APOBEC-3B;DNA dC->dU-editing enzyme APOBEC-3A	APOBEC3B;APOBEC3A	0.7648	0.88406	1.1267	NaN	NaN	NaN	NaN	NaN	NaN	NaN	NaN	NaN	NaN	NaN	NaN
RNA-binding protein EWS	EWSR1	0.73741	0.76572	1.0405	0.71347	0.78127	1.0228	0.74286	0.84898	1.0968	0.732	0.71978	1.0489	0.81345	0.71124	0.91934
Apolipoprotein C-III	APOC3	NaN	NaN	NaN	NaN	NaN	NaN	NaN	NaN	NaN	NaN	NaN	NaN	NaN	NaN	NaN
Astrotactin-1	ASTN1	NaN	NaN	NaN	NaN	NaN	NaN	NaN	NaN	NaN	NaN	NaN	NaN	NaN	NaN	NaN
26S proteasome non-ATPase regulatory subunit 10	PSMD10	0.83899	0.6789	0.87539	0.83908	0.62802	0.72003	0.82954	0.69796	0.90752	0.83007	0.6396	0.83631	0.86968	0.73732	0.8869
Espin	ESPN	1.1973	0.98694	0.82306	0.85601	0.84	0.89532	1.3112	1.0374	0.81217	NaN	NaN	NaN	NaN	NaN	NaN
Receptor protein-tyrosine kinase;Ephrin type-B receptor 2	EPHB2	NaN	NaN	NaN	NaN	NaN	NaN	NaN	NaN	NaN	NaN	NaN	NaN	NaN	NaN	NaN
Nardilysin	NRD1	0.96445	0.77403	0.82769	0.89427	0.77454	0.81385	0.89414	0.73128	0.83913	1.0127	0.77866	0.79835	1.029	0.81597	0.79897
Nuclear factor 1;Nuclear factor 1 A-type	NFIA	0.90117	0.63487	0.91681	NaN	NaN	NaN	0.90117	0.63487	0.91681	NaN	NaN	NaN	NaN	NaN	NaN
Calmodulin-like protein 6	CALML6	NaN	NaN	NaN	NaN	NaN	NaN	NaN	NaN	NaN	NaN	NaN	NaN	NaN	NaN	NaN
Hsp90 co-chaperone Cdc37-like 1	CDC37L1	0.74462	0.73799	0.99675	0.69867	0.73585	0.85955	0.74743	0.74139	1.0479	0.79784	0.73169	0.96516	NaN	NaN	NaN
Protein unc-13 homolog B	UNC13B	NaN	NaN	NaN	NaN	NaN	NaN	NaN	NaN	NaN	NaN	NaN	NaN	NaN	NaN	NaN
Ubiquitin-conjugating enzyme E2 J2	UBE2J2	NaN	NaN	NaN	NaN	NaN	NaN	NaN	NaN	NaN	NaN	NaN	NaN	NaN	NaN	NaN
Septin-6	2017-09-06	0.87097	0.91704	1.2137	NaN	NaN	NaN	0.721	1.1212	1.4621	NaN	NaN	NaN	NaN	NaN	NaN
Lymphocyte function-associated antigen 3	CD58	0.62248	1.1471	1.7805	NaN	NaN	NaN	0.62248	1.1471	1.7805	NaN	NaN	NaN	NaN	NaN	NaN
Complement decay-accelerating factor	CD55	0.65541	0.80018	1.1862	0.61389	0.7973	1.3163	NaN	NaN	NaN	NaN	NaN	NaN	NaN	NaN	NaN
Presenilin;Presenilin-2;Presenilin-2 NTF subunit;Presenilin-2 CTF subunit	PSEN2	NaN	NaN	NaN	NaN	NaN	NaN	NaN	NaN	NaN	NaN	NaN	NaN	NaN	NaN	NaN
Tyrosine-protein kinase transmembrane receptor ROR2	ROR2	NaN	NaN	NaN	NaN	NaN	NaN	NaN	NaN	NaN	NaN	NaN	NaN	NaN	NaN	NaN
Death effector domain-containing protein	DEDD	NaN	NaN	NaN	NaN	NaN	NaN	NaN	NaN	NaN	NaN	NaN	NaN	NaN	NaN	NaN
Myosin-11	MYH11	0.080545	0.10639	1.2077	NaN	NaN	NaN	0.32283	0.28956	0.91822	NaN	NaN	NaN	NaN	NaN	NaN
Heterogeneous nuclear ribonucleoproteins C1/C2	HNRNPC	1.1943	1.0814	0.88351	1.2342	1.0814	0.87627	1.1301	1.0615	0.85654	1.2047	1.0871	0.89953	1.2274	1.0948	0.9112
HemK methyltransferase family member 2	HEMK2;N6AMT1	NaN	NaN	NaN	NaN	NaN	NaN	NaN	NaN	NaN	NaN	NaN	NaN	NaN	NaN	NaN
Putative high mobility group protein B1-like 1	HMGB1P1	NaN	NaN	NaN	NaN	NaN	NaN	NaN	NaN	NaN	NaN	NaN	NaN	NaN	NaN	NaN
Unconventional myosin-IXa	MYO9A	NaN	NaN	NaN	NaN	NaN	NaN	NaN	NaN	NaN	NaN	NaN	NaN	NaN	NaN	NaN
SEC14-like protein 2	SEC14L2	0.92983	0.74641	0.87257	0.92983	0.74641	0.87257	0.9004	0.80201	0.89768	0.76369	0.68725	0.85326	0.97058	0.74367	0.87105
Eukaryotic translation initiation factor 3 subunit H	EIF3H	0.95281	0.6515	0.68293	0.99266	0.64726	0.63348	0.92777	0.6428	0.66325	0.92826	0.6698	0.71486	0.95822	0.65836	0.68734
Mortality factor 4-like protein 1	MORF4L1	2.4359	0.39478	0.16775	2.3224	0.37535	0.15644	2.0809	0.28785	0.1246	2.5154	0.27804	0.13913	NaN	NaN	NaN
Ubiquitin carboxyl-terminal hydrolase;Ubiquitin carboxyl-terminal hydrolase 30	USP30	NaN	NaN	NaN	NaN	NaN	NaN	NaN	NaN	NaN	NaN	NaN	NaN	NaN	NaN	NaN
Zinc finger CCHC domain-containing protein 10	ZCCHC10	0.93209	0.76754	0.8487	0.93209	0.76754	0.78125	NaN	NaN	NaN	NaN	NaN	NaN	NaN	NaN	NaN
Centromere protein H	CENPH	NaN	NaN	NaN	NaN	NaN	NaN	NaN	NaN	NaN	NaN	NaN	NaN	NaN	NaN	NaN
Methyltransferase-like protein 8	METTL8	NaN	NaN	NaN	NaN	NaN	NaN	NaN	NaN	NaN	NaN	NaN	NaN	NaN	NaN	NaN
Calponin;Calponin-2	CNN2	1.0528	0.86316	0.85548	1.0381	0.76163	0.81948	1.0254	0.88331	0.90049	1.133	0.85486	0.77269	1.0687	0.92419	0.87654
AN1-type zinc finger protein 2B	ZFAND2B	NaN	NaN	NaN	NaN	NaN	NaN	NaN	NaN	NaN	NaN	NaN	NaN	NaN	NaN	NaN
Signal peptidase complex catalytic subunit SEC11;Signal peptidase complex catalytic subunit SEC11C	SEC11L3;SEC11C	0.85063	0.76802	0.82851	NaN	NaN	NaN	0.82204	0.42902	0.74092	NaN	NaN	NaN	NaN	NaN	NaN
Septin-5	2017-09-05	NaN	NaN	NaN	NaN	NaN	NaN	NaN	NaN	NaN	NaN	NaN	NaN	NaN	NaN	NaN
von Willebrand factor A domain-containing protein 9	VWA9	0.73097	0.70382	0.73617	0.50848	0.47841	0.73617	0.73097	0.72076	0.72727	NaN	NaN	NaN	0.83698	0.83835	1.1178
Citrate synthase;Citrate synthase, mitochondrial	CS	0.99782	0.87732	0.92003	1.0026	0.8534	0.86731	1.0549	0.99186	0.925	0.96565	0.86103	0.93481	0.88887	0.85558	0.92261
Group XV phospholipase A2	PLA2G15	NaN	NaN	NaN	NaN	NaN	NaN	NaN	NaN	NaN	NaN	NaN	NaN	NaN	NaN	NaN
TBC1 domain family member 7	TBC1D7	NaN	NaN	NaN	NaN	NaN	NaN	NaN	NaN	NaN	NaN	NaN	NaN	NaN	NaN	NaN
Endothelin-converting enzyme 1	ECE1	0.82495	0.72972	0.91331	0.76459	0.74993	1.07	0.72261	0.69863	0.97605	0.88486	0.65493	0.71108	NaN	NaN	NaN
Transcription termination factor 4, mitochondrial;mTERF domain-containing protein 2 processed	MTERF4	NaN	NaN	NaN	NaN	NaN	NaN	NaN	NaN	NaN	NaN	NaN	NaN	NaN	NaN	NaN
	CHURC1-FNTB	0.61368	0.74047	0.89914	0.6238	0.74869	0.91666	0.87939	0.81258	0.89094	NaN	NaN	NaN	NaN	NaN	NaN
		0.90598	0.75525	1.0217	0.74662	0.76373	1.017	0.94103	1.0064	1.0478	1.0329	0.74687	1.012	0.92389	0.66765	1.0414
	N4BP2L2	NaN	NaN	NaN	NaN	NaN	NaN	NaN	NaN	NaN	NaN	NaN	NaN	NaN	NaN	NaN
Protein transport protein Sec61 subunit alpha isoform 1	SEC61A1	1.1777	1.0639	0.87947	1.1648	0.95895	0.84657	1.1974	0.86657	0.9208	1.1687	1.0613	0.82672	1.1929	1.1091	0.87368
Serine/threonine-protein kinase 24;Serine/threonine-protein kinase 24 36 kDa subunit;Serine/threonine-protein kinase 24 12 kDa subunit	STK24	0.63662	0.5861	0.9458	0.57111	0.48672	0.91887	0.66776	0.65901	1.0065	0.63352	0.57186	0.93112	0.69615	0.7031	1.0437
Palmitoyltransferase;Probable palmitoyltransferase ZDHHC20	ZDHHC20	1.3611	0.99718	0.74273	NaN	NaN	NaN	NaN	NaN	NaN	NaN	NaN	NaN	NaN	NaN	NaN
Serine/threonine-protein kinase;Serine/threonine-protein kinase D2	PRKD2	0.65181	0.65715	1.0309	0.69412	0.69106	1.0247	0.60826	0.55641	0.87795	0.62694	0.63404	1.0682	0.66743	0.68131	1.0493
Mediator of RNA polymerase II transcription subunit 29	IXL;MED29	1.0568	0.80986	0.91513	NaN	NaN	NaN	NaN	NaN	NaN	NaN	NaN	NaN	NaN	NaN	NaN
Interleukin enhancer-binding factor 2	ILF2	0.90659	0.77315	0.94478	0.97718	0.84252	0.91378	0.82231	0.74886	0.92019	0.92322	0.70322	0.95976	0.87084	0.75684	1.0111
S-adenosylmethionine decarboxylase proenzyme;S-adenosylmethionine decarboxylase alpha chain;S-adenosylmethionine decarboxylase beta chain	AMD1	NaN	NaN	NaN	NaN	NaN	NaN	NaN	NaN	NaN	NaN	NaN	NaN	NaN	NaN	NaN
DNA fragmentation factor subunit beta	DFFB	0.78145	0.76717	0.84487	0.88911	0.78696	0.80336	0.93583	0.82136	0.77273	0.70857	0.67674	1.1709	NaN	NaN	NaN
Peroxisomal targeting signal 1 receptor	PEX5	0.71348	0.6072	0.90108	NaN	NaN	NaN	0.74151	0.67926	0.89423	NaN	0.52916	1.1599	NaN	NaN	NaN
Serine/threonine-protein kinase 26	STK26	0.55172	0.51331	0.97293	0.69321	0.70125	0.9431	0.50888	0.49707	0.92731	0.63245	0.60399	1.1522	NaN	NaN	NaN
Derlin-1	DERL1	0.90437	0.98114	0.95156	0.91487	1.0003	0.9151	0.89399	0.96232	0.98948	NaN	NaN	NaN	NaN	NaN	NaN
Serine/threonine-protein kinase RIO3	RIOK3	1.1112	1.1796	1.1201	0.98122	1.2411	1.1686	1.1542	1.2503	1.0289	NaN	NaN	NaN	0.95578	1.0498	1.2924
Transcription factor SPT20 homolog	SUPT20H	NaN	NaN	NaN	NaN	NaN	NaN	NaN	NaN	NaN	NaN	NaN	NaN	NaN	NaN	NaN
Calcium-transporting ATPase;Calcium-transporting ATPase type 2C member 1	ATP2C1	0.95178	0.86254	0.98244	0.95211	0.87872	0.92536	0.78475	0.85651	0.9517	1.0282	0.86375	1.0034	0.73094	0.78752	1.0106
Coiled-coil-helix-coiled-coil-helix domain-containing protein 10, mitochondrial	CHCHD10	NaN	NaN	NaN	NaN	NaN	NaN	NaN	NaN	NaN	NaN	NaN	NaN	NaN	NaN	NaN
Sororin	CDCA5	NaN	NaN	NaN	NaN	NaN	NaN	NaN	NaN	NaN	NaN	NaN	NaN	NaN	NaN	NaN
Protein LBH	LBH	NaN	NaN	NaN	NaN	NaN	NaN	NaN	NaN	NaN	NaN	NaN	NaN	NaN	NaN	NaN
LIM domain kinase 2	LIMK2	0.74202	0.94307	1.2343	NaN	NaN	NaN	NaN	NaN	NaN	0.70875	0.91164	1.3429	0.75774	0.98403	1.3006
	RPA3	NaN	NaN	NaN	NaN	NaN	NaN	NaN	NaN	NaN	NaN	NaN	NaN	NaN	NaN	NaN
FERM domain-containing protein 5	FRMD5	NaN	NaN	NaN	NaN	NaN	NaN	NaN	NaN	NaN	NaN	NaN	NaN	NaN	NaN	NaN
Epithelial cell adhesion molecule	EPCAM	0.92167	1.0455	1.1072	1.0105	1.0592	1.0573	0.86285	1.0446	1.1913	0.94001	1.0464	1.1118	0.9289	1.0452	1.1417
Pescadillo homolog	PES1	1.0044	0.71825	0.70856	1.1666	0.82399	0.69735	0.99565	0.69181	0.71115	0.94546	0.67161	0.71409	1.0142	0.74352	0.69433
	BZW2	0.78585	0.68187	0.7984	NaN	NaN	NaN	NaN	NaN	NaN	NaN	NaN	NaN	NaN	NaN	NaN
Zinc transporter 6	SLC30A6	NaN	NaN	NaN	NaN	NaN	NaN	NaN	NaN	NaN	NaN	NaN	NaN	NaN	NaN	NaN
D-2-hydroxyglutarate dehydrogenase, mitochondrial	D2HGDH	NaN	NaN	NaN	NaN	NaN	NaN	NaN	NaN	NaN	NaN	NaN	NaN	NaN	NaN	NaN
Bromodomain-containing protein 8	BRD8	NaN	NaN	NaN	NaN	NaN	NaN	NaN	NaN	NaN	NaN	NaN	NaN	NaN	NaN	NaN
Tetraspanin;Tetraspanin-9	TSPAN9	NaN	NaN	NaN	NaN	NaN	NaN	NaN	NaN	NaN	NaN	NaN	NaN	NaN	NaN	NaN
Protein RFT1 homolog	RFT1	0.73851	0.88117	1.2988	NaN	NaN	NaN	NaN	NaN	NaN	NaN	NaN	NaN	NaN	NaN	NaN
GTP-binding nuclear protein Ran	RAN	0.94763	0.87801	0.9302	0.99456	0.86309	0.90641	0.99166	0.88683	0.94255	0.93755	0.89215	0.94809	0.87443	0.89112	0.92095
UPF0554 protein C2orf43	LDAH;C2orf43;FLJ21820	0.77555	0.74362	0.93421	0.90799	0.85916	0.93421	0.80404	0.76294	0.94706	NaN	NaN	NaN	NaN	NaN	NaN
	ODF2L	NaN	NaN	NaN	NaN	NaN	NaN	NaN	NaN	NaN	NaN	NaN	NaN	NaN	NaN	NaN
Septin-10	2017-09-10	0.88752	0.85419	0.98339	0.82685	0.91371	1.0058	0.90098	0.85118	0.90427	0.91752	0.9047	0.98216	0.70582	0.76767	1.0279
Echinoderm microtubule-associated protein-like 3	EML3	1.1363	1.0678	0.95602	1.228	1.087	0.95707	1.1277	1.0727	0.92872	0.84491	0.8604	0.94633	1.0858	1.1604	0.97727
Acyl-CoA-binding domain-containing protein 5	ACBD5	0.64788	0.37837	0.61703	0.69048	0.3837	0.59156	0.63772	0.37169	0.61703	NaN	NaN	NaN	NaN	NaN	NaN
FYVE, RhoGEF and PH domain-containing protein 4	FGD4	0.57073	0.4831	1.0128	NaN	NaN	NaN	NaN	NaN	NaN	NaN	NaN	NaN	NaN	NaN	NaN
Suppressor of tumorigenicity 7 protein	ST7	NaN	NaN	NaN	NaN	NaN	NaN	NaN	NaN	NaN	NaN	NaN	NaN	NaN	NaN	NaN
GRAM domain-containing protein 3	GRAMD3	NaN	NaN	NaN	NaN	NaN	NaN	NaN	NaN	NaN	NaN	NaN	NaN	NaN	NaN	NaN
Probable ATP-dependent RNA helicase DDX27	DDX27	0.97414	0.67971	0.68654	0.98233	0.63818	0.65906	0.96541	0.68645	0.68248	0.97094	0.67264	0.68057	0.96015	0.70019	0.7441
Nitrogen permease regulator 3-like protein	NPRL3	NaN	NaN	NaN	NaN	NaN	NaN	NaN	NaN	NaN	NaN	NaN	NaN	NaN	NaN	NaN
Rab GTPase-activating protein 1-like, isoform 10;Rab GTPase-activating protein 1-like	RABGAP1L	0.98194	0.90244	0.89174	1.0598	1.0098	0.81302	NaN	NaN	NaN	0.91596	0.94282	0.91212	0.95459	0.85637	0.88698
Golgi pH regulator A;Golgi pH regulator B	GPR89A;GPR89B	1.1616	0.96111	1.0657	NaN	NaN	NaN	NaN	NaN	NaN	NaN	NaN	NaN	NaN	NaN	NaN
Forkhead box protein P4	FOXP4	NaN	NaN	NaN	NaN	NaN	NaN	NaN	NaN	NaN	NaN	NaN	NaN	NaN	NaN	NaN
Endophilin-B2	SH3GLB2	1.1165	1.0428	0.91734	1.1165	1.0929	0.94487	1.1635	1.0916	0.91885	1.1183	1.0306	0.88081	1.0322	0.89888	0.91048
Scavenger receptor class B member 1	SCARB1	0.97791	0.87321	0.88449	1.0399	0.85137	0.81267	0.91966	0.92796	0.92447	NaN	NaN	NaN	NaN	NaN	NaN
Formin-binding protein 1	FNBP1	NaN	NaN	NaN	NaN	NaN	NaN	NaN	NaN	NaN	NaN	NaN	NaN	NaN	NaN	NaN
Probable global transcription activator SNF2L1	SMARCA1	1.3464	0.70026	0.51592	1.2831	0.71096	0.54501	1.3691	0.71302	0.53241	1.4299	0.62523	0.44534	1.4137	0.71476	0.53736
SLIT-ROBO Rho GTPase-activating protein 2;SLIT-ROBO Rho GTPase-activating protein 2B;SLIT-ROBO Rho GTPase-activating protein 2C	SRGAP2;SRGAP2B;SRGAP2C	0.80817	0.73403	1.0241	0.75205	0.78827	1.0789	0.86848	0.69219	0.97158	NaN	NaN	NaN	NaN	NaN	NaN
Monofunctional C1-tetrahydrofolate synthase, mitochondrial	MTHFD1L	1.0292	0.91322	0.86495	1.0726	0.95281	0.92152	1.0157	0.87387	0.91314	1.0055	0.915	0.82948	1.0548	0.92933	0.81245
Cyclin-dependent kinase 11B	CDC2L1;CDK11B	0.60789	0.52806	0.88082	0.55517	0.50461	0.82344	0.52176	0.54295	0.89153	0.65316	0.55309	0.85892	0.65531	0.51717	0.89741
Mitotic-spindle organizing protein 2B;Mitotic-spindle organizing protein 2A	MZT2B;MZT2A	0.96194	0.75703	0.81443	0.896	0.72773	0.8031	NaN	NaN	NaN	NaN	NaN	NaN	NaN	NaN	NaN
Tax1-binding protein 1	TAX1BP1	1.1915	0.78454	0.56251	1.2162	0.60554	0.55881	1.3496	0.78623	0.55998	NaN	NaN	NaN	NaN	NaN	NaN
Mediator of RNA polymerase II transcription subunit 26	MED26	NaN	NaN	NaN	NaN	NaN	NaN	NaN	NaN	NaN	NaN	NaN	NaN	NaN	NaN	NaN
MAGUK p55 subfamily member 6	MPP6	0.76275	0.77765	0.91745	0.77018	0.76966	0.91046	0.76275	0.78609	0.95858	0.7048	0.64658	0.96269	NaN	NaN	NaN
Small ubiquitin-related modifier 1	SUMO1	0.94392	0.77787	0.8786	1.0145	0.87279	0.86758	0.92943	0.76343	0.84577	0.58072	0.51562	0.90035	0.77325	0.67411	0.8825
Prothymosin alpha;Prothymosin alpha, N-terminally processed;Thymosin alpha-1	PTMA	0.8842	0.85097	1.0312	1.0284	1.1348	1.1533	0.99727	0.89702	0.93189	0.87833	0.83377	1.0409	0.87764	0.79486	0.97594
Cyclic AMP-dependent transcription factor ATF-2	ATF2	NaN	NaN	NaN	NaN	NaN	NaN	NaN	NaN	NaN	NaN	NaN	NaN	NaN	NaN	NaN
Coenzyme Q-binding protein COQ10 homolog B, mitochondrial	COQ10B	NaN	NaN	NaN	NaN	NaN	NaN	NaN	NaN	NaN	NaN	NaN	NaN	NaN	NaN	NaN
Rhomboid-related protein 4	RHBDD1	0.94614	0.98234	1.0742	0.94614	0.94935	1.1216	0.93732	1.049	1.0742	NaN	NaN	NaN	NaN	NaN	NaN
SWI/SNF-related matrix-associated actin-dependent regulator of chromatin subfamily D member 2	SMARCD2	1.0632	0.63253	0.6317	1.0246	0.63013	0.62482	1.1418	0.70872	0.63848	1.0834	0.62943	0.62605	0.99652	0.55928	0.63566
Protein Wiz	WIZ	0.67271	0.64621	0.87485	0.6679	0.52518	0.80134	0.67755	0.76679	0.93403	NaN	NaN	NaN	NaN	NaN	NaN
[Pyruvate dehydrogenase (acetyl-transferring)] kinase isozyme 1, mitochondrial	PDK1	1.3593	1.3001	0.74129	1.433	1.0888	0.69723	NaN	NaN	NaN	NaN	NaN	NaN	NaN	NaN	NaN
Heterogeneous nuclear ribonucleoprotein L-like	HNRNPLL;HNRPLL	0.83396	0.73077	0.89842	0.81694	0.72126	0.89842	0.82245	0.71696	0.87692	0.86234	0.79207	1.0138	0.85803	0.79176	0.87672
Kalirin	KALRN	NaN	NaN	NaN	NaN	NaN	NaN	NaN	NaN	NaN	NaN	NaN	NaN	NaN	NaN	NaN
WD repeat-containing protein 54	WDR54	NaN	NaN	NaN	NaN	NaN	NaN	NaN	NaN	NaN	NaN	NaN	NaN	NaN	NaN	NaN
WW domain-containing transcription regulator protein 1	WWTR1	1.4283	0.89776	0.65368	NaN	NaN	NaN	NaN	NaN	NaN	NaN	NaN	NaN	NaN	NaN	NaN
Choline-phosphate cytidylyltransferase A	PCYT1A	0.95877	0.74892	0.84944	0.81099	0.74892	0.83749	0.97189	0.81703	0.87925	0.96603	0.75605	0.83606	0.97	0.68314	0.74282
Poly(rC)-binding protein 4	PCBP4	0.53962	0.42376	0.77768	NaN	NaN	NaN	0.5172	0.43485	0.84796	NaN	NaN	NaN	NaN	NaN	NaN
Nuclear-interacting partner of ALK	ZC3HC1	0.90019	0.77829	0.88985	0.84367	0.79537	0.92245	0.8658	0.80521	0.93426	NaN	NaN	NaN	NaN	NaN	NaN
Profilin;Profilin-2	PFN2	0.86158	0.82151	1.0162	0.87061	0.84179	1.0125	0.86569	0.82151	0.98555	0.81454	0.80757	1.0272	0.83907	0.84745	1.0352
Sorcin	SRI	0.97919	0.93202	0.94245	0.98065	0.9478	0.9607	0.985	0.92726	0.91404	0.9101	0.86025	0.95022	1.0714	0.90409	0.8978
Nuclear receptor corepressor 2	NCOR2	0.53358	0.40911	0.79306	0.73194	0.47758	0.6246	0.53358	0.4061	0.85073	NaN	NaN	NaN	NaN	NaN	NaN
G1/S-specific cyclin-E1	CCNE1	0.78199	0.73929	0.69004	NaN	NaN	NaN	0.76723	0.55724	0.73663	NaN	NaN	NaN	NaN	NaN	NaN
	IKBKG	NaN	NaN	NaN	NaN	NaN	NaN	NaN	NaN	NaN	NaN	NaN	NaN	NaN	NaN	NaN
DNA-directed RNA polymerase;DNA-directed RNA polymerase II subunit RPB2	POLR2B	1.0088	0.4306	0.41583	1.0123	0.4302	0.41953	1.0206	0.44427	0.42178	0.91959	0.43631	0.41056	0.92105	0.39461	0.39126
Protein CMSS1	CMSS1	0.5153	0.4305	0.79135	NaN	NaN	NaN	0.51048	0.40983	0.7558	0.45716	0.46596	1.0424	0.55093	0.62764	0.79135
Beta-1,4-galactosyltransferase 4;N-acetyllactosamine synthase;Lactotriaosylceramide beta-1,4-galactosyltransferase	B4GALT4	NaN	NaN	NaN	NaN	NaN	NaN	NaN	NaN	NaN	NaN	NaN	NaN	NaN	NaN	NaN
Probable E3 ubiquitin-protein ligase makorin-2	MKRN2	0.43336	0.41402	0.94991	NaN	NaN	NaN	0.45513	0.43812	0.89705	NaN	NaN	NaN	NaN	NaN	NaN
Regulator of G-protein signaling 3	RGS3	NaN	NaN	NaN	NaN	NaN	NaN	NaN	NaN	NaN	NaN	NaN	NaN	NaN	NaN	NaN
Myeloid-associated differentiation marker	MYADM	0.60369	0.56976	1.0224	NaN	NaN	NaN	NaN	NaN	NaN	NaN	NaN	NaN	NaN	NaN	NaN
Alanyl-tRNA editing protein Aarsd1	PTGES3L-AARSD1;AARSD1	0.93946	0.77474	0.78993	1.0727	0.75723	0.77717	1.0354	0.79074	0.79553	0.86309	0.62769	0.8536	0.94739	0.77392	0.83489
Sprouty-related, EVH1 domain-containing protein 2	SPRED2	NaN	NaN	NaN	NaN	NaN	NaN	NaN	NaN	NaN	NaN	NaN	NaN	NaN	NaN	NaN
Cytochrome c oxidase assembly factor 1 homolog	COA1	1.1911	1.212	0.99137	NaN	NaN	NaN	NaN	NaN	NaN	NaN	NaN	NaN	NaN	NaN	NaN
Zinc finger CCCH-type antiviral protein 1	ZC3HAV1	NaN	NaN	NaN	NaN	NaN	NaN	NaN	NaN	NaN	NaN	NaN	NaN	NaN	NaN	NaN
	NDUFA10	NaN	NaN	NaN	NaN	NaN	NaN	NaN	NaN	NaN	NaN	NaN	NaN	NaN	NaN	NaN
Solute carrier family 26 member 6	SLC26A6	0.97769	0.97503	1.0972	NaN	NaN	NaN	NaN	NaN	NaN	NaN	NaN	NaN	NaN	NaN	NaN
Profilin-2;Profilin	PFN2	0.90576	1.0131	1.1084	0.94241	0.92505	1.019	0.88224	1.0316	1.1368	NaN	NaN	NaN	0.74591	0.78502	1.0991
Phospholipid scramblase 1	PLSCR1	0.69961	0.70378	1.0505	0.78244	0.83033	1.047	0.58892	0.66802	1.1175	NaN	NaN	NaN	NaN	NaN	NaN
E3 ubiquitin-protein ligase RNF13	RNF13	NaN	NaN	NaN	NaN	NaN	NaN	NaN	NaN	NaN	NaN	NaN	NaN	NaN	NaN	NaN
GTP-binding protein 8	GTPBP8	0.40629	0.3579	0.80884	NaN	NaN	NaN	NaN	NaN	NaN	NaN	NaN	NaN	NaN	NaN	NaN
	SMC4	NaN	NaN	NaN	NaN	NaN	NaN	NaN	NaN	NaN	NaN	NaN	NaN	NaN	NaN	NaN
NEDD8-conjugating enzyme UBE2F	UBE2F;UBE2F-SCLY	0.80299	0.7328	0.90215	0.82821	0.89586	1.1408	NaN	NaN	NaN	NaN	NaN	NaN	NaN	NaN	NaN
Translocon-associated protein subunit gamma	SSR3	1.0746	1.0558	0.95264	NaN	NaN	NaN	1.1324	1.0668	0.96315	1.1098	1.0066	0.91279	1.0677	1.0389	0.93822
HMG box transcription factor BBX	BBX	1.1069	0.88177	0.87532	NaN	NaN	NaN	NaN	NaN	NaN	1.1069	0.88177	0.87532	NaN	NaN	NaN
	RBBP7	NaN	NaN	NaN	NaN	NaN	NaN	NaN	NaN	NaN	NaN	NaN	NaN	NaN	NaN	NaN
Frataxin, mitochondrial;Frataxin intermediate form;Frataxin(56-210);Frataxin(78-210);Frataxin mature form	FXN	0.88607	0.649	0.84341	1.0296	1.0658	0.88909	NaN	NaN	NaN	NaN	NaN	NaN	0.89206	0.64534	0.70114
Phosphoserine phosphatase	PSPH	0.75854	0.87846	1.0622	0.68473	0.72005	1.0812	0.87421	0.93293	1.0622	0.77893	0.88755	1.0817	0.68665	0.83212	0.99461
Dr1-associated corepressor	DRAP1	0.95293	0.87944	0.95776	0.9983	0.87928	0.95776	0.95673	0.8963	0.94316	0.84563	0.85216	0.93386	0.89603	0.87944	1.0027
Transmembrane and ubiquitin-like domain-containing protein 1	TMUB1	1.3984	1.1111	0.83005	NaN	NaN	NaN	NaN	NaN	NaN	NaN	NaN	NaN	NaN	NaN	NaN
Angio-associated migratory cell protein	AAMP	0.77377	0.58203	0.71025	0.82048	0.57728	0.65968	0.76355	0.61911	0.77511	0.77377	0.59116	0.76696	NaN	NaN	NaN
40S ribosomal protein S4, Y isoform 1	RPS4Y1	NaN	NaN	NaN	NaN	NaN	NaN	NaN	NaN	NaN	NaN	NaN	NaN	NaN	NaN	NaN
Myotubularin-related protein 2	MTMR2	0.67368	0.50326	0.68506	0.67368	0.50326	0.68506	NaN	NaN	NaN	NaN	NaN	NaN	NaN	NaN	NaN
Cytochrome c	CYCS	0.9058	0.83352	0.92179	0.97907	0.82335	0.88232	0.89715	0.82664	0.91035	0.92985	0.84524	0.9365	0.89177	0.84633	0.95874
Integral membrane protein 2C;CT-BRI3	ITM2C	NaN	NaN	NaN	NaN	NaN	NaN	NaN	NaN	NaN	NaN	NaN	NaN	NaN	NaN	NaN
Thymidine phosphorylase	TYMP	0.73805	0.90554	1.2227	0.75651	0.91752	1.228	0.72562	0.88864	1.2097	0.73638	0.93884	1.2315	0.85759	0.85096	1.0941
Sodium-coupled neutral amino acid transporter 5	SLC38A5	1.1137	1.2077	1.0354	NaN	NaN	NaN	NaN	NaN	NaN	NaN	NaN	NaN	NaN	NaN	NaN
Tensin-1	TNS1	NaN	NaN	NaN	NaN	NaN	NaN	NaN	NaN	NaN	NaN	NaN	NaN	NaN	NaN	NaN
Acylamino-acid-releasing enzyme	APEH	0.85855	0.90963	1.069	0.83538	0.91701	1.064	0.8622	0.89544	1.0622	0.85451	0.90997	1.0957	0.9072	0.9114	1.0935
28S ribosomal protein S34, mitochondrial	MRPS34	0.82142	0.84746	0.9968	0.82344	0.85537	0.99717	0.83957	0.84116	0.98744	0.68294	0.84416	1.0011	0.85467	0.86793	0.96178
Vacuolar protein sorting-associated protein 8 homolog	VPS8	0.80592	0.77896	0.76119	NaN	NaN	NaN	NaN	NaN	NaN	NaN	NaN	NaN	NaN	NaN	NaN
Armadillo repeat protein deleted in velo-cardio-facial syndrome	ARVCF	0.57795	0.74851	1.258	NaN	NaN	NaN	NaN	NaN	NaN	NaN	NaN	NaN	NaN	NaN	NaN
MLN64 N-terminal domain homolog	STARD3NL	NaN	NaN	NaN	NaN	NaN	NaN	NaN	NaN	NaN	NaN	NaN	NaN	NaN	NaN	NaN
	HSPD1	NaN	NaN	NaN	NaN	NaN	NaN	NaN	NaN	NaN	NaN	NaN	NaN	NaN	NaN	NaN
N-acetyltransferase 6	NAT6	NaN	NaN	NaN	NaN	NaN	NaN	NaN	NaN	NaN	NaN	NaN	NaN	NaN	NaN	NaN
Oxidoreductase NAD-binding domain-containing protein 1	OXNAD1	1.0745	0.90132	0.80822	0.86589	0.84057	0.85643	NaN	NaN	NaN	NaN	NaN	NaN	NaN	NaN	NaN
DNA-directed RNA polymerases I, II, and III subunit RPABC3	POLR2H	0.79227	0.51138	0.6234	0.79769	0.53702	0.6234	0.85397	0.54185	0.60994	0.79227	0.51138	0.66417	0.78593	0.49386	0.62216
Apoptotic protease-activating factor 1	APAF1	0.77323	0.52405	0.8685	NaN	NaN	NaN	NaN	NaN	NaN	NaN	NaN	NaN	NaN	0.48647	0.83583
Protein FAM195B	FAM195B	1.0269	0.84625	0.89103	0.96438	0.83598	0.84731	0.94955	0.90511	0.91096	NaN	NaN	NaN	NaN	NaN	NaN
FERM, RhoGEF and pleckstrin domain-containing protein 1	FARP1	0.60883	0.65737	1.0473	0.66975	0.74213	0.99481	0.65187	0.6345	1.1893	NaN	NaN	NaN	NaN	NaN	NaN
TBC1 domain family member 25	TBC1D25	NaN	NaN	NaN	NaN	NaN	NaN	NaN	NaN	NaN	NaN	NaN	NaN	NaN	NaN	NaN
SOSS complex subunit B1;SOSS complex subunit B2	NABP2;NABP1	NaN	NaN	NaN	NaN	NaN	NaN	NaN	NaN	NaN	NaN	NaN	NaN	NaN	NaN	NaN
O-acetyl-ADP-ribose deacetylase 1	OARD1	0.85729	0.7718	0.89865	1.0929	0.88204	0.98291	0.89127	0.73789	0.8646	NaN	NaN	NaN	NaN	NaN	NaN
Presenilins-associated rhomboid-like protein, mitochondrial;P-beta	PARL	NaN	NaN	NaN	NaN	NaN	NaN	NaN	NaN	NaN	NaN	NaN	NaN	NaN	NaN	NaN
60S ribosomal protein L24	RPL24	1.03	0.96245	0.95366	1.0214	0.9725	0.94971	1.0848	0.95557	0.89292	0.97082	0.91192	0.9963	0.90049	0.9563	0.98832
Vesicle-trafficking protein SEC22a	SEC22A	1.2297	1.177	0.96844	NaN	NaN	NaN	NaN	NaN	NaN	NaN	NaN	NaN	NaN	NaN	NaN
Cyclin-L1	CCNL1	0.81488	0.77797	1.1325	0.77967	0.77797	1.1325	NaN	NaN	NaN	NaN	NaN	NaN	NaN	NaN	NaN
Uncharacterized protein C7orf50	C7orf50	0.8529	0.95029	1.0555	NaN	NaN	NaN	NaN	NaN	NaN	NaN	NaN	NaN	NaN	NaN	NaN
Serine/threonine-protein kinase 11-interacting protein	STK11IP	0.38476	0.52017	0.93588	0.62129	0.74807	1.0729	NaN	NaN	NaN	NaN	NaN	NaN	NaN	NaN	NaN
MICOS complex subunit MIC19	CHCHD3	0.99398	0.92743	0.96932	1.0011	0.9282	1.0142	1.0682	0.96489	0.97316	0.97315	0.91212	0.94809	0.94448	0.91161	0.95573
E3 ubiquitin-protein ligase RNF123	RNF123	0.80928	0.90522	1.2561	NaN	NaN	NaN	0.80928	0.90522	1.2561	NaN	NaN	NaN	NaN	NaN	NaN
Forkhead box protein J3	FOXJ3	0.86262	0.66748	0.80211	0.78666	0.67353	0.94772	0.94592	0.66149	0.67886	NaN	NaN	NaN	NaN	NaN	NaN
UDP-N-acetylglucosamine transporter	SLC35A3	0.77705	0.63794	0.90503	NaN	NaN	NaN	0.76434	0.63562	0.88151	NaN	NaN	NaN	NaN	NaN	NaN
Nuclear factor 1;Nuclear factor 1 X-type	NFIX	0.95581	0.78895	0.91894	NaN	NaN	NaN	0.62123	0.73565	1.0215	NaN	NaN	NaN	NaN	NaN	NaN
Ribonuclease P protein subunit p20	POP7	0.56982	0.44175	0.79087	0.61814	0.45372	0.73845	0.62342	0.43829	0.65541	NaN	NaN	NaN	0.53664	0.44212	0.87223
60S ribosomal protein L22-like 1	RPL22L1	0.924	0.82736	0.95153	0.92616	0.81537	0.91531	0.94269	0.85397	0.97023	0.89362	0.81763	0.96696	0.89653	0.83592	0.93148
Golgi apparatus membrane protein TVP23 homolog;Golgi apparatus membrane protein TVP23 homolog C;Golgi apparatus membrane protein TVP23 homolog B	TVP23B;TVP23C;TVP23C-CDRT4	0.67207	0.97657	1.3127	NaN	NaN	NaN	0.70179	0.79257	1.1836	NaN	NaN	NaN	NaN	NaN	NaN
Inositol polyphosphate 5-phosphatase K	INPP5K	0.89362	0.87591	0.9917	0.89963	0.87051	0.97729	0.90033	0.87834	0.95813	NaN	NaN	NaN	NaN	NaN	NaN
Ubiquitin-conjugating enzyme E2 H	UBE2H	0.64535	0.76701	1.1837	NaN	NaN	NaN	0.59045	0.56647	0.96803	NaN	NaN	NaN	0.687	0.73852	1.1184
Catenin delta-1	CTNND1	0.78208	0.71791	0.97313	0.77999	0.69731	0.97385	0.78223	0.71792	0.97353	0.81559	0.72812	0.96726	0.76838	0.71294	0.96829
[Protein ADP-ribosylarginine] hydrolase	ADPRH	0.95297	1.0661	1.1245	NaN	NaN	NaN	NaN	NaN	NaN	NaN	NaN	NaN	NaN	NaN	NaN
Ras-associated and pleckstrin homology domains-containing protein 1	RAPH1	0.73776	0.703	0.97092	0.75627	0.70191	0.91356	NaN	NaN	NaN	NaN	NaN	NaN	NaN	NaN	NaN
Neurabin-2	PPP1R9B	0.86041	0.83038	0.98054	0.86995	0.82672	1.0052	0.89347	0.81834	0.92932	0.82653	0.85163	0.98868	0.82835	0.82677	1.0114
Calcineurin subunit B type 1	PPP3R1	0.88188	0.93233	0.97927	0.88495	0.8636	0.95828	0.88669	0.97135	1.0767	0.86248	0.91514	1.0089	0.92219	0.96032	0.94155
Interleukin-1 receptor-associated kinase 1	IRAK1	0.77352	0.75582	0.90379	NaN	NaN	NaN	0.76286	0.77669	0.92084	NaN	NaN	NaN	NaN	NaN	NaN
Mitogen-activated protein kinase kinase kinase MLT	pk;ZAK	NaN	NaN	NaN	NaN	NaN	NaN	NaN	NaN	NaN	NaN	NaN	NaN	NaN	NaN	NaN
Calcium/calmodulin-dependent protein kinase type II subunit delta	CAMK2D	1.0204	1.0665	1.0845	1.0565	1.0929	1.0822	1.0296	1.0843	1.0454	0.79505	0.98709	1.0845	0.77534	1.0141	1.1999
Transcription factor RelB	RELB	NaN	NaN	NaN	NaN	NaN	NaN	NaN	NaN	NaN	NaN	NaN	NaN	NaN	NaN	NaN
ETS-related transcription factor Elf-2	ELF2	NaN	NaN	NaN	NaN	NaN	NaN	NaN	NaN	NaN	NaN	NaN	NaN	NaN	NaN	NaN
	GNB2L1	NaN	NaN	NaN	NaN	NaN	NaN	NaN	NaN	NaN	NaN	NaN	NaN	NaN	NaN	NaN
Solute carrier family 41 member 3	SLC41A3	NaN	NaN	NaN	NaN	NaN	NaN	NaN	NaN	NaN	NaN	NaN	NaN	NaN	NaN	NaN
Cytochrome c oxidase subunit 7C, mitochondrial	COX7C	0.74129	0.89345	1.1888	NaN	NaN	NaN	NaN	NaN	NaN	NaN	NaN	NaN	NaN	NaN	NaN
Annexin	ANXA3	NaN	NaN	NaN	NaN	NaN	NaN	NaN	NaN	NaN	NaN	NaN	NaN	NaN	NaN	NaN
Complexin-1	CPLX1	NaN	NaN	NaN	NaN	NaN	NaN	NaN	NaN	NaN	NaN	NaN	NaN	NaN	NaN	NaN
F-box only protein 4	FBXO4	0.94891	0.95927	0.9685	1.049	1.1104	1.0418	NaN	NaN	NaN	NaN	NaN	NaN	NaN	NaN	NaN
AF4/FMR2 family member 1	AFF1	NaN	NaN	NaN	NaN	NaN	NaN	NaN	NaN	NaN	NaN	NaN	NaN	NaN	NaN	NaN
Soluble lamin-associated protein of 75 kDa	FAM169A	0.70158	0.63015	0.92345	NaN	NaN	NaN	0.78878	0.8089	0.99765	NaN	NaN	NaN	0.70158	0.60172	0.86867
RELT-like protein 1	RELL1	NaN	NaN	NaN	NaN	NaN	NaN	NaN	NaN	NaN	NaN	NaN	NaN	NaN	NaN	NaN
ELMO domain-containing protein 2	ELMOD2	0.86889	0.95095	1.0236	0.87438	1.0047	1.0914	0.93225	0.82865	0.96937	0.91895	1.0183	0.9943	0.80481	0.89331	1.1098
Centromere protein K	CENPK	NaN	NaN	NaN	NaN	NaN	NaN	NaN	NaN	NaN	NaN	NaN	NaN	NaN	NaN	NaN
Estradiol 17-beta-dehydrogenase 11	HSD17B11	0.88864	0.89624	1.005	0.86994	0.88723	0.92339	0.91868	0.90907	1.0271	0.93357	0.9451	1.0169	1.0848	0.87388	0.97555
Tumor necrosis factor alpha-induced protein 8	TNFAIP8	0.61669	1.2941	1.5697	NaN	NaN	NaN	0.61669	1.2941	1.5697	NaN	NaN	NaN	NaN	NaN	NaN
Centrosomal protein POC5	POC5	NaN	NaN	NaN	NaN	NaN	NaN	NaN	NaN	NaN	NaN	NaN	NaN	NaN	NaN	NaN
Major facilitator superfamily domain-containing protein 10	MFSD10	1.2515	1.6393	1.0703	1.5836	1.8309	1.1537	NaN	NaN	NaN	NaN	NaN	NaN	NaN	NaN	NaN
Nucleotide exchange factor SIL1	SIL1	0.79934	0.5612	0.73562	0.72649	0.65182	0.73708	NaN	NaN	NaN	NaN	NaN	NaN	NaN	NaN	NaN
Septin-11	2017-09-11	0.90837	0.84972	0.94139	0.90443	0.82781	0.90023	0.86618	0.82467	0.96553	0.94418	0.87585	0.94832	0.89304	0.91621	0.98264
	HNRNPD	1.2059	1.1855	1.0184	NaN	NaN	NaN	NaN	NaN	NaN	NaN	NaN	NaN	NaN	NaN	NaN
Syntaxin-18	STX18	0.81476	0.80907	1.0218	0.87642	0.85053	0.99521	0.68636	0.77481	1.0647	0.80858	0.6246	0.84291	0.73091	0.80667	0.92092
GPI ethanolamine phosphate transferase 2	PIGG	NaN	NaN	NaN	NaN	NaN	NaN	NaN	NaN	NaN	NaN	NaN	NaN	NaN	NaN	NaN
Deoxycytidine kinase	DCK	0.64791	0.61097	0.9269	0.75715	0.66572	1.0069	0.63595	0.60643	1.0319	0.60707	0.48071	0.86085	0.62306	0.53038	0.79794
Protein YIPF3;Protein YIPF3, 36 kDa form III	YIPF3	0.47224	0.5944	1.0505	0.55423	0.56473	0.89129	0.38942	0.76654	NaN	0.5053	0.60219	1.0635	0.55202	0.58231	1.0854
Small glutamine-rich tetratricopeptide repeat-containing protein beta	SGTB	0.37698	0.52185	1.143	0.72467	0.62004	0.80342	NaN	NaN	NaN	NaN	NaN	NaN	NaN	NaN	NaN
Amphiregulin	AREG	NaN	NaN	NaN	NaN	NaN	NaN	NaN	NaN	NaN	NaN	NaN	NaN	NaN	NaN	NaN
	RPS3A	NaN	NaN	NaN	NaN	NaN	NaN	NaN	NaN	NaN	NaN	NaN	NaN	NaN	NaN	NaN
Collagen alpha-1(XII) chain	COL12A1	0.86557	0.75272	0.87483	0.8729	0.78973	0.90635	NaN	NaN	NaN	NaN	NaN	NaN	NaN	NaN	NaN
Cytochrome c oxidase subunit 7A2, mitochondrial	COX7A2	1.1028	1.0713	1.0034	NaN	NaN	NaN	1.0317	0.95164	0.89464	NaN	1.163	1.0034	NaN	NaN	NaN
G protein-coupled receptor kinase 6	GRK6	0.37768	0.28301	0.7646	0.38529	0.2797	0.70769	NaN	NaN	NaN	NaN	NaN	NaN	NaN	NaN	NaN
E3 ubiquitin-protein ligase MARCH6	2017-03-06	NaN	NaN	NaN	NaN	NaN	NaN	NaN	NaN	NaN	NaN	NaN	NaN	NaN	NaN	NaN
Homeobox protein MSX-2	MSX2	NaN	NaN	NaN	NaN	NaN	NaN	NaN	NaN	NaN	NaN	NaN	NaN	NaN	NaN	NaN
Methylmalonic aciduria type A protein, mitochondrial	MMAA	NaN	NaN	NaN	NaN	NaN	NaN	NaN	NaN	NaN	NaN	NaN	NaN	NaN	NaN	NaN
	HNRNPH1	NaN	NaN	NaN	NaN	NaN	NaN	NaN	NaN	NaN	NaN	NaN	NaN	NaN	NaN	NaN
Probable inactive tRNA-specific adenosine deaminase-like protein 3	ADAT3	0.8786	0.93042	0.98038	NaN	NaN	NaN	0.8786	0.93042	0.98038	NaN	NaN	NaN	NaN	NaN	NaN
Solute carrier organic anion transporter family member 4A1	SLCO4A1	0.62931	0.62182	0.93535	NaN	NaN	NaN	0.53655	0.62182	1.0594	NaN	NaN	NaN	NaN	NaN	NaN
Protein MMS22-like	MMS22L	NaN	NaN	NaN	NaN	NaN	NaN	NaN	NaN	NaN	NaN	NaN	NaN	NaN	NaN	NaN
Geminin	GMNN	NaN	NaN	NaN	NaN	NaN	NaN	NaN	NaN	NaN	NaN	NaN	NaN	NaN	NaN	NaN
CLIP-associating protein 2	CLASP2	1.0239	0.7715	0.73698	NaN	NaN	NaN	NaN	NaN	NaN	NaN	NaN	NaN	NaN	NaN	NaN
Cyclin-C	CCNC	NaN	NaN	NaN	NaN	NaN	NaN	NaN	NaN	NaN	NaN	NaN	NaN	NaN	NaN	NaN
Type 2 phosphatidylinositol 4,5-bisphosphate 4-phosphatase	TMEM55A	NaN	NaN	NaN	NaN	NaN	NaN	NaN	NaN	NaN	NaN	NaN	NaN	NaN	NaN	NaN
Putative deoxyribonuclease TATDN1	TATDN1	0.8528	0.68745	0.77942	0.81984	0.64548	0.76189	0.8528	0.7719	0.91082	0.87689	0.72092	0.75439	0.82367	0.6908	0.73511
RWD domain-containing protein 1	RWDD1	0.97557	0.77937	0.81598	NaN	NaN	NaN	NaN	NaN	NaN	NaN	NaN	NaN	NaN	NaN	NaN
Receptor expression-enhancing protein;Receptor expression-enhancing protein 4	REEP4	NaN	NaN	NaN	NaN	NaN	NaN	NaN	NaN	NaN	NaN	NaN	NaN	NaN	NaN	NaN
F-BAR and double SH3 domains protein 1	FCHSD1	NaN	NaN	NaN	NaN	NaN	NaN	NaN	NaN	NaN	NaN	NaN	NaN	NaN	NaN	NaN
Stathmin;Stathmin-2	STMN2	0.98603	0.89146	0.88378	NaN	NaN	NaN	NaN	NaN	NaN	0.98603	0.88483	0.88378	1.0344	0.89462	0.88638
Transcription elongation factor B polypeptide 1	TCEB1	0.89213	0.78326	0.84474	0.88336	0.80408	0.81883	0.89816	0.80511	0.81671	0.90816	0.77401	0.85166	0.86401	0.76332	0.86688
Dynamin-3	DNM3	NaN	NaN	NaN	NaN	NaN	NaN	NaN	NaN	NaN	NaN	NaN	NaN	NaN	NaN	NaN
Erlin-2	ERLIN2	1.013	0.89177	0.94722	1.0119	0.96511	0.93999	0.95721	0.89177	0.99349	1.1528	0.86299	0.92175	0.83102	0.83996	0.94643
Serine/threonine-protein kinase Sgk3	SGK3	NaN	NaN	NaN	NaN	NaN	NaN	NaN	NaN	NaN	NaN	NaN	NaN	NaN	NaN	NaN
TELO2-interacting protein 2	TTI2	0.65594	0.59159	0.84415	0.51524	0.46753	0.89756	0.68243	0.63488	0.85377	NaN	NaN	NaN	NaN	NaN	NaN
Zinc transporter ZIP14	SLC39A14	0.35151	0.38209	1.0794	NaN	NaN	NaN	NaN	NaN	NaN	0.34878	0.38044	1.1261	0.35921	0.3776	0.98848
Tubulin-specific chaperone A	TBCA	1.0179	0.85846	0.89194	1.0207	0.87764	0.90631	1.0137	0.89016	0.92838	1.0242	0.8618	0.83195	1.0136	0.83638	0.90544
Protein N-terminal glutamine amidohydrolase	WDYHV1	NaN	NaN	NaN	NaN	NaN	NaN	NaN	NaN	NaN	NaN	NaN	NaN	NaN	NaN	NaN
	AP3M2	0.69329	0.70809	0.97601	0.69944	0.62612	0.92022	0.66807	0.71101	0.96667	0.89374	0.90298	1.1689	NaN	NaN	NaN
	POLB	0.87163	0.6944	0.99074	NaN	NaN	NaN	NaN	NaN	NaN	NaN	NaN	NaN	NaN	NaN	NaN
Centrin-3	CETN3	0.66526	0.28723	0.73839	0.66526	0.28723	0.73839	NaN	NaN	NaN	NaN	NaN	NaN	NaN	NaN	NaN
S-phase kinase-associated protein 1	SKP1	0.96845	0.70799	0.73859	0.967	0.79832	0.74469	0.95605	0.72337	0.72146	0.91445	0.70496	0.73859	1.0159	0.69945	0.72337
Annexin	ANXA6	0.73191	0.69864	0.96897	0.61564	0.70369	0.96206	0.7485	0.70847	0.97292	NaN	NaN	NaN	NaN	NaN	NaN
COP9 signalosome complex subunit 6	COPS6	0.97954	0.80932	0.92271	0.9472	0.69498	0.91943	0.97414	0.85051	0.94139	0.98322	0.80025	0.93405	1.1101	0.94108	0.96895
Acid trehalase-like protein 1	ATHL1	0.57398	0.84723	1.3191	NaN	NaN	NaN	NaN	NaN	NaN	NaN	NaN	NaN	NaN	NaN	NaN
Serine protease 44	PRSS44	NaN	NaN	NaN	NaN	NaN	NaN	NaN	NaN	NaN	NaN	NaN	NaN	NaN	NaN	NaN
Acid ceramidase;Acid ceramidase subunit alpha;Acid ceramidase subunit beta	ASAH1	0.78764	0.84822	1.0838	0.79344	0.80498	1.0838	0.82064	0.87641	1.0923	NaN	NaN	NaN	NaN	NaN	NaN
Protein phosphatase inhibitor 2;Protein phosphatase inhibitor 2-like protein 3	PPP1R2;PPP1R2P3	0.74424	0.60535	0.88462	0.70066	0.61341	0.87674	0.74184	0.61336	0.90159	0.86832	0.59528	1.009	0.73281	0.57296	0.86351
Epididymal secretory protein E1	NPC2	0.7457	0.81545	1.0725	0.78255	0.82595	1.1129	0.73884	0.80611	1.1469	0.68146	0.83349	1.1513	0.74599	0.76829	0.97953
Transforming acidic coiled-coil-containing protein 2	TACC2	0.8145	0.61146	0.75872	NaN	NaN	NaN	NaN	NaN	NaN	NaN	NaN	NaN	NaN	NaN	NaN
Dyslexia-associated protein KIAA0319-like protein	KIAA0319L	NaN	NaN	NaN	NaN	NaN	NaN	NaN	NaN	NaN	NaN	NaN	NaN	NaN	NaN	NaN
Mediator of RNA polymerase II transcription subunit 22	MED22	0.76807	0.73277	0.91757	0.90548	1.0121	1.076	0.91024	0.7291	0.84858	NaN	NaN	NaN	NaN	NaN	NaN
Alpha-adducin	ADD1	0.55623	0.4824	0.89973	0.56677	0.52082	0.98861	0.58192	0.44296	0.94068	0.55155	0.48506	0.7855	0.55773	0.44726	0.93999
Tyrosyl-DNA phosphodiesterase 1	TDP1	NaN	NaN	NaN	NaN	NaN	NaN	NaN	NaN	NaN	NaN	NaN	NaN	NaN	NaN	NaN
Inhibitor of Bruton tyrosine kinase	IBTK	NaN	NaN	NaN	NaN	NaN	NaN	NaN	NaN	NaN	NaN	NaN	NaN	NaN	NaN	NaN
Homeobox protein PKNOX1	PKNOX1	NaN	NaN	NaN	NaN	NaN	NaN	NaN	NaN	NaN	NaN	NaN	NaN	NaN	NaN	NaN
Protein PRRC2C	PRRC2C	0.57137	0.54434	0.92067	0.5255	0.54036	0.93291	0.53011	0.50202	0.91673	0.61142	0.57011	0.92845	0.66446	0.55772	0.90916
NADH dehydrogenase [ubiquinone] flavoprotein 2, mitochondrial	NDUFV2	0.75112	0.69519	0.93173	0.71839	0.69519	0.90045	0.79234	0.74473	0.9406	0.6494	0.58384	0.92438	0.75111	0.70419	0.93543
Golgi SNAP receptor complex member 2	GOSR2	0.88162	0.83829	0.90567	0.84961	0.85112	0.94009	0.96566	0.87353	0.94144	NaN	NaN	NaN	NaN	NaN	NaN
N-alpha-acetyltransferase 50	NAA50	0.76488	0.67231	0.89728	0.72645	0.64949	0.88474	0.7243	0.66973	0.88116	0.79436	0.67661	0.93672	0.78188	0.69339	0.92557
Rho GTPase-activating protein 4	ARHGAP4	0.85743	0.93077	1.1832	0.81056	0.92703	1.1883	0.92928	1.011	1.2282	NaN	NaN	NaN	0.74715	0.81604	1.0959
High mobility group protein B3	HMGB3	0.79707	0.70074	0.9912	0.81643	0.63675	1.0289	0.82677	0.77573	1.0606	0.84589	0.75899	0.87955	0.71427	0.6338	0.9444
Metastasis-associated protein MTA3	MTA3	0.60916	0.49193	0.82982	NaN	NaN	NaN	NaN	NaN	NaN	0.43341	0.47646	0.98871	NaN	NaN	NaN
Survival motor neuron protein	SMN1;SMN2	0.81124	0.68914	0.81969	0.81124	0.71054	0.87338	0.81319	0.714	0.78212	0.69704	0.57917	0.77969	0.79772	0.84298	0.90135
Endoplasmic reticulum metallopeptidase 1	ERMP1	1.0781	0.93368	0.8838	1.3884	0.85473	0.94258	0.81065	0.88634	0.95617	1.0849	0.96088	0.80699	NaN	NaN	NaN
CLIP-associating protein 2	CLASP2	0.89008	0.80507	0.92666	0.89658	0.85724	1.0595	0.8809	0.74195	0.82043	0.84519	0.79529	1.1348	NaN	NaN	NaN
Translation initiation factor eIF-2B subunit delta	EIF2B4	0.58532	0.60348	0.98651	NaN	NaN	NaN	NaN	NaN	NaN	NaN	NaN	NaN	NaN	NaN	NaN
Zinc finger CCCH domain-containing protein 18	ZC3H18	0.83731	0.5938	0.90683	0.93821	0.62366	0.7179	0.972	0.57904	0.944	0.82044	0.57047	0.81741	0.60637	0.5461	0.90683
Macrophage erythroblast attacher	MAEA	0.7939	0.70755	0.91985	0.73697	0.5645	0.8949	0.85552	0.7123	0.92354	NaN	NaN	NaN	0.80585	0.75308	0.96635
Claspin	CLSPN	0.38476	0.19693	0.49505	NaN	NaN	NaN	NaN	NaN	NaN	NaN	NaN	NaN	NaN	NaN	NaN
	ITGA2	0.65621	0.63042	0.97109	NaN	NaN	NaN	0.6629	0.64168	0.9684	0.62522	0.62726	0.9424	0.6225	0.61055	0.95005
	MAP4K4	0.76661	0.67617	0.88575	0.74038	0.69362	0.88575	0.82535	0.70775	0.83816	0.68066	0.58595	0.90478	0.69344	0.66445	0.90257
Sn1-specific diacylglycerol lipase beta	DAGLB	0.76374	0.85898	1.1398	0.70555	0.76923	1.3732	0.78798	0.95921	1.1384	1.0777	0.92496	0.91927	NaN	NaN	NaN
Pericentriolar material 1 protein	PCM1	0.63675	0.55532	0.71497	0.61734	0.52518	0.68494	0.65754	0.54949	0.66908	NaN	NaN	NaN	NaN	NaN	NaN
Aspartyl aminopeptidase	DNPEP	0.81821	0.7983	0.95886	0.80839	0.80722	0.97686	0.86826	0.76594	0.83346	0.80683	0.80428	1.0234	0.80775	0.76573	0.95886
RNA-binding motif, single-stranded-interacting protein 1	RBMS1	NaN	NaN	NaN	NaN	NaN	NaN	NaN	NaN	NaN	NaN	NaN	NaN	NaN	NaN	NaN
39S ribosomal protein L3, mitochondrial	MRPL3	0.79723	0.82043	1.0367	0.86109	0.78823	1.0587	0.88195	0.8207	0.99931	0.76681	0.88309	1.0549	0.71932	0.87693	1.0652
Procollagen-lysine,2-oxoglutarate 5-dioxygenase 2	PLOD2	0.8188	0.81228	0.83956	0.75997	0.71375	0.91681	1.0244	0.88879	0.75584	NaN	NaN	NaN	NaN	NaN	NaN
Treacle protein	TCOF1	NaN	NaN	NaN	NaN	NaN	NaN	NaN	NaN	NaN	NaN	NaN	NaN	NaN	NaN	NaN
Glutathione peroxidase;Probable glutathione peroxidase 8	GPX8	0.53822	0.45834	0.77433	NaN	NaN	NaN	NaN	NaN	NaN	NaN	NaN	NaN	NaN	NaN	NaN
Basic leucine zipper and W2 domain-containing protein 2	BZW2	0.99215	0.81689	0.849	0.89469	0.76983	0.87797	1.0402	0.83869	0.81483	1.0108	0.81567	0.85811	1.0015	0.79094	0.84763
Casein kinase II subunit alpha;Casein kinase II subunit alpha 3	CSNK2A1;CSNK2A3	0.95779	0.6107	0.62289	0.95003	0.78342	0.66149	0.99347	0.69442	0.61716	0.94295	0.58614	0.61707	0.95284	0.55347	0.60012
SNF-related serine/threonine-protein kinase	SNRK	NaN	NaN	NaN	NaN	NaN	NaN	NaN	NaN	NaN	NaN	NaN	NaN	NaN	NaN	NaN
Glucose-6-phosphate 1-dehydrogenase	G6PD	1.6885	1.3642	0.78858	1.6607	1.3642	0.81195	1.6833	1.2947	0.7929	1.7427	1.431	0.78656	1.6829	1.3001	0.77932
Eukaryotic translation initiation factor 4 gamma 1	EIF4G1	0.71278	0.53972	0.75503	NaN	NaN	NaN	NaN	NaN	NaN	NaN	NaN	NaN	NaN	NaN	NaN
Propionyl-CoA carboxylase beta chain, mitochondrial	PCCB	0.90616	0.96247	1.0588	0.90616	0.96247	1.1152	0.72925	0.61638	1.0172	0.90985	1.0008	0.92563	0.92931	0.93723	1.0496
	UGDH	NaN	NaN	NaN	NaN	NaN	NaN	NaN	NaN	NaN	NaN	NaN	NaN	NaN	NaN	NaN
Microtubule-associated protein;Microtubule-associated protein 4	MAP4	0.74089	0.76995	1.0328	0.67514	0.76694	1.0469	0.75187	0.78071	1.0319	0.76594	0.77227	1.0252	0.77027	0.76167	1.02
Dystrobrevin;Dystrobrevin beta;Dystrobrevin alpha	DTNB;DTNA	NaN	NaN	NaN	NaN	NaN	NaN	NaN	NaN	NaN	NaN	NaN	NaN	NaN	NaN	NaN
Autophagy-related protein 16-1	ATG16L1	0.82135	0.76878	0.99326	0.74745	0.76791	1.0264	0.82135	0.80951	1.0845	0.97565	0.69538	0.85436	NaN	NaN	NaN
Kinesin light chain 1	KLC1	NaN	NaN	NaN	NaN	NaN	NaN	NaN	NaN	NaN	NaN	NaN	NaN	NaN	NaN	NaN
Pseudouridine-5-phosphatase	HDHD1	0.92434	0.85374	0.84907	1.0596	0.97783	0.97512	0.88459	0.75902	0.84907	NaN	NaN	NaN	0.50825	0.49346	0.89795
Cytoplasmic FMR1-interacting protein 2	CYFIP2	0.98406	0.77994	0.88904	1.0008	0.83877	0.86625	0.86081	0.68402	0.91858	NaN	NaN	NaN	NaN	NaN	NaN
Mitochondrial ribosome-associated GTPase 1;Mitochondrial GTPase 1	MTG1	1.008	1.223	1.2274	NaN	NaN	NaN	NaN	NaN	NaN	NaN	NaN	NaN	NaN	NaN	NaN
Squalene monooxygenase	SQLE	0.61229	0.5679	1.0361	NaN	NaN	NaN	NaN	NaN	NaN	NaN	NaN	NaN	NaN	NaN	NaN
	CAST	NaN	NaN	NaN	NaN	NaN	NaN	NaN	NaN	NaN	NaN	NaN	NaN	NaN	NaN	NaN
Vacuolar fusion protein MON1 homolog B	MON1B	0.5897	0.71488	1.0248	NaN	NaN	NaN	1.0503	0.7421	0.76779	NaN	NaN	NaN	NaN	NaN	NaN
Exocyst complex component 6	EXOC6	NaN	NaN	NaN	NaN	NaN	NaN	NaN	NaN	NaN	NaN	NaN	NaN	NaN	NaN	NaN
Ras GTPase-activating-like protein IQGAP2	IQGAP2	NaN	NaN	NaN	NaN	NaN	NaN	NaN	NaN	NaN	NaN	NaN	NaN	NaN	NaN	NaN
Parathyroid hormone/parathyroid hormone-related peptide receptor	PTH1R	NaN	NaN	NaN	NaN	NaN	NaN	NaN	NaN	NaN	NaN	NaN	NaN	NaN	NaN	NaN
NADH dehydrogenase [ubiquinone] 1 beta subcomplex subunit 5, mitochondrial	NDUFB5	1.1214	1.0391	0.90543	NaN	NaN	NaN	NaN	NaN	NaN	NaN	NaN	NaN	0.95019	0.86431	0.8698
Eukaryotic translation initiation factor 4B	EIF4B	0.86998	0.86028	1.0532	0.8526	0.85986	1.0753	0.81259	0.8449	1.052	0.91408	0.88197	1.0308	0.88049	0.88543	1.0485
Dynactin subunit 1	DCTN1;DKFZp686E0752	0.97488	0.89977	0.92774	1.0005	0.91574	0.94377	0.97265	0.92446	0.9257	0.98765	0.90094	0.94695	0.92198	0.85689	0.91071
Chromosome transmission fidelity protein 18 homolog	CHTF18	0.99749	0.86114	0.87664	1.062	0.89183	0.88588	0.9973	0.86114	0.83865	1.3155	1.0367	0.90045	0.88102	0.83304	0.92504
Nascent polypeptide-associated complex subunit alpha;Nascent polypeptide-associated complex subunit alpha, muscle-specific form	NACA	0.81708	0.71186	0.97596	0.78278	0.73873	0.99952	0.84818	0.71186	1.0198	0.79158	0.70082	0.87412	0.82512	0.69315	0.94663
	ALYREF	0.96249	0.90632	0.88879	1.0355	0.86828	0.87972	0.94476	0.84601	0.91226	0.98594	0.91062	0.9066	0.91536	0.84478	0.90391
Epsin-2	EPN2	0.73064	0.70462	0.96288	0.74904	0.72688	0.97754	0.72979	0.74519	0.94967	NaN	NaN	NaN	0.71991	0.54939	0.83178
LIM domain kinase 1	LIMK1	0.81913	0.87649	1.1796	0.81913	0.87649	1.1796	NaN	NaN	NaN	NaN	NaN	NaN	NaN	NaN	NaN
Zinc finger protein with KRAB and SCAN domains 1	ZKSCAN1	0.63766	0.54468	0.90756	0.63766	0.54468	0.90756	NaN	NaN	NaN	NaN	NaN	NaN	NaN	NaN	NaN
Serine/threonine-protein kinase MARK2	MARK2	0.58783	0.57051	1.0299	0.67424	0.6104	0.99467	0.52619	0.54367	1.0299	0.45	0.59273	1.2682	0.74909	0.61902	0.99507
Translation initiation factor eIF-2B subunit epsilon	EIF2B5	0.97296	0.87343	0.99874	0.95447	0.85031	0.993	0.99961	1.0104	1.0111	0.9104	0.82561	0.9202	0.89722	0.87539	1.0273
Alpha-mannosidase;Epididymis-specific alpha-mannosidase	MAN2B2	1.1077	1.0238	1.0248	1.1693	0.88188	0.89567	NaN	NaN	NaN	NaN	NaN	NaN	NaN	NaN	NaN
Rap guanine nucleotide exchange factor 6	RAPGEF6	0.67103	0.64186	1.0371	0.63965	0.53064	0.93957	0.62087	0.5861	0.99627	NaN	NaN	NaN	NaN	NaN	NaN
Golgi SNAP receptor complex member 1	GOSR1	0.72339	0.77363	1.0782	0.65543	0.64338	1.0936	0.71518	0.77363	1.1518	0.75601	0.77432	1.0398	0.76574	0.73887	0.82764
Protein SMG7	SMG7	0.58527	0.50099	0.84557	0.54103	0.4466	0.77583	NaN	NaN	NaN	NaN	NaN	NaN	NaN	NaN	NaN
Dihydropyrimidinase-related protein 1	CRMP1	NaN	NaN	NaN	NaN	NaN	NaN	NaN	NaN	NaN	NaN	NaN	NaN	NaN	NaN	NaN
Unconventional myosin-Ib	MYO1B	0.82791	0.77961	0.9485	0.81792	0.82007	0.96904	0.83612	0.81036	0.94501	0.77516	0.763	0.92812	0.83626	0.77779	0.93466
Glycerol-3-phosphate acyltransferase 2, mitochondrial	GPAT2	0.69478	0.47169	0.65131	NaN	NaN	NaN	NaN	NaN	NaN	NaN	NaN	NaN	NaN	NaN	NaN
Phospholipid-transporting ATPase;Probable phospholipid-transporting ATPase IH	ATP11A	1.2297	0.63382	1.1526	0.32069	0.40733	1.2577	NaN	NaN	NaN	NaN	NaN	NaN	NaN	NaN	NaN
Zinc finger X-chromosomal protein	ZFX	NaN	NaN	NaN	NaN	NaN	NaN	NaN	NaN	NaN	NaN	NaN	NaN	NaN	NaN	NaN
Versican core protein	VCAN	NaN	NaN	NaN	NaN	NaN	NaN	NaN	NaN	NaN	NaN	NaN	NaN	NaN	NaN	NaN
Hydroxyacyl-coenzyme A dehydrogenase, mitochondrial	HADH	0.86216	0.99282	1.1221	0.8514	1.0036	1.1143	0.86216	0.96966	1.1237	0.83173	0.99282	1.1922	1.0734	0.97268	1.0512
LIM domain-binding protein 1;LIM domain-binding protein 2	LDB2;LDB1	NaN	NaN	NaN	NaN	NaN	NaN	NaN	NaN	NaN	NaN	NaN	NaN	NaN	NaN	NaN
Rab5 GDP/GTP exchange factor	RABGEF1	0.74747	0.69341	0.89238	NaN	NaN	NaN	NaN	NaN	NaN	NaN	NaN	NaN	NaN	NaN	NaN
Serine/threonine-protein phosphatase 2A 56 kDa regulatory subunit delta isoform	PPP2R5D	0.71961	0.66262	0.89538	0.7704	0.71389	0.9298	0.75863	0.67125	0.89242	0.70814	0.66704	0.92693	0.69802	0.56795	0.8688
AP-2 complex subunit mu	AP2M1	1.006	0.92381	0.93782	1.0714	0.9953	0.964	0.94382	0.84345	0.95327	1.0133	0.98205	0.91688	0.9932	0.86324	0.9344
Uncharacterized protein C3orf38	C3orf38	0.45598	0.32952	0.82343	NaN	NaN	NaN	NaN	NaN	NaN	NaN	NaN	NaN	NaN	NaN	NaN
Centrosomal protein of 97 kDa	CEP97	0.54406	0.44414	0.83015	NaN	NaN	NaN	0.54406	0.44414	0.83015	NaN	NaN	NaN	NaN	NaN	NaN
Methylcrotonoyl-CoA carboxylase subunit alpha, mitochondrial	MCCC1	NaN	NaN	NaN	NaN	NaN	NaN	NaN	NaN	NaN	NaN	NaN	NaN	NaN	NaN	NaN
Amyloid beta A4 protein;N-APP;Soluble APP-alpha;Soluble APP-beta;C99;Beta-amyloid protein 42;Beta-amyloid protein 40;C83;P3(42);P3(40);C80;Gamma-secretase C-terminal fragment 59;Gamma-secretase C-terminal fragment 57;Gamma-secretase C-terminal fragment 50;C31	APP	NaN	NaN	NaN	NaN	NaN	NaN	NaN	NaN	NaN	NaN	NaN	NaN	NaN	NaN	NaN
Ras GTPase-activating protein 1	RASA1	1.204	1.0362	1.0556	0.45518	1.0023	2.1737	0.39237	1.0236	2.3378	NaN	NaN	NaN	NaN	NaN	NaN
Translin	TSN	0.89644	0.82043	0.94098	0.91978	0.86722	0.9603	0.9098	0.87208	0.94098	0.79192	0.7958	0.92462	0.89152	0.77131	0.92981
Ribosomal protein S6 kinase;Ribosomal protein S6 kinase alpha-1	RPS6KA1	0.51048	0.45928	0.88116	0.51048	0.46937	0.87473	0.50841	0.46223	0.91631	0.48589	0.45928	0.82078	0.53441	0.34877	0.92768
COP9 signalosome complex subunit 8	COPS8	0.7956	0.74379	0.85875	1.0211	1.0043	0.72661	0.74624	0.62071	0.78826	NaN	NaN	NaN	0.70151	0.74379	0.95916
Tubulin polyglutamylase TTLL4	TTLL4	NaN	NaN	NaN	NaN	NaN	NaN	NaN	NaN	NaN	NaN	NaN	NaN	NaN	NaN	NaN
Kinase D-interacting substrate of 220 kDa	KIDINS220	1.1772	1.0589	1.1245	NaN	NaN	NaN	1.2648	1.3779	1.2478	0.91036	0.93376	1.0201	NaN	NaN	NaN
Zinc finger protein 451	ZNF451	0.62795	0.63074	0.96197	0.65055	0.60598	0.98465	0.61143	0.63074	0.99639	0.68122	0.60041	0.88725	0.57294	0.6794	0.81416
Cytochrome P450 20A1	CYP20A1	1.0539	0.97106	0.98818	1.0265	1.0088	0.98818	1.0691	0.97091	1.0498	NaN	NaN	NaN	NaN	NaN	NaN
SUN domain-containing protein 1	SUN1	0.87651	0.88913	0.90789	0.86347	0.80882	0.87381	0.85076	0.79423	0.8993	0.97162	0.97312	0.90734	0.87311	0.94209	0.95053
Band 4.1-like protein 2	EPB41L2	NaN	NaN	NaN	NaN	NaN	NaN	NaN	NaN	NaN	NaN	NaN	NaN	NaN	NaN	NaN
Maestro heat-like repeat-containing protein family member 1	MROH1	0.9718	0.80079	1.1454	1.0312	0.79324	0.93453	0.88283	1.0256	1.2436	NaN	NaN	NaN	NaN	NaN	NaN
CAAX prenyl protease 2	RCE1	0.80816	0.69159	0.82382	NaN	NaN	NaN	NaN	NaN	NaN	NaN	NaN	NaN	NaN	NaN	NaN
MAP kinase-interacting serine/threonine-protein kinase 1	MKNK1;DKFZp686E14208	NaN	NaN	NaN	NaN	NaN	NaN	NaN	NaN	NaN	NaN	NaN	NaN	NaN	NaN	NaN
	MTCH2	NaN	NaN	NaN	NaN	NaN	NaN	NaN	NaN	NaN	NaN	NaN	NaN	NaN	NaN	NaN
CREB/ATF bZIP transcription factor	CREBZF	NaN	NaN	NaN	NaN	NaN	NaN	NaN	NaN	NaN	NaN	NaN	NaN	NaN	NaN	NaN
Receptor-binding cancer antigen expressed on SiSo cells	EBAG9	NaN	NaN	NaN	NaN	NaN	NaN	NaN	NaN	NaN	NaN	NaN	NaN	NaN	NaN	NaN
Transmembrane protein 41B	TMEM41B	0.50882	0.52014	1.015	0.49693	0.51379	1.0027	NaN	NaN	NaN	0.53749	0.46364	0.8971	0.48084	0.53987	1.0998
T-complex protein 11-like protein 1	TCP11L1	0.67967	0.52944	0.83899	NaN	NaN	NaN	0.67967	0.52944	0.83899	NaN	NaN	NaN	NaN	NaN	NaN
Selenoprotein S	VIMP	NaN	NaN	NaN	NaN	NaN	NaN	NaN	NaN	NaN	NaN	NaN	NaN	NaN	NaN	NaN
Cysteine and histidine-rich protein 1	CYHR1	0.88766	0.86989	0.946	NaN	NaN	NaN	NaN	NaN	NaN	NaN	NaN	NaN	NaN	NaN	NaN
Breast cancer metastasis-suppressor 1	BRMS1	0.91277	0.67195	0.77552	0.69013	0.47215	0.63589	NaN	NaN	NaN	NaN	NaN	NaN	NaN	NaN	NaN
BTB/POZ domain-containing protein KCTD21	KCTD21	NaN	NaN	NaN	NaN	NaN	NaN	NaN	NaN	NaN	NaN	NaN	NaN	NaN	NaN	NaN
F-box only protein 3	FBXO3	0.97125	0.47958	0.49676	0.93611	0.47958	0.46619	0.9852	0.56897	0.63257	NaN	NaN	NaN	NaN	NaN	NaN
Ribosomal protein S6 kinase;Ribosomal protein S6 kinase alpha-4	RPS6KA4	1.319	0.31662	0.23672	1.3547	0.23769	0.18987	1.232	0.40323	0.32926	NaN	NaN	NaN	NaN	NaN	NaN
Palmitoyltransferase;Palmitoyltransferase ZDHHC18	ZDHHC18	NaN	NaN	NaN	NaN	NaN	NaN	NaN	NaN	NaN	NaN	NaN	NaN	NaN	NaN	NaN
Non-specific protein-tyrosine kinase	BLK	0.83053	0.78931	0.91757	NaN	NaN	NaN	NaN	NaN	NaN	NaN	NaN	NaN	NaN	NaN	NaN
Succinate dehydrogenase [ubiquinone] cytochrome b small subunit, mitochondrial	SDHD	1.0834	1.05	1.0035	1.0482	0.99559	0.95884	NaN	NaN	NaN	NaN	NaN	NaN	0.89718	0.94699	0.92305
Bcl-2-associated transcription factor 1	BCLAF1	0.88108	0.78022	0.98169	0.8698	0.82342	1.0045	0.8935	0.79682	1.0017	NaN	NaN	NaN	0.79709	0.7	0.809
Serine/threonine-protein phosphatase 6 regulatory subunit 3	PPP6R3	0.6598	0.61552	0.96797	0.65003	0.59344	1.0062	0.66116	0.57542	0.92179	0.5998	0.63812	0.93238	0.66757	0.63456	0.98901
Pre-mRNA cleavage complex 2 protein Pcf11	PCF11	0.66038	0.471	0.93779	0.53429	0.5758	0.9844	0.66038	0.37781	0.79463	NaN	NaN	NaN	NaN	NaN	NaN
Nucleolar transcription factor 1	UBTF	NaN	NaN	NaN	NaN	NaN	NaN	NaN	NaN	NaN	NaN	NaN	NaN	NaN	NaN	NaN
Polyribonucleotide 5-hydroxyl-kinase Clp1	CLP1	0.79712	0.59044	0.77399	NaN	NaN	NaN	0.82304	0.63594	0.7791	NaN	NaN	NaN	NaN	NaN	NaN
Myomegalin	PDE4DIP	0.80225	0.71879	0.8593	0.80225	0.71879	0.86387	0.78605	0.62451	0.81956	NaN	NaN	NaN	NaN	NaN	NaN
	NEDD8-MDP1;NEDD8	0.60522	0.6046	0.99668	0.65336	0.61365	0.94924	0.6325	0.64554	1.0179	0.57118	0.57448	1.0109	0.58506	0.58686	0.9751
	ANP32E	NaN	NaN	NaN	NaN	NaN	NaN	NaN	NaN	NaN	NaN	NaN	NaN	NaN	NaN	NaN
Probable RNA-binding protein EIF1AD	EIF1AD	0.3731	0.30168	0.79383	0.38437	0.30168	0.74096	0.36492	0.29518	0.78399	0.36678	0.31421	0.93328	0.3731	0.31007	0.79383
Puromycin-sensitive aminopeptidase	NPEPPS	0.92003	0.88478	0.968	0.91576	0.8891	0.98827	0.91305	0.86551	0.94473	0.9219	0.86711	0.98894	0.92835	0.89164	0.98081
Midkine	MDK	1.3536	1.1383	0.84981	1.1593	1.1244	0.84836	1.3926	1.2489	0.88901	NaN	NaN	NaN	NaN	NaN	NaN
Vitamin K epoxide reductase complex subunit 1	VKORC1	1.3639	1.3448	1.0289	NaN	NaN	NaN	NaN	NaN	NaN	NaN	NaN	NaN	NaN	NaN	NaN
Peroxisomal membrane protein PEX16	PEX16	0.57002	0.65205	1.0383	0.52188	0.67871	1.1691	0.64667	0.65205	1.0087	NaN	NaN	NaN	NaN	NaN	NaN
PR domain zinc finger protein 10	PRDM10	0.3599	0.31701	0.86595	NaN	NaN	NaN	0.56312	0.49657	0.84901	NaN	NaN	NaN	NaN	NaN	NaN
RING finger protein 141	RNF141	NaN	NaN	NaN	NaN	NaN	NaN	NaN	NaN	NaN	NaN	NaN	NaN	NaN	NaN	NaN
	MACF1	1.3354	0.86799	0.45743	NaN	NaN	NaN	NaN	NaN	NaN	NaN	NaN	NaN	NaN	NaN	NaN
Protein wntless homolog	WLS	1.1636	1.0976	0.88586	0.98078	0.78537	0.9155	NaN	NaN	NaN	NaN	NaN	NaN	NaN	NaN	NaN
NAD-dependent protein deacetylase sirtuin-3, mitochondrial	SIRT3	0.69707	0.72987	1.0171	0.69707	0.72987	1.0171	NaN	NaN	NaN	NaN	NaN	NaN	NaN	NaN	NaN
Small acidic protein	C11orf58;SMAP	0.92148	0.74268	0.76753	0.98066	0.73305	0.67699	0.91444	0.75751	0.79747	0.88013	0.74422	0.84206	0.89272	0.75156	0.73177
	DDIAS	NaN	NaN	NaN	NaN	NaN	NaN	NaN	NaN	NaN	NaN	NaN	NaN	NaN	NaN	NaN
Protein EMSY	C11orf30;EMSY	NaN	NaN	NaN	NaN	NaN	NaN	NaN	NaN	NaN	NaN	NaN	NaN	NaN	NaN	NaN
Baculoviral IAP repeat-containing protein 2	BIRC2	0.3593	0.3761	1.0509	0.35354	0.37169	1.0775	0.38684	0.38056	1.025	NaN	NaN	NaN	NaN	NaN	NaN
Protein FAM118B	FAM118B	0.79517	0.74008	0.94117	NaN	NaN	NaN	0.90544	0.74798	0.94257	NaN	NaN	NaN	NaN	NaN	NaN
Heat shock factor protein 1	HSF1	0.68831	0.76261	0.84179	0.81935	0.83058	0.66457	0.74373	0.7793	0.88949	0.86593	0.69275	0.81293	0.65432	0.55526	0.76706
Tetraspanin;CD151 antigen	CD151	0.81824	0.9529	1.1942	0.79326	0.93261	1.1412	0.80529	0.9529	1.177	0.8054	1.0127	1.257	0.8278	0.93988	1.1125
Ribonuclease H2 subunit C	RNASEH2C	NaN	NaN	NaN	NaN	NaN	NaN	NaN	NaN	NaN	NaN	NaN	NaN	NaN	NaN	NaN
Mth938 domain-containing protein	AAMDC	0.75589	0.66194	0.85705	NaN	NaN	NaN	NaN	NaN	NaN	NaN	NaN	NaN	NaN	NaN	NaN
	RDX	NaN	NaN	NaN	NaN	NaN	NaN	NaN	NaN	NaN	NaN	NaN	NaN	NaN	NaN	NaN
CD59 glycoprotein	CD59	0.86684	0.88964	1.0688	0.78935	0.84586	1.0594	0.76289	0.84205	1.0758	0.88356	0.9312	1.0449	0.873	0.93372	1.0673
Tumor protein p53-inducible protein 11	TP53I11	0.84346	0.90401	1.1765	NaN	NaN	NaN	NaN	NaN	NaN	NaN	NaN	NaN	NaN	NaN	NaN
Tumor protein D53	TPD52L1	0.95589	0.80643	0.96671	NaN	NaN	NaN	0.94647	0.71292	1.0086	NaN	NaN	NaN	NaN	NaN	NaN
NADH dehydrogenase [ubiquinone] iron-sulfur protein 8, mitochondrial	NDUFS8	0.68207	0.73766	1.0169	0.7456	0.72349	1.0456	0.6616	0.71462	1.0568	0.64147	0.69202	0.94203	0.71732	0.90644	1.0157
PHD finger protein 1	PHF1	NaN	NaN	NaN	NaN	NaN	NaN	NaN	NaN	NaN	NaN	NaN	NaN	NaN	NaN	NaN
Repressor of RNA polymerase III transcription MAF1 homolog	MAF1	NaN	NaN	NaN	NaN	NaN	NaN	NaN	NaN	NaN	NaN	NaN	NaN	NaN	NaN	NaN
Elongation factor 1-delta	EEF1D	0.90458	0.8426	0.91914	0.92405	0.84523	0.91264	0.91614	0.88852	0.91889	0.89605	0.81301	0.92853	0.89222	0.82532	0.92797
Fatty acid desaturase 3	FADS3	NaN	NaN	NaN	NaN	NaN	NaN	NaN	NaN	NaN	NaN	NaN	NaN	NaN	NaN	NaN
N-terminal kinase-like protein	SCYL1	0.67134	0.6476	1.0012	0.62693	0.56117	0.9394	0.63673	0.65221	1.0405	0.47294	0.51763	1.2098	0.77445	0.7211	0.97669
	SLC25A22	NaN	NaN	NaN	NaN	NaN	NaN	NaN	NaN	NaN	NaN	NaN	NaN	NaN	NaN	NaN
		0.93512	0.83676	0.97246	0.97475	0.87038	0.97625	0.84289	0.84912	0.99228	0.87903	0.81835	0.92944	0.95501	0.77859	0.89492
COUP transcription factor 1	NR2F1	NaN	NaN	NaN	NaN	NaN	NaN	NaN	NaN	NaN	NaN	NaN	NaN	NaN	NaN	NaN
Protein transport protein Sec16A	SEC16A	0.58699	0.60807	0.96038	0.60449	0.62839	0.95304	0.56956	0.6137	0.9678	0.54878	0.51981	0.8808	0.5017	0.41038	1.0249
6-phosphofructo-2-kinase/fructose-2,6-bisphosphatase 3;6-phosphofructo-2-kinase;Fructose-2,6-bisphosphatase	PFKFB3	0.98757	0.69892	0.72282	0.93392	0.67263	0.74825	1.0809	0.72851	0.72282	NaN	NaN	NaN	NaN	NaN	NaN
Nitrogen permease regulator 2-like protein	NPRL2	NaN	NaN	NaN	NaN	NaN	NaN	NaN	NaN	NaN	NaN	NaN	NaN	NaN	NaN	NaN
Copine-1	CPNE1	0.8353	0.76904	0.90503	0.80937	0.76533	0.89968	0.87116	0.79618	0.93076	0.88493	0.74567	0.89907	0.78699	0.73954	0.923
tRNA (uracil-5-)-methyltransferase homolog A	TRMT2A	0.92062	0.58969	0.71517	0.96768	0.58969	0.66366	0.92691	0.78811	0.69674	NaN	NaN	NaN	0.79516	0.69234	0.92219
Exportin-4	XPO4	0.80466	0.80939	0.98358	0.70473	0.74486	1.1285	0.85918	0.99361	1.1954	0.85954	0.73382	0.91941	0.78136	0.83236	0.96973
General transcription factor IIH subunit 3	GTF2H3	0.91184	0.58097	0.66818	NaN	NaN	NaN	0.618	0.55913	1.0363	NaN	NaN	NaN	NaN	NaN	NaN
WASH complex subunit CCDC53	CCDC53	NaN	NaN	NaN	NaN	NaN	NaN	NaN	NaN	NaN	NaN	NaN	NaN	NaN	NaN	NaN
Protein FAM76B	FAM76B	NaN	NaN	NaN	NaN	NaN	NaN	NaN	NaN	NaN	NaN	NaN	NaN	NaN	NaN	NaN
G2/M phase-specific E3 ubiquitin-protein ligase	G2E3	NaN	NaN	NaN	NaN	NaN	NaN	NaN	NaN	NaN	NaN	NaN	NaN	NaN	NaN	NaN
Arginyl-tRNA--protein transferase 1	ATE1	0.89601	0.89018	1.0932	NaN	NaN	NaN	0.74098	0.64418	0.80861	0.67728	0.84112	1.2369	1.2928	1.2705	1.204
NADH dehydrogenase [ubiquinone] iron-sulfur protein 7, mitochondrial	NDUFS7	0.64914	0.58667	0.96036	0.66671	0.55455	0.93127	0.73615	0.71184	0.96745	NaN	NaN	NaN	NaN	NaN	NaN
	DNAJB11	0.77603	0.56695	0.69049	NaN	NaN	NaN	NaN	NaN	NaN	NaN	NaN	NaN	NaN	NaN	NaN
Dolichyl-diphosphooligosaccharide--protein glycosyltransferase subunit DAD1	DAD1	1.0783	0.85771	0.85707	1.0576	0.8707	0.82812	1.0633	0.84381	0.92692	1.1638	0.98521	0.85707	1.1628	0.93744	0.86198
Complement component C8 beta chain	C8B	NaN	NaN	NaN	NaN	NaN	NaN	NaN	NaN	NaN	NaN	NaN	NaN	NaN	NaN	NaN
Uracil-DNA glycosylase	UNG;DKFZp781L1143	1.8083	1.3181	0.71807	1.8445	1.26	0.70749	1.9216	1.2493	0.71623	NaN	NaN	NaN	NaN	NaN	NaN
Oligoribonuclease, mitochondrial	REXO2	1.0101	0.88001	0.92448	1.0224	0.8447	0.87006	NaN	NaN	NaN	NaN	NaN	NaN	NaN	NaN	NaN
V-type proton ATPase subunit d 1	ATP6V0D1	0.93027	0.76379	0.86265	1.0359	0.69233	0.75129	0.98526	0.74017	0.82549	0.8457	0.79983	1.064	0.81262	0.80974	0.86534
Protein FAM60A	FAM60A	NaN	NaN	NaN	NaN	NaN	NaN	NaN	NaN	NaN	NaN	NaN	NaN	NaN	NaN	NaN
Denticleless protein homolog	DTL	NaN	NaN	NaN	NaN	NaN	NaN	NaN	NaN	NaN	NaN	NaN	NaN	NaN	NaN	NaN
	KDM5A	0.94352	0.79913	0.92761	NaN	NaN	NaN	NaN	NaN	NaN	NaN	NaN	NaN	NaN	NaN	NaN
Cyclin-dependent kinase 2-associated protein 1;Cyclin-dependent kinase 2-associated protein 2	CDK2AP1;CDK2AP2	0.62316	0.53024	0.78601	0.66056	0.55276	0.78068	NaN	NaN	NaN	NaN	NaN	NaN	NaN	NaN	NaN
4F2 cell-surface antigen heavy chain	SLC3A2	0.74587	0.77012	1.0324	0.73987	0.77195	1.0507	0.76219	0.79647	1.0542	0.74543	0.77072	1.0175	0.7339	0.75792	1.0076
Putative Dol-P-Glc:Glc(2)Man(9)GlcNAc(2)-PP-Dol alpha-1,2-glucosyltransferase;Dol-P-Glc:Glc(2)Man(9)GlcNAc(2)-PP-Dol alpha-1,2-glucosyltransferase	ALG10B;ALG10	0.56148	0.59035	0.94349	NaN	NaN	NaN	0.5095	0.60019	0.85413	NaN	NaN	NaN	NaN	NaN	NaN
Gephyrin;Molybdopterin adenylyltransferase;Molybdopterin molybdenumtransferase	GPHN	0.64053	0.61946	0.95522	0.62872	0.60318	0.94738	0.65632	0.59612	0.94968	0.81182	0.87864	1.0166	0.69705	0.69987	0.94743
Lysine-specific demethylase 3A	KDM3A	0.68089	0.2148	0.33148	NaN	NaN	NaN	0.69962	0.22272	0.34932	NaN	NaN	NaN	NaN	NaN	NaN
Anaphase-promoting complex subunit 5	ANAPC5	0.92887	0.77264	0.82947	0.98887	0.78002	0.76775	0.99017	0.77737	0.76399	0.85378	0.77715	0.94722	0.81255	0.66699	0.86987
Methenyltetrahydrofolate synthase domain-containing protein	MTHFSD	0.79924	0.69138	0.88144	0.85604	0.67961	0.8987	NaN	NaN	NaN	NaN	NaN	NaN	NaN	NaN	NaN
Speckle targeted PIP5K1A-regulated poly(A) polymerase	TUT1	1.4332	0.25009	0.16811	NaN	NaN	NaN	NaN	NaN	NaN	NaN	NaN	NaN	NaN	NaN	NaN
Glycolipid transfer protein	GLTP	0.65335	0.38722	0.76186	0.68081	0.47573	0.8072	0.70767	0.42007	0.64003	NaN	NaN	NaN	NaN	NaN	NaN
RNA polymerase I-specific transcription initiation factor RRN3	RRN3	NaN	NaN	NaN	NaN	NaN	NaN	NaN	NaN	NaN	NaN	NaN	NaN	NaN	NaN	NaN
RAD51-associated protein 1	RAD51AP1	NaN	NaN	NaN	NaN	NaN	NaN	NaN	NaN	NaN	NaN	NaN	NaN	NaN	NaN	NaN
DmX-like protein 1	DMXL1	NaN	NaN	NaN	NaN	NaN	NaN	NaN	NaN	NaN	NaN	NaN	NaN	NaN	NaN	NaN
High mobility group protein HMGI-C	HMGA2	0.43828	0.38004	0.78421	NaN	NaN	NaN	0.47243	0.39139	0.79158	0.41512	0.3198	0.75304	0.49816	0.42723	0.77183
N-alpha-acetyltransferase 40	NAA40	NaN	NaN	NaN	NaN	NaN	NaN	NaN	NaN	NaN	NaN	NaN	NaN	NaN	NaN	NaN
Cip1-interacting zinc finger protein	CIZ1	0.87281	0.8972	0.93597	NaN	NaN	NaN	0.87281	0.8972	0.93597	NaN	NaN	NaN	NaN	NaN	NaN
Protein transport protein Sec23A	SEC23A	0.90247	0.79792	0.86873	0.89697	0.85433	0.90406	0.95176	0.87396	0.88128	0.84735	0.67113	0.82349	0.90908	0.66446	0.82675
Tumor susceptibility gene 101 protein	TSG101	0.67318	0.56648	0.86149	0.67505	0.64044	0.86733	0.6937	0.56338	0.83815	0.67233	0.56091	0.83703	0.65024	0.56498	0.91325
Cell cycle checkpoint control protein RAD9A	RAD9A	0.76871	0.6363	0.80396	NaN	NaN	NaN	NaN	NaN	NaN	NaN	NaN	NaN	NaN	NaN	NaN
Nucleosome assembly protein 1-like 1	NAP1L1	0.96747	0.86658	0.86865	0.93749	0.88524	0.88784	0.91852	0.85956	0.86803	1.0067	0.8529	0.84467	1.017	0.89859	0.90424
Nuclear factor of activated T-cells, cytoplasmic 1	NFATC1	NaN	NaN	NaN	NaN	NaN	NaN	NaN	NaN	NaN	NaN	NaN	NaN	NaN	NaN	NaN
Programmed cell death protein 2	PDCD2	1.0285	0.66979	0.67567	0.94977	0.7521	0.71355	1.0678	0.65152	0.64583	NaN	NaN	NaN	NaN	NaN	NaN
Kelch-like protein 42	KLHL42	NaN	NaN	NaN	NaN	NaN	NaN	NaN	NaN	NaN	NaN	NaN	NaN	NaN	NaN	NaN
Mitogen-activated protein kinase kinase kinase 4	MAP3K4	0.068799	0.088542	1.2938	0.15248	0.16768	1.138	NaN	NaN	NaN	NaN	NaN	NaN	NaN	NaN	NaN
Tubulin alpha-1C chain	TUBA1C	1.0424	0.99707	0.92082	0.98119	0.99706	0.93748	1.0915	1.0166	0.93233	1.0268	0.94931	0.89286	1.0315	0.96058	0.92765
G-rich sequence factor 1	GRSF1	0.61912	0.53805	0.94307	0.61912	0.56084	0.96996	0.59879	0.53613	0.98171	0.62819	0.57938	1.0108	0.62308	0.50907	0.90766
2-oxoisovalerate dehydrogenase subunit alpha, mitochondrial	BCKDHA	0.88765	0.99011	1.0648	1.0685	1.1342	1.0635	NaN	NaN	NaN	NaN	NaN	NaN	NaN	NaN	NaN
Arylamine N-acetyltransferase 1	NAT1	0.39596	0.44267	1.2168	NaN	NaN	NaN	NaN	NaN	NaN	NaN	NaN	NaN	NaN	NaN	NaN
Ubiquitin-protein ligase E3B	UBE3B	NaN	NaN	NaN	NaN	NaN	NaN	NaN	NaN	NaN	NaN	NaN	NaN	NaN	NaN	NaN
ATP-dependent RNA helicase DDX55	DDX55	0.8962	0.86449	0.95122	0.92271	0.85264	0.94579	0.91588	0.84344	0.93175	NaN	NaN	NaN	0.74711	0.67459	0.76632
Alpha-ketoglutarate-dependent dioxygenase alkB homolog 2	ALKBH2	NaN	NaN	NaN	NaN	NaN	NaN	NaN	NaN	NaN	NaN	NaN	NaN	NaN	NaN	NaN
HEAT repeat-containing protein 5A	HEATR5A	1.3764	1.1139	0.83356	NaN	NaN	NaN	NaN	NaN	NaN	NaN	NaN	NaN	NaN	NaN	NaN
ATP-dependent RNA helicase DHX8	DHX8	0.6241	0.27185	0.44189	0.75211	0.27856	0.39159	0.6241	0.27016	0.44189	NaN	NaN	NaN	NaN	NaN	NaN
	ATL3	NaN	NaN	NaN	NaN	NaN	NaN	NaN	NaN	NaN	NaN	NaN	NaN	NaN	NaN	NaN
Microsomal glutathione S-transferase 1	MGST1	0.95304	0.81804	0.9428	0.96113	0.82651	0.84908	0.95394	0.84075	0.87943	0.85802	0.74987	0.88435	0.86831	0.80665	1.0124
39S ribosomal protein L48, mitochondrial	MRPL48	0.9057	0.91573	0.96816	0.92901	0.89329	0.9704	1.0083	0.98789	1.022	0.71932	0.65874	0.99149	0.80106	0.98867	0.92947
Coiled-coil domain-containing protein 82	CCDC82	NaN	NaN	NaN	NaN	NaN	NaN	NaN	NaN	NaN	NaN	NaN	NaN	NaN	NaN	NaN
Uncharacterized protein C12orf43	C12orf43	0.64966	0.56801	0.87916	NaN	NaN	NaN	NaN	NaN	NaN	NaN	NaN	NaN	NaN	NaN	NaN
Mediator of RNA polymerase II transcription subunit 21	MED21	NaN	NaN	NaN	NaN	NaN	NaN	NaN	NaN	NaN	NaN	NaN	NaN	NaN	NaN	NaN
	XRCC1	NaN	NaN	NaN	NaN	NaN	NaN	NaN	NaN	NaN	NaN	NaN	NaN	NaN	NaN	NaN
Mevalonate kinase	MVK	0.45545	0.53803	1.2628	NaN	NaN	NaN	NaN	NaN	NaN	NaN	NaN	NaN	NaN	NaN	NaN
	BPIFB6	NaN	NaN	NaN	NaN	NaN	NaN	NaN	NaN	NaN	NaN	NaN	NaN	NaN	NaN	NaN
ATP-dependent RNA helicase DDX19B;ATP-dependent RNA helicase DDX19A	DDX19A;DDX19B	1.0436	0.84784	0.82134	NaN	NaN	NaN	NaN	NaN	NaN	NaN	NaN	NaN	NaN	NaN	NaN
TNF receptor-associated factor 4	TRAF4	NaN	NaN	NaN	NaN	NaN	NaN	NaN	NaN	NaN	NaN	NaN	NaN	NaN	NaN	NaN
TGF-beta-activated kinase 1 and MAP3K7-binding protein 3	TAB3	NaN	NaN	NaN	NaN	NaN	NaN	NaN	NaN	NaN	NaN	NaN	NaN	NaN	NaN	NaN
Tudor and KH domain-containing protein	TDRKH	0.77671	0.61346	0.97048	NaN	NaN	NaN	0.77671	0.59563	0.77977	NaN	NaN	NaN	NaN	NaN	NaN
F-box only protein 18	FBXO18	NaN	NaN	NaN	NaN	NaN	NaN	NaN	NaN	NaN	NaN	NaN	NaN	NaN	NaN	NaN
PRKCA-binding protein	PICK1	NaN	NaN	NaN	NaN	NaN	NaN	NaN	NaN	NaN	NaN	NaN	NaN	NaN	NaN	NaN
Galectin;Galectin-8	LGALS8	0.58689	0.33948	0.6875	0.64588	0.3386	0.69384	NaN	NaN	NaN	NaN	NaN	NaN	NaN	NaN	NaN
RNA-binding protein 38;RNA-binding protein 24	RBM38;RBM24	0.72946	0.45144	0.64584	0.69087	0.43718	0.65646	0.75365	0.45242	0.61039	NaN	NaN	NaN	NaN	NaN	NaN
Regulator of telomere elongation helicase 1	RTEL1-TNFRSF6B;RTEL1	0.97141	0.8681	0.84526	NaN	NaN	NaN	NaN	NaN	NaN	NaN	NaN	NaN	NaN	NaN	NaN
ORM1-like protein 1;ORM1-like protein 2	ORMDL1;ORMDL2	0.78484	0.69961	0.89697	NaN	NaN	NaN	0.80578	0.75131	0.88257	NaN	NaN	NaN	NaN	NaN	NaN
Tumor necrosis factor receptor superfamily member 10A	TNFRSF10A	0.8508	0.91852	1.1174	0.8508	0.89316	1.1067	0.87573	0.9665	1.0914	0.7914	0.88991	1.1267	0.89943	0.82364	1.0445
LETM1 domain-containing protein 1	LETMD1	NaN	NaN	NaN	NaN	NaN	NaN	NaN	NaN	NaN	NaN	NaN	NaN	NaN	NaN	NaN
CAD protein;Glutamine-dependent carbamoyl-phosphate synthase;Aspartate carbamoyltransferase;Dihydroorotase	CAD	0.87145	0.89533	1.0351	0.8684	0.9358	1.042	0.8694	0.88734	1.0566	0.85982	0.8909	1.0267	0.90001	0.89774	1.0147
Autophagy-related protein 101	ATG101	NaN	NaN	NaN	NaN	NaN	NaN	NaN	NaN	NaN	NaN	NaN	NaN	NaN	NaN	NaN
Methionine aminopeptidase 2	METAP2	0.61312	0.50406	0.84221	0.57487	0.50287	0.84048	0.66457	0.52501	0.8359	0.58633	0.4385	0.8301	NaN	NaN	NaN
DNA replication ATP-dependent helicase/nuclease DNA2;DNA replication nuclease DNA2;DNA replication ATP-dependent helicase DNA2	DNA2	NaN	NaN	NaN	NaN	NaN	NaN	NaN	NaN	NaN	NaN	NaN	NaN	NaN	NaN	NaN
Transcription factor IIIB 90 kDa subunit	BRF1	0.966	0.74811	0.90123	1.0221	0.74811	0.90123	NaN	NaN	NaN	NaN	NaN	NaN	NaN	NaN	NaN
Bromodomain adjacent to zinc finger domain protein 2A	BAZ2A	0.50176	0.45492	0.78313	0.50176	0.45492	0.72768	0.56298	0.58365	0.89236	NaN	NaN	NaN	NaN	NaN	NaN
Sodium-coupled neutral amino acid transporter 2	SLC38A2	0.48371	0.5894	1.3623	NaN	NaN	NaN	0.43454	0.60196	1.3623	NaN	NaN	NaN	NaN	NaN	NaN
CCR4-NOT transcription complex subunit 2	CNOT2	0.34681	0.29248	0.83495	0.40371	0.35658	0.92128	0.39074	0.35396	0.90546	NaN	NaN	NaN	NaN	NaN	NaN
Tetraspanin;CD63 antigen	CD63	1.3594	0.9835	0.85325	1.5009	1.1571	0.85325	1.1046	0.91974	0.88494	NaN	NaN	NaN	NaN	NaN	NaN
Nucleosome assembly protein 1-like 1	NAP1L1	NaN	NaN	NaN	NaN	NaN	NaN	NaN	NaN	NaN	NaN	NaN	NaN	NaN	NaN	NaN
Coatomer subunit zeta-1	COPZ1	0.85537	0.7267	0.87396	0.79574	0.72823	0.86948	0.99072	0.75894	0.87928	0.75873	0.66592	0.85948	0.91947	0.75848	0.87547
Caspase;Caspase-9;Caspase-9 subunit p35;Caspase-9 subunit p10	CASP9	NaN	NaN	NaN	NaN	NaN	NaN	NaN	NaN	NaN	NaN	NaN	NaN	NaN	NaN	NaN
Arf-GAP with GTPase, ANK repeat and PH domain-containing protein 2	AGAP2	0.67095	0.96633	1.0534	0.65411	0.80921	1.2341	NaN	NaN	NaN	NaN	NaN	NaN	NaN	NaN	NaN
Phosphofurin acidic cluster sorting protein 2	PACS2	NaN	NaN	NaN	NaN	NaN	NaN	NaN	NaN	NaN	NaN	NaN	NaN	NaN	NaN	NaN
Probable E3 ubiquitin-protein ligase HECTD4	HECTD4	0.82464	0.6963	0.84852	0.7339	0.6963	0.84852	NaN	NaN	NaN	NaN	NaN	NaN	NaN	NaN	NaN
Sodium-coupled neutral amino acid transporter 1	SLC38A1	NaN	NaN	NaN	NaN	NaN	NaN	NaN	NaN	NaN	NaN	NaN	NaN	NaN	NaN	NaN
KAT8 regulatory NSL complex subunit 2	KANSL2	0.61554	0.30413	0.50456	0.61554	0.30413	0.50456	0.59693	0.2968	0.50736	NaN	NaN	NaN	NaN	NaN	NaN
Protein SCAF11	SCAF11	0.86208	0.64952	0.86279	NaN	NaN	NaN	0.72608	0.64952	0.86279	NaN	NaN	NaN	0.90742	0.67431	0.73328
Serine/threonine-protein phosphatase;Serine/threonine-protein phosphatase PP1-gamma catalytic subunit	PPP1CC	0.87009	0.64513	0.73712	0.86765	0.64277	0.71565	0.91869	0.67353	0.77253	0.8717	0.6528	0.74679	0.83061	0.61745	0.71358
ADP-ribosylation factor-like protein 1	ARL1	0.91781	0.71308	0.781	0.9277	0.71308	0.79849	0.91781	0.72091	0.781	0.94184	0.68306	0.7564	0.90026	0.71788	0.75097
	HNRNPA1	NaN	NaN	NaN	NaN	NaN	NaN	NaN	NaN	NaN	NaN	NaN	NaN	NaN	NaN	NaN
Poly(rC)-binding protein 2	PCBP2	NaN	NaN	NaN	NaN	NaN	NaN	NaN	NaN	NaN	NaN	NaN	NaN	NaN	NaN	NaN
Chromatin complexes subunit BAP18	C17orf49;BAP18;RNASEK-C17orf49	1.7711	1.1428	0.69131	1.3254	0.9504	0.725	1.0717	0.85605	0.78782	NaN	NaN	NaN	NaN	NaN	NaN
Actin-related protein 6	ACTR6	NaN	NaN	NaN	NaN	NaN	NaN	NaN	NaN	NaN	NaN	NaN	NaN	NaN	NaN	NaN
Adenylate kinase 2, mitochondrial;Adenylate kinase 2, mitochondrial;Adenylate kinase 2, mitochondrial, N-terminally processed	AK2	0.80375	0.87171	1.0884	0.8904	1.0335	1.1068	0.92167	0.86895	1.0913	0.75476	0.8429	1.0732	0.71565	0.80444	1.0806
Intraflagellar transport protein 81 homolog	IFT81	NaN	NaN	NaN	NaN	NaN	NaN	NaN	NaN	NaN	NaN	NaN	NaN	NaN	NaN	NaN
DNA-binding protein RFX5	RFX5	NaN	NaN	NaN	NaN	NaN	NaN	NaN	NaN	NaN	NaN	NaN	NaN	NaN	NaN	NaN
Heterogeneous nuclear ribonucleoprotein A1;Heterogeneous nuclear ribonucleoprotein A1, N-terminally processed	HNRNPA1	0.96386	0.84426	0.89957	0.94467	0.8273	0.89655	0.95992	0.83132	0.91066	0.987	0.85289	0.89878	1.0028	0.84858	0.88434
Palmitoyltransferase;Palmitoyltransferase ZDHHC3	ZDHHC3	0.79872	0.89592	1.0946	NaN	NaN	NaN	NaN	NaN	NaN	NaN	NaN	NaN	NaN	NaN	NaN
Echinoderm microtubule-associated protein-like 1	EML1	1.2038	1.2349	1.0085	NaN	NaN	NaN	NaN	NaN	NaN	NaN	NaN	NaN	NaN	NaN	NaN
	UBAP2L	NaN	NaN	NaN	NaN	NaN	NaN	NaN	NaN	NaN	NaN	NaN	NaN	NaN	NaN	NaN
60S ribosomal protein L32	RPL32	0.8948	0.86253	0.99047	0.85125	0.86747	1.0207	1.0319	0.86563	0.99618	0.88266	0.88741	0.86901	0.8948	0.83427	0.97135
Golgi integral membrane protein 4	GOLIM4	0.74277	0.75029	0.89554	0.72751	0.75029	0.94119	0.80716	0.711	0.89097	NaN	NaN	NaN	NaN	NaN	NaN
	RPL10	0.98141	0.877	0.89347	1.0215	0.88735	0.79932	1.0238	0.89119	0.89869	NaN	NaN	NaN	0.94251	0.82817	0.91543
Protein FAM162A	FAM162A	1.1717	0.88741	0.80898	1.761	1.0575	0.69201	1.9153	0.5816	0.31351	1.0069	1.3167	0.89706	0.95237	0.78492	0.91145
Protein FAM73A	FAM73A	NaN	NaN	NaN	NaN	NaN	NaN	NaN	NaN	NaN	NaN	NaN	NaN	NaN	NaN	NaN
Double-strand break repair protein MRE11A	MRE11A	0.92692	0.89615	0.92063	0.92704	0.89615	0.94264	0.98847	0.98871	0.99693	NaN	NaN	NaN	NaN	NaN	NaN
Histone RNA hairpin-binding protein	SLBP	0.31645	0.25279	0.76977	NaN	NaN	NaN	NaN	NaN	NaN	NaN	NaN	NaN	NaN	NaN	NaN
Nucleolysin TIA-1 isoform p40	TIA1	0.79041	0.75801	0.95918	0.95597	0.84994	0.95952	0.76624	0.80397	0.98205	NaN	NaN	NaN	0.72143	0.59541	0.86752
Trans-Golgi network integral membrane protein 2	TGOLN2	NaN	NaN	NaN	NaN	NaN	NaN	NaN	NaN	NaN	NaN	NaN	NaN	NaN	NaN	NaN
Insulin-like growth factor 2 mRNA-binding protein 2	IGF2BP2	0.79547	0.72078	0.94235	0.79143	0.78003	0.94728	0.81028	0.7401	0.96159	0.81236	0.72005	0.92017	0.77756	0.70544	0.93344
	AIMP2	NaN	NaN	NaN	NaN	NaN	NaN	NaN	NaN	NaN	NaN	NaN	NaN	NaN	NaN	NaN
Engulfment and cell motility protein 3	ELMO3	1.1566	1.1452	1.0722	1.1697	1.1452	1.1523	1.1489	1.2116	1.0283	NaN	NaN	NaN	NaN	NaN	NaN
Coiled-coil domain-containing protein 93	CCDC93	0.78502	0.69723	0.93994	0.77759	0.71966	0.95421	0.49535	0.54379	1.2008	1.0665	0.67895	0.76204	NaN	NaN	NaN
Myotubularin-related protein 1	MTMR1	0.53837	0.55432	0.7835	0.80338	0.58553	0.80407	0.53505	0.4609	0.76345	NaN	NaN	NaN	NaN	NaN	NaN
Probable ATP-dependent RNA helicase DDX31	DDX31	0.92214	0.6953	0.8119	1.0316	0.83979	0.84255	0.89051	0.59958	0.80994	NaN	NaN	NaN	NaN	NaN	NaN
SAC3 domain-containing protein 1	SAC3D1	0.62981	0.52637	0.86165	NaN	NaN	NaN	0.63138	0.48037	0.7814	NaN	NaN	NaN	NaN	NaN	NaN
Vesicle-associated membrane protein 2	VAMP2	0.80774	0.76308	0.97595	NaN	NaN	NaN	NaN	NaN	NaN	0.80451	0.7823	0.98174	0.82284	0.6964	0.85636
E3 ubiquitin-protein ligase RNF149	RNF149	NaN	NaN	NaN	NaN	NaN	NaN	NaN	NaN	NaN	NaN	NaN	NaN	NaN	NaN	NaN
Actin-related protein 2/3 complex subunit 4	ARPC4-TTLL3;ARPC4	0.88639	0.77858	0.88588	0.92072	0.82241	0.88986	0.856	0.78903	0.90151	0.85498	0.75202	0.89012	0.85436	0.76437	0.87114
Lysine-specific demethylase 4C	KDM4C	NaN	NaN	NaN	NaN	NaN	NaN	NaN	NaN	NaN	NaN	NaN	NaN	NaN	NaN	NaN
ADP-ribosylation factor-like protein 6-interacting protein 4	ARL6IP4	0.86131	0.73604	0.86127	0.87509	0.74947	0.86127	0.92148	0.76189	0.87993	0.70719	0.58614	0.85899	NaN	NaN	NaN
LIM domain only protein 7	LMO7	NaN	NaN	NaN	NaN	NaN	NaN	NaN	NaN	NaN	NaN	NaN	NaN	NaN	NaN	NaN
	TMEM237	NaN	NaN	NaN	NaN	NaN	NaN	NaN	NaN	NaN	NaN	NaN	NaN	NaN	NaN	NaN
Carboxylic ester hydrolase;Cholinesterase	BCHE	NaN	NaN	NaN	NaN	NaN	NaN	NaN	NaN	NaN	NaN	NaN	NaN	NaN	NaN	NaN
Translocation protein SEC62	SEC62	0.88847	0.89566	0.99442	0.9489	0.92213	0.98201	0.88385	0.96069	1.006	0.86743	0.85402	0.96799	0.91405	0.94474	1.0383
Protein FAM122B	SPACIA2;FAM122B	NaN	NaN	NaN	NaN	NaN	NaN	NaN	NaN	NaN	NaN	NaN	NaN	NaN	NaN	NaN
NADH dehydrogenase [ubiquinone] flavoprotein 1, mitochondrial	NDUFV1	0.89809	0.8607	0.96339	0.92802	0.86417	0.98009	0.85822	0.86169	1.0147	0.93585	0.83824	0.96684	0.89809	0.81417	0.94221
V-type proton ATPase subunit H	ATP6V1H	0.75357	0.64022	0.80273	0.75357	0.65194	0.86657	0.83806	0.61908	0.70198	0.64267	0.68589	1.001	NaN	NaN	NaN
Poly [ADP-ribose] polymerase 2	PARP2	0.79373	0.59482	0.67425	0.61329	0.58752	0.67702	0.9237	0.60596	0.63504	0.80712	0.57837	0.7338	NaN	NaN	NaN
Gasdermin-D	GSDMD	1.0188	0.99009	0.84734	0.94598	0.98573	0.84759	1.0445	1.0344	0.85867	1.3816	0.99447	0.75578	0.90738	0.88141	0.75082
Tight junction protein ZO-1	TJP1	NaN	NaN	NaN	NaN	NaN	NaN	NaN	NaN	NaN	NaN	NaN	NaN	NaN	NaN	NaN
Loss of heterozygosity 12 chromosomal region 1 protein	LOH12CR1	0.44515	0.44414	0.86639	NaN	NaN	NaN	NaN	NaN	NaN	NaN	NaN	NaN	NaN	NaN	NaN
rRNA-processing protein FCF1 homolog	FCF1	1.142	0.83265	0.80716	1.2828	1.0144	0.84372	1.0696	0.76608	0.77193	NaN	NaN	NaN	0.79483	0.59105	0.78727
Vesicle transport protein GOT1B	GOLT1B	NaN	NaN	NaN	NaN	NaN	NaN	NaN	NaN	NaN	NaN	NaN	NaN	NaN	NaN	NaN
Gametocyte-specific factor 1	GTSF1	0.91967	0.62589	0.70372	0.92577	0.6359	0.70505	0.92582	0.61415	0.71391	0.85524	0.5748	0.68556	0.89674	0.64166	0.69407
Zinc finger protein 36, C3H1 type-like 1	ZFP36L1	NaN	NaN	NaN	NaN	NaN	NaN	NaN	NaN	NaN	NaN	NaN	NaN	NaN	NaN	NaN
V-type proton ATPase subunit D	ATP6V1D	0.64027	0.60024	0.94041	0.69549	0.62242	0.95401	0.82956	0.84356	0.94866	0.64027	0.60024	0.94041	0.63197	0.58376	0.82766
Pentatricopeptide repeat-containing protein 1, mitochondrial	ATP5J2-PTCD1;PTCD1	0.91044	0.82903	0.91782	0.82578	0.73459	0.92335	0.89031	0.80167	0.90422	0.94331	0.84916	0.93658	0.9243	0.87087	0.92103
Leucine-rich repeat and fibronectin type-III domain-containing protein 5	LRFN5	NaN	NaN	NaN	NaN	NaN	NaN	NaN	NaN	NaN	NaN	NaN	NaN	NaN	NaN	NaN
DDB1- and CUL4-associated factor 8	DCAF8	0.89704	0.58986	0.65839	0.84937	0.56117	0.55859	0.58691	0.50006	0.72878	0.9083	0.68665	0.71503	1.008	0.65301	0.66459
Telomerase protein component 1	TEP1	NaN	NaN	NaN	NaN	NaN	NaN	NaN	NaN	NaN	NaN	NaN	NaN	NaN	NaN	NaN
Ectonucleoside triphosphate diphosphohydrolase 5	ENTPD5	NaN	NaN	NaN	NaN	NaN	NaN	NaN	NaN	NaN	NaN	NaN	NaN	NaN	NaN	NaN
GSK3-beta interaction protein	GSKIP	NaN	NaN	NaN	NaN	NaN	NaN	NaN	NaN	NaN	NaN	NaN	NaN	NaN	NaN	NaN
Spermatogenesis-defective protein 39 homolog	VIPAS39	0.68607	0.65368	0.99839	0.44089	0.62232	1.2372	0.68622	0.63358	1.0089	NaN	NaN	NaN	NaN	NaN	NaN
ATP-dependent RNA helicase DDX24	DDX24	1.2643	0.41182	0.31981	1.149	0.38711	0.31724	1.2482	0.42128	0.32717	1.3642	0.4378	0.3036	1.4953	0.46536	0.31663
Nesprin-3	SYNE3	0.4861	0.5163	1.0304	0.4861	0.5163	1.0304	NaN	NaN	NaN	NaN	NaN	NaN	NaN	NaN	NaN
cTAGE family member 5	CTAGE5	0.89889	0.90418	1.0335	0.91227	0.98621	1.0732	0.39007	0.57671	1.012	0.6986	0.79139	0.90937	NaN	NaN	NaN
Maleylacetoacetate isomerase	GSTZ1	0.77914	0.64261	0.89726	0.79647	0.69133	0.99009	0.77914	0.64261	0.86515	NaN	NaN	NaN	NaN	NaN	NaN
Cyclin-dependent kinase 2	CDK2	0.8395	0.50301	0.58611	0.83072	0.52141	0.60408	0.80596	0.5025	0.60026	0.90172	0.50016	0.48664	0.90665	0.51708	0.5396
Ubiquinone biosynthesis monooxygenase COQ6, mitochondrial	COQ6	1.0127	0.96985	1.0335	0.94389	0.83178	1.079	0.67223	0.70992	0.93266	1.0143	1.2458	1.0894	NaN	NaN	NaN
Zinc finger protein 512	ZNF512	1.0243	1.0748	0.97627	1.1712	1.2495	0.93981	0.95897	0.80084	0.95795	1.0468	1.0812	1.1683	0.98649	0.9858	1.0405
Laminin subunit beta-1	LAMB1	0.84462	0.79145	0.96442	0.77339	0.77738	1.0172	0.78446	0.79594	0.96696	1.0184	0.92654	0.90208	1.0585	0.8652	0.87776
Protein FAM133B;Protein FAM133A	FAM133B;FAM133A	0.85712	0.79519	0.94419	NaN	NaN	NaN	NaN	NaN	NaN	NaN	NaN	NaN	NaN	NaN	NaN
Translocating chain-associated membrane protein 1	TRAM1	0.72188	0.86953	1.1738	NaN	NaN	NaN	NaN	NaN	NaN	NaN	NaN	NaN	0.72188	0.85082	1.1738
Myotubularin-related protein 5	SBF1	1.1931	0.8788	0.92248	1.1893	0.84676	0.88694	1.5284	0.93171	0.92376	NaN	NaN	NaN	NaN	NaN	NaN
Myotubularin-related protein 3	MTMR3	NaN	NaN	NaN	NaN	NaN	NaN	NaN	NaN	NaN	NaN	NaN	NaN	NaN	NaN	NaN
	TMPO	0.91952	1.0816	1.289	1.013	1.2494	1.2335	0.82153	1.0024	1.28	NaN	NaN	NaN	NaN	NaN	NaN
Protein GPR107	GPR107	0.4085	0.47047	1.348	NaN	NaN	NaN	NaN	NaN	NaN	NaN	NaN	NaN	NaN	NaN	NaN
Ubiquitin carboxyl-terminal hydrolase;Ubiquitin carboxyl-terminal hydrolase 11	USP11	0.89281	0.66144	0.83641	0.79299	0.64866	0.83527	1.0469	0.79239	0.83641	0.68143	0.50149	0.85656	0.65838	0.52959	0.91077
NF-kappa-B inhibitor beta	NFKBIB	NaN	NaN	NaN	NaN	NaN	NaN	NaN	NaN	NaN	NaN	NaN	NaN	NaN	NaN	NaN
Son of sevenless homolog 1	SOS1	NaN	NaN	NaN	NaN	NaN	NaN	NaN	NaN	NaN	NaN	NaN	NaN	NaN	NaN	NaN
Elongator complex protein 4	ELP4	0.44221	0.45705	0.91969	NaN	NaN	NaN	NaN	NaN	NaN	NaN	NaN	NaN	NaN	NaN	NaN
Tight junction protein ZO-1	TJP1	0.73476	0.61386	0.86879	0.709	0.59784	0.90095	0.71465	0.63962	0.88523	0.73975	0.57492	0.82456	0.77902	0.63818	0.85951
Tetratricopeptide repeat protein 31	TTC31	NaN	NaN	NaN	NaN	NaN	NaN	NaN	NaN	NaN	NaN	NaN	NaN	NaN	NaN	NaN
ADP-ribosylation factor GTPase-activating protein 2	ARFGAP2	0.67675	0.66465	0.95178	0.63694	0.69285	0.95443	0.66631	0.63631	0.91944	0.69348	0.66719	0.97131	0.72103	0.64994	0.88003
Hermansky-Pudlak syndrome 3 protein	HPS3	0.70673	0.8087	1.0583	0.70673	0.8087	1.0583	NaN	NaN	NaN	NaN	NaN	NaN	NaN	NaN	NaN
28S ribosomal protein S22, mitochondrial	MRPS22	0.75367	0.66401	0.8979	0.88138	0.69349	0.85496	0.79827	0.68959	0.93115	0.72173	0.63962	0.87603	0.74263	0.66166	0.88954
Chondroitin sulfate glucuronyltransferase	CHPF2	NaN	NaN	NaN	NaN	NaN	NaN	NaN	NaN	NaN	NaN	NaN	NaN	NaN	NaN	NaN
Arf-GAP with Rho-GAP domain, ANK repeat and PH domain-containing protein 3	ARAP3	0.71321	0.7437	0.9668	NaN	NaN	NaN	0.66775	0.73589	0.98297	NaN	NaN	NaN	NaN	NaN	NaN
Zinc finger protein 827	ZNF827	NaN	NaN	NaN	NaN	NaN	NaN	NaN	NaN	NaN	NaN	NaN	NaN	NaN	NaN	NaN
Cleft lip and palate transmembrane protein 1-like protein	CLPTM1L	0.96632	0.89527	0.79917	1.0001	0.711	0.79833	0.93708	0.92981	0.87379	1.1295	1.2574	1.0855	0.91746	0.80695	0.76213
CUGBP Elav-like family member 1	CELF1	0.93125	0.86344	0.9514	0.93125	0.83991	0.9442	1.0009	0.87279	0.93	0.95944	0.83911	0.97334	0.92005	0.87512	0.95841
tRNA pseudouridine synthase;tRNA pseudouridine synthase A, mitochondrial	PUS1	0.86463	0.85901	1.013	0.85425	0.85857	1.0682	0.66576	0.64358	1.0286	0.88214	0.88843	0.93253	1.0411	0.89001	0.96324
Heterogeneous nuclear ribonucleoprotein H;Heterogeneous nuclear ribonucleoprotein H, N-terminally processed	HNRNPH1	1.0123	0.92793	0.91545	1.0157	0.94326	0.9297	1.0477	0.9234	0.90548	0.97427	0.94637	0.91726	0.95419	0.90339	0.90647
Vesicle transport protein USE1	USE1	1.0184	1.0965	1.0792	0.95388	1.0614	1.092	1.0184	1.0965	1.0723	NaN	NaN	NaN	NaN	NaN	NaN
Negative elongation factor C/D	NELFCD;TH1L	0.94862	0.83698	0.88081	0.93909	0.93388	0.90578	0.90965	0.68382	0.87926	1.0595	0.82295	0.86458	0.99803	0.81013	0.89022
DNA repair protein RAD51 homolog 4	RAD51D;hCG_2039718	NaN	NaN	NaN	NaN	NaN	NaN	NaN	NaN	NaN	NaN	NaN	NaN	NaN	NaN	NaN
Putative GTP-binding protein 6	GTPBP6	NaN	NaN	NaN	NaN	NaN	NaN	NaN	NaN	NaN	NaN	NaN	NaN	NaN	NaN	NaN
	MPRIP	5.6566	4.048	0.7343	NaN	NaN	NaN	NaN	NaN	NaN	NaN	NaN	NaN	NaN	NaN	NaN
	UTRN	NaN	NaN	NaN	NaN	NaN	NaN	NaN	NaN	NaN	NaN	NaN	NaN	NaN	NaN	NaN
AMP deaminase 2	AMPD2	0.75678	0.72387	1.0039	0.80947	0.81942	1.0018	0.74129	0.72431	1.0113	0.87166	0.5972	0.95698	0.77051	0.71648	1.1003
Disabled homolog 2-interacting protein	DAB2IP	0.80125	0.84329	0.83142	NaN	NaN	NaN	NaN	NaN	NaN	NaN	NaN	NaN	NaN	NaN	NaN
	PRRC2B	NaN	NaN	NaN	NaN	NaN	NaN	NaN	NaN	NaN	NaN	NaN	NaN	NaN	NaN	NaN
ERI1 exoribonuclease 3	ERI3	0.79379	0.68947	0.99544	0.96846	0.80337	1.0169	0.71568	0.67081	0.88092	0.82053	0.80028	1.0019	0.56602	0.59527	1.031
	IMPDH2	NaN	NaN	NaN	NaN	NaN	NaN	NaN	NaN	NaN	NaN	NaN	NaN	NaN	NaN	NaN
	LARP4B	0.58929	0.51083	0.85862	NaN	NaN	NaN	NaN	NaN	NaN	NaN	NaN	NaN	NaN	NaN	NaN
Rab-like protein 6	RABL6	0.65852	0.71756	0.99915	0.63411	0.77624	1.041	0.55877	0.70747	1.073	0.68639	0.72868	0.70763	0.6972	0.62379	0.75463
GRAM domain-containing protein 4	GRAMD4	NaN	NaN	NaN	NaN	NaN	NaN	NaN	NaN	NaN	NaN	NaN	NaN	NaN	NaN	NaN
	EPB41L2	NaN	NaN	NaN	NaN	NaN	NaN	NaN	NaN	NaN	NaN	NaN	NaN	NaN	NaN	NaN
60S ribosomal protein L36a	RPL36A;RPL36A-HNRNPH2	0.95884	0.87138	0.94929	0.96222	0.92981	0.94334	0.9981	0.89022	0.92853	0.914	0.80624	0.95184	0.91874	0.87138	0.95145
	FLNA	NaN	NaN	NaN	NaN	NaN	NaN	NaN	NaN	NaN	NaN	NaN	NaN	NaN	NaN	NaN
Endoplasmic reticulum-Golgi intermediate compartment protein 3	ERGIC3	0.95013	0.781	0.85733	0.93469	0.7745	0.88053	0.91399	0.77779	0.79362	NaN	NaN	NaN	1.1824	1.2251	0.97993
Tripartite motif-containing protein 16;Tripartite motif-containing protein 16-like protein	TRIM16;TRIM16L	1.0408	0.5965	0.52416	NaN	NaN	NaN	1.0408	0.5965	0.52416	NaN	NaN	NaN	NaN	NaN	NaN
TATA-box-binding protein	TBP	NaN	NaN	NaN	NaN	NaN	NaN	NaN	NaN	NaN	NaN	NaN	NaN	NaN	NaN	NaN
Zinc fingers and homeoboxes protein 3	ZHX3	NaN	NaN	NaN	NaN	NaN	NaN	NaN	NaN	NaN	NaN	NaN	NaN	NaN	NaN	NaN
Golgin subfamily A member 4	GOLGA4	0.83542	0.68676	0.76606	0.812	0.82937	0.92097	0.85384	0.66175	0.76402	1.9664	1.4222	0.64707	0.85578	0.80587	0.69322
Transcription factor Sp3	SP3	0.59019	0.46068	0.80165	NaN	NaN	NaN	NaN	NaN	NaN	NaN	NaN	NaN	NaN	NaN	NaN
Receptor-type tyrosine-protein phosphatase F	PTPRF	1.0872	0.8762	0.77764	NaN	NaN	NaN	NaN	NaN	NaN	NaN	NaN	NaN	NaN	NaN	NaN
U3 small nucleolar ribonucleoprotein protein IMP4	IMP4	0.74161	0.65878	0.90208	0.724	0.66117	0.91099	0.72082	0.6611	0.9039	0.81828	0.65411	0.90026	0.78234	0.70111	0.9075
Calmodulin	CALM2;CALM1;CALM3	0.89546	0.79026	0.87896	0.88881	0.8193	0.87996	0.90045	0.80865	0.87761	0.90999	0.77366	0.87896	0.89546	0.78234	0.87687
AT-rich interactive domain-containing protein 1B	ARID1B	0.76599	0.84806	1.1523	0.78091	0.80436	1.0137	NaN	NaN	NaN	NaN	NaN	NaN	NaN	NaN	NaN
Dedicator of cytokinesis protein 7	DOCK7	0.90601	0.71415	0.81451	0.97701	0.80487	0.825	0.83756	0.74198	0.83624	0.89234	0.57361	0.68742	0.9366	0.70753	0.77881
	DOCK5	NaN	NaN	NaN	NaN	NaN	NaN	NaN	NaN	NaN	NaN	NaN	NaN	NaN	NaN	NaN
Plasma membrane calcium-transporting ATPase 2	ATP2B2	NaN	NaN	NaN	NaN	NaN	NaN	NaN	NaN	NaN	NaN	NaN	NaN	NaN	NaN	NaN
Transmembrane protein 222	TMEM222	NaN	NaN	NaN	NaN	NaN	NaN	NaN	NaN	NaN	NaN	NaN	NaN	NaN	NaN	NaN
Methionine synthase reductase	MTRR	0.82338	0.78061	0.98805	NaN	NaN	NaN	NaN	NaN	NaN	NaN	NaN	NaN	NaN	NaN	NaN
2-deoxynucleoside 5-phosphate N-hydrolase 1	DNPH1	1.199	1.2354	1.0056	1.2187	1.1921	0.9887	1.2162	1.3266	0.99882	1.1937	1.2274	1.0196	1.1931	1.2889	1.0016
Thioredoxin domain-containing protein 15	TXNDC15	0.39509	0.27861	0.71167	NaN	NaN	NaN	NaN	NaN	NaN	NaN	NaN	NaN	NaN	NaN	NaN
Intraflagellar transport protein 122 homolog	IFT122	1.2305	1.1686	0.84325	NaN	NaN	NaN	NaN	NaN	NaN	NaN	NaN	NaN	NaN	NaN	NaN
	PPIP5K2	NaN	NaN	NaN	NaN	NaN	NaN	NaN	NaN	NaN	NaN	NaN	NaN	NaN	NaN	NaN
Ubiquitin-conjugating enzyme E2 B	UBE2B	NaN	NaN	NaN	NaN	NaN	NaN	NaN	NaN	NaN	NaN	NaN	NaN	NaN	NaN	NaN
Translation machinery-associated protein 16	TMA16	0.93596	0.8026	0.8936	0.94084	0.80133	0.8936	1.0123	0.82392	0.91261	0.90541	0.77372	0.89562	0.88611	0.79846	0.89172
Kelch-like protein 5	KLHL5	NaN	NaN	NaN	NaN	NaN	NaN	NaN	NaN	NaN	NaN	NaN	NaN	NaN	NaN	NaN
Diacylglycerol kinase;Diacylglycerol kinase theta	DGKQ	NaN	NaN	NaN	NaN	NaN	NaN	NaN	NaN	NaN	NaN	NaN	NaN	NaN	NaN	NaN
NEDD4-binding protein 2	N4BP2	NaN	NaN	NaN	NaN	NaN	NaN	NaN	NaN	NaN	NaN	NaN	NaN	NaN	NaN	NaN
UPF0461 protein C5orf24	C5orf24	0.65193	0.48389	0.69935	NaN	NaN	NaN	NaN	NaN	NaN	NaN	NaN	NaN	NaN	NaN	NaN
Rho guanine nucleotide exchange factor 10	ARHGEF10	1.0585	0.86131	0.85786	1.0585	0.83434	0.84028	1.0687	0.91985	0.90652	NaN	NaN	NaN	NaN	NaN	NaN
Chromosome transmission fidelity protein 8 homolog	CHTF8	0.77457	0.61764	0.842	0.79759	0.66618	0.84211	0.86696	0.61764	0.74495	NaN	NaN	NaN	NaN	NaN	NaN
Bromodomain-containing protein 9	BRD9	NaN	NaN	NaN	NaN	NaN	NaN	NaN	NaN	NaN	NaN	NaN	NaN	NaN	NaN	NaN
Protein KIBRA	WWC1	1.7034	1.6448	0.91562	NaN	NaN	NaN	NaN	NaN	NaN	NaN	NaN	NaN	NaN	NaN	NaN
Mitochondrial fission regulator 1	MTFR1	0.37213	0.40895	1.1583	NaN	NaN	NaN	NaN	NaN	NaN	NaN	NaN	NaN	NaN	NaN	NaN
		0.8669	0.87635	0.97013	0.8041	0.74386	1.013	0.9499	0.86631	0.92256	NaN	NaN	NaN	NaN	NaN	NaN
	SF3B2	NaN	NaN	NaN	NaN	NaN	NaN	NaN	NaN	NaN	NaN	NaN	NaN	NaN	NaN	NaN
Double-stranded RNA-specific adenosine deaminase	ADAR	NaN	NaN	NaN	NaN	NaN	NaN	NaN	NaN	NaN	NaN	NaN	NaN	NaN	NaN	NaN
CD44 antigen	CD44	0.8382	0.96479	1.0777	0.77141	0.79939	1.1229	0.82799	0.87232	1.0607	0.83962	0.97079	1.1602	0.90515	0.97531	1.0091
	PICALM	0.46316	0.62424	1.1476	NaN	NaN	NaN	NaN	NaN	NaN	NaN	NaN	NaN	NaN	NaN	NaN
	MACF1	NaN	NaN	NaN	NaN	NaN	NaN	NaN	NaN	NaN	NaN	NaN	NaN	NaN	NaN	NaN
	PLEC	0.77734	0.70474	0.84205	NaN	NaN	NaN	NaN	NaN	NaN	NaN	NaN	NaN	NaN	NaN	NaN
Transcriptional enhancer factor TEF-1	TEAD1	0.97953	0.82387	0.79191	0.96196	0.80392	0.758	0.99072	0.76228	0.78593	1.0202	0.88455	0.9353	NaN	NaN	NaN
Sjoegren syndrome/scleroderma autoantigen 1	SSSCA1	0.81885	0.69354	0.84825	0.92542	0.69402	0.87067	0.77663	0.68872	0.85856	0.72977	0.58824	0.81095	0.76196	0.66906	0.83975
Pumilio homolog 1	PUM1	0.49521	0.4139	0.87294	0.48388	0.40629	0.87658	0.5106	0.41589	0.83518	0.51547	0.38988	1.0004	0.47825	0.45606	0.78669
Protein NPAT	NPAT	NaN	NaN	NaN	NaN	NaN	NaN	NaN	NaN	NaN	NaN	NaN	NaN	NaN	NaN	NaN
	TAF2	NaN	NaN	NaN	NaN	NaN	NaN	NaN	NaN	NaN	NaN	NaN	NaN	NaN	NaN	NaN
von Willebrand factor A domain-containing protein 3B	VWA3B	NaN	NaN	NaN	NaN	NaN	NaN	NaN	NaN	NaN	NaN	NaN	NaN	NaN	NaN	NaN
Ethanolamine kinase 1	ETNK1	1.1449	0.29388	0.29777	1.0213	0.52234	0.43315	1.2841	0.2654	0.23377	NaN	NaN	NaN	NaN	NaN	NaN
	HNRNPA1	1.1164	0.92145	0.77311	NaN	NaN	NaN	NaN	NaN	NaN	NaN	NaN	NaN	NaN	NaN	NaN
Ataxin-2	ATXN2	0.56109	0.56556	0.96843	0.5189	0.56556	1.0018	0.59612	0.56812	0.91057	0.55275	0.60951	1.0615	0.53317	0.44656	0.85389
Breast cancer metastasis-suppressor 1-like protein	BRMS1L	0.62032	0.97668	1.4494	NaN	NaN	NaN	NaN	NaN	NaN	NaN	NaN	NaN	NaN	NaN	NaN
		1.0264	0.77535	0.79976	1.0655	0.74023	0.76018	1.0306	0.88462	0.74311	1.0657	0.77645	0.79765	0.95656	0.73715	0.81508
F-box only protein 21	FBXO21	NaN	NaN	NaN	NaN	NaN	NaN	NaN	NaN	NaN	NaN	NaN	NaN	NaN	NaN	NaN
Glutamyl-tRNA(Gln) amidotransferase subunit C, mitochondrial	GATC	0.65881	0.63786	1.0445	0.6144	0.61266	0.99737	0.5252	0.64148	1.0445	NaN	NaN	NaN	NaN	NaN	NaN
Serine/threonine-protein phosphatase 2A 56 kDa regulatory subunit gamma isoform	PPP2R5C	0.78217	0.54687	0.70979	0.82914	0.6013	0.72446	NaN	NaN	NaN	NaN	NaN	NaN	0.66987	0.53707	0.75813
	TMPO	0.89391	1.0624	1.2599	NaN	NaN	NaN	NaN	NaN	NaN	NaN	NaN	NaN	NaN	NaN	NaN
Dipeptidyl peptidase 8	DPP8	NaN	NaN	NaN	NaN	NaN	NaN	NaN	NaN	NaN	NaN	NaN	NaN	NaN	NaN	NaN
ER membrane protein complex subunit 4	EMC4	0.81333	0.83307	1.036	NaN	NaN	NaN	NaN	NaN	NaN	NaN	NaN	NaN	NaN	NaN	NaN
TERF1-interacting nuclear factor 2	TINF2	NaN	NaN	NaN	NaN	NaN	NaN	NaN	NaN	NaN	NaN	NaN	NaN	NaN	NaN	NaN
High mobility group protein 20A	HMG20A	NaN	NaN	NaN	NaN	NaN	NaN	NaN	NaN	NaN	NaN	NaN	NaN	NaN	NaN	NaN
Annexin	ANXA2	NaN	NaN	NaN	NaN	NaN	NaN	NaN	NaN	NaN	NaN	NaN	NaN	NaN	NaN	NaN
Uncharacterized protein C15orf57	C15orf57	NaN	NaN	NaN	NaN	NaN	NaN	NaN	NaN	NaN	NaN	NaN	NaN	NaN	NaN	NaN
	CDC42BPB	NaN	NaN	NaN	NaN	NaN	NaN	NaN	NaN	NaN	NaN	NaN	NaN	NaN	NaN	NaN
Ankyrin repeat domain-containing protein 17	ANKRD17	0.4869	0.43856	0.80477	0.5846	0.46199	0.92179	0.56843	0.47531	0.74351	0.43606	0.39801	0.74493	0.4869	0.42714	0.79609
40S ribosomal protein S27;40S ribosomal protein S27-like	RPS27L	0.64361	0.57415	0.90155	0.66159	0.57342	0.9152	0.64361	0.56241	0.90057	0.64538	0.59804	0.89028	0.62708	0.5135	0.91898
Acidic leucine-rich nuclear phosphoprotein 32 family member A	ANP32A	1.0053	0.99855	0.97173	0.96438	0.99036	1.0026	0.98456	1.0071	0.9683	1.06	0.99855	0.96875	1.0807	1.0119	0.94988
Cyclin-dependent kinase 2-interacting protein	CINP	0.99102	0.69634	0.76203	0.86209	0.62959	0.81146	1.0178	0.6501	0.69433	NaN	NaN	NaN	NaN	NaN	NaN
Carbohydrate sulfotransferase 14	CHST14	NaN	NaN	NaN	NaN	NaN	NaN	NaN	NaN	NaN	NaN	NaN	NaN	NaN	NaN	NaN
Signal peptide peptidase-like 2A	SPPL2A	0.91163	0.87648	1.2067	NaN	NaN	NaN	NaN	NaN	NaN	NaN	NaN	NaN	NaN	NaN	NaN
Signal peptidase complex catalytic subunit SEC11;Signal peptidase complex catalytic subunit SEC11A	SEC11A	1.2123	1.0844	0.91636	1.2306	1.1404	0.93131	1.2942	1.14	0.88631	1.1723	0.99977	0.87391	1.1625	1.0238	0.9272
D-glucuronyl C5-epimerase	GLCE	NaN	NaN	NaN	NaN	NaN	NaN	NaN	NaN	NaN	NaN	NaN	NaN	NaN	NaN	NaN
Taperin	TPRN	NaN	NaN	NaN	NaN	NaN	NaN	NaN	NaN	NaN	NaN	NaN	NaN	NaN	NaN	NaN
Aflatoxin B1 aldehyde reductase member 2	AKR7A2	0.97702	0.97683	0.98716	0.97438	1.0032	1.0098	1.0261	0.96377	0.99733	0.96278	0.89831	0.95844	0.95359	0.95551	0.96354
Dysbindin domain-containing protein 1	DBNDD1	NaN	NaN	NaN	NaN	NaN	NaN	NaN	NaN	NaN	NaN	NaN	NaN	NaN	NaN	NaN
Probable ATP-dependent RNA helicase DDX17	DDX17	0.925	0.88414	0.94107	0.91419	0.87162	0.94411	0.925	0.93108	0.97759	0.91784	0.88098	0.93444	0.96318	0.8816	0.93519
NEDD8 ultimate buster 1	NUB1	0.89549	0.76111	0.86729	0.90287	0.69534	0.93987	0.93791	0.76068	0.80279	0.87231	0.75884	0.84698	0.93943	0.76337	1.0021
Nucleolar protein 3	NOL3	0.61028	0.58653	0.93556	0.64592	0.59099	0.71694	0.564	0.5821	0.9822	0.5766	0.51259	0.92254	NaN	NaN	NaN
Protein spinster homolog 1	SPNS1	NaN	NaN	NaN	NaN	NaN	NaN	NaN	NaN	NaN	NaN	NaN	NaN	NaN	NaN	NaN
RNA-binding protein with serine-rich domain 1	RNPS1	0.79425	0.77904	1.022	0.79519	0.78597	0.99666	0.44383	0.57697	1.0421	0.77306	0.76558	1.0721	0.92735	0.8072	1.0629
Centromere protein T	CENPT	0.90934	0.87865	0.98399	NaN	NaN	NaN	NaN	NaN	NaN	NaN	NaN	NaN	NaN	NaN	NaN
Tuberin	TSC2	1.0234	0.89968	0.89372	1.016	0.8326	0.86646	1.0309	0.97728	0.92808	NaN	NaN	NaN	NaN	NaN	NaN
Ras-related protein Rab-27A	RAB27A	0.86603	0.81856	0.94754	0.91057	0.85491	0.95458	0.83757	0.81856	0.89154	NaN	NaN	NaN	NaN	NaN	NaN
		1.3173	0.67909	0.6504	1.3559	0.85981	0.65364	1.1433	0.5708	0.64991	1.3166	0.85503	0.64718	1.049	0.62979	0.65058
Protein arginine N-methyltransferase 7	PRMT7	0.92397	0.6552	0.62541	1.1174	0.56	0.62541	0.87157	0.6552	0.65517	NaN	NaN	NaN	NaN	NaN	NaN
4-aminobutyrate aminotransferase, mitochondrial	ABAT	0.66513	0.70947	1.0274	NaN	NaN	NaN	0.66513	0.70947	1.0274	NaN	NaN	NaN	NaN	NaN	NaN
M-phase phosphoprotein 6	MPHOSPH6	0.7649	0.60301	0.84395	0.73414	0.44166	0.84059	0.7649	0.56524	0.83234	0.8721	0.77235	0.89289	NaN	NaN	NaN
Beta-hexosaminidase;Beta-hexosaminidase subunit alpha	HEXA	0.92384	0.96887	0.9834	0.75754	0.89474	0.97316	0.69353	1.0974	1.1742	1.0826	1.1205	0.97083	1.0676	1.0207	0.99375
5-demethoxyubiquinone hydroxylase, mitochondrial	COQ7	0.87978	0.90273	1.0136	0.93803	0.92658	0.98442	NaN	NaN	NaN	NaN	NaN	NaN	NaN	NaN	NaN
	RNF40	NaN	NaN	NaN	NaN	NaN	NaN	NaN	NaN	NaN	NaN	NaN	NaN	NaN	NaN	NaN
	MACF1	0.88383	0.81248	0.92883	0.8838	0.81283	0.92109	0.89719	0.82081	0.9236	0.83492	0.7897	0.88134	0.84216	0.84827	0.96329
Hydroxyacylglutathione hydrolase, mitochondrial	HAGH	0.76217	0.75683	0.99691	0.76678	0.77945	1.0009	0.77401	0.76213	1.0032	0.74485	0.75683	1.0365	0.84634	0.81349	0.99217
Gamma-tubulin complex component 4	TUBGCP4	0.67757	0.53803	0.74658	0.55819	0.49668	1.0535	NaN	NaN	NaN	NaN	NaN	NaN	NaN	NaN	NaN
F-box/LRR-repeat protein 19	FBXL19	NaN	NaN	NaN	NaN	NaN	NaN	NaN	NaN	NaN	NaN	NaN	NaN	NaN	NaN	NaN
	FAN1	0.73594	0.78085	1.0501	NaN	NaN	NaN	0.68955	0.77382	1.0986	0.71246	0.69369	0.97273	NaN	NaN	NaN
	METTL10	1.0841	0.80088	0.90313	NaN	NaN	NaN	NaN	NaN	NaN	NaN	NaN	NaN	NaN	NaN	NaN
Non-canonical poly(A) RNA polymerase PAPD5	PAPD5	0.708	0.63492	0.94559	0.57905	0.49988	0.88178	0.72688	0.66556	0.90349	0.60958	0.6272	1.1216	0.78135	0.70134	0.95683
Dynactin subunit 5	DCTN5	0.95456	0.74583	0.86608	0.93147	0.69667	0.88438	0.97822	0.79845	0.84816	NaN	NaN	NaN	NaN	NaN	NaN
E3 ubiquitin-protein ligase ZNRF1	ZNRF1	NaN	NaN	NaN	NaN	NaN	NaN	NaN	NaN	NaN	NaN	NaN	NaN	NaN	NaN	NaN
Abscission/NoCut checkpoint regulator	ZFYVE19	0.60545	0.68157	1.0652	0.63236	0.71937	0.98441	NaN	NaN	NaN	NaN	NaN	NaN	NaN	NaN	NaN
Ubiquitin domain-containing protein UBFD1	UBFD1	0.93793	0.73713	0.92045	0.94738	0.60768	0.80776	0.97977	0.7541	0.83807	0.95356	0.89129	0.97262	0.86312	0.85321	1.0136
Zinc finger protein 768	ZNF768	1.6811	1.2497	0.73311	NaN	NaN	NaN	1.6498	1.2464	0.73057	NaN	NaN	NaN	NaN	NaN	NaN
Acyl-coenzyme A synthetase ACSM3, mitochondrial	ACSM3	0.78769	0.60722	0.92765	NaN	NaN	NaN	0.78769	0.60722	0.92765	NaN	NaN	NaN	NaN	NaN	NaN
RUS1 family protein C16orf58	C16orf58	0.7393	0.8146	1.0525	1.0848	0.8146	0.98218	0.79023	0.97436	1.1315	NaN	NaN	NaN	NaN	NaN	NaN
Leucine-rich repeat-containing protein 57	LRRC57	0.65694	0.63159	1.0031	0.53654	0.51175	1.0031	0.70996	0.65034	1.045	NaN	NaN	NaN	0.68776	0.69059	0.93955
Cytoplasmic tRNA 2-thiolation protein 2	CTU2	0.85701	0.81644	0.91452	0.85035	0.79351	0.91506	0.9501	0.83985	0.90336	0.79701	0.82902	0.95993	0.8429	0.78258	0.91683
Origin recognition complex subunit 6	ORC6	NaN	NaN	NaN	NaN	NaN	NaN	NaN	NaN	NaN	NaN	NaN	NaN	NaN	NaN	NaN
	FBXO22	NaN	NaN	NaN	NaN	NaN	NaN	NaN	NaN	NaN	NaN	NaN	NaN	NaN	NaN	NaN
	ATXN2L	NaN	NaN	NaN	NaN	NaN	NaN	NaN	NaN	NaN	NaN	NaN	NaN	NaN	NaN	NaN
Ceroid-lipofuscinosis neuronal protein 6	CLN6	1.1709	1.0527	0.93226	NaN	NaN	NaN	1.1709	1.0309	0.89649	NaN	NaN	NaN	NaN	NaN	NaN
Cytochrome b5 type B	CYB5B	NaN	NaN	NaN	NaN	NaN	NaN	NaN	NaN	NaN	NaN	NaN	NaN	NaN	NaN	NaN
Gamma-aminobutyric acid receptor-associated protein	GABARAP	0.61064	0.44944	0.69516	0.51605	0.44944	0.92732	NaN	NaN	NaN	0.72063	0.52659	0.61233	NaN	NaN	NaN
Grancalcin	GCA	0.75526	0.81928	1.1822	0.7512	0.80946	1.1748	0.81042	0.91064	1.1705	0.75526	0.82933	1.1505	0.70796	0.77971	1.2248
Histone deacetylase complex subunit SAP130	SAP130	0.70303	0.73393	1.0405	0.78854	0.8083	1.0293	0.72296	0.55692	0.79336	NaN	NaN	NaN	NaN	NaN	NaN
Extended synaptotagmin-2	ESYT2	0.89558	0.83614	0.90209	0.88735	0.84243	0.87324	0.85164	0.80467	0.90191	0.9206	0.84544	0.91023	0.91341	0.80376	0.89893
ATP-binding cassette sub-family B member 6, mitochondrial	ABCB6	0.80133	0.88594	0.98684	0.92933	0.96479	1.2124	0.90101	0.99525	0.95993	NaN	NaN	NaN	NaN	NaN	NaN
NF-kappa-B inhibitor-interacting Ras-like protein 2	NKIRAS2	NaN	NaN	NaN	NaN	NaN	NaN	NaN	NaN	NaN	NaN	NaN	NaN	NaN	NaN	NaN
	NCL	NaN	NaN	NaN	NaN	NaN	NaN	NaN	NaN	NaN	NaN	NaN	NaN	NaN	NaN	NaN
	EWSR1	0.98159	1.0188	1.0184	NaN	NaN	NaN	NaN	NaN	NaN	NaN	NaN	NaN	NaN	NaN	NaN
Nucleoporin p58/p45	NUPL1	0.8792	0.76022	0.869	0.91308	0.71834	0.82918	0.85888	0.76617	0.88427	0.86977	0.75567	0.92686	0.9039	0.81569	0.86386
Tropomyosin alpha-1 chain	TPM1	0.91436	0.84361	0.90963	0.88354	0.84706	0.91832	0.9029	0.84041	0.91082	NaN	NaN	NaN	0.98447	0.88903	0.85271
Keratinocyte-associated protein 3	KRTCAP3	NaN	NaN	NaN	NaN	NaN	NaN	NaN	NaN	NaN	NaN	NaN	NaN	NaN	NaN	NaN
	PDIA3	1.1689	1.0837	0.91891	1.0962	0.9916	0.87805	0.95687	0.75983	0.80896	1.183	1.1046	0.94393	1.1969	1.1142	0.92538
Ubiquitin carboxyl-terminal hydrolase 46;Ubiquitin carboxyl-terminal hydrolase 12	USP46;USP12	NaN	NaN	NaN	NaN	NaN	NaN	NaN	NaN	NaN	NaN	NaN	NaN	NaN	NaN	NaN
		NaN	NaN	NaN	NaN	NaN	NaN	NaN	NaN	NaN	NaN	NaN	NaN	NaN	NaN	NaN
Protein YIPF4	YIPF4	0.67498	0.73587	1.0539	NaN	NaN	NaN	0.71998	0.77859	1.0416	NaN	NaN	NaN	NaN	NaN	NaN
	SF1	NaN	NaN	NaN	NaN	NaN	NaN	NaN	NaN	NaN	NaN	NaN	NaN	NaN	NaN	NaN
		NaN	NaN	NaN	NaN	NaN	NaN	NaN	NaN	NaN	NaN	NaN	NaN	NaN	NaN	NaN
Dol-P-Man:Man(5)GlcNAc(2)-PP-Dol alpha-1,3-mannosyltransferase	ALG3	NaN	NaN	NaN	NaN	NaN	NaN	NaN	NaN	NaN	NaN	NaN	NaN	NaN	NaN	NaN
AP-1 complex subunit sigma-1A	AP1S1	0.67418	0.62592	0.88264	0.64774	0.62592	0.88694	0.70068	0.57663	0.79245	0.76244	0.56903	0.7324	0.67007	0.49115	0.70658
BET1 homolog	BET1;DKFZp781C0425	1.3722	1.2235	0.89669	NaN	NaN	NaN	NaN	NaN	NaN	NaN	NaN	NaN	NaN	NaN	NaN
Apolipoprotein O	APOO	0.98973	0.8524	1.1761	0.9471	0.96111	1.1408	0.94029	0.97257	1.1535	NaN	NaN	NaN	NaN	NaN	NaN
Transmembrane protein 168	TMEM168	NaN	NaN	NaN	NaN	NaN	NaN	NaN	NaN	NaN	NaN	NaN	NaN	NaN	NaN	NaN
Probable rRNA-processing protein EBP2	EBNA1BP2	0.86981	0.57569	0.65637	0.89376	0.59068	0.63698	0.86047	0.57231	0.63355	0.86059	0.57569	0.66404	0.93699	0.62746	0.66036
	MPRIP	NaN	NaN	NaN	NaN	NaN	NaN	NaN	NaN	NaN	NaN	NaN	NaN	NaN	NaN	NaN
Histone-lysine N-methyltransferase SETD2	SETD2	NaN	NaN	NaN	NaN	NaN	NaN	NaN	NaN	NaN	NaN	NaN	NaN	NaN	NaN	NaN
Ankyrin repeat domain-containing protein 54	ANKRD54	0.93779	1.0425	1.043	NaN	NaN	NaN	0.74134	0.74338	1.2042	NaN	NaN	NaN	NaN	NaN	NaN
MIT domain-containing protein 1	MITD1	NaN	NaN	NaN	NaN	NaN	NaN	NaN	NaN	NaN	NaN	NaN	NaN	NaN	NaN	NaN
Glypican-1;Secreted glypican-1	GPC1	NaN	NaN	NaN	NaN	NaN	NaN	NaN	NaN	NaN	NaN	NaN	NaN	NaN	NaN	NaN
		NaN	NaN	NaN	NaN	NaN	NaN	NaN	NaN	NaN	NaN	NaN	NaN	NaN	NaN	NaN
Phospholipid-transporting ATPase;Probable phospholipid-transporting ATPase IF	ATP11B	0.6304	0.56402	0.97525	NaN	NaN	NaN	NaN	NaN	NaN	NaN	NaN	NaN	NaN	NaN	NaN
	SF1	0.63749	0.62642	0.98111	0.60656	0.60058	0.97809	0.66031	0.63699	0.98111	NaN	NaN	NaN	NaN	NaN	NaN
Acyl-coenzyme A thioesterase 8	ACOT8	0.91645	1.0263	0.98622	0.91645	1.0263	0.98622	NaN	NaN	NaN	NaN	NaN	NaN	NaN	NaN	NaN
TPA-induced transmembrane protein	C3orf52;TTMP	NaN	NaN	NaN	NaN	NaN	NaN	NaN	NaN	NaN	NaN	NaN	NaN	NaN	NaN	NaN
Poly [ADP-ribose] polymerase 14	PARP14	NaN	NaN	NaN	NaN	NaN	NaN	NaN	NaN	NaN	NaN	NaN	NaN	NaN	NaN	NaN
	ACTN1	1.0181	0.88981	0.86107	1.2818	0.88085	NaN	NaN	NaN	NaN	NaN	NaN	NaN	NaN	NaN	NaN
Uncharacterized protein C17orf80	C17orf80	NaN	NaN	NaN	NaN	NaN	NaN	NaN	NaN	NaN	NaN	NaN	NaN	NaN	NaN	NaN
Ubiquitin-conjugating enzyme E2 variant 1	TMEM189-UBE2V1;UBE2V1	0.86343	0.82498	0.9659	0.81543	0.75518	0.9659	0.82342	0.67011	0.97115	0.89522	0.86402	0.96475	0.90007	0.89223	0.9563
28S ribosomal protein S17, mitochondrial	hCG_1984214;MRPS17	0.82319	0.86169	0.93492	0.79592	0.86247	0.8327	1.1286	0.79065	0.92549	0.86047	0.8503	0.93482	0.76796	0.96565	1.0434
	TRAP1	0.96146	0.91862	0.95184	0.93958	0.91195	0.98281	0.95789	0.94894	0.98702	NaN	NaN	NaN	NaN	NaN	NaN
Vesicle-fusing ATPase	NSF	1.0008	0.88417	0.91407	1.0009	0.88728	0.91326	0.9766	0.85517	0.92426	0.99021	0.84943	0.90103	1.0297	0.92557	0.8948
Sperm-associated antigen 7	SPAG7	1.1377	0.74947	0.69927	1.1377	0.7942	0.66856	0.95369	0.69377	0.76636	1.1576	0.81401	0.7351	1.1987	0.77354	0.69776
Neuralized-like protein 4	NEURL4	1.0063	0.55723	0.61962	NaN	NaN	NaN	NaN	NaN	NaN	NaN	NaN	NaN	NaN	NaN	NaN
Protein FAM64A	FAM64A	NaN	NaN	NaN	NaN	NaN	NaN	NaN	NaN	NaN	NaN	NaN	NaN	NaN	NaN	NaN
Diphthamide biosynthesis protein 1	DPH1	0.65959	0.61576	0.94559	0.74797	0.67561	0.92539	0.56941	0.54626	0.96623	NaN	NaN	NaN	NaN	NaN	NaN
Mitochondrial 2-oxoglutarate/malate carrier protein	SLC25A11	1.0496	1.0646	1.0911	1.0979	1.141	1.0296	1.0353	1.1998	1.1283	0.93202	1.0577	1.1783	1.0296	0.9159	1.0746
B-cell CLL/lymphoma 7 protein family member C	BCL7C	1.2821	NaN	NaN	NaN	NaN	NaN	NaN	NaN	NaN	NaN	NaN	NaN	NaN	NaN	NaN
Elongator complex protein 5	ELP5	0.70233	0.76029	1.05	NaN	NaN	NaN	NaN	NaN	NaN	NaN	NaN	NaN	NaN	NaN	NaN
Phosphorylase b kinase regulatory subunit beta	PHKB	NaN	NaN	NaN	NaN	NaN	NaN	NaN	NaN	NaN	NaN	NaN	NaN	NaN	NaN	NaN
	CLUH	0.45159	0.30528	0.71235	0.50559	0.35766	0.71965	0.46164	0.29376	0.68474	NaN	NaN	NaN	NaN	NaN	NaN
Gem-associated protein 4	GEMIN4	0.88677	0.74492	0.91435	0.9049	0.79485	0.93636	0.85461	0.70844	0.90689	0.88941	0.71297	0.89468	0.95286	0.71535	0.82612
RecQ-mediated genome instability protein 2	RMI2	NaN	NaN	NaN	NaN	NaN	NaN	NaN	NaN	NaN	NaN	NaN	NaN	NaN	NaN	NaN
Protein capicua homolog	CIC	NaN	NaN	NaN	NaN	NaN	NaN	NaN	NaN	NaN	NaN	NaN	NaN	NaN	NaN	NaN
Eukaryotic translation initiation factor 5A;Eukaryotic translation initiation factor 5A-1;Eukaryotic translation initiation factor 5A-1-like	EIF5A;EIF5AL1	0.85988	0.73287	0.89626	0.81404	0.71155	0.88518	0.86354	0.69248	0.90177	0.85842	0.83852	0.8827	0.93308	0.83054	0.89404
	C1QBP	NaN	NaN	NaN	NaN	NaN	NaN	NaN	NaN	NaN	NaN	NaN	NaN	NaN	NaN	NaN
Charged multivesicular body protein 6	CHMP6	0.80912	1.0817	1.081	NaN	NaN	NaN	NaN	NaN	NaN	NaN	NaN	NaN	NaN	NaN	NaN
TOM1-like protein 1	TOM1L1	0.77205	0.72939	0.87029	0.77974	0.73215	0.89769	0.80957	0.83096	1.0524	NaN	NaN	NaN	NaN	NaN	NaN
		NaN	NaN	NaN	NaN	NaN	NaN	NaN	NaN	NaN	NaN	NaN	NaN	NaN	NaN	NaN
Multidrug resistance-associated protein 1	ABCC1	0.83894	0.87006	1.0783	0.8302	0.80094	1.0909	0.86873	0.8738	1.0953	0.6986	0.87006	0.9979	0.69819	0.80791	1.0314
	MYO1C	NaN	NaN	NaN	NaN	NaN	NaN	NaN	NaN	NaN	NaN	NaN	NaN	NaN	NaN	NaN
Lysine-specific demethylase 2A	KDM2A	0.55653	0.39289	0.74077	0.54918	0.37547	0.70458	0.60505	0.4322	0.75666	NaN	NaN	NaN	NaN	NaN	NaN
Ankyrin-2	ANK2	NaN	NaN	NaN	NaN	NaN	NaN	NaN	NaN	NaN	NaN	NaN	NaN	NaN	NaN	NaN
	FABP5	NaN	NaN	NaN	NaN	NaN	NaN	NaN	NaN	NaN	NaN	NaN	NaN	NaN	NaN	NaN
Cell division cycle-associated protein 3	CDCA3	NaN	NaN	NaN	NaN	NaN	NaN	NaN	NaN	NaN	NaN	NaN	NaN	NaN	NaN	NaN
Integrator complex subunit 2	INTS2	0.69611	0.5842	0.85925	0.68736	0.67112	0.71855	0.70921	0.65023	0.85345	0.81158	0.5351	0.87951	0.67987	0.5842	0.92
Low-density lipoprotein receptor	LDLR	NaN	NaN	NaN	NaN	NaN	NaN	NaN	NaN	NaN	NaN	NaN	NaN	NaN	NaN	NaN
Afadin	MLLT4	0.68852	0.71972	1.0289	0.56449	0.73014	1.0408	0.62368	0.70049	1.015	0.76735	0.72783	1.0289	0.80151	0.72953	1.0569
Phosphatidylinositol 4-kinase alpha	PI4KA	0.76055	0.70861	0.88934	0.8069	0.72336	0.8473	NaN	NaN	NaN	NaN	NaN	NaN	NaN	NaN	NaN
26S proteasome non-ATPase regulatory subunit 9	PSMD9	0.802	0.7317	0.89409	0.90702	0.84697	0.91467	0.73027	0.66819	0.90158	0.76666	0.67088	0.90277	0.75567	0.75173	0.85037
REST corepressor 1	RCOR1	0.70133	0.50011	0.78923	0.70133	0.44605	0.57264	0.70216	0.50011	0.78923	0.62513	0.45497	0.82672	0.75649	0.5712	1.0995
	TPM3	1.5257	0.83907	0.5639	NaN	NaN	NaN	NaN	NaN	NaN	NaN	NaN	NaN	NaN	NaN	NaN
TBC1 domain family member 8B	TBC1D8B	0.86811	0.72974	0.81623	0.92733	0.7479	0.82108	0.92976	0.71446	0.78817	NaN	NaN	NaN	NaN	NaN	NaN
Serine/threonine-protein kinase Chk1	CHEK1	NaN	NaN	NaN	NaN	NaN	NaN	NaN	NaN	NaN	NaN	NaN	NaN	NaN	NaN	NaN
Mitochondrial inner membrane protein OXA1L	OXA1L	0.7316	0.70149	1.0139	NaN	NaN	NaN	0.71911	0.69305	1.0152	0.73678	0.70149	0.94332	0.71758	0.66128	0.95431
Transcription initiation factor IIA subunit 1;Transcription initiation factor IIA alpha chain;Transcription initiation factor IIA beta chain	GTF2A1	0.7328	0.67754	0.90276	NaN	NaN	NaN	NaN	NaN	NaN	NaN	NaN	NaN	NaN	NaN	NaN
	SAAL1	0.75535	0.59054	0.90921	NaN	NaN	NaN	NaN	NaN	NaN	NaN	NaN	NaN	NaN	NaN	NaN
Copper chaperone for superoxide dismutase;Superoxide dismutase [Cu-Zn]	CCS	1.0636	0.87119	0.89847	1.0659	0.96956	0.90319	1.0819	0.89192	0.85179	NaN	NaN	NaN	0.7659	0.72966	0.93471
	CYB5B	0.90606	1.1087	1.1783	0.96785	1.1134	1.1556	0.88195	1.0501	1.155	0.91776	1.1245	1.2426	0.9027	1.118	1.2079
Probable E3 ubiquitin-protein ligase TRIML2	TRIML2	0.88804	0.89938	0.72338	NaN	NaN	NaN	0.70207	0.76386	0.58686	NaN	NaN	NaN	NaN	NaN	NaN
Phosphorylase b kinase gamma catalytic chain, liver/testis isoform	PHKG2	NaN	NaN	NaN	NaN	NaN	NaN	NaN	NaN	NaN	NaN	NaN	NaN	NaN	NaN	NaN
Probable ATP-dependent RNA helicase DDX41	DDX41	1.2024	0.8552	0.72965	1.1085	0.78336	0.73178	1.2487	0.86344	0.72482	1.2635	0.87602	0.73489	1.1804	0.90482	0.67672
BRCA1-associated protein	BRAP	0.56797	0.5225	1.0258	NaN	NaN	NaN	NaN	NaN	NaN	NaN	NaN	NaN	NaN	NaN	NaN
Alpha-parvin	PARVA	0.91924	0.72459	0.89599	0.82848	0.62882	0.83953	0.86941	0.65138	0.84474	0.96915	0.8458	0.9321	0.91498	0.76462	0.98453
Serine/arginine-rich splicing factor 2	SRSF2	0.87317	0.87872	0.97306	0.86475	0.88881	0.95936	0.83534	0.79826	0.96489	0.89342	0.89077	0.9778	0.88087	0.89155	0.95825
Ankyrin repeat domain-containing protein 46	ANKRD46	NaN	NaN	NaN	NaN	NaN	NaN	NaN	NaN	NaN	NaN	NaN	NaN	NaN	NaN	NaN
RNA-binding protein 7	RBM7	0.68176	0.58222	0.86157	0.49374	0.43462	0.87675	0.61837	0.56648	0.86512	0.75344	0.56907	0.79045	0.82332	0.66462	0.7922
39S ribosomal protein L42, mitochondrial	MRPL42	NaN	NaN	NaN	NaN	NaN	NaN	NaN	NaN	NaN	NaN	NaN	NaN	NaN	NaN	NaN
Luc7-like protein 3	LUC7L3	0.85511	0.83554	0.97242	0.85562	0.87153	1.008	0.8724	0.84476	1.0027	0.84465	0.82871	0.9164	0.85511	0.82088	0.99306
DnaJ homolog subfamily B member 12	DNAJB12	0.83524	0.71755	0.95982	NaN	NaN	NaN	1.0371	1.0562	1.0741	0.81634	0.66165	0.88112	NaN	NaN	NaN
TraB domain-containing protein	TRABD	0.74139	0.72063	1.0017	NaN	NaN	NaN	0.62417	0.60816	1.0578	NaN	NaN	NaN	NaN	NaN	NaN
Nuclear nucleic acid-binding protein C1D	C1D	0.7509	0.55964	0.77128	0.7509	0.52695	0.77796	0.71206	0.56438	0.75504	NaN	NaN	NaN	NaN	NaN	NaN
DNA polymerase iota	POLI	NaN	NaN	NaN	NaN	NaN	NaN	NaN	NaN	NaN	NaN	NaN	NaN	NaN	NaN	NaN
Obg-like ATPase 1	OLA1	0.90106	0.85534	0.92226	0.8898	0.8397	0.92226	0.84565	0.82635	0.90778	0.90927	0.86661	0.97615	0.96395	0.86424	0.9323
COP9 signalosome complex subunit 7b	COPS7B	0.86356	0.82855	0.97027	0.85039	0.91307	1.0804	0.92584	0.84857	1.0208	0.91058	0.7815	0.90686	0.8271	0.75467	0.95653
TBC1 domain family member 8	TBC1D8	NaN	NaN	NaN	NaN	NaN	NaN	NaN	NaN	NaN	NaN	NaN	NaN	NaN	NaN	NaN
Peptidyl-tRNA hydrolase 2, mitochondrial	PTRH2	0.94603	0.89804	1.0974	0.97319	0.89804	0.88221	0.84851	0.92115	1.0885	0.75141	0.79283	1.1607	0.93489	0.90062	1.1515
F-box only protein 6	FBXO6	0.84064	0.75461	0.8862	0.76936	0.60313	0.92147	0.8953	0.80144	0.85462	NaN	NaN	NaN	NaN	NaN	NaN
Synaptotagmin-1	SYT1	0.50246	0.5943	1.3784	NaN	NaN	NaN	0.57518	0.69378	1.2226	NaN	NaN	NaN	NaN	NaN	NaN
Sulfatase-modifying factor 2	SUMF2	1.037	0.88119	0.87709	1.0488	0.89548	0.9011	1.0483	0.88201	0.84083	1.0281	0.88119	0.84564	1.0103	0.84791	0.89514
Apolipoprotein L2	APOL2	0.42798	0.38659	0.66414	NaN	NaN	NaN	0.42798	0.38659	0.66414	NaN	NaN	NaN	NaN	NaN	NaN
Centrosomal protein of 170 kDa protein B	CEP170B	0.71874	0.59145	0.80959	0.66472	0.59145	0.89426	0.70923	0.63659	0.80242	NaN	NaN	NaN	NaN	NaN	NaN
Coiled-coil domain-containing protein 12	CCDC12	0.70769	0.34377	0.77829	0.76494	0.47962	0.81364	0.35059	0.3213	0.77535	0.58929	0.29667	0.69356	0.77206	0.48063	0.57611
Ubiquitin thioesterase OTUB1	OTUB1	0.86715	0.79887	0.96831	0.81659	0.82776	1.0214	0.89035	0.80823	0.96527	0.94247	0.78794	0.93145	0.85763	0.78961	0.92792
Selenide, water dikinase 2	SEPHS2	NaN	NaN	NaN	NaN	NaN	NaN	NaN	NaN	NaN	NaN	NaN	NaN	NaN	NaN	NaN
Transcription initiation factor TFIID subunit 6	TAF6	0.98215	0.7567	0.85476	0.89259	0.77156	0.86584	1.0115	0.80483	0.79229	1.0699	0.5628	0.83868	0.99677	0.71511	0.89855
Tubulin-specific chaperone D	TBCD	0.99395	1.0016	0.96733	1.0295	0.98022	0.98388	0.99824	1.0175	0.99186	1.0383	0.99705	0.95514	0.90334	0.8586	0.94298
Archaemetzincin-2	AMZ2	NaN	NaN	NaN	NaN	NaN	NaN	NaN	NaN	NaN	NaN	NaN	NaN	NaN	NaN	NaN
	CLTC	NaN	NaN	NaN	NaN	NaN	NaN	NaN	NaN	NaN	NaN	NaN	NaN	NaN	NaN	NaN
Chromobox protein homolog 1	CBX1	0.91499	0.5679	0.64509	0.91451	0.57767	0.6331	0.96511	0.57092	0.59173	0.87085	0.57363	0.72223	0.91231	0.56679	0.69431
Peptidyl-tRNA hydrolase ICT1, mitochondrial	ICT1	0.74185	0.77586	1.0444	0.74185	0.79754	1.0444	0.73817	0.7917	1.0636	0.85609	0.80558	1.0409	0.71568	0.64449	1.043
Spindle and kinetochore-associated protein 2	SKA2	0.6248	0.44749	0.71472	NaN	NaN	NaN	NaN	NaN	NaN	NaN	NaN	NaN	NaN	NaN	NaN
Phospholipase ABHD3	ABHD3	NaN	NaN	NaN	NaN	NaN	NaN	NaN	NaN	NaN	NaN	NaN	NaN	NaN	NaN	NaN
Armadillo repeat-containing protein 7	ARMC7	NaN	NaN	NaN	NaN	NaN	NaN	NaN	NaN	NaN	NaN	NaN	NaN	NaN	NaN	NaN
Male-specific lethal 1 homolog	MSL1	0.50354	0.37043	0.73052	NaN	NaN	NaN	NaN	NaN	NaN	NaN	NaN	NaN	NaN	NaN	NaN
Protein FAM104A	FAM104A	0.79767	0.52091	0.60087	NaN	NaN	NaN	0.82722	0.55165	0.68601	0.78434	0.34835	0.43202	NaN	NaN	NaN
Ribosomal protein L19;60S ribosomal protein L19	RPL19	0.99091	0.92191	0.91677	1.0052	0.92895	0.90683	0.9875	0.92858	0.92763	1.001	0.95149	0.91133	0.97129	0.89274	0.92068
Serine/arginine-rich splicing factor 1	SRSF1	1.026	1.0096	0.94709	1.0158	1.0036	0.95883	1.0206	1.0137	0.96922	1.0291	1.0066	0.9207	1.0405	1.0154	0.93377
	EIF4A1	0.85167	0.69899	0.74146	NaN	NaN	NaN	NaN	NaN	NaN	NaN	NaN	NaN	NaN	NaN	NaN
Proteasome subunit beta type-10	PSMB10	NaN	NaN	NaN	NaN	NaN	NaN	NaN	NaN	NaN	NaN	NaN	NaN	NaN	NaN	NaN
	NUP85	NaN	NaN	NaN	NaN	NaN	NaN	NaN	NaN	NaN	NaN	NaN	NaN	NaN	NaN	NaN
Protein SCO1 homolog, mitochondrial	SCO1	0.86733	0.89786	1.051	0.683	0.86309	1.0713	0.85683	0.90406	1.1128	0.91419	0.91073	1.0272	0.86733	0.90494	1.032
Secernin-2	SCRN2	0.85895	0.83818	0.94702	0.80326	0.82862	0.95929	1.045	0.91213	0.86181	0.50883	0.52569	1.0282	0.78813	0.83077	1.0437
Zinc transporter ZIP11	SLC39A11	NaN	NaN	NaN	NaN	NaN	NaN	NaN	NaN	NaN	NaN	NaN	NaN	NaN	NaN	NaN
28S ribosomal protein S7, mitochondrial	MRPS7	0.68497	0.69665	0.98345	0.65496	0.69182	1.0243	0.72785	0.71067	0.94486	0.77262	0.61033	0.96732	0.77185	0.7082	0.91586
60S ribosomal protein L18	RPL18	0.9007	0.89599	0.96521	0.84099	0.83929	0.94274	0.80843	0.886	0.96663	0.91469	0.89978	0.97436	0.96392	0.92488	0.9676
SAP30-binding protein	SAP30BP	0.67489	0.54305	0.81002	0.66773	0.54995	0.90824	0.66066	0.57427	0.85015	0.7826	0.44859	0.69978	0.74661	0.54517	0.71096
Myelin basic protein	MBP	0.48869	0.56726	1.1617	0.52052	0.61257	1.181	0.45817	0.56726	1.0953	0.47362	0.49624	NaN	NaN	NaN	NaN
Protein SSXT	SS18	0.86973	0.86109	1.0079	0.63983	0.5152	0.80121	1.0319	1.171	1.1914	NaN	NaN	NaN	NaN	NaN	NaN
	FDXR	NaN	NaN	NaN	NaN	NaN	NaN	NaN	NaN	NaN	NaN	NaN	NaN	NaN	NaN	NaN
YTH domain-containing protein 1	YTHDC1	0.81775	0.83954	0.99329	0.92007	0.79993	0.94227	0.80284	0.81474	0.99104	0.77062	0.81852	1.1552	0.8108	0.9946	1.1571
ORM1-like protein 3	ORMDL3;ORMDL2	0.80683	0.68912	0.82177	0.8196	0.72265	0.71109	NaN	NaN	NaN	NaN	NaN	NaN	NaN	NaN	NaN
Unconventional myosin-Id	MYO1D	0.96001	0.97215	1.0321	0.94916	0.97215	1.0321	1.1063	1.0074	1.0545	NaN	NaN	NaN	0.96001	0.97448	1.0063
Myosin regulatory light chain 12A;Myosin regulatory light chain 12B	MYL12A;MYL12B	0.94871	0.86484	0.88698	0.93628	0.87665	0.90377	1.0054	0.90666	0.89037	0.89383	0.83452	0.88399	0.93465	0.86121	0.86901
BUB3-interacting and GLEBS motif-containing protein ZNF207	ZNF207	0.72402	0.60833	0.868	0.66077	0.60358	0.901	0.72041	0.65289	0.89632	0.71524	0.57315	0.81402	0.74138	0.60689	0.78509
Non-specific protein-tyrosine kinase;Tyrosine-protein kinase Yes	YES1	0.85949	0.87493	0.91838	0.92966	0.86981	0.88392	0.7647	0.8824	1.1125	0.78012	0.9079	0.95239	0.82168	0.78274	0.90057
Lethal(2) giant larvae protein homolog 2	LLGL2	1.0167	1.1062	1.055	0.99051	1.0442	1.021	1.0651	1.1142	1.0348	0.96454	1.0603	1.1721	1.0302	1.1507	1.0831
Coordinator of PRMT5 and differentiation stimulator	COPRS	NaN	NaN	NaN	NaN	NaN	NaN	NaN	NaN	NaN	NaN	NaN	NaN	NaN	NaN	NaN
Probable helicase with zinc finger domain	HELZ	0.83069	0.62598	0.71501	0.73916	0.62727	0.74444	0.86343	0.52178	0.61201	NaN	NaN	NaN	NaN	NaN	NaN
Fanconi anemia group J protein	BRIP1	NaN	NaN	NaN	NaN	NaN	NaN	NaN	NaN	NaN	NaN	NaN	NaN	NaN	NaN	NaN
Vascular endothelial zinc finger 1	VEZF1	0.5769	0.57001	1.0832	0.61298	0.59813	0.96104	0.57647	0.57001	1.0832	NaN	NaN	NaN	NaN	NaN	NaN
Protein Njmu-R1	C17orf75	0.91034	0.98615	1.1705	NaN	NaN	NaN	0.98025	1.0993	1.2047	NaN	NaN	NaN	NaN	NaN	NaN
Lamin-B2	LMNB2	1.0659	1.018	0.96548	1.0768	1.0615	0.97546	1.0644	1.0305	0.98365	1.074	0.98409	0.94043	1.0386	0.99556	0.95193
Transmembrane and coiled-coil domain-containing protein 1	TMCO1	0.88016	0.86528	0.94287	0.72385	0.61594	0.84651	NaN	NaN	NaN	0.88336	0.85702	0.96001	1.0004	0.90171	0.94287
RWD domain-containing protein 4	RWDD4	0.7932	0.61028	0.64265	NaN	NaN	NaN	NaN	NaN	NaN	NaN	NaN	NaN	NaN	NaN	NaN
Cullin-4B	CUL4B	1.008	0.84548	0.86069	0.98367	0.82074	0.8621	1.0004	0.83786	0.86167	1.0397	0.90321	0.85965	1.0365	0.8607	0.84114
Max-like protein X	MLX	NaN	NaN	NaN	NaN	NaN	NaN	NaN	NaN	NaN	NaN	NaN	NaN	NaN	NaN	NaN
	CLUH	0.71412	0.60578	0.82477	0.69427	0.60287	0.83214	0.68076	0.61225	0.83525	0.73928	0.5375	0.81898	0.76121	0.62958	0.83244
Protein syndesmos	NUDT16L1	0.75434	0.50561	0.6749	0.76815	0.52472	0.67483	0.74078	0.44538	0.67498	NaN	NaN	NaN	NaN	NaN	NaN
Protein YIPF;Protein YIPF2	YIPF2	NaN	NaN	NaN	NaN	NaN	NaN	NaN	NaN	NaN	NaN	NaN	NaN	NaN	NaN	NaN
Mothers against decapentaplegic homolog;Mothers against decapentaplegic homolog 4	SMAD4	0.79399	0.72502	0.89669	0.79593	0.72313	0.81547	0.84334	0.72433	1.0873	0.7113	0.67626	0.89669	0.89953	0.72572	0.97315
	NFE2L2	NaN	NaN	NaN	NaN	NaN	NaN	NaN	NaN	NaN	NaN	NaN	NaN	NaN	NaN	NaN
Protein FAM32A	FAM32A	NaN	NaN	NaN	NaN	NaN	NaN	NaN	NaN	NaN	NaN	NaN	NaN	NaN	NaN	NaN
E3 ubiquitin-protein ligase RNF126	RNF126	0.41318	0.4963	1.2513	0.46247	0.6658	NaN	NaN	NaN	NaN	NaN	NaN	NaN	0.50572	0.4963	1.1115
INO80 complex subunit C	INO80C	0.93942	0.61191	0.69261	NaN	NaN	NaN	NaN	NaN	NaN	NaN	NaN	NaN	NaN	NaN	NaN
	ACTN4	0.55225	1.1228	1.9318	NaN	NaN	NaN	NaN	NaN	NaN	NaN	NaN	NaN	NaN	NaN	NaN
	ZNF155	NaN	NaN	NaN	NaN	NaN	NaN	NaN	NaN	NaN	NaN	NaN	NaN	NaN	NaN	NaN
Protein FAM210A	FAM210A	1.2154	0.84367	0.7294	NaN	NaN	NaN	NaN	NaN	NaN	NaN	NaN	NaN	NaN	NaN	NaN
Histone H3;Histone H3.3	H3F3B;H3F3A	0.89264	1.0614	1.2191	0.78035	0.9986	1.2653	0.79137	1.0305	1.2457	1.054	1.1592	1.1792	1.0286	1.1557	1.1954
DAZ-associated protein 1	DAZAP1	0.79345	0.72716	0.94604	0.72265	0.67153	0.95219	0.81242	0.76815	0.95555	0.77844	0.71842	0.92815	0.78633	0.69815	0.90191
Lon protease homolog, mitochondrial	LONP1	1.0355	0.95957	0.97259	1.0453	0.97667	0.96439	1.0213	0.93333	1.006	1.0372	0.98425	0.95188	1.0091	0.907	0.96898
Periplakin	PPL	0.72282	0.71133	0.96806	0.70708	0.70232	1.0077	0.72658	0.75449	0.95057	0.78716	0.57532	0.87955	0.78676	0.76816	0.98472
	BECN1	8.0621	5.0287	0.68458	NaN	NaN	NaN	NaN	NaN	NaN	NaN	NaN	NaN	NaN	NaN	NaN
Intercellular adhesion molecule 1	ICAM1	NaN	NaN	NaN	NaN	NaN	NaN	NaN	NaN	NaN	NaN	NaN	NaN	NaN	NaN	NaN
Protein phosphatase 1 regulatory subunit 12C	PPP1R12C	0.74597	0.78696	0.90543	1.5525	0.97855	0.91643	0.57494	0.67679	0.89456	NaN	NaN	NaN	NaN	NaN	NaN
60S ribosomal protein L27	RPL27	NaN	NaN	NaN	NaN	NaN	NaN	NaN	NaN	NaN	NaN	NaN	NaN	NaN	NaN	NaN
Amino-terminal enhancer of split	AES	0.72358	0.67237	0.92712	0.72358	0.67237	0.92712	NaN	NaN	NaN	NaN	NaN	NaN	NaN	NaN	NaN
Glucosidase 2 subunit beta	PRKCSH	1.111	1.115	1.0055	1.06	1.0593	1.0127	1.1299	1.1678	1.0037	1.12	1.1098	0.98549	1.0839	1.0749	1.0119
Protein lin-37 homolog	LIN37	NaN	NaN	NaN	NaN	NaN	NaN	NaN	NaN	NaN	NaN	NaN	NaN	NaN	NaN	NaN
Transmembrane protein 205	TMEM205	0.48145	0.43961	0.82374	0.48982	0.45512	0.88068	NaN	NaN	NaN	0.70758	0.58998	0.89642	0.46987	0.43432	0.81217
Eukaryotic translation initiation factor 1	EIF1	0.70601	0.42425	0.47522	0.65158	0.42652	0.55208	0.79985	0.32987	0.42191	0.74833	0.42617	0.58293	0.93548	0.42621	0.4496
Reticulon;Reticulon-2	RTN2	0.70874	0.88131	1.0899	NaN	NaN	NaN	0.70874	0.71812	1.0899	NaN	NaN	NaN	NaN	NaN	NaN
	KRT19	NaN	NaN	NaN	NaN	NaN	NaN	NaN	NaN	NaN	NaN	NaN	NaN	NaN	NaN	NaN
	TARDBP	NaN	NaN	NaN	NaN	NaN	NaN	NaN	NaN	NaN	NaN	NaN	NaN	NaN	NaN	NaN
	NARS	1.0759	1.032	1.0136	NaN	NaN	NaN	NaN	NaN	NaN	NaN	NaN	NaN	NaN	NaN	NaN
Uncharacterized protein C18orf8	C18orf8	0.72081	0.61839	0.80201	0.85481	0.65028	0.75801	NaN	NaN	NaN	NaN	NaN	NaN	NaN	NaN	NaN
Proteasome assembly chaperone 2	PSMG2	0.88395	0.8541	0.97137	0.89335	0.90757	0.96777	0.90864	0.83386	1.0114	0.80234	0.77497	0.95857	0.85697	0.83098	0.91347
Serine/threonine-protein kinase STK11	STK11	0.64137	0.66155	0.86171	0.6869	0.76601	1.1563	NaN	NaN	NaN	NaN	NaN	NaN	NaN	NaN	NaN
	SEH1L	NaN	NaN	NaN	NaN	NaN	NaN	NaN	NaN	NaN	NaN	NaN	NaN	NaN	NaN	NaN
RNA-binding protein 42	RBM42	0.82118	0.7043	0.84132	0.92704	0.7043	0.84177	0.86689	0.65099	0.83156	0.81702	0.71809	0.84999	0.79265	0.6612	0.81924
Transmembrane protein 161A	TMEM161A	0.98645	0.92368	1.0394	0.9816	0.9425	0.98043	NaN	NaN	NaN	0.91856	0.80769	1.0317	0.86047	0.84049	1.0066
Cytochrome c oxidase assembly factor 3 homolog, mitochondrial	COA3	0.76136	0.86822	1.108	0.74552	0.81289	1.0518	0.74879	0.82779	1.1014	0.80168	0.88403	1.171	0.69401	0.97882	1.3253
Glutaminyl-peptide cyclotransferase-like protein	QPCTL	0.7524	0.80868	1.0415	0.7378	0.89702	1.0733	NaN	NaN	NaN	NaN	NaN	NaN	NaN	NaN	NaN
Ubiquitin carboxyl-terminal hydrolase;Ubiquitin carboxyl-terminal hydrolase 32	USP32	0.43854	0.39364	0.90726	NaN	NaN	NaN	0.40521	0.3881	1.0681	NaN	NaN	NaN	NaN	NaN	NaN
	TPM4	NaN	NaN	NaN	NaN	NaN	NaN	NaN	NaN	NaN	NaN	NaN	NaN	NaN	NaN	NaN
	FARSA	NaN	NaN	NaN	NaN	NaN	NaN	NaN	NaN	NaN	NaN	NaN	NaN	NaN	NaN	NaN
Haloacid dehalogenase-like hydrolase domain-containing protein 2	HDHD2	0.85365	0.98057	1.0177	NaN	NaN	NaN	0.76454	0.87093	1.0598	0.8288	0.76283	0.95945	NaN	NaN	NaN
		0.70762	0.65277	0.91304	NaN	NaN	NaN	NaN	NaN	NaN	NaN	NaN	NaN	NaN	NaN	NaN
	UBE2O	NaN	NaN	NaN	NaN	NaN	NaN	NaN	NaN	NaN	NaN	NaN	NaN	NaN	NaN	NaN
Dephospho-CoA kinase domain-containing protein	DCAKD	0.97433	0.92992	0.96315	1.1978	1.1086	1.0145	0.88844	1.0135	1.1218	NaN	NaN	NaN	NaN	NaN	NaN
	SLC35A4	0.69724	0.69597	0.95394	NaN	NaN	NaN	NaN	NaN	NaN	NaN	NaN	NaN	NaN	NaN	NaN
	ASNSD1	0.8666	0.80794	0.8243	0.81078	0.82781	0.88444	1.0102	0.77391	0.73421	NaN	NaN	NaN	NaN	NaN	NaN
Serine--tRNA ligase, mitochondrial	SARS2	0.81853	0.83211	1.0132	0.87153	0.83915	1.084	0.67779	0.76063	0.97875	0.79853	0.8295	0.99577	0.87717	0.92048	1.0195
KxDL motif-containing protein 1	KXD1	NaN	NaN	NaN	NaN	NaN	NaN	NaN	NaN	NaN	NaN	NaN	NaN	NaN	NaN	NaN
Upstream stimulatory factor 2	USF2	1.3493	1.0488	0.82121	1.334	1.0494	0.82965	1.3858	1.0481	0.75344	NaN	NaN	NaN	NaN	NaN	NaN
Zinc finger protein 428	ZNF428	0.48216	0.30445	0.65629	NaN	NaN	NaN	NaN	NaN	NaN	NaN	NaN	NaN	NaN	NaN	NaN
	EPS15L1	NaN	NaN	NaN	NaN	NaN	NaN	NaN	NaN	NaN	NaN	NaN	NaN	NaN	NaN	NaN
Prostate tumor-overexpressed gene 1 protein	PTOV1	NaN	NaN	NaN	NaN	NaN	NaN	NaN	NaN	NaN	NaN	NaN	NaN	NaN	NaN	NaN
Hormone-sensitive lipase	LIPE	NaN	NaN	NaN	NaN	NaN	NaN	NaN	NaN	NaN	NaN	NaN	NaN	NaN	NaN	NaN
Zinc finger CCCH domain-containing protein 4	ZC3H4	0.62669	0.57527	0.92537	0.66041	0.63951	0.92537	0.62669	0.57527	0.88765	NaN	NaN	NaN	NaN	NaN	NaN
		1.028	1.0426	1.0157	0.9744	1.0939	0.85503	1.1292	1.0387	1.0009	1.0533	1.0687	1.0296	0.94376	1.0392	1.0397
AP-2 complex subunit sigma	AP2S1	1.0594	0.92509	0.90503	1.0598	0.92509	0.88258	1.028	0.90203	0.92233	1.0755	1.065	0.96741	1.0786	1.0251	0.97875
Zinc finger and BTB domain-containing protein 45	ZBTB45	1.272	0.94184	0.8118	1.3655	1.1962	0.87503	NaN	NaN	NaN	NaN	NaN	NaN	NaN	NaN	NaN
	HNRNPM	0.77646	0.63728	0.8117	NaN	NaN	NaN	NaN	NaN	NaN	NaN	NaN	NaN	NaN	NaN	NaN
	ARHGEF1	NaN	NaN	NaN	NaN	NaN	NaN	NaN	NaN	NaN	NaN	NaN	NaN	NaN	NaN	NaN
40S ribosomal protein S5;40S ribosomal protein S5, N-terminally processed	RPS5	0.89417	0.8226	0.94223	0.97023	0.86795	0.93778	0.94068	0.86209	0.94426	0.79138	0.74283	0.94358	0.83571	0.76099	0.9392
RAC-beta serine/threonine-protein kinase	AKT2	0.79799	0.99505	1.245	0.74722	0.93251	1.245	0.83195	1.0021	1.2261	NaN	NaN	NaN	NaN	NaN	NaN
Sodium/potassium-transporting ATPase subunit alpha-3	ATP1A3	1.0375	0.85034	0.89314	0.93614	0.96577	0.90878	1.0375	0.83159	0.9263	NaN	NaN	NaN	NaN	NaN	NaN
60S ribosomal protein L18a	RPL18A	1.1047	0.94978	0.89724	1.1222	0.98589	0.90211	1.126	0.96624	0.89724	1.0531	0.88734	0.89993	1.0597	0.92491	0.89797
ER membrane protein complex subunit 10	EMC10	0.97763	0.71318	0.78815	NaN	NaN	NaN	NaN	NaN	NaN	NaN	NaN	NaN	NaN	NaN	NaN
DNA polymerase;DNA polymerase delta catalytic subunit	POLD1	1.1219	0.74206	0.66865	1.0609	0.78176	0.66684	1.033	0.69582	0.636	1.2653	0.75227	0.69003	1.2733	0.87242	0.67642
SH3KBP1-binding protein 1	SHKBP1	1.6518	0.67885	0.40759	NaN	NaN	NaN	1.6572	0.58002	0.37463	NaN	NaN	NaN	NaN	NaN	NaN
SURP and G-patch domain-containing protein 2	SUGP2	0.81942	0.70751	0.81999	0.76608	0.67551	0.85441	0.81942	0.76451	0.85285	0.82515	0.82286	0.87337	0.95483	0.71907	0.78259
Prenylated Rab acceptor protein 1	RABAC1	0.68441	0.62412	0.90622	0.68633	0.609	0.89945	NaN	NaN	NaN	NaN	NaN	NaN	NaN	NaN	NaN
Deoxyribonuclease-2-alpha	DNASE2	0.60243	0.58237	1.0064	0.60243	0.58237	1.036	0.68613	0.65793	0.97796	0.59351	0.55373	1.0194	0.59679	0.55133	0.92445
Alkyldihydroxyacetonephosphate synthase, peroxisomal	AGPS	0.93054	0.86701	0.94217	0.91468	0.8763	0.94811	0.94438	0.86551	0.94913	1.0124	0.82668	0.95332	0.90272	0.87801	0.93585
Kinesin-like protein KIF2A	KIF2A	0.8656	0.76874	0.88476	0.87237	0.83665	0.94432	0.85186	0.76246	0.9217	0.85247	0.78836	0.84372	0.88863	0.72718	0.90031
ATP-dependent RNA helicase DDX39A	DDX39A	0.80241	0.72922	0.86857	0.85258	0.77767	0.88608	0.67822	0.57664	0.8724	0.82782	0.74119	0.85843	0.78505	0.72825	0.86524
PDZ and LIM domain protein 1	PDLIM1	0.90629	0.72021	0.78353	0.93929	0.70598	0.77879	0.93965	0.73104	0.75567	0.90724	0.65702	0.79189	0.87936	0.73857	0.81677
Cytosolic acyl coenzyme A thioester hydrolase	ACOT7	1.0523	0.92067	0.90594	1.0833	0.9921	0.90385	1.0497	0.95669	0.90667	1.0642	0.91636	0.89319	1.0046	0.79273	0.90406
Unconventional myosin-Ic	MYO1C	0.88533	0.88677	0.96491	NaN	NaN	NaN	NaN	NaN	NaN	NaN	NaN	NaN	NaN	NaN	NaN
Unconventional myosin-Ic	MYO1C	0.82147	0.77466	0.98399	0.83882	0.78511	0.97547	0.78943	0.74587	0.95666	0.82474	0.78371	0.98831	0.80507	0.79961	0.9916
Synaptosomal-associated protein 23;Synaptosomal-associated protein	SNAP23	0.90593	0.89988	0.95166	0.91279	0.9641	0.93737	0.88132	0.89903	1.0294	1.0167	0.93425	0.94644	0.87447	0.89837	0.93896
HCLS1-associated protein X-1	HAX1	0.40311	0.28472	0.72155	NaN	NaN	NaN	NaN	NaN	NaN	NaN	NaN	NaN	NaN	NaN	NaN
AH receptor-interacting protein	AIP	0.8323	0.75773	0.90031	0.8529	0.80679	0.95752	0.81287	0.68332	0.89146	0.7795	0.73963	0.90024	0.94851	0.782	0.88415
GTP-binding protein 1	GTPBP1	0.8133	0.80336	1.0252	0.84947	0.80861	1.0356	0.7516	0.75458	1.0219	0.80978	0.77273	0.97792	0.84411	0.97806	1.0934
Potassium channel subfamily K member 1	KCNK1	0.76814	0.76931	1.1623	0.76814	0.76931	1.1623	NaN	NaN	NaN	NaN	NaN	NaN	NaN	NaN	NaN
Syntaxin-binding protein 3	STXBP3	0.53389	0.48138	1.025	0.53633	0.48646	1.0173	0.50065	0.46652	0.93433	NaN	NaN	NaN	NaN	NaN	NaN
AP-3 complex subunit beta-1	AP3B1	0.80111	0.7854	0.98303	0.77453	0.77103	0.98451	0.78468	0.79955	1.0175	0.90498	0.76944	0.96572	0.91321	0.84677	0.94443
26S proteasome non-ATPase regulatory subunit 11	PSMD11	0.77322	0.74336	0.98059	0.77479	0.74757	0.97528	0.83527	0.75934	0.98787	0.74061	0.7383	0.98395	0.72935	0.75081	0.98059
26S proteasome non-ATPase regulatory subunit 12	PSMD12	0.86665	0.79281	0.92909	0.87315	0.79239	0.91786	0.85875	0.80284	0.93601	0.88322	0.78993	0.92869	0.86546	0.78503	0.93666
Copper transport protein ATOX1	ATOX1	1.0457	0.77422	0.80328	1.1008	0.89934	0.82324	1.0571	0.83736	0.78937	0.87863	0.65948	0.77452	0.90339	0.65328	0.80796
Menin	MEN1	0.55855	0.39166	0.67271	NaN	NaN	NaN	NaN	NaN	NaN	1.2781	1.1601	0.84785	NaN	NaN	NaN
E3 SUMO-protein ligase CBX4	CBX4	NaN	NaN	NaN	NaN	NaN	NaN	NaN	NaN	NaN	NaN	NaN	NaN	NaN	NaN	NaN
Membrane-associated progesterone receptor component 1	PGRMC1	0.8484	0.83924	0.95162	0.8276	0.85005	0.96859	0.82467	0.83272	0.97025	0.85407	0.83499	0.97023	0.85673	0.8458	0.94772
Transcription elongation factor SPT5	SUPT5H	0.92642	0.78043	0.82419	0.9548	0.80907	0.82222	0.91319	0.73805	0.82423	0.89182	0.77847	0.83073	0.97085	0.79672	0.81532
Transcription initiation factor TFIID subunit 4	TAF4	0.8367	0.85678	1.0213	0.81654	0.83745	0.98839	0.78685	0.72233	0.72253	0.79791	0.88283	1.12	0.85736	0.91474	1.0673
DNA fragmentation factor subunit alpha	DFFA	0.88746	0.86886	1.0011	0.87182	0.87857	1.0588	0.88498	0.85136	0.99211	0.89811	0.88547	0.98543	0.89272	0.87418	1.0039
DNA fragmentation factor subunit alpha	DFFA	NaN	NaN	NaN	NaN	NaN	NaN	NaN	NaN	NaN	NaN	NaN	NaN	NaN	NaN	NaN
Huntingtin-interacting protein 1	HIP1	0.88953	0.89531	1.1033	0.86288	0.86855	1.2151	0.86349	0.96895	1.1741	0.87098	0.77291	1.0171	NaN	NaN	NaN
Chloride intracellular channel protein 1	CLIC1	0.89699	0.82977	0.94579	0.94229	0.80639	0.94163	1.0012	0.9173	0.88878	0.85225	0.8268	0.95093	0.83779	0.82365	0.97679
Eukaryotic translation initiation factor 3 subunit F	EIF3F	0.85982	0.68389	0.80401	0.81699	0.66144	0.81764	0.86904	0.64698	0.78868	0.87515	0.74154	0.80665	0.87656	0.71196	0.80061
NEDD4-like E3 ubiquitin-protein ligase WWP2	WWP2	0.70747	0.58772	0.8314	NaN	NaN	NaN	NaN	NaN	NaN	NaN	NaN	NaN	NaN	NaN	NaN
Cell division cycle 7-related protein kinase	CDC7	NaN	NaN	NaN	NaN	NaN	NaN	NaN	NaN	NaN	NaN	NaN	NaN	NaN	NaN	NaN
Aryl hydrocarbon receptor nuclear translocator-like protein 1	ARNTL	NaN	NaN	NaN	NaN	NaN	NaN	NaN	NaN	NaN	NaN	NaN	NaN	NaN	NaN	NaN
Pyruvate dehydrogenase protein X component, mitochondrial	PDHX	0.87758	0.81766	0.94299	0.82902	0.83411	1.0125	0.8842	0.81766	0.99493	0.89393	0.78639	0.85341	0.87661	0.78722	0.93366
Dynactin subunit 6	DCTN6	0.66035	0.64126	1.0203	NaN	NaN	NaN	NaN	NaN	NaN	NaN	NaN	NaN	NaN	NaN	NaN
Neural Wiskott-Aldrich syndrome protein	WASL	0.68469	0.69699	1.0778	0.73108	0.8277	1.0721	1.0577	0.86618	0.96546	NaN	NaN	NaN	NaN	NaN	NaN
Importin-5	IPO5	1.0433	1.0432	1.0082	1.0127	1.061	1.0012	1.0942	1.0303	1.0104	1.0415	1.0161	1.0158	0.98528	1.0708	0.98803
Importin-5	IPO5	NaN	NaN	NaN	NaN	NaN	NaN	NaN	NaN	NaN	NaN	NaN	NaN	NaN	NaN	NaN
DNA-directed RNA polymerase, mitochondrial	POLRMT	0.83996	0.76747	0.93711	0.74727	0.73615	0.93711	0.83726	0.76582	0.97835	0.97678	0.81909	0.99201	0.8399	0.76002	0.86276
Eukaryotic elongation factor 2 kinase	EEF2K	0.86094	0.8499	0.96587	0.87297	0.89943	1.0711	0.85542	0.79266	0.94282	NaN	NaN	NaN	NaN	NaN	NaN
Insulin-like growth factor 2 mRNA-binding protein 3	IGF2BP3	0.66789	0.65977	1.0491	0.62482	0.66827	1.0399	0.66832	0.64438	1.066	0.6619	0.65977	1.0543	0.72867	0.75301	1.0444
Dynamin-1-like protein	DNM1L	0.67213	0.83106	1.1368	0.67598	0.77544	1.1519	0.6432	0.83895	1.3284	NaN	NaN	NaN	NaN	NaN	NaN
Dynamin-1-like protein	DNM1L	1.0125	0.89286	0.88145	1.0238	0.93185	0.86006	1.0234	0.88262	0.88646	0.99355	0.89286	0.90208	0.99934	0.89718	0.86652
RNA 3-terminal phosphate cyclase	RTCA	0.83326	0.79333	0.90049	0.62089	0.51748	0.87691	0.84911	0.84987	0.95415	0.80829	0.85466	0.9643	0.95698	0.84385	0.88839
Phosphatidylinositol 4-phosphate 3-kinase C2 domain-containing subunit alpha	PIK3C2A	0.78788	0.64199	0.79525	0.74366	0.64199	0.91467	0.80849	0.71943	0.92752	0.52786	0.5794	0.5652	0.76878	0.54034	0.68922
Phosphatidylinositol 3-kinase regulatory subunit beta	PIK3R2	0.8364	0.81393	0.98039	1.0086	0.95274	0.98683	0.86392	0.86804	1.1331	0.81102	0.84648	0.85279	0.8364	0.74391	0.94008
Beta-mannosidase	MANBA	NaN	NaN	NaN	NaN	NaN	NaN	NaN	NaN	NaN	NaN	NaN	NaN	NaN	NaN	NaN
High mobility group nucleosome-binding domain-containing protein 4	HMGN4	0.68181	1.0549	1.0659	0.55703	0.60744	1.1206	1.085	1.1331	0.96873	0.70949	1.0092	0.82828	0.49312	0.54892	1.0812
Cytochrome c oxidase subunit NDUFA4	NDUFA4	0.55434	0.65857	1.1947	0.44805	0.6821	1.4929	0.59959	0.65471	1.1713	0.50986	0.67922	1.2586	0.52231	0.66246	1.1823
26S proteasome non-ATPase regulatory subunit 14	PSMD14	0.73932	0.72204	0.96316	0.73984	0.74058	0.9372	0.78285	0.76542	1.0121	0.68756	0.69096	0.97063	0.79176	0.66096	0.92129
Myc box-dependent-interacting protein 1	BIN1	0.89412	0.87816	0.96868	0.90154	0.87765	1.07	0.91699	0.92484	1.0928	0.9102	0.68015	0.80861	0.86267	0.88647	0.83643
Importin subunit alpha-4	KPNA3	0.80209	0.75514	0.90268	0.76862	0.7058	0.90875	0.86357	0.76623	0.91378	0.86767	0.79383	0.95708	0.74244	0.76814	0.88908
Serine/threonine-protein kinase 25	STK25	1.1075	0.7182	0.58896	NaN	NaN	NaN	NaN	NaN	NaN	NaN	NaN	NaN	NaN	NaN	NaN
Ladinin-1	LAD1	0.66478	0.62635	0.95563	0.67848	0.62552	0.97209	0.64199	0.64258	0.91536	0.5498	0.53273	0.9952	0.72977	0.62176	0.95922
Syntenin-1	SDCBP	0.9247	0.65657	0.8077	0.80807	0.64574	0.89303	1.0032	0.91261	0.95479	0.84877	0.60242	0.72829	0.99901	0.82966	0.74351
U3 small nucleolar ribonucleoprotein protein MPP10	MPHOSPH10	0.72724	0.6417	0.86861	0.73263	0.65518	0.85984	0.68221	0.63929	0.87431	0.7787	0.64412	0.8229	0.68987	0.58374	0.93604
Nucleolar protein 56	NOP56	0.90758	0.93063	1.0574	0.98562	0.9685	1.0495	0.98935	0.9861	1.0656	0.82552	0.90886	1.046	0.81308	0.87503	1.076
Podocalyxin	PODXL	0.95554	1.0512	1.0418	0.96866	1.0477	1.0459	NaN	NaN	NaN	NaN	NaN	NaN	NaN	NaN	NaN
Pirin	PIR	0.75463	0.74603	0.89091	0.71697	0.76526	0.89504	0.67137	0.73857	0.97484	0.95445	0.7262	0.8868	0.86177	0.74959	0.84381
Importin subunit alpha-3	KPNA4	0.7222	0.73531	1.0351	0.70032	0.79513	1.1244	0.75324	0.69897	1.0077	0.68976	0.66868	1.0623	0.77212	0.73531	0.95783
E3 ubiquitin-protein ligase TRIM38	TRIM38	NaN	NaN	NaN	NaN	NaN	NaN	NaN	NaN	NaN	NaN	NaN	NaN	NaN	NaN	NaN
Transcription factor E2F3	E2F3	1.0075	0.80043	0.90854	NaN	NaN	NaN	NaN	NaN	NaN	NaN	NaN	NaN	NaN	NaN	NaN
Serine/threonine-protein phosphatase 6 catalytic subunit;Serine/threonine-protein phosphatase 6 catalytic subunit, N-terminally processed	PPP6C	0.74161	0.72525	0.98075	0.865	0.76948	0.95053	0.84895	0.7908	0.98819	0.68958	0.62805	0.9072	0.71828	0.65851	1.047
Lysosomal alpha-mannosidase;Lysosomal alpha-mannosidase A peptide;Lysosomal alpha-mannosidase B peptide;Lysosomal alpha-mannosidase C peptide;Lysosomal alpha-mannosidase D peptide;Lysosomal alpha-mannosidase E peptide	MAN2B1	0.75247	0.91303	1.2427	0.69922	0.91303	1.5474	0.79449	0.78832	0.90248	0.64212	0.95812	1.2377	0.89187	1.0025	1.2084
Ubiquitin-conjugating enzyme E2 C	UBE2C	0.2549	0.082733	0.31748	NaN	NaN	NaN	NaN	NaN	NaN	NaN	NaN	NaN	NaN	NaN	NaN
Pyridoxal kinase	PDXK	0.86438	0.77482	1.0531	0.87311	0.95582	1.0558	0.89626	0.93209	1.0587	0.68136	0.68044	1.0419	0.88409	0.86086	0.98914
Acyl-CoA desaturase	SCD	0.36928	0.41533	1.184	NaN	NaN	NaN	0.36626	0.41787	1.2055	NaN	NaN	NaN	0.41015	0.37918	1.0527
AT-rich interactive domain-containing protein 1A	ARID1A	0.74641	0.78052	1.0343	0.80815	0.80674	1.0287	0.69348	0.76232	0.98321	0.74057	0.85467	1.0279	0.63343	0.79158	1.1533
C2 domain-containing protein 2-like	C2CD2L	NaN	NaN	NaN	NaN	NaN	NaN	NaN	NaN	NaN	NaN	NaN	NaN	NaN	NaN	NaN
Thioredoxin domain-containing protein 9	TXNDC9	0.69234	0.43147	0.70048	0.68854	0.4241	0.65787	0.7391	0.43147	0.73841	NaN	NaN	NaN	NaN	NaN	NaN
Suppressor of cytokine signaling 6	SOCS6	NaN	NaN	NaN	NaN	NaN	NaN	NaN	NaN	NaN	NaN	NaN	NaN	NaN	NaN	NaN
TRAF-type zinc finger domain-containing protein 1	TRAFD1	0.66585	0.4663	0.74918	0.66482	0.5557	0.83257	0.62663	0.38653	0.72934	NaN	NaN	NaN	NaN	NaN	NaN
Cytochrome c oxidase subunit 7A-related protein, mitochondrial	COX7A2L	0.82141	0.83788	1.0572	NaN	NaN	NaN	0.72077	0.75077	1.0572	NaN	NaN	NaN	0.93419	0.86536	1.0629
Acyl carrier protein, mitochondrial;Acyl carrier protein	NDUFAB1	0.75191	0.59867	0.89256	0.84496	0.7215	0.94506	0.83219	0.57369	0.9224	0.65628	0.55983	0.86072	0.66412	0.56178	0.8903
Citron Rho-interacting kinase	CIT	0.55351	0.74563	0.96043	0.75171	0.75629	0.96043	0.44528	0.47362	1.1358	NaN	NaN	NaN	NaN	NaN	NaN
Coatomer subunit epsilon	COPE	1.0313	0.88532	0.84778	1.0567	0.92107	0.85964	1.049	0.86196	0.81668	0.98366	0.88184	0.84493	1.0313	0.88464	0.87339
AP-3 complex subunit delta-1	AP3D1	0.83278	0.82454	1.0105	0.85429	0.83636	1.0133	0.83999	0.81934	1.0217	0.73969	0.8017	0.95962	0.8224	0.81557	1.0082
Actin-binding LIM protein 1	ABLIM1	1.0485	0.91584	0.9176	1.0267	0.915	0.97013	1.0823	0.91669	0.85216	NaN	NaN	NaN	NaN	NaN	NaN
Segment polarity protein dishevelled homolog DVL-1;Putative segment polarity protein dishevelled homolog DVL1P1	DVL1;DVL1P1	1.0379	0.77492	0.90303	0.56492	0.3928	0.72019	0.89621	0.87309	0.99596	NaN	NaN	NaN	NaN	NaN	NaN
Segment polarity protein dishevelled homolog DVL-2	DVL2	0.78187	0.62278	0.90169	0.77375	0.65045	0.91515	0.81787	0.57195	0.76855	0.65718	0.5856	0.84079	0.76278	0.63069	0.85885
Chromodomain-helicase-DNA-binding protein 1	CHD1	0.82053	0.63861	0.84358	0.81058	0.61499	0.85196	0.80982	0.63861	0.82084	0.85159	0.51809	0.78017	0.89516	0.73023	0.86246
Chromodomain-helicase-DNA-binding protein 2	CHD2	0.71477	0.59775	0.79919	0.69655	0.63125	0.8232	0.69827	0.60592	0.78791	0.81907	0.47876	0.62125	0.77747	0.80135	0.87336
Torsin-1A	TOR1A	0.94802	0.95272	1.0701	NaN	NaN	NaN	0.94802	0.95272	1.0701	NaN	NaN	NaN	NaN	NaN	NaN
Torsin-1B	TOR1B	NaN	NaN	NaN	NaN	NaN	NaN	NaN	NaN	NaN	NaN	NaN	NaN	NaN	NaN	NaN
Syntaxin-16	STX16;STX16-NPEPL1	0.86495	0.77828	0.97781	0.88502	0.81105	0.96992	NaN	NaN	NaN	NaN	NaN	NaN	NaN	NaN	NaN
Disintegrin and metalloproteinase domain-containing protein 10	ADAM10	0.71936	0.69218	0.96134	0.85734	0.8908	0.90567	0.76079	0.64856	0.99277	0.67588	0.68171	0.83742	0.68089	0.67913	1.0517
Etoposide-induced protein 2.4 homolog	EI24	1.1252	1.0469	0.94148	1.1939	1.0993	0.94211	1.2499	1.1984	0.94847	NaN	NaN	NaN	1.1252	1.0318	0.94361
Histone-lysine N-methyltransferase 2D	KMT2D	NaN	NaN	NaN	NaN	NaN	NaN	NaN	NaN	NaN	NaN	NaN	NaN	NaN	NaN	NaN
RANBP2-like and GRIP domain-containing protein 8	RGPD8	0.17815	0.22813	1.2733	0.68588	0.38914	0.97411	NaN	NaN	NaN	NaN	NaN	NaN	NaN	NaN	NaN
Inositol monophosphatase 2	IMPA2	0.8555	0.94682	1.1126	NaN	NaN	NaN	NaN	NaN	NaN	NaN	NaN	NaN	NaN	NaN	NaN
Dual specificity mitogen-activated protein kinase kinase 7	MAP2K7	0.55275	0.4216	0.72039	0.6751	0.82165	0.89901	0.45257	0.36975	0.71522	NaN	NaN	NaN	NaN	NaN	NaN
CDP-diacylglycerol--inositol 3-phosphatidyltransferase	CDIPT	0.98755	0.95861	1.064	1.0341	1.0426	1.0627	NaN	NaN	NaN	NaN	NaN	NaN	NaN	NaN	NaN
Programmed cell death protein 5	PDCD5	0.88853	0.81421	0.96133	0.92989	0.80099	0.95951	0.90223	0.8692	0.95305	0.85548	0.80925	0.98748	0.79902	0.78797	0.94975
Protein arginine N-methyltransferase 5;Protein arginine N-methyltransferase 5, N-terminally processed	PRMT5	0.79205	0.67624	0.8929	0.73888	0.68733	0.93804	0.79786	0.67855	0.88328	0.79802	0.65944	0.8899	0.82708	0.69018	0.86241
Protein arginine N-methyltransferase 5;Protein arginine N-methyltransferase 5, N-terminally processed	PRMT5	NaN	NaN	NaN	NaN	NaN	NaN	NaN	NaN	NaN	NaN	NaN	NaN	NaN	NaN	NaN
Na(+)/H(+) exchange regulatory cofactor NHE-RF1	SLC9A3R1	0.82789	0.76069	0.93436	0.8437	0.7427	0.95792	0.82565	0.80875	0.9856	0.84968	0.74347	0.90909	0.78617	0.61248	0.80956
Tumor necrosis factor receptor superfamily member 10B	TNFRSF10B	0.47517	0.43676	0.84073	0.48829	0.46993	0.93875	NaN	NaN	NaN	NaN	NaN	NaN	NaN	NaN	NaN
Transcription elongation regulator 1	TCERG1	0.82725	0.66043	0.84258	0.82093	0.69571	0.84667	0.85252	0.6951	0.80161	0.77935	0.62204	0.86834	0.85529	0.63016	0.85439
Kinetochore protein NDC80 homolog	NDC80	0.38633	0.23875	0.90665	0.39935	0.23041	0.71373	NaN	NaN	NaN	NaN	NaN	NaN	NaN	NaN	NaN
Transportin-2	TNPO2	0.6674	0.79938	1.0323	0.67032	0.54739	1.1166	0.6628	0.80003	1.0142	0.67204	0.86206	1.0361	0.71068	0.86311	1.1737
DNA-directed RNA polymerase III subunit RPC1	POLR3A	0.69185	0.66173	0.96835	0.65782	0.6436	0.95932	0.71545	0.72305	0.95095	0.69234	0.69668	0.90846	0.85724	0.68037	0.9935
Proteasome subunit alpha type-7	PSMA7	1.0371	0.84769	0.90007	1.0099	0.85067	0.92559	0.9773	0.83576	0.92136	1.0779	0.85202	0.86313	1.0283	0.86126	0.89248
Secretory carrier-associated membrane protein 3	SCAMP3	0.94599	0.95324	0.94575	0.86453	0.84429	0.97805	0.97308	1.0293	0.94575	0.93248	0.89731	0.9623	0.96988	0.94762	0.92307
5-oxoprolinase	OPLAH	0.78309	0.90986	1.189	0.74529	1.0159	1.2223	0.74513	0.85258	1.1131	NaN	NaN	NaN	0.57504	0.99293	1.7643
Transcription regulator protein BACH1	BACH1	NaN	NaN	NaN	NaN	NaN	NaN	NaN	NaN	NaN	NaN	NaN	NaN	NaN	NaN	NaN
[3-methyl-2-oxobutanoate dehydrogenase [lipoamide]] kinase, mitochondrial	BCKDK	0.62868	0.59136	0.92601	0.60321	0.589	0.97692	0.61911	0.58824	0.93828	0.75881	0.66324	0.89148	0.67216	0.52378	0.75519
Microsomal glutathione S-transferase 3	MGST3	0.68758	0.809	1.1243	0.75416	0.93014	1.0699	0.65642	0.76499	1.2426	NaN	NaN	NaN	NaN	NaN	NaN
Gem-associated protein 2	GEMIN2	0.71987	0.69796	1.0094	0.7232	0.69154	1.0226	NaN	NaN	NaN	NaN	NaN	NaN	NaN	NaN	NaN
Interferon regulatory factor 6	IRF6	NaN	NaN	NaN	NaN	NaN	NaN	NaN	NaN	NaN	NaN	NaN	NaN	NaN	NaN	NaN
Tax1-binding protein 3	TAX1BP3	0.87742	0.65471	0.82528	NaN	NaN	NaN	NaN	NaN	NaN	NaN	NaN	NaN	NaN	NaN	NaN
PDZ domain-containing protein GIPC1	GIPC1	0.49826	0.38375	0.79124	0.48619	0.40472	0.78266	0.42931	0.32421	0.89561	0.56364	0.42712	0.86196	0.45803	0.35147	0.70444
Inhibitor of nuclear factor kappa-B kinase subunit beta	IKBKB	NaN	NaN	NaN	NaN	NaN	NaN	NaN	NaN	NaN	NaN	NaN	NaN	NaN	NaN	NaN
Mitochondrial import inner membrane translocase subunit Tim23;Putative mitochondrial import inner membrane translocase subunit Tim23B	TIMM23;TIMM23B	0.33186	0.25602	1.1707	0.34898	0.25602	0.94743	NaN	NaN	NaN	NaN	NaN	NaN	NaN	NaN	NaN
Histone acetyltransferase type B catalytic subunit	HAT1	0.78164	0.65328	0.8388	0.84639	0.62834	0.83573	0.77103	0.67798	0.80117	0.7669	0.62741	0.89128	0.74228	0.67178	0.9196
Ubiquitin/ISG15-conjugating enzyme E2 L6	UBE2L6	0.73761	0.67347	0.93734	0.70448	0.6162	0.91922	0.75052	0.73949	0.93734	NaN	NaN	NaN	NaN	NaN	NaN
Peripheral plasma membrane protein CASK	CASK	0.80294	0.86192	1.043	0.87356	0.92473	1.1767	0.73	0.78265	1.0437	0.86525	0.84055	0.94767	0.73525	0.74392	0.8865
Phospholipase D2	PLD2	0.67792	0.613	0.92851	0.67792	0.6189	0.92851	NaN	NaN	NaN	0.62617	0.60177	1.0505	NaN	NaN	NaN
Cytochrome b-c1 complex subunit 8	UQCRQ	0.89868	0.83983	1.0163	1.0372	0.96913	0.98606	0.95116	1.0728	1.0226	0.86162	0.80084	1.0914	0.92959	0.808	1.0254
Hepatocyte growth factor-regulated tyrosine kinase substrate	HGS	0.79797	0.75967	0.92927	0.77127	0.76558	0.9427	0.77751	0.74757	0.90104	0.84915	0.79212	0.91812	0.81524	0.72085	0.90602
Aurora kinase A	AURKA	NaN	NaN	NaN	NaN	NaN	NaN	NaN	NaN	NaN	NaN	NaN	NaN	NaN	NaN	NaN
Ras-related protein Rab-7L1	RAB29	0.99333	0.86484	0.98709	NaN	NaN	NaN	0.96368	1.1188	1.0196	NaN	NaN	NaN	NaN	NaN	NaN
Protein phosphatase 1 regulatory subunit 12A	PPP1R12A	0.83881	0.75357	0.92003	0.84581	0.76323	0.89464	0.83905	0.71521	0.95051	0.82502	0.74389	0.95158	0.83756	0.77905	0.91932
Very long-chain acyl-CoA synthetase	SLC27A2	1.1967	0.92882	1.0641	1.2269	1.1419	1.1098	NaN	NaN	NaN	NaN	NaN	NaN	NaN	NaN	NaN
Cyclin-G-associated kinase	GAK	0.87989	0.71217	0.83761	0.88918	0.73466	0.83842	0.76635	0.68423	0.85276	0.9136	0.71723	0.80813	0.91016	0.69332	0.80104
Heterogeneous nuclear ribonucleoprotein D-like	HNRNPDL	1.2329	1.3771	1.229	NaN	NaN	NaN	NaN	NaN	NaN	NaN	NaN	NaN	NaN	NaN	NaN
Exportin-1	XPO1	0.81325	0.82299	0.98842	0.79305	0.79956	0.97037	0.81173	0.87551	1.0033	0.79592	0.7634	1	0.87523	0.87671	0.99442
Zinc finger protein 609	ZNF609	0.44206	0.53895	1.1636	NaN	NaN	NaN	NaN	NaN	NaN	NaN	NaN	NaN	NaN	NaN	NaN
Spectrin beta chain, non-erythrocytic 2	SPTBN2	0.72312	0.72045	1.1769	NaN	NaN	NaN	0.83124	0.94864	1.2413	NaN	NaN	NaN	NaN	NaN	NaN
Plexin-B2	PLXNB2	0.79654	0.66417	0.79396	0.75887	0.66639	0.77501	0.77955	0.67403	0.849	0.82507	0.67162	0.73677	0.80185	0.65703	0.75547
Protein KHNYN	KHNYN	0.70047	0.68612	1.0283	NaN	NaN	NaN	NaN	NaN	NaN	NaN	NaN	NaN	NaN	NaN	NaN
Tectonin beta-propeller repeat-containing protein 2	TECPR2	NaN	NaN	NaN	NaN	NaN	NaN	NaN	NaN	NaN	NaN	NaN	NaN	NaN	NaN	NaN
U2 snRNP-associated SURP motif-containing protein	U2SURP	0.76357	0.69054	0.97148	0.69083	0.63338	0.95918	0.72154	0.7603	0.96387	0.78084	0.70427	1.0013	0.78787	0.72618	0.98212
Histone-lysine N-methyltransferase SETD1A	SETD1A	0.91631	0.90696	0.85782	NaN	NaN	NaN	NaN	NaN	NaN	NaN	NaN	NaN	NaN	NaN	NaN
Synaptojanin-2	SYNJ2	NaN	NaN	NaN	NaN	NaN	NaN	NaN	NaN	NaN	NaN	NaN	NaN	NaN	NaN	NaN
Kinesin-like protein KIF3B;Kinesin-like protein KIF3B, N-terminally processed	KIF3B	0.77687	0.81996	0.96722	0.82065	0.79691	0.96948	0.78736	0.80839	0.95581	NaN	NaN	NaN	NaN	NaN	NaN
Phosphoribosylformylglycinamidine synthase	PFAS	0.89943	0.81921	0.89779	0.92597	0.81921	0.90593	0.91073	0.82959	0.8843	0.89539	0.81624	0.89952	0.88356	0.78314	0.89821
NAC-alpha domain-containing protein 1	NACAD	NaN	NaN	NaN	NaN	NaN	NaN	NaN	NaN	NaN	NaN	NaN	NaN	NaN	NaN	NaN
Serine/threonine-protein phosphatase 6 regulatory ankyrin repeat subunit A	ANKRD28	0.79247	0.75492	0.96234	0.70338	0.74772	1	0.80117	0.75509	0.92463	0.8816	0.72981	0.92788	0.92867	0.81852	1.1034
Rho guanine nucleotide exchange factor 11	ARHGEF11	0.69484	0.82485	1.0338	0.20903	0.21611	0.92179	0.80453	0.88418	0.87393	NaN	NaN	NaN	NaN	NaN	NaN
Mitochondrial ribonuclease P protein 3	KIAA0391	0.56877	0.65463	0.94611	0.68336	0.71174	0.94174	0.55002	0.51085	0.92431	0.69069	0.66353	1.2032	NaN	NaN	NaN
Inhibitor of nuclear factor kappa-B kinase subunit alpha	CHUK	0.87428	0.76883	0.93464	0.87632	0.84877	0.98555	0.72054	0.82948	0.96552	0.90104	0.76752	0.89547	0.78532	0.68891	0.69137
U6 snRNA-associated Sm-like protein LSm1	LSM1	0.93044	0.89923	0.97507	0.92615	0.84355	0.98035	0.97502	0.92079	1.0133	0.85498	0.89376	0.94206	0.71182	0.68086	0.96537
Niemann-Pick C1 protein	NPC1	0.49205	0.48846	0.96142	0.58049	0.46506	0.73499	0.49205	0.52412	0.96142	NaN	NaN	NaN	NaN	NaN	NaN
1-acyl-sn-glycerol-3-phosphate acyltransferase beta	AGPAT2	0.78194	0.72856	0.92026	NaN	NaN	NaN	NaN	NaN	NaN	NaN	NaN	NaN	0.71011	0.59747	0.92026
Sphingolipid delta(4)-desaturase DES1	DEGS1	0.70392	0.5717	0.869	NaN	NaN	NaN	NaN	NaN	NaN	NaN	NaN	NaN	NaN	NaN	NaN
Secretory carrier-associated membrane protein 1	SCAMP1	0.93791	1.0787	1.1329	0.88756	1.0741	1.2404	1.1096	1.1371	1.0516	NaN	NaN	NaN	0.86699	1.0546	1.1774
Secretory carrier-associated membrane protein 2	SCAMP2	0.96049	0.99138	1.0684	0.81159	0.92921	1.0645	0.81832	1.0251	1.2619	0.94742	0.97164	1.0532	0.97887	0.94694	0.96911
Actin-related protein 2/3 complex subunit 1B	ARPC1B	1.0424	0.93617	0.92735	1.0386	0.94601	0.95897	1.0526	0.93042	0.92523	0.94588	0.92887	0.90799	1.0447	0.94521	0.92603
Actin-related protein 2/3 complex subunit 2	ARPC2	1.0155	0.9037	0.93589	1.0419	0.94769	0.93576	1.0299	0.93122	0.94869	0.95927	0.89815	0.94145	1.0198	0.87568	0.92033
Actin-related protein 2/3 complex subunit 3	ARPC3	0.75467	0.65585	0.87868	0.70723	0.62732	0.92465	0.72188	0.65585	0.91749	0.82072	0.66629	0.841	0.81028	0.68178	0.87132
Zinc finger and BTB domain-containing protein 7B	ZBTB7B	0.75358	0.73462	1.1164	NaN	NaN	NaN	0.75358	0.73462	1.1164	NaN	NaN	NaN	NaN	NaN	NaN
DNA-directed RNA polymerases I and III subunit RPAC1	POLR1C	0.77313	0.67112	0.83433	0.76558	0.70691	0.8688	0.70164	0.61178	0.83348	0.8357	0.64073	0.77933	0.848	0.70514	0.785
Transcription intermediary factor 1-alpha	TRIM24	NaN	NaN	NaN	NaN	NaN	NaN	NaN	NaN	NaN	NaN	NaN	NaN	NaN	NaN	NaN
Membrane-associated progesterone receptor component 2	PGRMC2	0.85245	0.86366	1.0959	0.87986	0.88711	1.0959	0.85245	0.87786	1.1013	0.65621	0.71871	1.1334	0.93419	0.86366	0.90744
Ral guanine nucleotide dissociation stimulator-like 2	RGL2	1.0294	0.92586	0.92474	NaN	NaN	NaN	0.63836	0.5797	0.91557	NaN	NaN	NaN	NaN	NaN	NaN
Prefoldin subunit 6	PFDN6	0.98996	0.85844	0.92377	1.0426	0.85672	0.86495	1.0919	0.971	0.92377	0.87318	0.83532	0.98304	0.96057	0.84012	0.93436
WD repeat-containing protein 46	WDR46	1.3447	0.71799	0.53186	1.3782	0.73347	0.53553	1.3024	0.70277	0.5233	1.3084	0.72293	0.52567	1.3857	0.75085	0.60778
NF-kappa-B-repressing factor	NKRF	0.84618	0.79877	0.9101	0.95235	0.79063	0.9101	0.81455	0.79654	0.95833	0.76504	0.81652	0.8759	0.86743	0.80853	0.89777
Dihydroxyacetone phosphate acyltransferase	GNPAT	0.98183	0.72169	0.85479	0.80598	0.59991	0.69954	0.97265	0.63657	0.73218	NaN	0.93913	0.89878	0.93191	0.8548	1.0457
Laminin subunit alpha-5	LAMA5	1.2134	1.2322	1.0113	NaN	NaN	NaN	1.2507	1.2772	1.021	NaN	NaN	NaN	NaN	NaN	NaN
Zinc finger protein 185	ZNF185	0.95012	0.71068	0.76748	0.96775	0.72442	0.76067	0.97652	0.73951	0.79188	0.91268	0.6733	0.76353	0.93832	0.67041	0.76362
Zinc finger protein 185	ZNF185	NaN	NaN	NaN	NaN	NaN	NaN	NaN	NaN	NaN	NaN	NaN	NaN	NaN	NaN	NaN
Protein CASC3	CASC3	0.69196	0.82896	0.89404	0.54744	0.55503	0.89404	NaN	NaN	NaN	NaN	NaN	NaN	NaN	NaN	NaN
28S ribosomal protein S12, mitochondrial	MRPS12	0.82751	0.82923	1.0206	0.80923	0.82097	1.0231	0.8462	0.84739	1.0166	0.70636	0.71386	1.0567	0.6748	0.75344	1.0041
Peroxisomal acyl-coenzyme A oxidase 3	ACOX3	0.79413	0.83541	0.98463	0.79413	0.83541	1.1012	NaN	NaN	NaN	NaN	NaN	NaN	0.57594	0.67545	NaN
Protein RER1	RER1	0.75573	0.63541	0.88475	0.76418	0.69208	0.97226	0.75892	0.59659	0.81252	0.69793	0.63131	0.84349	0.7622	0.62588	0.85182
Surfeit locus protein 4	SURF4	1.0965	1.0054	0.9203	1.015	0.95949	0.98297	1.0171	0.97654	0.94619	1.1503	0.96045	0.92973	1.0355	1.0124	0.88267
Mitogen-activated protein kinase 13	MAPK13	0.61498	0.62869	0.95387	0.6687	0.62869	0.96512	0.6061	0.53483	0.88756	NaN	NaN	NaN	NaN	NaN	NaN
Serine palmitoyltransferase 1	SPTLC1	0.88893	0.81786	0.96209	0.90324	0.77782	0.95488	0.88893	0.81786	0.99165	0.79381	0.79143	0.99013	0.7957	0.9223	1.0248
Serine palmitoyltransferase 2	SPTLC2	1.1023	0.7493	0.68166	1.0856	0.68549	0.68014	0.80705	0.55715	0.68808	1.2401	0.85276	0.64508	1.2096	0.92005	0.71229
Fanconi anemia group G protein	FANCG	NaN	NaN	NaN	NaN	NaN	NaN	NaN	NaN	NaN	NaN	NaN	NaN	NaN	NaN	NaN
UDP-N-acetylglucosamine--peptide N-acetylglucosaminyltransferase 110 kDa subunit	OGT	0.73493	0.48402	0.73348	0.71523	0.48013	0.73864	0.72912	0.48262	0.71489	0.75307	0.57698	0.87034	0.79161	0.6135	0.72825
UDP-N-acetylglucosamine--peptide N-acetylglucosaminyltransferase 110 kDa subunit	OGT	1.0454	1.0659	0.94086	1.0454	1.0659	0.94086	NaN	NaN	NaN	NaN	NaN	NaN	NaN	NaN	NaN
Protein phosphatase 1D	PPM1D	NaN	NaN	NaN	NaN	NaN	NaN	NaN	NaN	NaN	NaN	NaN	NaN	NaN	NaN	NaN
Phosphomannomutase 2;Phosphomannomutase	PMM2	0.77649	0.75536	0.97791	0.69111	0.73373	1.0144	0.72773	0.76055	0.96889	0.89378	0.77422	0.94996	0.77675	0.7682	0.97466
E3 ubiquitin-protein ligase Midline-1	MID1	0.6859	0.71697	0.94779	0.60399	0.55799	0.94779	0.6859	0.73186	0.90842	0.82032	0.66569	0.91788	0.89285	0.87251	1.0122
Protein phosphatase 1G	PPM1G	0.77912	0.67413	0.91079	0.80217	0.66704	0.85555	0.7869	0.66382	0.89203	0.78593	0.69308	0.93546	0.7429	0.70509	0.93024
Phosphatidylinositol 3,4,5-trisphosphate 5-phosphatase 2	INPPL1	0.79729	0.86676	0.94051	0.79729	0.9339	1.0113	0.78637	0.74171	0.87998	NaN	NaN	NaN	NaN	NaN	NaN
Fanconi anemia group A protein	FANCA	0.90835	0.711	0.79743	0.89874	0.72983	0.86835	0.95394	0.72159	0.7062	NaN	NaN	NaN	NaN	NaN	NaN
Eukaryotic translation initiation factor 3 subunit D	EIF3D	0.9058	0.58638	0.70209	0.93152	0.54002	0.69732	0.95146	0.58297	0.70416	0.89632	0.66709	0.70171	0.87285	0.56906	0.69727
Histone deacetylase 3	HDAC3	NaN	NaN	NaN	NaN	NaN	NaN	NaN	NaN	NaN	NaN	NaN	NaN	NaN	NaN	NaN
Nuclear valosin-containing protein-like	NVL	0.95586	0.80044	0.83229	NaN	NaN	NaN	0.93475	0.80551	0.8417	NaN	NaN	NaN	0.77945	1.0306	0.98741
Branched-chain-amino-acid aminotransferase, mitochondrial;Branched-chain-amino-acid aminotransferase	BCAT2	0.87938	0.77728	0.86799	0.89302	0.77972	0.87026	0.83076	0.73186	0.84821	0.91876	0.7942	0.84344	0.85598	0.89281	0.91846
Importin-8	IPO8	0.72341	0.76797	0.86403	0.78194	0.79708	0.91402	0.79246	0.75845	0.88214	NaN	NaN	NaN	0.73967	0.55885	0.76916
Syntaxin-7	STX7	0.80133	0.96867	1.144	0.70808	0.7256	1.0427	0.86471	0.98004	1.17	0.78653	0.96867	1.0731	0.82296	0.94255	1.1645
Monocarboxylate transporter 4	SLC16A3	0.60854	0.54126	0.9433	0.60854	0.54126	0.96299	0.54665	0.53325	0.89356	0.60439	0.5876	0.98006	0.61312	0.62917	0.93578
Canalicular multispecific organic anion transporter 2	ABCC3	NaN	NaN	NaN	NaN	NaN	NaN	NaN	NaN	NaN	NaN	NaN	NaN	NaN	NaN	NaN
Multidrug resistance-associated protein 4	ABCC4	1.1268	1.0441	0.90043	1.089	1.0025	0.90043	1.2049	1.0643	0.88293	NaN	NaN	NaN	NaN	NaN	NaN
DNA-directed RNA polymerase I subunit RPA34	CD3EAP	0.7118	0.68627	0.95317	0.84231	0.73531	0.92984	0.62817	0.68627	1.2686	0.7118	0.69483	0.78513	0.57928	0.48737	NaN
Prolyl 4-hydroxylase subunit alpha-2	P4HA2	0.62484	0.54602	0.81913	0.62538	0.56291	1.0071	0.55751	0.5266	1.0103	0.57679	0.46713	0.74627	0.6948	0.48728	0.73833
Melanoma-associated antigen B2	MAGEB2	0.81144	0.7362	0.88387	0.85062	0.72756	0.88387	0.76937	0.75375	0.91287	0.81144	0.72854	0.87857	0.81336	0.70941	0.86637
Synaptobrevin homolog YKT6	YKT6	0.77128	0.79827	1.0269	0.80424	0.79567	0.99128	0.7577	0.78183	1.0223	0.75097	0.81655	1.1435	0.82163	0.82007	1.1092
Nucleoporin-like protein 2	NUPL2	0.59532	0.44711	0.97262	NaN	NaN	NaN	NaN	NaN	NaN	NaN	NaN	NaN	NaN	NaN	NaN
Actin-related protein 2/3 complex subunit 5	ARPC5	0.97875	0.88773	0.94895	0.95719	0.84553	0.91458	0.95921	0.94477	0.99347	0.92842	0.92198	0.88753	1.0126	0.88703	0.98382
DNA-directed RNA polymerase II subunit RPB4	POLR2D	1.0245	0.32143	0.32229	1.3536	0.28289	0.23472	NaN	NaN	NaN	0.98853	0.45261	0.45819	0.99917	0.32596	0.32154
Transcription factor MafG	MAFG	0.6601	0.51721	0.83629	0.69607	0.50902	0.77837	0.63898	0.61199	0.83839	NaN	NaN	NaN	NaN	NaN	NaN
3-phosphoinositide-dependent protein kinase 1;Putative 3-phosphoinositide-dependent protein kinase 2	PDPK1;PDPK2P	0.6652	0.54983	0.84686	0.68913	0.57025	0.82817	0.64445	0.5348	0.88459	NaN	NaN	NaN	NaN	NaN	NaN
3-phosphoinositide-dependent protein kinase 1	PDPK1	NaN	NaN	NaN	NaN	NaN	NaN	NaN	NaN	NaN	NaN	NaN	NaN	NaN	NaN	NaN
RING finger protein 113A	RNF113A	0.89145	0.80547	0.9211	NaN	NaN	NaN	0.81857	0.80207	1.0098	NaN	NaN	NaN	NaN	NaN	NaN
Pre-mRNA-splicing factor ATP-dependent RNA helicase DHX15	DHX15	0.95942	0.85104	0.89322	1.0227	0.89402	0.90456	0.91597	0.82392	0.91095	0.96575	0.88774	0.87528	0.9514	0.79761	0.89031
mRNA cap guanine-N7 methyltransferase	RNMT	0.75023	0.67382	0.92776	0.77461	0.71057	0.8966	0.78894	0.69453	0.96935	0.73485	0.61131	0.89871	0.82079	0.67679	0.91043
Zinc finger ZZ-type and EF-hand domain-containing protein 1	ZZEF1	NaN	NaN	NaN	NaN	NaN	NaN	NaN	NaN	NaN	NaN	NaN	NaN	NaN	NaN	NaN
Arf-GAP with SH3 domain, ANK repeat and PH domain-containing protein 2	ASAP2	0.59985	0.62149	1.0149	NaN	NaN	NaN	NaN	NaN	NaN	NaN	NaN	NaN	NaN	NaN	NaN
TELO2-interacting protein 1 homolog	TTI1	0.83565	0.71429	0.91936	0.83565	0.63554	0.95855	0.81123	0.71429	0.89088	NaN	NaN	NaN	NaN	NaN	NaN
Ribosomal RNA-processing protein 8	RRP8	0.73318	0.54951	0.82132	0.73318	0.54951	0.81742	0.7394	0.609	0.84788	NaN	NaN	NaN	NaN	NaN	NaN
E3 ubiquitin-protein ligase Praja-2	PJA2	NaN	NaN	NaN	NaN	NaN	NaN	NaN	NaN	NaN	NaN	NaN	NaN	NaN	NaN	NaN
Signal-induced proliferation-associated 1-like protein 1	SIPA1L1	0.95109	0.82525	0.81926	NaN	NaN	NaN	NaN	NaN	NaN	NaN	NaN	NaN	NaN	NaN	NaN
U4/U6 small nuclear ribonucleoprotein Prp4	PRPF4	0.65098	0.58986	0.82293	0.62578	0.58559	0.8024	0.66927	0.66196	0.87407	0.71458	0.52487	0.74699	0.61192	0.56749	0.78367
D-3-phosphoglycerate dehydrogenase	PHGDH	1.0172	1.1365	1.1152	1.0073	1.1616	1.1192	1.0209	1.1431	1.1147	1.0151	1.1371	1.1194	1.0172	1.127	1.0804
NADH dehydrogenase [ubiquinone] iron-sulfur protein 4, mitochondrial	NDUFS4	0.96198	0.932	0.97814	NaN	NaN	NaN	0.72651	1.0235	1.359	0.96198	0.86943	0.97814	NaN	NaN	NaN
Cytoplasmic dynein 1 light intermediate chain 2	DYNC1LI2	0.81952	0.72199	0.93364	0.76271	0.71239	0.99621	0.86569	0.65527	0.93364	0.82388	0.74088	0.90821	0.84859	0.70768	0.86566
26S proteasome non-ATPase regulatory subunit 3	PSMD3	0.87256	0.80069	0.93726	0.82109	0.78925	0.97491	0.82048	0.7986	0.9245	0.90792	0.8178	0.95624	0.94849	0.80535	0.92427
RNA binding protein fox-1 homolog 2;RNA binding protein fox-1 homolog;RNA binding protein fox-1 homolog 1	RBFOX2;RBFOX1	0.97321	0.87867	0.95816	0.79666	0.65062	1.0901	0.84823	0.72633	0.97246	0.96124	0.91566	0.95253	0.99186	0.89448	0.89827
Bifunctional 3-phosphoadenosine 5-phosphosulfate synthase 1;Sulfate adenylyltransferase;Adenylyl-sulfate kinase	PAPSS1	0.84052	0.79265	0.96579	0.77643	0.77638	0.96502	1.0017	0.90405	1.0148	0.88939	0.79388	0.95389	0.94406	0.87608	0.96155
Centromere/kinetochore protein zw10 homolog	ZW10	0.92796	0.81113	0.88596	0.93545	0.76028	0.80096	1.0002	0.89767	0.88519	0.89388	0.81598	0.95132	0.92161	0.79229	0.94037
Kunitz-type protease inhibitor 1	SPINT1	NaN	NaN	NaN	NaN	NaN	NaN	NaN	NaN	NaN	NaN	NaN	NaN	NaN	NaN	NaN
Beta-1,4-galactosyltransferase 5	B4GALT5	0.41732	0.38206	0.94438	NaN	NaN	NaN	NaN	NaN	NaN	NaN	NaN	NaN	NaN	NaN	NaN
U4/U6.U5 tri-snRNP-associated protein 1	SART1	0.77503	0.67752	0.84978	0.77503	0.68869	0.84302	0.74556	0.6636	0.84442	0.8003	0.62409	0.84578	0.80218	0.64975	0.91909
Kunitz-type protease inhibitor 2	SPINT2	0.89404	1.0418	1.0924	0.94778	1.0884	1.1104	0.90839	1.0662	1.1148	0.81001	0.83399	0.99413	0.88677	0.90986	0.98113
Glycosylphosphatidylinositol anchor attachment 1 protein	GPAA1	1.0737	1.2351	0.99295	NaN	NaN	NaN	1.1363	0.9484	0.98399	NaN	NaN	NaN	NaN	NaN	NaN
AP-5 complex subunit zeta-1	AP5Z1	NaN	NaN	NaN	NaN	NaN	NaN	NaN	NaN	NaN	NaN	NaN	NaN	NaN	NaN	NaN
Heat shock 70 kDa protein 12A	HSPA12A	0.65712	0.74112	1.1368	0.4667	0.68157	1.5014	0.63017	0.72816	1.153	0.91865	0.85284	1.0207	0.80347	0.85775	1.1165
Centriolar coiled-coil protein of 110 kDa	CCP110	0.7809	0.93175	1.0542	NaN	NaN	NaN	NaN	NaN	NaN	NaN	NaN	NaN	NaN	NaN	NaN
ATM interactor	ATMIN	NaN	NaN	NaN	NaN	NaN	NaN	NaN	NaN	NaN	NaN	NaN	NaN	NaN	NaN	NaN
Mitogen-activated protein kinase kinase kinase 7	MAP3K7;DKFZp586F0420	0.59914	0.59208	0.81855	0.65937	0.51611	0.74676	NaN	NaN	NaN	NaN	NaN	NaN	NaN	NaN	NaN
Eukaryotic translation elongation factor 1 epsilon-1	EEF1E1;EEF1E1-BLOC1S5	0.80787	0.76939	0.95152	0.70013	0.71219	0.96632	0.81896	0.76817	0.98335	0.84005	0.82635	0.87779	0.80954	0.77462	0.96166
RNA-binding protein Musashi homolog 1	MSI1	NaN	NaN	NaN	NaN	NaN	NaN	NaN	NaN	NaN	NaN	NaN	NaN	NaN	NaN	NaN
Receptor-interacting serine/threonine-protein kinase 2	RIPK2	0.59186	0.43268	0.72297	NaN	NaN	NaN	NaN	NaN	NaN	0.64387	0.62056	1.008	NaN	NaN	NaN
WD repeat-containing protein 62	WDR62	0.81987	0.69573	0.84632	0.80357	0.61739	0.79584	0.92706	0.79819	0.90361	NaN	NaN	NaN	NaN	NaN	NaN
Heterogeneous nuclear ribonucleoprotein R	HNRNPR	0.87458	0.85705	0.99473	0.89935	0.87009	0.98527	0.88091	0.85166	1.0004	0.87161	0.8453	0.97988	0.86707	0.88473	1.0163
Heterogeneous nuclear ribonucleoprotein R	HNRNPR	1.1513	1.0863	1.2762	NaN	NaN	NaN	NaN	NaN	NaN	NaN	NaN	NaN	1.2258	1.1683	1.0895
U4/U6 small nuclear ribonucleoprotein Prp3	PRPF3	0.78906	0.73112	0.93345	0.78324	0.68153	0.90645	0.89769	0.76813	0.95205	0.80179	0.74997	0.94722	0.72918	0.72521	0.93345
Thioredoxin-like protein 1	TXNL1	0.81774	0.72533	0.91861	0.85554	0.81102	0.94818	0.84972	0.7757	0.93221	0.71321	0.64962	0.88662	0.71466	0.6809	0.90938
Tumor protein D54	TPD52L2	0.82388	0.78927	0.97737	0.78921	0.78816	0.98325	0.78802	0.81698	0.98803	0.84631	0.77456	0.96596	0.82765	0.7837	0.97737
Tumor protein D54	TPD52L2	1.0724	0.98314	0.97999	NaN	NaN	NaN	NaN	NaN	NaN	NaN	NaN	NaN	NaN	NaN	NaN
ER membrane protein complex subunit 8	EMC8	0.55451	0.56963	0.99191	NaN	NaN	NaN	0.64781	0.64935	0.91807	0.52959	0.56963	1.0079	0.55451	0.47156	0.99191
52 kDa repressor of the inhibitor of the protein kinase	PRKRIR	0.7761	0.85441	1.136	0.88667	0.89491	1.0559	NaN	NaN	NaN	NaN	NaN	NaN	NaN	NaN	NaN
Acidic fibroblast growth factor intracellular-binding protein	FIBP	1.0269	0.89987	0.83903	1.0051	0.89987	0.93418	1.1488	0.84062	0.83603	NaN	NaN	NaN	0.96505	0.85489	0.87731
Peptidyl-prolyl cis-trans isomerase H;Peptidyl-prolyl cis-trans isomerase	PPIH	1.0003	0.95961	0.87053	1.0722	0.95961	0.84632	1.0989	0.96092	0.86238	0.75173	0.80984	0.91157	0.98341	0.94582	0.87053
Serine protease HTRA2, mitochondrial	HTRA2	0.6314	0.725	1.149	0.58044	0.65908	1.0271	0.72872	0.725	1.1309	0.64151	0.77013	1.1753	0.61235	0.79068	1.2195
Krueppel-like factor 4	KLF4	NaN	NaN	NaN	NaN	NaN	NaN	NaN	NaN	NaN	NaN	NaN	NaN	NaN	NaN	NaN
Protein Mis18-beta;Protein yippee-like	OIP5	NaN	NaN	NaN	NaN	NaN	NaN	NaN	NaN	NaN	NaN	NaN	NaN	NaN	NaN	NaN
Prominin-1	PROM1	1.0242	1.115	1.1266	1.1408	1.3649	1.3519	NaN	NaN	NaN	NaN	NaN	NaN	NaN	NaN	NaN
Band 4.1-like protein 2	EPB41L2	0.81564	0.79375	1.0139	0.78524	0.79719	1.0308	0.85931	0.81576	0.99474	0.91333	0.77738	1.0235	0.83561	0.76353	1.0125
DNA repair protein RAD51 homolog 3	RAD51C	NaN	NaN	NaN	NaN	NaN	NaN	NaN	NaN	NaN	NaN	NaN	NaN	NaN	NaN	NaN
Ragulator complex protein LAMTOR5	LAMTOR5	0.52849	0.62962	1.1104	0.50206	0.68332	1.2323	NaN	NaN	NaN	0.64063	0.5578	1.0708	0.49841	0.41581	0.86875
Mediator of RNA polymerase II transcription subunit 7	MED7	NaN	NaN	NaN	NaN	NaN	NaN	NaN	NaN	NaN	NaN	NaN	NaN	NaN	NaN	NaN
Forkhead box protein O3	FOXO3	NaN	NaN	NaN	NaN	NaN	NaN	NaN	NaN	NaN	NaN	NaN	NaN	NaN	NaN	NaN
DNA repair protein XRCC3	XRCC3	0.61209	0.33458	0.54476	NaN	NaN	NaN	NaN	NaN	NaN	NaN	NaN	NaN	NaN	NaN	NaN
A-kinase anchor protein 10, mitochondrial	AKAP10	0.38551	0.28836	0.85193	0.45049	0.36844	0.86756	NaN	NaN	NaN	NaN	NaN	NaN	NaN	NaN	NaN
Density-regulated protein	DENR	0.80683	0.74617	0.91457	0.6286	0.56517	0.95811	0.67945	0.67225	0.95933	0.8517	0.86098	0.89994	0.87944	0.82904	0.96993
Exportin-T	XPOT	0.82713	0.84688	0.97205	0.8364	0.88263	1.0033	0.85615	0.88739	0.99975	0.77112	0.75526	0.94807	0.8163	0.85505	0.938
Mitochondrial import inner membrane translocase subunit TIM44	TIMM44	0.88596	0.88124	1.0166	0.89886	0.88902	1.0154	0.90527	0.92379	1.037	0.87572	0.8564	0.96558	0.83341	0.85393	1.0212
Trafficking protein particle complex subunit 3	TRAPPC3	0.7024	0.61425	0.84725	0.71801	0.61046	0.82581	0.76383	0.61483	0.80989	0.7024	0.64513	0.88498	0.6822	0.60184	0.81277
Charged multivesicular body protein 2a	CHMP2A	1.1324	1.0134	0.85538	1.0189	1.0342	0.89608	1.0552	0.99098	0.86106	1.2177	1.0335	0.83183	1.2128	1.0051	0.84975
Cytoplasmic protein NCK2	NCK2	0.74619	0.73087	1.0416	0.64378	0.71986	1.0512	0.87153	0.79115	0.94834	0.79098	0.76478	1.0882	NaN	NaN	NaN
Tetraspanin-6	TSPAN6	1.0308	0.92832	0.98517	1.1214	1.1914	1.1205	NaN	NaN	NaN	NaN	NaN	NaN	NaN	NaN	NaN
Pleiotropic regulator 1	PLRG1	0.69292	0.48725	0.64916	0.67562	0.4487	0.62694	0.69583	0.45057	0.63294	0.68947	0.52163	0.71534	0.71177	0.52191	0.69841
Protein regulator of cytokinesis 1	PRC1	0.82311	0.39127	0.48788	0.77879	0.39485	0.4827	0.84167	0.35874	0.47299	0.83446	0.37791	0.47319	0.86259	0.39644	0.51224
Regulator of G-protein signaling 10	RGS10	0.83595	0.7553	1.0209	1.1351	0.84548	0.95413	0.9657	0.7553	0.97088	0.69445	0.65603	1.0209	0.77786	0.73869	1.041
NADH dehydrogenase [ubiquinone] 1 beta subcomplex subunit 3	NDUFB3	0.78135	0.77708	1.0094	0.80562	0.77758	0.9653	0.72774	0.7618	1.0181	0.77761	0.78792	1.027	0.77879	0.82144	1.0377
NADH dehydrogenase [ubiquinone] 1 subunit C1, mitochondrial	NDUFC1	NaN	NaN	NaN	NaN	NaN	NaN	NaN	NaN	NaN	NaN	NaN	NaN	NaN	NaN	NaN
NADH dehydrogenase [ubiquinone] 1 alpha subcomplex subunit 2	NDUFA2	0.75131	0.78431	0.97947	0.83412	0.79399	0.9558	0.74381	0.7509	0.9571	0.71783	0.80059	0.97099	0.73039	0.8037	1.0172
Mitotic checkpoint serine/threonine-protein kinase BUB1	BUB1	NaN	NaN	NaN	NaN	NaN	NaN	NaN	NaN	NaN	NaN	NaN	NaN	NaN	NaN	NaN
Mitotic checkpoint protein BUB3	BUB3	0.61925	0.57368	0.90916	0.60397	0.56658	0.8968	0.6196	0.5994	0.89546	0.59844	0.52155	0.93896	0.70849	0.6697	0.91372
Lipid phosphate phosphohydrolase 2	PPAP2C	0.85271	0.82216	0.99415	0.89153	0.84815	0.90256	NaN	NaN	NaN	NaN	NaN	NaN	NaN	NaN	NaN
Alpha-actinin-4	ACTN4	1.0329	0.94218	0.93425	1.0386	0.93633	0.93728	1.0419	0.94956	0.939	1.0274	0.94632	0.92223	1.0191	0.93799	0.93549
Probable 18S rRNA (guanine-N(7))-methyltransferase	WBSCR22	1.1313	0.95475	0.78182	1.0655	0.75751	0.78469	1.0232	0.93896	0.73434	1.1187	1.0664	1.0113	1.1746	1.4238	1.2437
TP53-regulated inhibitor of apoptosis 1	TRIAP1	0.6424	0.72326	0.98622	0.67905	0.73918	1.0306	0.63464	0.79324	1.1805	NaN	NaN	NaN	NaN	NaN	NaN
HIV Tat-specific factor 1	HTATSF1	0.88536	0.78062	0.94075	0.91495	0.76892	0.91638	0.87688	0.80063	0.94066	0.77211	0.73174	0.94502	0.89794	0.78517	0.91391
5-AMP-activated protein kinase subunit beta-2	PRKAB2	NaN	NaN	NaN	NaN	NaN	NaN	NaN	NaN	NaN	NaN	NaN	NaN	NaN	NaN	NaN
AP-1 complex subunit gamma-1	AP1G1	0.83568	0.88049	1.025	0.83505	0.89077	1.0411	0.82537	0.84914	0.99109	0.87793	0.87596	1.0105	0.8237	0.88518	1.0543
Syntaxin-6	STX6	0.69297	0.78431	1.0855	0.69488	0.80969	1.1827	0.56773	0.55962	0.98566	NaN	NaN	NaN	NaN	NaN	NaN
Synaptogyrin-2	SYNGR2	0.89234	0.80968	0.94195	1.0456	0.9711	0.93931	0.86412	0.77691	0.89599	0.88182	0.92504	1.028	NaN	NaN	NaN
Small glutamine-rich tetratricopeptide repeat-containing protein alpha	SGTA	0.86151	0.83345	0.991	0.79888	0.78082	0.99427	0.89315	0.85807	0.99277	0.91312	0.87005	0.96458	0.86151	0.8673	0.95662
Lipoyl synthase, mitochondrial	LIAS	0.54243	0.45493	0.80272	NaN	NaN	NaN	NaN	NaN	NaN	NaN	NaN	NaN	NaN	NaN	NaN
Mitochondrial carnitine/acylcarnitine carrier protein	SLC25A20	1.0563	0.82406	0.92683	1.0608	0.83963	0.86404	1.1183	0.82802	0.86546	0.7783	0.76555	1.0055	0.96754	0.85256	0.94606
Asparagine--tRNA ligase, cytoplasmic	NARS	0.83385	0.79251	0.92911	0.80726	0.78952	0.94515	0.87681	0.83098	0.94437	0.80877	0.77203	0.90938	0.83617	0.77633	0.89159
Speckle-type POZ protein	SPOP	NaN	NaN	NaN	NaN	NaN	NaN	NaN	NaN	NaN	NaN	NaN	NaN	NaN	NaN	NaN
Unconventional myosin-Ib	MYO1B	NaN	NaN	NaN	NaN	NaN	NaN	NaN	NaN	NaN	NaN	NaN	NaN	NaN	NaN	NaN
Sjoegren syndrome nuclear autoantigen 1	SSNA1	NaN	NaN	NaN	NaN	NaN	NaN	NaN	NaN	NaN	NaN	NaN	NaN	NaN	NaN	NaN
Cleavage and polyadenylation specificity factor subunit 5	NUDT21	0.97237	0.81778	0.8664	0.99872	0.80655	0.86106	0.92867	0.84074	0.87138	0.95942	0.81778	0.86725	0.98575	0.80249	0.85147
LanC-like protein 1	LANCL1	0.72465	0.82519	0.98828	0.74014	0.81223	0.98562	0.72391	0.83935	1.022	0.79975	0.80416	0.95515	0.72539	0.81031	0.92831
Striatin	STRN	0.77841	0.72635	0.95588	0.74366	0.72635	0.95588	0.81508	0.59954	0.90042	0.79789	0.75635	0.96293	0.84715	0.76429	1.1099
U3 small nucleolar RNA-interacting protein 2	RRP9	1.0784	0.9905	0.92828	1.0555	1.0194	0.95988	1.07	0.99026	0.93811	1.0978	0.97184	0.90451	1.0907	0.99609	0.91188
Protein SCO2 homolog, mitochondrial	SCO2	0.82337	0.88081	1.0317	0.86188	0.87738	1.0317	0.82337	1.0618	1.0725	NaN	NaN	NaN	0.85509	0.781	0.87371
A-kinase anchor protein 8	AKAP8	0.89956	0.74029	0.84551	0.95728	0.74628	0.79293	0.7881	0.72431	0.83365	0.87525	0.785	0.95681	0.76666	0.75376	0.99428
Glucose-6-phosphate translocase	SLC37A4	NaN	NaN	NaN	NaN	NaN	NaN	NaN	NaN	NaN	NaN	NaN	NaN	NaN	NaN	NaN
Calumenin	CALU	0.91226	0.80883	0.91161	0.8834	0.80758	0.90365	0.9364	0.88817	0.92859	0.90896	0.76034	0.91375	0.89981	0.84599	0.92131
Calumenin	CALU	0.76056	0.68321	0.92769	0.76838	0.73702	0.93571	0.66904	0.61662	0.89857	NaN	NaN	NaN	NaN	NaN	NaN
Putative adenosylhomocysteinase 2	AHCYL1	1.2756	0.95936	0.73897	1.3192	0.97996	0.75195	1.2471	1.0041	0.73853	1.1677	0.84229	0.72806	1.3156	0.89102	0.70267
Kinesin-like protein KIF1C	KIF1C	0.7948	0.68755	0.91791	0.7502	0.65497	0.82167	0.75796	0.68886	0.92081	0.8623	0.84129	0.92942	0.87355	0.69946	0.79534
Origin recognition complex subunit 5	ORC5	0.74363	0.75223	0.99691	0.80114	0.76775	1.0082	0.68288	0.73136	0.9798	0.93901	0.71495	1.0089	0.84278	0.85055	0.96043
NADH dehydrogenase [ubiquinone] iron-sulfur protein 5	NDUFS5	1.0496	1.0423	0.99123	0.97457	1.0253	1.0123	1.184	1.0716	0.98341	1.0395	0.98332	0.94021	1.1145	1.1002	0.96891
Retinal rod rhodopsin-sensitive cGMP 3,5-cyclic phosphodiesterase subunit delta	PDE6D	0.75933	0.71095	0.88709	0.75644	0.68941	0.83309	0.76146	0.72783	0.90778	0.7719	0.66036	0.89902	0.76487	0.70061	0.90911
Origin recognition complex subunit 4	ORC4	0.77997	0.68924	0.91756	0.90137	0.79189	0.89954	0.68006	0.68924	0.98167	NaN	NaN	NaN	0.77794	0.66752	0.79344
Double-strand-break repair protein rad21 homolog	RAD21	0.8323	0.53531	0.64052	0.94389	0.60285	0.62244	0.73529	0.45881	0.64712	0.90605	0.54762	0.64638	0.51744	0.38803	0.60768
Mitochondrial import inner membrane translocase subunit Tim8 A	TIMM8A	0.87354	0.90576	1.0456	0.87548	0.93001	1.0517	1.0601	1.1024	1.0255	0.57631	0.64901	0.97875	0.54123	0.6142	1.0406
Putative pre-mRNA-splicing factor ATP-dependent RNA helicase DHX16	DHX16	0.82058	0.69172	0.84803	0.71982	0.60659	0.8291	0.85471	0.7648	0.87952	0.91468	0.69172	0.86446	0.82303	0.70596	0.83606
Mediator of RNA polymerase II transcription subunit 14	MED14	0.79873	0.70428	0.87674	0.79143	0.70428	0.86319	0.8402	0.71271	0.87674	NaN	NaN	NaN	0.78672	0.67963	0.89134
Phosphoribosyl pyrophosphate synthase-associated protein 2	PRPSAP2	0.84613	0.72474	0.90213	0.78862	0.72057	0.90715	0.85102	0.81231	0.94906	0.8602	0.67293	0.90178	0.84782	0.74317	0.87899
Fibroblast growth factor 17	FGF17	NaN	NaN	NaN	NaN	NaN	NaN	NaN	NaN	NaN	NaN	NaN	NaN	NaN	NaN	NaN
Guanine nucleotide-binding protein G(I)/G(S)/G(O) subunit gamma-7;Guanine nucleotide-binding protein subunit gamma	GNG7	0.93274	0.98632	1.0859	1.0227	1.0131	0.89897	1.0054	1.0143	1.2143	0.81463	0.95518	1.1835	NaN	NaN	NaN
SWI/SNF-related matrix-associated actin-dependent regulator of chromatin subfamily A member 5	SMARCA5	1.1708	0.82787	0.69966	1.1619	0.84693	0.69461	1.1441	0.83841	0.7148	1.1799	0.80449	0.69122	1.193	0.78708	0.68832
C-Jun-amino-terminal kinase-interacting protein 4	SPAG9	NaN	NaN	NaN	NaN	NaN	NaN	NaN	NaN	NaN	NaN	NaN	NaN	NaN	NaN	NaN
C-Jun-amino-terminal kinase-interacting protein 4	SPAG9	0.71586	0.67357	0.93639	0.71586	0.67157	0.93639	0.69351	0.67357	0.94899	0.74924	0.68153	0.91042	0.7107	0.67138	0.93317
Nucleolar pre-ribosomal-associated protein 1	URB1	0.90841	0.68412	0.81072	0.90841	0.69046	0.76636	0.89925	0.68338	0.81494	NaN	NaN	NaN	NaN	NaN	NaN
E3 ubiquitin-protein ligase MGRN1	MGRN1	NaN	NaN	NaN	NaN	NaN	NaN	NaN	NaN	NaN	NaN	NaN	NaN	NaN	NaN	NaN
Signal-induced proliferation-associated 1-like protein 3	SIPA1L3	NaN	NaN	NaN	NaN	NaN	NaN	NaN	NaN	NaN	NaN	NaN	NaN	NaN	NaN	NaN
Zinc finger C3H1 domain-containing protein	ZFC3H1	0.6922	0.53226	0.74813	0.79201	0.51332	0.69741	0.61248	0.42199	0.70187	NaN	NaN	NaN	NaN	NaN	NaN
tRNA wybutosine-synthesizing protein 4	LCMT2	NaN	NaN	NaN	NaN	NaN	NaN	NaN	NaN	NaN	NaN	NaN	NaN	NaN	NaN	NaN
Intron-binding protein aquarius	AQR	0.93752	0.54827	0.6195	0.88583	0.52752	0.63468	0.94024	0.57761	0.65841	0.98758	0.59311	0.59337	1.0007	0.58987	0.59316
Dynamin-like 120 kDa protein, mitochondrial;Dynamin-like 120 kDa protein, form S1	OPA1	0.74127	0.75074	1.0108	0.72019	0.78421	1.0199	0.78841	0.74718	1.0157	0.7444	0.75074	0.96754	0.73648	0.7459	1.0107
Germinal-center associated nuclear protein	MCM3AP	0.83616	0.74815	0.87227	0.84694	0.74815	0.7707	0.81864	0.75336	0.91457	NaN	NaN	NaN	NaN	NaN	NaN
Lysine-specific histone demethylase 1A	KDM1A	0.89981	0.57765	0.60206	1.0076	0.5919	0.62042	0.8919	0.60196	0.63853	0.77427	0.44113	0.53855	0.8953	0.50845	0.58407
TBC1 domain family member 4	TBC1D4	0.91008	0.7816	0.86583	1.0368	0.78677	0.82508	0.99349	0.85163	0.91691	0.75602	0.6933	0.83839	0.84082	0.79258	0.86686
Endothelin-converting enzyme 2;Methyltransferase-like region;Endothelin-converting enzyme 2 region	ECE2	0.54702	0.48424	0.88093	0.60183	0.47667	0.82924	0.51403	0.47916	0.92878	NaN	NaN	NaN	NaN	NaN	NaN
TBC1 domain family member 12	TBC1D12	NaN	NaN	NaN	NaN	NaN	NaN	NaN	NaN	NaN	NaN	NaN	NaN	NaN	NaN	NaN
Frizzled-6	FZD6	0.57177	0.51411	0.87865	NaN	NaN	NaN	NaN	NaN	NaN	NaN	NaN	NaN	NaN	NaN	NaN
Fatty acid desaturase 1	FADS1	NaN	NaN	NaN	NaN	NaN	NaN	NaN	NaN	NaN	NaN	NaN	NaN	NaN	NaN	NaN
Non-syndromic hearing impairment protein 5	DFNA5	0.57901	0.53686	0.88138	0.57901	0.53686	0.88138	NaN	NaN	NaN	NaN	NaN	NaN	NaN	NaN	NaN
Ecotropic viral integration site 5 protein homolog	EVI5	NaN	NaN	NaN	NaN	NaN	NaN	NaN	NaN	NaN	NaN	NaN	NaN	NaN	NaN	NaN
Mannosyl-oligosaccharide 1,2-alpha-mannosidase IB	MAN1A2	NaN	NaN	NaN	NaN	NaN	NaN	NaN	NaN	NaN	NaN	NaN	NaN	NaN	NaN	NaN
Long-chain-fatty-acid--CoA ligase 4	ACSL4	0.68245	0.58029	0.84822	0.78003	0.65671	0.76277	0.76913	0.62542	0.82105	0.58797	0.5227	0.99169	0.65744	0.50501	0.93046
Sorting nexin-3	SNX3	0.81534	0.71739	0.81619	0.82303	0.73777	0.81162	0.81612	0.70729	0.87065	0.79693	0.65173	0.79396	0.78113	0.76244	0.81563
Syntaxin-10	STX10	0.89733	0.85731	0.91756	0.98588	0.90811	0.93123	0.89177	0.92131	0.88839	NaN	NaN	NaN	0.78215	0.84232	1.0846
Protein O-GlcNAcase	MGEA5	0.67249	0.58495	0.81986	0.71116	0.59689	0.79459	0.61801	0.51079	0.8033	0.7131	0.57199	0.83942	0.73861	0.61788	0.82451
Vinexin	SORBS3	1.0506	1.0403	1.0105	1.0955	1.0384	1.0051	1.0211	0.98651	1.016	1.0112	1.1187	1.1674	NaN	NaN	NaN
Heterogeneous nuclear ribonucleoprotein Q	SYNCRIP	0.89142	0.87874	1.0048	0.85475	0.87457	1.0127	0.92093	0.89483	0.99692	0.89199	0.86107	1.0094	0.88069	0.88575	1.0046
Heterogeneous nuclear ribonucleoprotein Q	SYNCRIP	NaN	NaN	NaN	NaN	NaN	NaN	NaN	NaN	NaN	NaN	NaN	NaN	NaN	NaN	NaN
Pre-mRNA-processing factor 17	CDC40	0.61208	0.46572	0.79444	0.65702	0.47526	0.69038	0.63642	0.45971	0.80485	0.53746	0.40082	0.84011	0.56645	0.64249	0.90051
Ran-binding protein 6	RANBP6	0.6658	0.58649	0.91489	0.6646	0.63228	0.91489	0.67914	0.54704	0.91348	NaN	NaN	NaN	NaN	NaN	NaN
Nuclear export mediator factor NEMF	NEMF	0.95138	0.8212	0.95433	0.90608	0.81442	0.92164	0.99875	0.81703	0.97828	0.85059	0.77787	0.98658	1.011	0.88067	0.93773
Glycylpeptide N-tetradecanoyltransferase;Glycylpeptide N-tetradecanoyltransferase 2	NMT2	0.61187	0.53586	0.89427	0.61257	0.53586	0.89427	0.55437	0.50571	0.90282	NaN	NaN	NaN	NaN	NaN	NaN
Cyclin-T1	CCNT1	0.57583	0.43879	0.72859	0.50647	0.37921	0.65347	0.57583	0.42886	0.72584	0.69137	0.48144	0.72859	0.52731	0.4913	0.88123
Mitotic checkpoint serine/threonine-protein kinase BUB1 beta	BUB1B	0.55612	0.39808	1.0512	0.37544	0.39675	1.0512	0.61208	0.44613	0.94221	NaN	NaN	NaN	NaN	NaN	NaN
Procollagen-lysine,2-oxoglutarate 5-dioxygenase 3	PLOD3	1.0127	0.94202	0.95561	1.0198	0.93103	0.95561	1.0127	1.0096	0.98989	0.97241	0.88523	0.91454	0.94432	0.9555	0.90459
Eukaryotic translation initiation factor 4E type 2	EIF4E2	0.61116	0.48405	1.0823	0.40407	0.48817	1.4339	0.49144	0.45828	0.91014	NaN	NaN	NaN	NaN	NaN	NaN
Exocyst complex component 3	EXOC3	0.80744	0.83833	1.063	0.72763	0.77363	0.99558	0.83268	0.9315	1.0222	NaN	NaN	NaN	0.67735	0.71227	1.2456
Perilipin-3	PLIN3	0.85968	0.84481	0.98287	0.83087	0.77397	0.97638	0.9058	0.85931	1.012	0.84514	0.83459	0.97306	0.7816	0.84939	0.97189
Perilipin-3	PLIN3	NaN	NaN	NaN	NaN	NaN	NaN	NaN	NaN	NaN	NaN	NaN	NaN	NaN	NaN	NaN
Monocarboxylate transporter 2	SLC16A7	NaN	NaN	NaN	NaN	NaN	NaN	NaN	NaN	NaN	NaN	NaN	NaN	NaN	NaN	NaN
Cell cycle checkpoint protein RAD1	RAD1	0.63291	0.47282	0.79264	NaN	NaN	NaN	0.59034	0.5279	0.98896	NaN	NaN	NaN	NaN	NaN	NaN
Transcription factor MafK	MAFK	0.80969	0.7443	0.96728	0.75781	0.71303	0.98523	0.74989	0.75687	0.96989	NaN	NaN	NaN	NaN	NaN	NaN
Protein arginine N-methyltransferase 3	PRMT3	1.1024	0.76139	0.70423	1.0972	0.79563	0.71001	1.1266	0.74703	0.61058	1.1126	0.87895	0.70736	1.0951	0.80415	0.71604
Importin subunit alpha-7	KPNA6	0.83324	0.70787	0.83104	0.77668	0.55745	0.83251	0.85983	0.72703	0.80608	0.75723	0.69907	0.84487	0.83324	0.70787	0.83439
UDP-glucose 6-dehydrogenase	UGDH	0.96038	0.8998	0.97137	0.9826	0.94167	0.95993	0.94723	0.91329	0.97812	0.9563	0.89938	0.99171	0.96553	0.88977	0.9626
Eukaryotic translation initiation factor 1b	EIF1B;EIF1	1.0733	0.38668	0.3671	NaN	NaN	NaN	NaN	NaN	NaN	NaN	NaN	NaN	NaN	NaN	NaN
Sorting nexin-2	SNX2	0.84759	0.80318	0.99678	0.86231	0.81586	1.0466	0.79607	0.78153	0.9656	0.85165	0.81691	1.0018	0.84758	0.8129	0.9969
Dolichol-phosphate mannosyltransferase subunit 1	DPM1	0.82557	0.82549	0.98657	0.82544	0.82868	1.0126	0.85185	0.81172	0.98765	0.77356	0.71449	0.92247	0.85974	0.86004	0.94191
General vesicular transport factor p115	USO1	0.89688	0.91699	1.0089	0.89132	0.89484	1.0168	0.9038	0.89797	1.0136	0.88476	0.94263	1.0102	0.91723	0.92853	0.9927
28S ribosomal protein S14, mitochondrial	MRPS14	0.93939	0.87385	0.97477	0.86753	0.87991	1.0103	0.89635	0.83717	0.96959	0.9879	0.93474	0.98482	0.96142	0.83167	0.93612
Target of Myb protein 1	TOM1	0.69421	0.67216	0.99857	0.6363	0.66157	0.99857	0.69206	0.67268	0.92142	0.80051	0.84614	1.0269	0.65237	0.62594	1.1351
6-phosphofructo-2-kinase/fructose-2,6-bisphosphatase 2;6-phosphofructo-2-kinase;Fructose-2,6-bisphosphatase	PFKFB2	0.82882	0.71108	0.84897	0.84827	0.70989	0.8801	0.80109	0.71108	0.88668	0.9297	0.79855	0.72388	0.78659	0.55961	0.7741
Coiled-coil domain-containing protein 22	CCDC22	0.8189	0.7761	0.93932	0.81079	0.7528	0.91092	0.87662	0.80519	0.97118	0.44947	0.40873	0.86319	0.7976	1.1169	1.2151
Polyglutamine-binding protein 1	PQBP1	0.499	0.39041	0.68905	0.40048	0.28808	0.7071	0.40676	0.25092	0.62871	NaN	NaN	NaN	0.4169	0.2443	0.67178
PRA1 family protein 2	PRAF2	0.77379	0.7853	1.0438	0.67603	0.71164	1.0246	0.71204	0.75723	1.0753	0.93224	0.97302	1.0611	0.77379	0.76438	1.0351
H/ACA ribonucleoprotein complex subunit 4	DKC1	0.91442	0.72456	0.82388	0.88545	0.6794	0.82494	0.89775	0.74192	0.84777	0.93408	0.72534	0.82927	1.0558	0.74724	0.80258
Endothelial differentiation-related factor 1	EDF1	0.81416	0.63873	0.78678	0.78939	0.69095	0.83	0.80337	0.62915	0.77971	0.83635	0.6216	0.76559	0.86168	0.63873	0.78678
DNA/RNA-binding protein KIN17	KIN	0.75428	0.61765	0.92726	0.79746	0.69084	0.85534	0.70949	0.59048	0.94927	NaN	NaN	NaN	NaN	NaN	NaN
DnaJ homolog subfamily A member 2	DNAJA2	0.71776	0.6197	0.87718	0.72022	0.63442	0.83842	0.7151	0.57954	0.82887	0.70561	0.60834	0.88502	0.71995	0.64343	0.89329
Bromodomain-containing protein 4	BRD4	0.75105	0.63421	0.85684	0.83682	0.6214	0.88157	0.7237	0.63303	0.83687	NaN	NaN	NaN	NaN	NaN	NaN
Protein CutA	CUTA	1.0987	0.8466	0.81156	1.0851	0.87511	0.79264	1.1359	0.94212	0.86739	1.0248	0.80518	0.79468	1.1716	0.77639	0.74502
Sphingomyelin phosphodiesterase 2	SMPD2	NaN	NaN	NaN	NaN	NaN	NaN	NaN	NaN	NaN	NaN	NaN	NaN	NaN	NaN	NaN
F-box-like/WD repeat-containing protein TBL1X;F-box-like/WD repeat-containing protein TBL1Y	TBL1X;TBL1Y	NaN	NaN	NaN	NaN	NaN	NaN	NaN	NaN	NaN	NaN	NaN	NaN	NaN	NaN	NaN
Cathepsin L2	CTSV	NaN	NaN	NaN	NaN	NaN	NaN	NaN	NaN	NaN	NaN	NaN	NaN	NaN	NaN	NaN
Checkpoint protein HUS1	HUS1	NaN	NaN	NaN	NaN	NaN	NaN	NaN	NaN	NaN	NaN	NaN	NaN	NaN	NaN	NaN
Prefoldin subunit 1	PFDN1	0.87391	0.81059	0.92486	0.90665	0.82109	0.92486	0.87032	0.83755	0.95373	0.86959	0.74016	0.86388	0.8795	0.74971	0.90732
Protein phosphatase 1 regulatory subunit 11	PPP1R11	0.75951	0.73555	1.0813	0.84987	0.99066	1.2051	0.79799	0.94473	1.3263	0.72387	0.71523	0.83474	NaN	NaN	NaN
Ribonuclease H1	RNASEH1	0.58195	0.52622	0.92044	NaN	NaN	NaN	0.58195	0.52622	0.92044	NaN	NaN	NaN	NaN	NaN	NaN
mRNA-capping enzyme;Polynucleotide 5-triphosphatase;mRNA guanylyltransferase	RNGTT	0.89996	0.77862	0.86617	0.90996	0.76862	0.89134	0.87501	0.78579	0.84667	1.0044	0.83975	0.81393	0.83903	0.6156	0.81543
Immunoglobulin superfamily member 3	IGSF3	0.66963	0.62729	0.90306	NaN	NaN	NaN	NaN	NaN	NaN	NaN	NaN	NaN	NaN	NaN	NaN
WD repeat-containing protein 1	WDR1	1.0357	0.97847	0.99348	1.0669	0.99352	0.95545	1.0686	1.0401	1.0139	0.94632	0.91409	0.96469	0.99979	0.98131	1.0106
Probable phospholipid-transporting ATPase IIA;Phospholipid-transporting ATPase	ATP9A	NaN	NaN	NaN	NaN	NaN	NaN	NaN	NaN	NaN	NaN	NaN	NaN	NaN	NaN	NaN
NEDD4-binding protein 1	N4BP1	NaN	NaN	NaN	NaN	NaN	NaN	NaN	NaN	NaN	NaN	NaN	NaN	NaN	NaN	NaN
Rho-associated protein kinase 2	ROCK2	0.8411	0.81352	0.98589	0.88998	0.84559	0.98454	0.83058	0.8012	0.99229	0.78675	0.81351	0.99034	0.88861	0.85042	1.0253
Copine-3	CPNE3	1.0153	0.89065	0.89529	1.0426	0.93957	0.90057	0.99601	0.90342	0.91993	1.0336	0.87459	0.87631	1.0149	0.84926	0.8974
DEP domain-containing protein 5	DEPDC5	NaN	NaN	NaN	NaN	NaN	NaN	NaN	NaN	NaN	NaN	NaN	NaN	NaN	NaN	NaN
Autophagy-related protein 13	ATG13	NaN	NaN	NaN	NaN	NaN	NaN	NaN	NaN	NaN	NaN	NaN	NaN	NaN	NaN	NaN
Huntingtin-interacting protein 1-related protein	HIP1R	0.83672	0.74339	0.86305	0.83672	0.75919	0.88474	0.82854	0.75008	0.86164	0.7929	0.69637	0.8341	0.89202	0.69678	0.71606
E3 ubiquitin-protein ligase BRE1B	RNF40	0.7322	0.55488	0.77003	0.74895	0.57952	0.77121	0.73029	0.54454	0.77168	0.69108	0.5296	0.77337	0.77122	0.56347	0.71722
Lysine-specific demethylase PHF2	PHF2	0.62185	1.0072	1.1296	0.77686	0.74024	0.99394	NaN	NaN	NaN	NaN	NaN	NaN	NaN	NaN	NaN
Zinc finger CCCH domain-containing protein 11A	ZC3H11A	0.81762	0.85146	0.9319	0.81762	0.82382	0.92542	0.85207	0.85398	0.98283	0.78657	0.85146	0.928	0.88589	0.77166	0.83753
Clustered mitochondria protein homolog	CLUH	0.50696	0.37332	0.71702	NaN	NaN	NaN	NaN	NaN	NaN	NaN	NaN	NaN	NaN	NaN	NaN
TSC22 domain family protein 2	TSC22D2	0.77843	0.63091	0.80753	0.79893	0.58353	0.76151	0.81944	0.64763	0.71831	NaN	NaN	NaN	NaN	NaN	NaN
Nephrocystin-4	NPHP4	NaN	NaN	NaN	NaN	NaN	NaN	NaN	NaN	NaN	NaN	NaN	NaN	NaN	NaN	NaN
Lysine-specific demethylase 4A	KDM4A	0.81006	0.28223	0.38123	0.81006	0.28223	0.38123	NaN	NaN	NaN	NaN	NaN	NaN	NaN	NaN	NaN
DnaJ homolog subfamily C member 13	DNAJC13	0.79873	0.79587	1.0119	0.79873	0.79587	1.0008	0.78803	0.79167	1.0311	0.80746	0.86981	0.92782	0.77308	0.76556	0.97308
Serine/threonine-protein phosphatase 6 regulatory subunit 2	PPP6R2	0.73481	0.73634	0.96378	0.66708	0.78068	0.88805	0.5882	0.44895	0.88951	0.87384	0.91586	1.0586	NaN	NaN	NaN
CCR4-NOT transcription complex subunit 3	CNOT3	0.65901	0.65906	1.0054	0.67344	0.69498	1.0464	0.66573	0.66664	0.90422	0.59613	0.45862	0.83742	0.55762	0.50508	1.0326
Calcium-responsive transactivator	SS18L1	NaN	NaN	NaN	NaN	NaN	NaN	NaN	NaN	NaN	NaN	NaN	NaN	NaN	NaN	NaN
Paired amphipathic helix protein Sin3b	SIN3B	0.86384	0.58689	0.66686	NaN	NaN	NaN	0.86384	0.58689	0.66686	NaN	NaN	NaN	NaN	NaN	NaN
DnaJ homolog subfamily B member 6	DNAJB6	0.5623	0.33314	0.62697	0.65126	0.40636	0.62322	0.52262	0.34658	0.6268	NaN	NaN	NaN	NaN	NaN	NaN
Xylulose kinase	XYLB	0.92003	0.85559	0.91563	0.89336	0.7516	0.87334	NaN	NaN	NaN	NaN	NaN	NaN	NaN	NaN	NaN
Ubiquinone biosynthesis protein COQ9, mitochondrial	COQ9	0.92506	0.86609	0.9301	NaN	NaN	NaN	0.90701	0.88876	1.0295	0.92064	0.77721	0.9062	0.93489	0.81568	0.92841
Gamma-glutamylcyclotransferase	GGCT	0.91562	0.82617	0.92508	0.94119	0.82617	0.8658	0.94793	0.85809	0.93934	0.95105	0.78308	0.81341	0.88942	0.77562	0.94373
NADH dehydrogenase [ubiquinone] iron-sulfur protein 2, mitochondrial	NDUFS2	0.76344	0.85053	0.96429	0.97469	0.94555	0.98971	0.92954	0.90576	0.92937	0.76299	0.80022	0.95443	0.7265	0.77078	0.97032
Zinc finger protein ZPR1	ZPR1	0.81226	0.7123	0.9169	0.79982	0.68379	0.89028	0.78096	0.71269	0.93279	0.84207	0.70591	0.91972	0.82393	0.73897	0.92658
RNA/RNP complex-1-interacting phosphatase	DUSP11	0.4088	0.49544	1.1586	NaN	NaN	NaN	NaN	NaN	NaN	NaN	NaN	NaN	NaN	NaN	NaN
Protein NipSnap homolog 2	GBAS	0.8427	0.7882	1.011	1.0033	0.75029	0.99817	0.90671	0.84544	1.0245	0.74765	0.80092	1.0347	0.83415	0.79715	0.97273
Hyaluronan mediated motility receptor	HMMR	0.59303	0.32733	0.61558	0.64988	0.31254	0.50338	0.55289	0.38195	0.64558	0.58444	0.32359	0.7311	0.77545	0.31116	0.38248
Programmed cell death protein 6	PDCD6	0.88452	0.79443	0.94131	0.86035	0.82916	0.9422	0.90978	0.84921	0.9422	0.86424	0.77085	0.91918	0.88469	0.7906	0.9223
V-type proton ATPase subunit G 1	ATP6V1G1	0.976	0.8159	0.80505	0.88479	0.72064	0.77959	1.0041	0.8086	0.81054	1.0296	0.85913	0.79407	0.97408	0.82294	0.83602
Vacuolar protein sorting-associated protein 4B	VPS4B	0.60876	0.47621	0.86716	0.61327	0.46047	0.8695	0.60707	0.50665	0.91871	0.61853	0.47784	0.76228	0.53926	0.4188	0.81941
Core histone macro-H2A.1;Histone H2A	H2AFY	1.0312	1.0294	1.0134	1.1247	1.0571	1.0511	1.0164	1.028	1.0178	0.9941	1.0111	1.004	0.95116	0.98354	1.0089
SH3 domain-binding glutamic acid-rich-like protein	SH3BGRL	0.92923	0.9823	1.1229	1.1761	1.2192	0.97826	0.93477	1.0188	1.2275	0.85635	0.88105	1.1054	0.91169	0.9654	1.1687
Filamin-B	FLNB	0.73916	0.72042	0.95543	0.72151	0.71714	0.95359	0.74318	0.72866	0.97527	0.75259	0.71479	0.96628	0.74914	0.72108	0.93651
NADH dehydrogenase [ubiquinone] iron-sulfur protein 6, mitochondrial	NDUFS6	0.89272	0.87725	0.98263	0.87178	0.82182	1.0008	0.71412	0.86729	1.0716	1.0942	0.88448	0.95029	1.0961	1.0218	0.91712
Peroxisomal membrane protein PEX14	PEX14	0.75507	0.67459	0.99079	0.70577	0.67614	0.98495	0.76394	0.73363	1.0453	0.72269	0.619	0.94918	NaN	NaN	NaN
Tripartite motif-containing protein 3	TRIM3	0.72981	0.72706	0.86439	0.74146	0.61526	0.82064	0.72981	0.72706	0.8669	NaN	NaN	NaN	NaN	NaN	NaN
39S ribosomal protein L33, mitochondrial	MRPL33	0.78651	0.80427	1.102	NaN	NaN	NaN	NaN	NaN	NaN	NaN	NaN	NaN	0.78651	0.79167	1.0547
Vesicle-trafficking protein SEC22b	SEC22B	0.93049	0.97293	1.0565	0.90216	0.96781	1.0671	0.9316	1.0338	1.0719	0.90726	0.93705	1.0394	0.97353	0.97325	1.0199
Deformed epidermal autoregulatory factor 1 homolog	DEAF1	NaN	NaN	NaN	NaN	NaN	NaN	NaN	NaN	NaN	NaN	NaN	NaN	NaN	NaN	NaN
Pre-mRNA-processing factor 40 homolog A	PRPF40A	0.8045	0.64387	0.87982	0.81851	0.64387	0.89893	0.80328	0.7283	0.89635	0.81249	0.61689	0.8513	0.7538	0.66183	0.89056
Pre-mRNA-processing factor 40 homolog A	PRPF40A	0.77593	0.7775	0.96621	NaN	NaN	NaN	NaN	NaN	NaN	NaN	NaN	NaN	NaN	NaN	NaN
Transforming acidic coiled-coil-containing protein 1	TACC1	0.75551	0.58527	0.72847	0.82158	0.577	0.66475	0.75551	0.57683	0.7032	0.79491	0.71906	0.81445	NaN	NaN	NaN
Cell division control protein 45 homolog	CDC45	NaN	NaN	NaN	NaN	NaN	NaN	NaN	NaN	NaN	NaN	NaN	NaN	NaN	NaN	NaN
Leucine-rich repeat and calponin homology domain-containing protein 4	LRCH4	0.9668	0.9073	0.95596	0.88774	0.8406	0.98224	NaN	NaN	NaN	NaN	NaN	NaN	NaN	NaN	NaN
Metaxin-2	MTX2	0.99908	0.97192	1.0021	0.99636	0.93617	0.9716	1.0109	0.96037	1.0018	0.99908	0.98442	1.0247	0.95634	0.99553	1.0356
Vacuolar protein sorting-associated protein 26A	VPS26A	0.74369	0.76104	0.97698	0.64188	0.69143	0.96162	0.69099	0.58288	1.0269	0.72138	0.76774	0.96704	0.75707	0.73521	0.99013
NADH dehydrogenase [ubiquinone] 1 beta subcomplex subunit 1	NDUFB1	0.74994	0.79408	1.0438	0.76508	0.82026	1.0309	0.86578	0.9171	1.0657	0.75772	0.80199	1.0966	0.67562	0.70288	1.0385
Mitochondrial-processing peptidase subunit beta	PMPCB	0.8805	0.77705	0.89702	0.89873	0.68685	0.87422	0.83304	0.79384	0.87461	0.87447	0.76876	0.92772	0.89347	0.77134	0.88666
Usherin	USH2A	NaN	NaN	NaN	NaN	NaN	NaN	NaN	NaN	NaN	NaN	NaN	NaN	NaN	NaN	NaN
Histone deacetylase complex subunit SAP30	SAP30	0.87281	0.77598	0.88827	0.90631	0.77798	0.94507	NaN	NaN	NaN	NaN	NaN	NaN	NaN	NaN	NaN
Katanin p60 ATPase-containing subunit A1	KATNA1	0.55052	0.57183	0.99778	0.63385	0.54795	0.90586	0.42981	0.58661	1.4419	NaN	NaN	NaN	NaN	NaN	NaN
Transcription factor E2F6	E2F6	NaN	NaN	NaN	NaN	NaN	NaN	NaN	NaN	NaN	NaN	NaN	NaN	NaN	NaN	NaN
Cytokine receptor-like factor 1	CRLF1	1.5561	1.8661	1.1967	NaN	NaN	NaN	NaN	NaN	NaN	NaN	NaN	NaN	NaN	NaN	NaN
PC4 and SFRS1-interacting protein	PSIP1	0.9057	0.99856	1.0334	0.86592	1.0082	1.051	0.93218	1.034	1.0791	0.85208	0.8963	0.99025	0.93986	0.86625	1.0121
Erlin-1	ERLIN1	1.0696	0.95651	0.85798	1.1676	0.94186	0.88197	1.0529	0.96902	0.80752	1.1021	1.0428	0.79335	0.95176	0.89977	0.91925
NADH dehydrogenase [ubiquinone] iron-sulfur protein 3, mitochondrial	NDUFS3	0.83297	0.7264	0.92883	0.86545	0.75011	0.91955	0.83403	0.73321	0.91436	0.77189	0.65796	0.95507	0.81032	0.71956	0.9441
Serine/arginine-rich splicing factor 10	SRSF10	1.0066	0.87444	0.88387	1.0168	0.88062	0.8941	1.0066	0.88093	0.90904	1.003	0.82489	0.84669	0.97958	0.88244	0.87649
Heat shock factor-binding protein 1	HSBP1	2.1528	0.68835	0.29735	2.0739	0.91413	0.42882	2.294	0.7028	0.29735	NaN	NaN	NaN	NaN	NaN	NaN
KH domain-containing, RNA-binding, signal transduction-associated protein 3	KHDRBS3	0.85713	0.87921	0.99846	0.85713	0.92294	1.1087	NaN	NaN	NaN	NaN	NaN	NaN	NaN	NaN	NaN
Transcriptional adapter 3	TADA3	0.72902	0.59299	0.74218	NaN	NaN	NaN	0.31169	0.20827	0.67865	NaN	NaN	NaN	NaN	NaN	NaN
TAF5-like RNA polymerase II p300/CBP-associated factor-associated factor 65 kDa subunit 5L	TAF5L	1.0178	0.72839	0.89567	NaN	NaN	NaN	0.85647	0.63097	1.0293	NaN	NaN	NaN	NaN	NaN	NaN
Polycomb protein EED	EED	0.74112	0.67566	0.88483	0.7501	0.60963	0.86532	0.7348	0.67566	0.86682	0.73427	0.70132	0.95498	0.73925	0.67354	0.94985
Barrier-to-autointegration factor;Barrier-to-autointegration factor, N-terminally processed	BANF1	0.75851	0.6853	0.95042	0.72803	0.68761	0.98514	0.66907	0.62905	1.0609	0.90408	0.69347	0.86891	0.92426	0.78886	0.92969
Splicing factor 3B subunit 1	SF3B1	0.75699	0.68881	0.92024	0.68854	0.64925	0.90597	0.76627	0.77414	0.95731	0.76794	0.65775	0.93258	0.80009	0.71013	0.89739
Cold shock domain-containing protein E1	CSDE1	0.92657	0.69424	0.72654	0.84565	0.69934	0.73917	0.94248	0.68915	0.73017	0.92474	0.71104	0.72431	0.99275	0.66504	0.70916
WW domain-binding protein 4	WBP4	0.8592	0.7915	0.90215	0.76777	0.77946	0.92001	NaN	NaN	NaN	NaN	NaN	NaN	NaN	NaN	NaN
Interferon-inducible double-stranded RNA-dependent protein kinase activator A	PRKRA	0.74277	0.7313	0.95416	0.68308	0.67847	1.0149	0.7144	0.69377	0.92956	0.73597	0.77266	1.3275	0.78485	0.7313	0.84332
Peptide chain release factor 1, mitochondrial	MTRF1	NaN	NaN	NaN	NaN	NaN	NaN	NaN	NaN	NaN	NaN	NaN	NaN	NaN	NaN	NaN
E3 ubiquitin-protein ligase MYCBP2	MYCBP2	0.8581	0.83179	1.0724	1.1142	1.1213	1.1168	NaN	NaN	NaN	NaN	NaN	NaN	NaN	NaN	NaN
2-amino-3-ketobutyrate coenzyme A ligase, mitochondrial	GCAT	0.62045	0.5645	0.98434	NaN	NaN	NaN	0.62132	0.60338	0.97484	NaN	NaN	NaN	NaN	NaN	NaN
Nucleoplasmin-3	NPM3	0.9989	0.91942	0.98086	0.92876	0.8037	0.97447	0.97012	0.88008	1.0159	1.1428	0.9369	0.90816	0.97278	0.94895	0.98757
Acyl-protein thioesterase 1	LYPLA1	0.76406	0.78031	0.9452	0.78384	0.82014	1.0027	0.68756	0.74972	1.0086	0.79324	0.78209	0.9452	0.76406	0.72336	0.91705
GTPase Era, mitochondrial	ERAL1	0.54524	0.69015	1.0724	NaN	NaN	NaN	NaN	NaN	NaN	0.54524	0.69015	1.0848	NaN	NaN	NaN
Protein CREG1	CREG1	0.92595	0.74471	0.88331	NaN	NaN	NaN	NaN	NaN	NaN	NaN	NaN	NaN	NaN	NaN	NaN
U5 small nuclear ribonucleoprotein 200 kDa helicase	SNRNP200	0.92428	0.72237	0.77737	0.94236	0.73044	0.76601	0.92204	0.72582	0.77927	0.91892	0.72805	0.77802	0.92468	0.71639	0.77745
Mitochondrial tRNA-specific 2-thiouridylase 1	TRMU	0.85966	0.83487	0.98251	NaN	NaN	NaN	NaN	NaN	NaN	NaN	NaN	NaN	NaN	NaN	NaN
TIP41-like protein	TIPRL	0.80506	0.69767	0.9125	0.82242	0.78807	0.94452	0.80976	0.73333	0.86651	0.81413	0.66836	0.90509	0.63732	0.55893	0.9125
Oral-facial-digital syndrome 1 protein	OFD1	NaN	NaN	NaN	NaN	NaN	NaN	NaN	NaN	NaN	NaN	NaN	NaN	NaN	NaN	NaN
Surfeit locus protein 6	SURF6	0.77069	0.4483	0.52315	0.82021	0.49326	0.52684	0.89779	0.45484	0.51256	0.86958	0.44385	0.52829	0.70896	0.38678	0.5342
Protein phosphatase 1B	PPM1B	0.88227	0.75587	0.86341	0.89851	0.86295	0.8992	0.82407	0.7523	0.94879	0.86814	0.71357	0.83716	0.91209	0.7933	0.85885
Small subunit processome component 20 homolog	UTP20	0.94738	0.84516	0.92763	0.96971	0.81101	0.89354	0.94649	0.8612	0.94106	0.94941	0.86556	0.93533	0.90375	0.80375	0.84575
Nuclear pore complex protein Nup155	NUP155	1.0027	0.77285	0.80213	0.89202	0.70607	0.8128	0.99982	0.7952	0.7811	1.0765	0.84541	0.80737	1.009	0.79575	0.81087
Protein XRP2	RP2	0.63309	0.62708	0.95653	NaN	NaN	NaN	0.63309	0.62723	1.0513	NaN	NaN	NaN	NaN	NaN	NaN
WD repeat and HMG-box DNA-binding protein 1	WDHD1	0.78847	0.69002	0.79368	0.74946	0.52292	0.81372	0.76259	0.734	0.82406	0.915	0.68876	0.78679	0.86903	0.75211	0.87265
Cartilage-associated protein	CRTAP	1.0667	1.1127	1.0832	1.1028	1.221	0.92543	0.97022	1.1524	1.1347	NaN	NaN	NaN	1.0291	0.94089	1.0927
Calcium-binding mitochondrial carrier protein Aralar1	SLC25A12	0.88066	0.87586	0.98485	0.92976	0.90406	0.95584	0.96936	0.93932	0.98774	0.82833	0.89799	1.064	0.78842	0.73586	0.95243
Paralemmin-1	PALM	0.85832	1.0314	1.2205	0.71323	0.88424	1.2404	NaN	NaN	NaN	0.76918	1.0397	1.2937	0.82445	0.99771	1.1558
Renin receptor	ATP6AP2	0.97665	0.82238	0.94334	NaN	NaN	NaN	1.0675	1.0177	0.9197	NaN	NaN	NaN	NaN	NaN	NaN
Ribonuclease H2 subunit A	RNASEH2A	1.0224	0.72228	0.67116	1.1258	0.76683	0.62774	1.3196	0.82295	0.71976	0.99653	0.64518	0.62064	0.98882	0.72228	0.69699
Cell division cycle protein 123 homolog	CDC123	0.51426	0.30183	0.62775	0.46093	0.25477	0.62638	0.51563	0.30183	0.63164	NaN	NaN	NaN	NaN	NaN	NaN
Ribonuclease P protein subunit p40	RPP40	0.86636	0.78804	0.99405	0.86636	0.68322	0.96184	0.82166	0.72964	1.0778	0.8064	0.7935	1.0007	0.8793	0.91764	1.2372
Eukaryotic translation initiation factor 3 subunit G	EIF3G	0.87142	0.68984	0.81588	0.85669	0.74075	0.81396	0.86662	0.6643	0.81588	0.82629	0.68988	0.82909	0.87404	0.68714	0.81185
Eukaryotic translation initiation factor 3 subunit J	EIF3J	0.83495	0.71095	0.89057	0.87707	0.72455	0.90732	0.7605	0.71255	0.96159	0.87438	0.6619	0.83107	0.81507	0.76035	0.86388
Carbonyl reductase [NADPH] 3	CBR3	NaN	NaN	NaN	NaN	NaN	NaN	NaN	NaN	NaN	NaN	NaN	NaN	NaN	NaN	NaN
AP-1 complex subunit gamma-like 2	AP1G2	0.97716	0.97837	1.0169	1.0415	1.0486	1.0131	0.88312	0.94617	1.0172	NaN	NaN	NaN	1.136	0.87566	0.88549
CAAX prenyl protease 1 homolog	ZMPSTE24	1.0175	0.98984	0.93648	1.1224	1.0308	0.88591	0.93555	1.0185	1.1243	1.0108	0.976	0.94167	0.92709	0.86948	0.90575
Protein phosphatase 1 regulatory subunit 37	PPP1R37	NaN	NaN	NaN	NaN	NaN	NaN	NaN	NaN	NaN	NaN	NaN	NaN	NaN	NaN	NaN
Isocitrate dehydrogenase [NADP] cytoplasmic	IDH1	0.94669	0.98513	1.0679	0.94669	1.0131	1.1072	0.91587	0.99727	1.1052	1.0073	1.0051	1.0296	0.93738	0.95367	1.0565
Glutamyl-tRNA(Gln) amidotransferase subunit B, mitochondrial	GATB;PET112	0.72713	0.68465	0.94116	0.87605	0.73188	0.96897	NaN	NaN	NaN	NaN	NaN	NaN	0.66799	0.57358	0.82531
Putative hydrolase RBBP9	RBBP9	NaN	NaN	NaN	NaN	NaN	NaN	NaN	NaN	NaN	NaN	NaN	NaN	NaN	NaN	NaN
Signal transducing adapter molecule 2	STAM2	0.66171	0.58718	1.1938	0.62336	0.68258	1.235	NaN	NaN	NaN	NaN	NaN	NaN	NaN	NaN	NaN
Tumor suppressor candidate 2	TUSC2	NaN	NaN	NaN	NaN	NaN	NaN	NaN	NaN	NaN	NaN	NaN	NaN	NaN	NaN	NaN
Diacylglycerol O-acyltransferase 1	DGAT1	1.061	1.0592	1.1019	1.0237	1.0876	1.1243	NaN	NaN	NaN	NaN	NaN	NaN	NaN	NaN	NaN
Cyclin-K	CCNK	0.59182	0.43066	0.8056	0.65282	0.41425	0.80659	0.52194	0.71287	1.016	NaN	NaN	NaN	NaN	NaN	NaN
Short-chain dehydrogenase/reductase 3	DHRS3	NaN	NaN	NaN	NaN	NaN	NaN	NaN	NaN	NaN	NaN	NaN	NaN	NaN	NaN	NaN
PRA1 family protein 3	ARL6IP5	0.78805	0.7531	0.97459	0.80895	0.71957	0.98198	0.83779	0.76554	1.0045	0.75399	0.7541	0.99099	0.77788	0.7163	0.94919
E3 SUMO-protein ligase PIAS1	PIAS1	NaN	NaN	NaN	NaN	NaN	NaN	NaN	NaN	NaN	NaN	NaN	NaN	NaN	NaN	NaN
Pre-mRNA-splicing factor SPF27	BCAS2	0.7469	0.64863	0.91222	0.83209	0.74825	0.966	0.7721	0.6148	0.86459	0.66662	0.59016	0.91885	0.73894	0.64358	0.91882
Dynactin subunit 3	DCTN3	0.91924	0.8032	0.91193	0.85703	0.77144	0.89648	0.86561	0.80527	0.94928	NaN	NaN	NaN	0.97463	0.80823	0.83336
DnaJ homolog subfamily C member 8	DNAJC8	0.87671	0.82308	0.81469	0.85596	0.83416	0.79411	0.87404	0.83066	0.82599	0.93229	0.7705	0.87711	0.87183	0.8213	0.80441
Survival of motor neuron-related-splicing factor 30	SMNDC1	0.6325	0.51172	0.91787	0.63551	0.51024	0.96314	0.70171	0.57496	0.91049	0.54911	0.44107	0.89934	0.60281	0.54287	0.91756
ATP synthase subunit d, mitochondrial	ATP5H	0.82844	0.84397	0.99725	0.88821	0.69657	0.96893	0.71301	0.69548	0.92631	0.84534	1.0779	1.0858	0.70836	0.80013	0.99725
DnaJ homolog subfamily B member 5	DNAJB5	NaN	NaN	NaN	NaN	NaN	NaN	NaN	NaN	NaN	NaN	NaN	NaN	NaN	NaN	NaN
Flotillin-1	FLOT1	1.2342	1.1436	0.91341	1.2529	1.2689	0.92417	1.208	1.0726	0.89886	1.2999	1.142	0.88257	1.1716	1.108	0.94019
Triple functional domain protein	TRIO	0.70781	0.60062	0.80175	0.68397	0.56502	0.80104	0.80859	0.60062	0.80245	NaN	NaN	NaN	NaN	NaN	NaN
ATP synthase subunit g, mitochondrial	ATP5L	0.70261	0.96101	0.92257	0.71705	0.75627	0.88235	0.71795	0.85512	0.84778	0.65955	0.94812	0.98359	0.53404	1.027	0.9051
Carboxypeptidase D	CPD	0.78867	0.83961	1.096	0.80613	0.81598	1.1413	0.7807	0.90296	1.0618	0.77628	0.80784	1.0591	0.80597	0.84733	1.0863
Glutaredoxin-3	GLRX3	0.81129	0.68893	0.8534	0.88533	0.7071	0.85705	0.75984	0.66728	0.90506	0.8484	0.67925	0.84371	0.80628	0.69089	0.83451
Ribosomal L1 domain-containing protein 1	RSL1D1	0.90549	0.61648	0.69558	0.93032	0.61386	0.73935	0.8297	0.59694	0.6998	0.90817	0.62775	0.65661	0.96067	0.6442	0.67931
Wolframin	WFS1	0.95022	0.89288	0.94616	NaN	NaN	NaN	1.0138	0.97927	0.94616	NaN	NaN	NaN	NaN	NaN	NaN
ATP-dependent Clp protease ATP-binding subunit clpX-like, mitochondrial	CLPX	0.50209	0.4025	0.85384	0.52679	0.43937	0.85864	0.50209	0.40291	0.81114	0.47594	0.38004	0.79733	0.49009	0.36085	0.80625
Nebulette	NEBL	1.0287	0.97721	0.97993	0.98365	0.94721	0.93199	NaN	NaN	NaN	NaN	NaN	NaN	NaN	NaN	NaN
Delta(14)-sterol reductase	TM7SF2	NaN	NaN	NaN	NaN	NaN	NaN	NaN	NaN	NaN	NaN	NaN	NaN	NaN	NaN	NaN
Gamma-synuclein	SNCG	1.0946	1.0831	1.0564	0.75548	0.83624	1.1368	1.1026	1.0531	0.97902	1.1271	1.0884	1.0942	1.2403	1.1516	1.0375
Probable cytosolic iron-sulfur protein assembly protein CIAO1	CIAO1	0.95715	0.94657	0.94866	0.82148	0.90128	0.96571	0.93785	0.99677	1.0408	0.997	0.92523	0.90298	1.0017	0.95652	0.82524
AN1-type zinc finger protein 5	ZFAND5	NaN	NaN	NaN	NaN	NaN	NaN	NaN	NaN	NaN	NaN	NaN	NaN	NaN	NaN	NaN
Signal recognition particle subunit SRP72	SRP72	0.98633	0.9041	0.95424	0.98633	0.89912	0.9597	1.0151	0.94725	0.97525	0.95408	0.89974	0.94506	0.98683	0.89564	0.95296
N(G),N(G)-dimethylarginine dimethylaminohydrolase 1	DDAH1	0.93063	0.90438	1.0463	0.90929	0.91007	1.1277	1.0217	1.0197	1.0426	0.92331	0.87623	1.0905	0.83947	0.72879	0.96868
ATP-dependent DNA helicase Q5	RECQL5	1.0289	0.85903	0.83315	0.97944	0.80471	0.7375	NaN	NaN	NaN	NaN	NaN	NaN	NaN	NaN	NaN
Unconventional prefoldin RPB5 interactor 1	URI1	0.85408	1.0102	1.0514	0.88764	1.194	1.1713	1.0263	1.1841	1.0439	0.76382	0.91565	1.0551	0.66991	1.0059	1.3459
Galactosylgalactosylxylosylprotein 3-beta-glucuronosyltransferase 3	B3GAT3	0.89997	0.86164	0.89695	NaN	NaN	NaN	NaN	NaN	NaN	NaN	NaN	NaN	NaN	NaN	NaN
Serine/threonine-protein kinase 17B	STK17B	NaN	NaN	NaN	NaN	NaN	NaN	NaN	NaN	NaN	NaN	NaN	NaN	NaN	NaN	NaN
Metastasis-associated protein MTA2	MTA2	0.88231	0.59566	0.65966	1.0157	0.66014	0.70533	0.81916	0.5507	0.63888	0.88059	0.60579	0.66796	0.90054	0.57644	0.59381
Serine/threonine-protein kinase 10	STK10	0.75468	0.65401	0.88382	0.68881	0.70043	0.91753	0.78779	0.65401	0.8909	0.74489	0.66426	0.98857	0.76459	0.62835	0.84219
Glutamine--fructose-6-phosphate aminotransferase [isomerizing] 2	GFPT2	0.49472	0.47361	1.0026	0.49116	0.43799	0.93346	NaN	NaN	NaN	NaN	NaN	NaN	NaN	NaN	NaN
Ubiquitin-like protein ATG12	ATG12	0.17898	0.50699	2.579	NaN	NaN	NaN	NaN	NaN	NaN	NaN	NaN	NaN	NaN	NaN	NaN
Kelch repeat and BTB domain-containing protein 11	KBTBD11	0.59597	0.64302	1.0664	NaN	NaN	NaN	NaN	NaN	NaN	NaN	NaN	NaN	NaN	NaN	NaN
Mitochondrial import receptor subunit TOM70	TOMM70A	0.85588	0.88604	1.0501	0.82506	0.88236	1.0263	0.86825	0.87972	1.0276	0.90243	0.90864	1.0536	0.84849	0.82955	1.0698
Importin-13	IPO13	NaN	NaN	NaN	NaN	NaN	NaN	NaN	NaN	NaN	NaN	NaN	NaN	NaN	NaN	NaN
TOX high mobility group box family member 4	TOX4	0.69937	0.65466	0.96511	NaN	NaN	NaN	0.83551	0.78613	1.095	NaN	NaN	NaN	0.63057	0.60922	0.8891
Protein transport protein Sec24D	SEC24D	0.57598	0.61687	1.0187	0.5559	0.57275	1.0114	0.62819	0.65607	1.0075	0.52788	0.56442	1.047	0.61164	0.65812	1.0047
E3 UFM1-protein ligase 1	UFL1	0.87581	0.88674	1.0102	0.91157	0.87212	0.9827	0.89222	0.91327	1.0218	0.84161	0.84568	1.012	0.83686	0.86936	1.0279
FERM, RhoGEF and pleckstrin domain-containing protein 2	FARP2	0.64713	0.61849	0.84923	NaN	NaN	NaN	NaN	NaN	NaN	0.93277	0.81119	0.85219	0.64559	0.61849	0.84923
UBX domain-containing protein 7	UBXN7	0.6296	0.69756	1.0356	0.58425	0.64882	1.0995	0.76351	0.71082	0.8906	0.59866	0.66169	1.0655	0.56518	0.69639	1.1445
Kelch-like protein 18	KLHL18	4.6929	3.1946	0.69548	NaN	NaN	NaN	NaN	NaN	NaN	NaN	NaN	NaN	NaN	NaN	NaN
Proline synthase co-transcribed bacterial homolog protein	PROSC	0.67802	0.85281	1.0915	0.75608	0.80299	1.1428	0.85788	0.91067	1.0527	0.65313	0.85316	1.1392	0.59896	0.71106	1.0287
Pre-mRNA-processing factor 6	PRPF6	1.0856	0.96077	0.87671	1.0929	0.98384	0.87172	1.0508	0.93373	0.9123	1.0989	0.95715	0.88492	1.0851	0.98054	0.85689
Protein furry homolog-like	FRYL	0.85121	0.66936	0.87489	0.90436	0.82382	0.98403	0.95163	0.7343	0.78922	0.94353	0.62042	0.69086	0.72654	0.52678	0.81269
Nuclear factor of activated T-cells 5	NFAT5	0.80749	0.47074	0.77095	NaN	NaN	NaN	NaN	NaN	NaN	NaN	NaN	NaN	NaN	NaN	NaN
Endonuclease domain-containing 1 protein	ENDOD1	0.953	0.95548	1.0646	0.89559	0.86683	0.98796	0.76566	0.84998	1.4221	0.95406	1.0558	1.0409	0.99579	1.0283	1.0415
Glutaminase kidney isoform, mitochondrial	GLS	0.66563	0.60305	1.0627	NaN	NaN	NaN	NaN	NaN	NaN	NaN	NaN	NaN	NaN	NaN	NaN
Glutaminase kidney isoform, mitochondrial	GLS	0.79373	0.69531	0.91123	0.82519	0.73299	0.86976	0.73229	0.62596	0.90098	0.83059	0.7068	0.89496	0.7313	0.63036	0.92417
HAUS augmin-like complex subunit 5	HAUS5	0.82456	0.72257	0.83346	0.82248	0.74382	0.85437	0.84693	0.72257	0.77651	NaN	NaN	NaN	NaN	NaN	NaN
Rho-related BTB domain-containing protein 3	RHOBTB3	NaN	NaN	NaN	NaN	NaN	NaN	NaN	NaN	NaN	NaN	NaN	NaN	NaN	NaN	NaN
Protein SOGA1;N-terminal form;C-terminal 80 kDa form	SOGA1	0.47096	0.27033	0.55901	NaN	NaN	NaN	NaN	NaN	NaN	NaN	NaN	NaN	NaN	NaN	NaN
Ubiquitin carboxyl-terminal hydrolase 19;Ubiquitin carboxyl-terminal hydrolase	USP19	0.56749	0.55616	0.94032	0.62832	0.65197	0.93865	0.58023	0.53626	0.9556	0.51405	0.54326	0.96367	0.55001	0.52971	0.93996
AP-2 complex subunit alpha-2	AP2A2	NaN	NaN	NaN	NaN	NaN	NaN	NaN	NaN	NaN	NaN	NaN	NaN	NaN	NaN	NaN
AP-2 complex subunit alpha-2	AP2A2	0.82551	0.79734	0.95933	0.742	0.76981	0.93483	0.79059	0.84433	0.92179	0.82551	0.70495	0.87993	0.84058	0.88693	1.0423
Protein transport protein Sec31A	SEC31A	0.89276	0.8166	0.921	0.97075	0.87016	0.93893	0.82843	0.8054	0.92099	0.89414	0.80077	0.87658	0.91124	0.78565	0.88905
Protein HEXIM1	HEXIM1	0.78045	0.69107	0.88573	0.80744	0.74747	0.92071	0.80188	0.79848	0.9519	0.71404	0.59972	0.84943	0.75359	0.62286	0.89866
Tight junction protein ZO-3	TJP3	0.6568	0.64157	1.1391	0.68908	0.6058	1.0226	0.59629	0.64767	1.1375	0.42621	0.51813	1.2094	NaN	NaN	NaN
G2/mitotic-specific cyclin-B2	CCNB2;CCNB2V	NaN	NaN	NaN	NaN	NaN	NaN	NaN	NaN	NaN	NaN	NaN	NaN	NaN	NaN	NaN
E3 ubiquitin-protein ligase UBR5	UBR5	0.52233	0.48593	0.9147	0.52119	0.50116	0.92007	0.56046	0.48149	0.85893	0.42394	0.33934	0.85237	0.50705	0.45285	0.98946
Splicing factor, arginine/serine-rich 15	SCAF4	0.77183	0.72075	0.9761	0.73697	0.68091	0.98186	0.78307	0.64601	0.85771	NaN	NaN	NaN	NaN	NaN	NaN
NADH dehydrogenase [ubiquinone] 1 beta subcomplex subunit 6	NDUFB6	0.66458	0.66303	1.0637	NaN	NaN	NaN	NaN	NaN	NaN	NaN	NaN	NaN	NaN	NaN	NaN
Mitofusin-2	MFN2	1.0548	0.63415	0.61076	1.0713	0.6123	0.58977	1.053	0.67285	0.65528	0.98318	0.70806	0.58105	1.052	0.67484	0.62009
Snurportin-1	SNUPN	0.64765	0.55722	0.88564	0.62327	0.55722	0.80782	0.71706	0.6011	0.88564	NaN	NaN	NaN	NaN	NaN	NaN
Ubiquitin conjugation factor E4 B	UBE4B	0.97729	0.66625	0.72103	1.0028	0.72144	0.75247	1.0158	0.70471	0.66118	1.0308	0.63509	0.6333	0.87064	0.63144	0.78182
Zinc finger protein-like 1	ZFPL1	0.79074	1.0227	1.0892	0.78509	0.93001	1.1119	0.78828	0.88419	1.0339	NaN	NaN	NaN	0.83523	1.1177	1.0968
Elongator complex protein 1	IKBKAP	0.91145	0.82942	0.94476	0.91837	0.81655	0.95473	0.8424	0.79678	0.95142	0.95274	0.83317	0.9316	0.92407	0.90841	0.98443
NADH dehydrogenase [ubiquinone] 1 alpha subcomplex subunit 3	NDUFA3	NaN	NaN	NaN	NaN	NaN	NaN	NaN	NaN	NaN	NaN	NaN	NaN	NaN	NaN	NaN
NADH dehydrogenase [ubiquinone] 1 beta subcomplex subunit 4	NDUFB4	0.82412	0.84645	0.97804	0.82075	0.82956	1.0587	0.82542	0.85601	1.0198	0.84123	0.87403	0.9569	0.89173	0.83583	0.91762
NADH dehydrogenase [ubiquinone] 1 beta subcomplex subunit 8, mitochondrial	NDUFB8	0.78843	0.68731	0.90943	0.84918	0.69503	0.90943	0.78134	0.71021	0.92139	0.75876	0.71493	0.73235	0.71889	0.58935	0.90177
NADH dehydrogenase [ubiquinone] 1 alpha subcomplex subunit 7	NDUFA7	0.88594	0.71274	0.91257	0.90105	0.82943	0.92268	0.91018	0.68785	0.87152	0.81918	0.69412	0.88152	0.82075	0.90128	1.074
Reticulon-3	RTN3	1.1305	1.1419	1.0365	1.2353	1.2992	1.0753	1.1305	1.085	1.0163	1.1137	1.1511	1.0366	1.0691	1.0969	1.0502
LETM1 and EF-hand domain-containing protein 1, mitochondrial	LETM1	0.84316	0.83249	0.95088	0.85342	0.87078	0.96631	0.90326	0.94282	0.94665	0.81852	0.77852	0.94209	0.82512	0.81312	0.953
Muscleblind-like protein 2	MBLL;MBNL2	0.94509	0.84369	0.88704	NaN	NaN	NaN	0.78672	0.71308	0.95919	0.95444	0.86129	0.8154	NaN	NaN	NaN
Starch-binding domain-containing protein 1	STBD1	0.57636	0.60663	1.0994	0.59587	0.6013	1.0421	0.57636	0.71767	1.2259	NaN	NaN	NaN	NaN	NaN	NaN
Sorting nexin-4	SNX4	0.7885	0.77491	1.0223	0.74786	0.7584	1.0186	0.82697	0.77436	0.93694	0.89692	0.92629	1.1698	NaN	NaN	NaN
Kinesin-like protein KIF20A	KIF20A	0.47779	0.1005	0.24859	0.52132	0.15296	0.18206	0.47779	0.1005	0.2512	NaN	NaN	NaN	NaN	NaN	NaN
Chromosome-associated kinesin KIF4A	KIF4A	1.1086	0.77781	0.71382	1.1339	0.79338	0.73996	1.0883	0.75235	0.65334	1.1229	0.79005	0.7124	1.0954	0.75842	0.73166
Histone acetyltransferase KAT7;Histone acetyltransferase	KAT7	0.71651	0.54034	0.7616	0.5658	0.33951	0.7616	0.69557	0.61777	0.88455	1.4695	1.0214	0.65844	NaN	NaN	NaN
Cyclin-D1-binding protein 1	CCNDBP1	1.1234	0.61364	0.67317	NaN	NaN	NaN	1.1234	0.61364	0.67317	NaN	NaN	NaN	NaN	NaN	NaN
Vesicle-associated membrane protein-associated protein B/C	VAPB	0.6953	0.7099	1.0483	0.62914	0.6935	1.0672	0.69895	0.8706	1.1507	0.70058	0.66803	0.96866	0.70434	0.72349	1.0155
RasGAP-activating-like protein 1	RASAL1	NaN	NaN	NaN	NaN	NaN	NaN	NaN	NaN	NaN	NaN	NaN	NaN	NaN	NaN	NaN
SNARE-associated protein Snapin	SNAPIN	0.6352	0.65624	1.0431	0.63413	0.67326	1.0242	NaN	NaN	NaN	0.5959	0.62995	1.0476	0.67492	0.64453	0.98607
Myelin protein zero-like protein 1	MPZL1	0.29644	0.3498	1.1737	0.31655	0.33314	1.0644	0.29644	0.35137	1.1906	NaN	NaN	NaN	NaN	NaN	NaN
NADH dehydrogenase [ubiquinone] 1 subunit C2;NADH dehydrogenase [ubiquinone] 1 subunit C2, isoform 2	NDUFC2;KCTD14;NDUFC2-KCTD14	0.89075	0.92995	1.0164	0.90633	0.92995	1.0164	0.86395	0.92948	1.0682	NaN	NaN	NaN	0.94445	0.93139	0.99638
Peptidyl-prolyl cis-trans isomerase FKBP9	FKBP9	1.4018	1.3252	0.95434	1.4279	1.335	0.96036	1.2779	1.4166	0.995	1.483	1.2568	0.8747	1.3919	1.1547	0.91193
6-phosphogluconolactonase	PGLS	1.0076	0.99353	1.0903	0.91953	0.97537	1.0906	0.82587	0.93896	1.0895	1.1673	1.2791	1.18	1.0113	0.84101	0.89563
Bifunctional 3-phosphoadenosine 5-phosphosulfate synthase 2;Sulfate adenylyltransferase;Adenylyl-sulfate kinase	PAPSS2	0.78766	0.74506	0.80993	0.96039	0.83165	0.81548	0.8156	0.75087	0.79132	0.78906	0.58865	0.81735	0.74981	0.65165	0.81193
Structural maintenance of chromosomes protein 2	SMC2	0.9603	0.8062	0.83591	1.0037	0.84599	0.85455	0.96256	0.79717	0.82174	0.91517	0.72663	0.82559	0.93675	0.74938	0.7911
Ubiquitin-like modifier-activating enzyme ATG7	ATG7	0.69349	0.6346	0.9602	0.76838	0.73051	0.94124	0.71546	0.71989	1.0332	0.72146	0.59911	1.1548	NaN	NaN	NaN
Phenylalanine--tRNA ligase, mitochondrial	FARS2	0.82182	0.74366	0.956	0.77336	0.67077	0.94182	0.87332	0.79092	0.9704	NaN	NaN	NaN	NaN	NaN	NaN
Zinc finger and BTB domain-containing protein 7A	ZBTB7A	0.79061	0.60169	0.7241	0.82571	0.58499	0.70946	0.59303	0.65895	1.0789	NaN	NaN	NaN	NaN	NaN	NaN
Acyl-protein thioesterase 2	LYPLA2	0.77746	0.75894	0.95128	0.62634	0.64945	0.96537	0.58017	0.55189	1.0159	0.85402	0.80423	0.95086	0.89794	0.79132	0.92596
Importin-7	IPO7	0.80801	0.77196	0.96173	0.8048	0.77418	0.99672	0.81046	0.72853	0.97189	0.79737	0.79233	0.95153	0.80944	0.74539	0.95036
E3 ubiquitin-protein ligase ARIH2	ARIH2	1.0239	0.89431	0.88309	1.0674	0.92872	0.90117	1.0211	0.79649	0.88995	0.96018	0.91859	0.86869	1.0783	0.87381	0.75038
Pre-mRNA-splicing factor SLU7	SLU7	NaN	NaN	NaN	NaN	NaN	NaN	NaN	NaN	NaN	NaN	NaN	NaN	NaN	NaN	NaN
Phosphoacetylglucosamine mutase	PGM3	0.7724	0.76991	1.029	0.86789	0.84962	1.035	0.78666	0.79027	1.0309	0.66649	0.6998	0.98392	0.71058	0.73485	1.0519
Adenylyltransferase and sulfurtransferase MOCS3;Molybdopterin-synthase adenylyltransferase;Molybdopterin-synthase sulfurtransferase	MOCS3	1.2356	1.0366	0.93009	1.1879	0.96686	0.93508	1.5282	1.4096	0.98557	1.3034	1.0102	0.83227	1.3398	0.88659	0.65251
CD2 antigen cytoplasmic tail-binding protein 2	CD2BP2	0.91378	0.82273	0.87782	0.81706	0.79217	0.87414	1.0261	0.91567	0.90872	0.79864	0.79907	0.84992	1.0589	0.81023	0.88151
Tumor necrosis factor receptor superfamily member 6B	TNFRSF6B	0.95533	1.2429	1.336	0.87936	1.3186	1.4094	0.97855	1.3074	1.3206	1.0399	1.1495	1.505	NaN	NaN	NaN
Supervillin	SVIL	NaN	NaN	NaN	NaN	NaN	NaN	NaN	NaN	NaN	NaN	NaN	NaN	NaN	NaN	NaN
BAG family molecular chaperone regulator 4	BAG4	0.73801	0.49957	0.73926	0.75427	0.4804	0.73163	NaN	NaN	NaN	0.74488	0.51888	0.77031	0.67763	0.49957	0.75758
Activator of 90 kDa heat shock protein ATPase homolog 1	AHSA1	0.93377	0.83392	0.92257	0.95306	0.83152	0.89394	0.99371	0.8666	0.90202	0.88181	0.81287	0.93132	0.87734	0.83704	0.94694
Poly(A)-specific ribonuclease PARN	PARN	0.8575	0.71707	0.78296	0.9266	0.73052	0.7642	0.86139	0.76014	0.78624	0.78477	0.67472	0.85233	0.77643	0.69699	0.83582
Proteasome assembly chaperone 1	PSMG1	0.74526	0.70765	0.92967	0.6741	0.69858	0.97434	0.73866	0.70768	0.95466	0.84565	0.75812	0.89682	0.73766	0.73127	0.87667
[truncated: 5,033 more rows]
