# Supplementary material for: Multi-omics analysis reveals RNA polymerase II degradation as a novel mechanism of PF-3758309’s anti-tumor activity
Source: Cell Death Discov. 2025 Aug 25;11:404. doi: 10.1038/s41420-025-02677-5 (PMC12379277; doi:10.1038/s41420-025-02677-5)
Supplement: Supplementary file 10 — Supplementary table S2 [file 41420_2025_2677_MOESM10_ESM.xlsx]

## Sheet: Table S2
Table S2. The list of genes quantified through transcriptomics analysis.
ID	GeneName	PF-3758309-1	PF-3758309-2	PF-3758309-3	Comb-1	Comb-2	Comb-3	Con-1	Con-2	Con-3
ENSG00000000003	TSPAN6	6.55195	3.53187	3.4013	3.16457	4.29197	2.81293	6.73909	6.2992	5.88137
ENSG00000000419	DPM1	12.8705	13.0526	12.6578	10.117	9.84877	12.5652	30.8593	32.6885	23.5949
ENSG00000000457	SCYL3	0.429897	0.572223	0.448203	0.493825	0.512429	0.535414	1.06735	1.0631	0.997643
ENSG00000000460	C1orf112	0.39258	0.462046	0.246194	0.232073	0.306493	0.546343	1.21889	1.71682	1.42941
ENSG00000000938	FGR	0.319406	0.264539	0.38058	0	0.0752053	0.122401	0.0211473	0.0168505	0
ENSG00000000971	CFH	0.015137	0	0	0	0	0	0.0180395	0	0.00887439
ENSG00000001036	FUCA2	12.7573	8.08499	8.73113	7.07646	7.1092	6.24206	12.9413	12.4287	10.8695
ENSG00000001084	GCLC	0.291364	0.20167	0.190942	0.357005	0.493939	0.485699	6.01581	6.36365	5.89324
ENSG00000001167	NFYA	3.7204	3.6172	4.39439	11.0991	9.80336	10.4511	6.22657	6.37459	5.13996
ENSG00000001460	STPG1	0.318693	0.308511	0.276167	0.192287	0.184183	0.0999228	1.7609	1.69199	1.28241
ENSG00000001461	NIPAL3	0.183547	0.18149	0.2187	0.120481	0.12502	0.135651	2.74208	3.14979	2.35969
ENSG00000001497	LAS1L	10.3018	10.0068	10.9869	11.7803	10.7983	10.2203	7.97884	8.27439	7.75973
ENSG00000001561	ENPP4	0.291593	0.141138	0.0315854	0.243603	0.0842603	0.335228	4.09109	4.59398	3.23256
ENSG00000001617	SEMA3F	2.91238	2.72041	2.98313	1.66948	1.24514	2.02654	7.42878	7.72672	8.91167
ENSG00000001626	CFTR	0.217138	0.0308294	0.20698	0.133028	0.153377	0.149779	0.0431289	0.0549853	0.0169736
ENSG00000001629	ANKIB1	5.01464	5.59765	4.90366	5.57937	5.53306	4.67167	4.98702	5.18063	4.20715
ENSG00000001630	CYP51A1	0.393417	0.547835	0.32453	0.679812	0.737488	0.661038	0.270493	0.344852	0.248391
ENSG00000001631	KRIT1	0.13911	0.38091	0.355183	0.142041	0.126336	0.342699	3.2683	3.53836	3.23894
ENSG00000002016	RAD52	4.79628	5.01335	5.60969	5.64847	4.42713	4.9051	4.80421	5.44871	5.48583
ENSG00000002330	BAD	2.81519	4.30449	3.78441	4.64344	4.35948	5.64306	3.31198	2.36485	2.75077
ENSG00000002549	LAP3	6.25412	5.30698	4.5022	4.15749	3.79643	4.19417	14.732	15.667	13.1769
ENSG00000002586	CD99	55.4884	36.06	33.4157	40.5957	41.1306	32.1117	15.3688	15.0268	16.2216
ENSG00000002587	HS3ST1	9.16453	6.75246	6.60222	8.57142	11.6298	8.83491	13.7017	14.0648	16.0921
ENSG00000002726	AOC1	0.354655	0.0686648	0.230498	0.493811	0.375771	0.111198	0.153694	0.122466	0.132315
ENSG00000002745	WNT16	3.25146	3.1	2.92817	3.08835	3.6854	3.99881	36.4062	37.5718	39.898
ENSG00000002746	HECW1	0.114771	0.141017	0.126233	0.21635	0.215147	0.182694	0.483985	0.448524	0.310556
ENSG00000002822	MAD1L1	2.74548	3.66805	3.29162	3.65652	3.07156	3.15632	4.53192	4.3236	4.72881
ENSG00000002834	LASP1	5.25571	3.06789	4.45226	5.24165	5.88314	5.76115	26.0735	28.4113	25.4589
ENSG00000002919	SNX11	1.26505	1.67477	1.38512	1.2917	1.15924	1.53297	4.70621	5.11361	5.57248
ENSG00000003056	M6PR	3.2969	3.23264	3.11155	1.56653	2.04058	2.28916	10.4256	12.3525	8.82233
ENSG00000003096	KLHL13	0	0.0188009	0.0841494	0	0.0561212	0.0202979	0.410306	0.494599	0.258778
ENSG00000003137	CYP26B1	3.90892	4.45041	4.15959	5.52254	5.65245	5.90703	5.58135	5.97643	6.06793
ENSG00000003147	ICA1	1.05872	1.0737	0.901066	0.643472	1.09505	0.753476	1.72737	1.96286	1.46308
ENSG00000003249	DBNDD1	20.8959	20.5247	17.5696	20.3114	13.5512	18.1059	16.0395	16.6171	17.8178
ENSG00000003393	ALS2	1.73348	2.2252	1.86742	2.67926	2.36505	3.12582	2.77336	2.99346	2.51288
ENSG00000003400	CASP10	0.275855	0.397421	0.754047	0.397648	0.309472	0.279825	0.473786	0.547019	0.542257
ENSG00000003402	CFLAR	1.97559	2.16199	1.96924	1.96693	1.91346	2.00698	1.77721	1.71233	1.94429
ENSG00000003436	TFPI	0.0631505	0.112077	0.0501635	0.0967218	0.122669	0.121001	0.677335	0.85954	0.586203
ENSG00000003509	NDUFAF7	2.33007	2.58906	2.53491	1.55163	1.86054	2.56228	2.95795	3.11052	2.85089
ENSG00000003756	RBM5	2.46154	2.62118	2.90464	2.78053	2.4065	2.98027	3.87594	3.71513	3.3185
ENSG00000003987	MTMR7	0.844755	0.807281	0.980735	0.729855	0.803251	0.747051	0.258137	0.3291	0.21588
ENSG00000003989	SLC7A2	0.109176	0.0830405	0.0371673	0.0318504	0.148727	0.125513	1.38474	1.8291	1.11555
ENSG00000004059	ARF5	110.375	82.4491	85.2686	86.393	87.6928	68.7869	87.6407	77.1547	80.0857
ENSG00000004139	SARM1	2.32478	3.4422	3.87804	1.81989	1.98229	3.46174	0.0659655	0.115637	0.0778829
ENSG00000004142	POLDIP2	34.4122	32.6825	44.1889	45.7616	48.9637	40.4304	34.8798	35.2171	31.0461
ENSG00000004399	PLXND1	8.95119	8.73629	10.1979	12.501	11.0671	13.4055	7.57442	8.07327	8.85523
ENSG00000004455	AK2	25.9197	21.5029	21.6239	18.0469	20.0498	18.4384	25.8612	25.5538	24.359
ENSG00000004468	CD38	0.395682	0.153216	0.257162	0.146916	0.0952819	0.124062	0	0.0170791	0
ENSG00000004478	FKBP4	15.7327	11.9882	12.3649	17.5224	16.8207	16.1989	30.6911	31.1679	26.9173
ENSG00000004487	KDM1A	11.5692	11.0875	10.2441	11.4192	11.1043	13.5351	20.8029	22.5107	18.2733
ENSG00000004534	RBM6	13.1193	15.4984	12.5941	14.6543	12.7018	16.1501	10.5239	10.2775	10.0969
ENSG00000004660	CAMKK1	5.81247	7.40965	6.52994	6.7828	5.34914	7.06411	2.48383	2.48379	2.80404
ENSG00000004700	RECQL	2.18647	2.78003	2.64411	1.83269	2.10919	1.57573	2.74184	3.11442	2.92724
ENSG00000004766	VPS50	0.143452	0.111095	0.139849	0.106527	0.0552704	0.179912	0.839254	1.03406	0.917477
ENSG00000004776	HSPB6	7.01655	9.45389	13.5643	19.3	12.1377	22.1418	0.213315	0.509919	0.335804
ENSG00000004777	ARHGAP33	3.28151	3.89368	4.16134	5.12171	3.79974	4.20371	11.3271	9.34838	13.9754
ENSG00000004779	NDUFAB1	22.1153	14.5236	16.5267	14.4772	18.2884	13.9969	33.8402	31.7938	26.9702
ENSG00000004799	PDK4	0.0272828	0	0.032508	0.0278577	0.0867215	0.0940963	0.650284	0.790188	0.543833
ENSG00000004809	SLC22A16	0.0315564	0.033603	0.0376002	0.0322214	0	0	0	0	0
ENSG00000004838	ZMYND10	1.50692	2.19412	1.94211	4.17641	3.19329	3.42949	0.38483	0.467258	0.540897
ENSG00000004848	ARX	0.557295	0.410843	0.255396	0.306405	0.227106	0.295703	0.408711	0.407084	1.00531
ENSG00000004864	SLC25A13	2.55887	2.44173	3.04895	1.08583	1.79574	0.993329	3.14853	3.56597	2.76658
ENSG00000004866	ST7	0.658332	0.623136	0.67547	1.4191	1.51131	1.28243	0.915326	0.946413	0.686152
ENSG00000004897	CDC27	6.179	4.69432	5.38188	6.14317	7.12118	6.0651	12.5745	13.3565	10.6559
ENSG00000004939	SLC4A1	1.84225	2.50804	2.69523	1.04768	1.01303	1.01875	0.0277911	0.0110722	0.0136716
ENSG00000004948	CALCR	0	0.0649614	0	0.0622904	0	0	0.0181756	0	0.0178827
ENSG00000004961	HCCS	7.49777	7.08444	5.97682	6.68532	6.43367	5.64534	8.5579	8.92496	9.37962
ENSG00000004975	DVL2	17.9521	19.1409	19.5506	33.8606	29.4715	33.5408	15.2287	15.5921	15.9831
ENSG00000005001	PRSS22	2.94411	2.75004	2.76945	1.4767	2.2985	2.07831	9.72568	10.0793	13.0816
ENSG00000005007	UPF1	43.7683	57.8884	53.8932	59.0799	52.5412	59.3827	14.9238	14.9954	16.0953
ENSG00000005020	SKAP2	0.982753	0.689733	0.691938	0.433313	0.757284	0.487875	3.46035	3.66927	3.27364
ENSG00000005022	SLC25A5	61.481	38.4233	40.1537	49.6002	52.0784	39.5928	167.11	161.723	153.093
ENSG00000005059	CCDC109B	2.83507	2.2458	2.71892	3.91858	3.33356	3.73629	3.85253	4.58	3.50666
ENSG00000005073	HOXA11	1.0154	1.59343	1.14619	1.2005	0.396368	0.921589	1.43301	2.00458	1.40992
ENSG00000005075	POLR2J	42.1282	35.7527	33.8258	48.0329	38.5628	38.9132	43.2662	40.005	45.5029
ENSG00000005100	DHX33	35.6099	36.0413	38.252	46.9939	47.6743	43.8835	6.09296	6.9086	5.76088
ENSG00000005102	MEOX1	0.182181	0.145497	0.0542681	0	0.0482569	0.366525	0.0814176	0	0.0534037
ENSG00000005108	THSD7A	0.0112811	0	0.0806499	0.0115188	0	0.0259384	0	0.0107125	0
ENSG00000005156	LIG3	0.753927	0.934933	0.727753	0.808791	0.758369	0.59246	1.54108	2.03451	1.77362
ENSG00000005175	RPAP3	0.366596	0.195186	0.191103	0.280741	0.436976	0.395114	5.28364	5.21093	4.02984
ENSG00000005187	ACSM3	0.126097	0.0167843	0.0939043	0.0160942	0.116904	0.0906037	0.488395	0.613676	0.554451
ENSG00000005189	AC004381.6	0.929027	0.925455	0.964123	0.948603	1.30187	0.654611	2.17862	2.27666	2.44219
ENSG00000005194	CIAPIN1	5.37575	5.68698	5.77735	3.69523	3.31325	3.95855	11.6825	11.3774	9.59913
ENSG00000005206	SPPL2B	9.92552	13.0919	12.1973	8.28077	8.37288	7.75298	14.2501	12.4302	20.0929
ENSG00000005238	FAM214B	1.07728	0.839876	0.985624	1.21784	1.20257	1.43753	2.54477	2.67621	2.94361
ENSG00000005243	COPZ2	1.86502	1.41855	1.3492	1.15619	1.19975	1.37835	0.0396898	0.0316254	0.0781003
ENSG00000005249	PRKAR2B	0.256975	0.212832	0.238149	0.233235	0.393286	0.262604	2.87534	3.47057	2.61139
ENSG00000005302	MSL3	0.929996	1.07115	0.791508	0.658901	0.723943	0.589131	1.27796	1.568	1.42427
ENSG00000005339	CREBBP	11.5971	13.9601	12.9946	13.1203	9.59056	11.4814	4.41958	5.33258	5.21612
ENSG00000005379	BZRAP1	2.48667	3.14515	3.07937	2.19535	1.9444	2.09727	0.0647048	0.0257789	0.095493
ENSG00000005381	MPO	0.0349662	0.148936	0.083326	0	0.0370481	0	0	0.016602	0
ENSG00000005421	PON1	0	0.0463584	0	0.0889046	0	0.0500496	0.0259413	0.0620113	0.0510465
ENSG00000005436	GCFC2	0.902403	0.81679	0.96771	0.299461	0.884422	0.492785	2.15087	2.3137	2.16912
ENSG00000005448	WDR54	7.54402	7.48244	7.44792	9.72778	7.99319	7.87998	19.8049	15.8628	17.9188
ENSG00000005471	ABCB4	0.0164519	0	0.0196029	0	0	0	0.00980328	0	0.0192906
ENSG00000005483	KMT2E	17.7332	19.2814	17.5018	24.2561	23.9814	23.1961	2.92017	2.77699	2.27031
ENSG00000005486	RHBDD2	21.5671	13.1771	14.4436	12.1196	14.0746	12.4843	18.4191	18.082	18.6849
ENSG00000005513	SOX8	3.50511	3.9398	4.93878	3.06769	3.18326	2.65444	4.24351	3.32846	5.16998
ENSG00000005700	IBTK	0.749188	0.767672	0.505287	0.303103	0.404386	0.292516	5.49183	5.53037	4.33426
ENSG00000005801	ZNF195	4.27598	3.42648	4.52883	4.03532	4.07294	3.59999	4.65837	4.72698	4.38072
ENSG00000005810	MYCBP2	1.02839	1.30917	0.930529	1.42113	1.41733	1.09339	1.50203	1.9825	1.63649
ENSG00000005812	FBXL3	0.696362	0.59322	0.808987	0.888795	1.01451	0.920653	3.79674	3.3394	2.76594
ENSG00000005844	ITGAL	0.190499	0.121712	0.0226984	0.0778052	0.121105	0.175205	0.0454053	0.0361797	0.0223368
ENSG00000005882	PDK2	0.697321	0.431156	0.723664	1.19435	0.929507	0.82753	2.8684	3.43905	3.05955
ENSG00000005884	ITGA3	92.8769	90.583	94.0143	104.441	96.3278	85.8222	63.3776	68.2673	69.6419
ENSG00000005889	ZFX	4.92509	5.05565	4.82798	4.68061	5.01595	4.59555	2.06488	2.0016	1.78365
ENSG00000005893	LAMP2	4.10523	3.13606	2.76475	2.6654	3.14405	2.23153	8.3224	9.40687	7.82203
ENSG00000005961	ITGA2B	1.53253	1.93939	1.66726	1.51947	1.52964	1.96613	2.23666	1.82439	2.30479
ENSG00000005981	ASB4	0	0	0	0.10935	0	0	0.0638139	0.025424	0.0470892
ENSG00000006007	GDE1	3.90868	3.21082	4.09175	3.4494	4.49638	5.32811	7.36987	8.13921	6.26901
ENSG00000006015	C19orf60	12.073	12.5833	10.7671	12.1033	11.7452	10.1363	24.8737	22.4601	28.3122
ENSG00000006016	CRLF1	42.5676	27.6233	30.9579	30.9925	31.0347	25.0324	17.8918	17.3405	19.6632
ENSG00000006025	OSBPL7	18.6287	23.4527	21.6153	25.6873	19.3204	21.9987	3.93487	4.16861	5.15828
ENSG00000006042	TMEM98	2.472	1.82238	1.95419	1.4562	2.11549	1.28433	4.61728	3.89355	3.5256
ENSG00000006047	YBX2	0.694145	0.653876	0.858901	0.545209	0.4526	0.491089	2.52946	2.10425	2.78609
ENSG00000006059	KRT33A	0.287391	0.10201	0.228289	0.978157	1.52251	1.21146	0	0	0.0561631
ENSG00000006062	MAP3K14	10.2813	10.9032	9.71493	12.1759	11.4961	12.9582	2.56101	2.38076	2.85323
ENSG00000006071	ABCC8	0.0727594	0	0.0216736	0.0928658	0.0578186	0.167295	0.0108389	0.0259097	0
ENSG00000006118	TMEM132A	68.8096	60.6871	67.1583	56.5989	54.078	51.2106	36.8794	36.9218	46.0771
ENSG00000006125	AP2B1	12.789	12.1822	11.5014	8.03087	9.74528	8.57505	20.7897	24.2426	17.587
ENSG00000006128	TAC1	2.28558	2.99012	2.72332	1.26689	2.07571	1.50149	0	0	0
ENSG00000006194	ZNF263	24.1611	20.7753	26.5463	30.6701	34.3272	27.7562	3.89279	3.84358	3.07029
ENSG00000006210	CX3CL1	0.144248	0.219433	0.270089	0.0420822	0.0218338	0.0710716	0	0	0
ENSG00000006282	SPATA20	15.0158	20.0977	16.4052	20.8989	17.1336	16.705	17.2067	14.5332	19.5704
ENSG00000006283	CACNA1G	0.660328	0.851898	0.771665	0.9206	0.686189	0.802938	1.32419	1.23601	1.31029
ENSG00000006327	TNFRSF12A	26.1526	25.9306	29.651	16.6217	20.4288	19.8651	91.7528	89.4552	99.192
ENSG00000006432	MAP3K9	3.2052	3.27529	3.6293	7.60252	7.70964	9.50963	1.63112	2.01336	1.94331
ENSG00000006451	RALA	2.92669	3.54636	2.68555	3.33185	3.77816	3.24862	9.50144	9.15216	7.3761
ENSG00000006453	BAIAP2L1	9.30206	8.78348	10.1957	10.0753	9.747	9.33514	13.7959	13.1035	12.9559
ENSG00000006459	KDM7A	1.18976	1.253	1.21511	0.707541	1.05281	0.75154	2.04894	2.23478	1.88561
ENSG00000006468	ETV1	0.0256429	0.013653	0.015277	0.0392748	0	0.0294801	2.01695	1.69236	1.34551
ENSG00000006530	AGK	0.659108	0.521378	0.493644	0.63454	0.798115	0.541242	3.25418	3.34405	2.70491
ENSG00000006534	ALDH3B1	2.88411	2.47674	2.59399	2.16591	2.38551	2.50281	5.61028	5.76022	5.85804
ENSG00000006555	TTC22	0.305427	0.281871	0.363924	0.561354	0.366761	0.421359	0.339726	0.454388	0.477502
ENSG00000006576	PHTF2	0.199638	0.227771	0.237873	0.436811	0.54392	0.344269	2.86352	2.84366	2.65017
ENSG00000006606	CCL26	0.349266	0	0.208079	0.356626	0.185031	0.200766	0.208118	0.248748	0.409529
ENSG00000006607	FARP2	5.30357	6.1212	7.13472	5.87825	6.75227	6.46108	1.59542	1.9211	1.47944
ENSG00000006611	USH1C	2.16212	3.1858	2.57621	3.51688	2.87688	2.8903	4.49424	4.2018	4.21546
ENSG00000006625	GGCT	2.85646	1.8908	1.83975	1.81305	3.27192	1.77508	4.83025	5.49831	4.97871
ENSG00000006634	DBF4	1.61411	1.51827	0.769298	1.92281	2.02375	1.67008	6.82881	6.56533	5.6936
ENSG00000006638	TBXA2R	0.397285	0.32904	0.157791	1.39726	0.608024	1.26871	2.02537	1.88632	1.60454
ENSG00000006652	IFRD1	1.778	2.31405	1.88313	1.69779	1.91874	1.8548	5.3856	5.70614	5.48219
ENSG00000006695	COX10	4.15893	3.72504	3.56608	3.33375	3.50053	4.60254	4.37738	3.8386	3.57763
ENSG00000006704	GTF2IRD1	5.52134	7.35434	5.51624	5.05648	4.24181	4.8861	5.3477	5.44127	6.50737
ENSG00000006712	PAF1	61.8765	67.9563	62.2194	90.9722	77.3115	86.8081	26.5997	26.3073	24.9519
ENSG00000006715	VPS41	1.21695	1.09392	0.809751	0.726189	0.954493	0.617764	3.71991	3.66195	2.8909
ENSG00000006740	ARHGAP44	4.05169	4.07399	4.57442	5.20863	4.22255	4.16929	1.18736	1.46331	1.04361
ENSG00000006744	ELAC2	9.59901	9.84911	9.33053	8.72988	8.85289	9.13662	14.4963	15.2597	14.6386
ENSG00000006747	SCIN	0.0106075	0	0	0.010831	0.0112391	0	0.00632073	0.0201458	0
ENSG00000006756	ARSD	1.03473	0.70966	0.940352	0.626758	0.706116	0.342758	1.24359	1.27403	1.29552
ENSG00000006757	PNPLA4	0.609109	0.152615	0.426922	0.256095	0.303706	0.370725	3.82167	3.41944	3.61304
ENSG00000006788	MYH13	0.0194189	0.0413568	0.0694143	0	0.0205751	0	0	0.00922014	0.0113848
ENSG00000006831	ADIPOR2	9.01924	7.34832	7.79755	16.5767	16.4456	16.108	11.1611	11.7416	8.47264
ENSG00000006837	CDKL3	1.77455	1.80375	2.06636	0.78243	0.811907	0.78822	0.12016	0.229789	0.189158
ENSG00000007001	UPP2	0	0.0443987	0.09936	0.0425732	0.044177	0.0479339	0.0248447	0.0197966	0.0488886
ENSG00000007038	PRSS21	0.877515	0.266979	0.298737	0	0.0664116	0.504414	0.0373492	0.0892812	0.0734945
ENSG00000007047	MARK4	2.99537	4.21347	3.37077	5.53171	4.76057	7.16355	10.7753	10.9826	12.1518
ENSG00000007062	PROM1	0.199017	0.123622	0.256894	0.118539	0.140577	0.266931	1.32424	1.48827	1.10844
ENSG00000007080	CCDC124	94.6963	83.5175	81.4166	97.9051	75.3099	90.3382	111.571	104.664	127.8
ENSG00000007129	CEACAM21	0.188326	0	0.0747983	0	0	0	0	0	0.0736068
ENSG00000007168	PAFAH1B1	6.09855	6.99487	6.16392	6.39745	6.28484	6.83675	9.29283	10.5596	8.28035
ENSG00000007171	NOS2	0.147618	0.188631	0.140712	0.0602916	0.0312815	0.101825	0.0351848	0.0140179	0.0346178
ENSG00000007174	DNAH9	0.0363047	0.054123	0.0605611	0.0148279	0.0538528	0.0250425	0.0259596	0.00344751	0.00425688
ENSG00000007202	KIAA0100	6.11448	7.52039	6.44245	7.49744	6.94533	8.33406	7.31078	7.68895	7.09122
ENSG00000007216	SLC13A2	0.267525	0.529055	0.500912	0.780464	0.809867	0.878738	0	0	0
ENSG00000007237	GAS7	0.219726	0.142986	0.203629	0.049857	0.284544	0.0561348	0.778301	0.782448	0.565373
ENSG00000007255	TRAPPC6A	66.3366	44.7473	42.6698	54.2415	42.9838	37.2202	19.2917	17.5679	22.5445
ENSG00000007264	MATK	0.0297732	0	0	0	0	0	0	0	0.0174552
ENSG00000007312	CD79B	0.474196	0.378713	0.0706268	0.363141	0.125607	0.0681445	0.247241	0.168862	0.0347509
ENSG00000007314	SCN4A	0.657791	0.684533	0.659081	1.00748	0.760314	0.72185	0.677022	0.716916	0.622288
ENSG00000007341	ST7L	0.577617	0.728383	0.597685	0.682913	0.644219	0.594153	0.905755	0.844412	0.891159
ENSG00000007350	TKTL1	0.0675566	0.035969	0	0.206941	0.143158	0.077666	0	0.016038	0.0198033
ENSG00000007372	PAX6	0.316943	0.195394	0.258389	0.264007	0.229767	0.182186	0.387656	0.443535	0.410748
ENSG00000007376	RPUSD1	171.601	197.855	170.831	202.222	147.568	167.13	30.6174	33.1487	41.2182
ENSG00000007384	RHBDF1	9.35846	10.7936	9.29733	15.1149	12.8664	14.7394	6.87714	6.52812	9.44342
ENSG00000007392	LUC7L	2.35562	2.5084	2.23591	1.97721	1.396	1.92782	5.34102	4.61599	5.27836
ENSG00000007402	CACNA2D2	4.56344	5.44087	4.60091	4.85873	3.88465	5.67231	3.99751	3.98159	3.85305
ENSG00000007516	BAIAP3	15.8477	20.2079	22.0619	19.5204	16.8337	18.8188	15.3721	12.8202	18.2998
ENSG00000007520	TSR3	15.0766	14.9982	15.0095	15.7994	17.0252	15.1661	34.6938	33.0605	34.8325
ENSG00000007541	PIGQ	6.69975	7.54429	7.89115	3.89225	3.42694	3.31997	3.13182	2.76057	3.25065
ENSG00000007545	CRAMP1	11.8829	14.1432	13.5798	19.4253	18.9558	19.0951	2.80772	2.43299	2.81427
ENSG00000007866	TEAD3	10.4024	12.9735	14.9026	10.9522	10.1212	14.3323	13.5789	14.5482	16.0415
ENSG00000007908	SELE	0.16134	0.171804	0.0640802	0.0549134	0.0569821	0.0309139	0	0	0
ENSG00000007923	DNAJC11	22.1938	26.9393	28.6987	30.5125	26.8819	27.2996	6.44614	7.79671	5.92987
ENSG00000007944	MYLIP	2.35769	1.86131	1.6468	2.11683	2.84262	3.27129	3.22155	3.58991	3.33645
ENSG00000007952	NOX1	1.56003	3.21858	2.61395	3.33513	3.87401	4.20345	0.261444	0.300911	0.285812
ENSG00000007968	E2F2	1.51374	1.37133	2.36898	4.01405	4.3089	3.92208	4.18689	4.06563	4.09293
ENSG00000008018	PSMB1	13.3893	9.25294	10.6141	11.0488	14.5339	10.6808	77.569	73.2512	71.545
ENSG00000008056	SYN1	5.68621	7.65057	7.04992	6.74755	5.61769	6.66962	0.183149	0.218904	0.292822
ENSG00000008083	JARID2	15.2294	18.509	15.0445	19.7153	19.307	23.1639	6.55879	7.26989	6.30889
ENSG00000008086	CDKL5	0.0945845	0.0587527	0.0187833	0.104626	0.0668107	0.135923	0.272409	0.329332	0.22643
ENSG00000008118	CAMK1G	0.368583	0.0490609	0.329381	0.423393	0.24408	0.264836	0	0	0
ENSG00000008128	CDK11A	4.77323	4.97109	5.9999	6.50734	7.1971	6.51264	0.250043	0.249048	0.107631
ENSG00000008130	NADK	47.3021	56.1446	55.3593	45.2703	41.0422	43.3619	17.7663	18.0451	19.4006
ENSG00000008226	DLEC1	0.635825	0.897501	0.792837	0.724714	0.783351	0.662974	0.0616767	0.0631864	0.0693518
ENSG00000008256	CYTH3	7.79059	9.20004	8.47328	33.8131	28.4969	31.8477	4.86989	5.45273	4.59229
ENSG00000008277	ADAM22	0.242559	0.387436	0.445565	0.412784	0.374793	0.487999	1.02981	1.22365	1.00729
ENSG00000008282	SYPL1	2.41833	1.59193	1.7289	1.1224	1.67715	1.66813	19.0477	19.1232	14.8224
ENSG00000008283	CYB561	3.8007	3.0354	3.31362	2.62663	3.56045	2.23801	10.7437	11.8288	11.4944
ENSG00000008294	SPAG9	5.81259	7.04558	5.57505	5.84037	6.01672	6.56392	7.47984	7.26657	6.44694
ENSG00000008300	CELSR3	4.84347	5.83897	7.62422	7.26858	7.58949	7.73427	2.12883	2.04229	2.66765
ENSG00000008311	AASS	0.268549	0.114386	0.0959947	0.109683	0.0284538	0.0617471	1.12015	1.30058	1.14933
ENSG00000008323	PLEKHG6	2.43109	2.21894	2.82773	3.33931	2.42251	4.02596	6.17389	6.38979	6.44768
ENSG00000008324	SS18L2	2.55869	2.11916	2.03249	2.70937	3.5143	2.94158	10.3338	10.7088	10.1117
ENSG00000008382	MPND	10.8308	16.4029	17.1352	12.7179	12.3682	14.3885	6.59722	5.48532	7.93725
ENSG00000008394	MGST1	5.79997	4.0586	4.20571	4.29782	5.12694	3.63877	6.17152	5.55488	4.85765
ENSG00000008405	CRY1	2.63047	2.74919	2.96013	2.83511	3.19998	3.58411	2.16247	2.6598	2.39892
ENSG00000008438	PGLYRP1	0.342475	0.547029	0.816132	0.699383	0.907163	0.590585	1.73461	1.54477	3.21253
ENSG00000008441	NFIX	3.56061	2.66657	3.63646	2.37715	2.63253	2.0917	6.48159	6.34432	5.4825
ENSG00000008513	ST3GAL1	0.579096	0.391049	0.723664	1.39893	1.22715	0.925559	1.73376	1.95151	1.33319
ENSG00000008516	MMP25	5.19937	7.15937	7.72616	2.44089	1.45639	2.95436	1.44225	0.993143	1.5066
ENSG00000008517	IL32	13.3319	15.0966	15.931	6.04141	3.74512	6.00707	1.16758	1.29518	1.50916
ENSG00000008710	PKD1	4.82998	5.68873	5.81844	9.76841	7.64813	10.1494	10.1089	9.7733	14.0492
ENSG00000008735	MAPK8IP2	2.59076	3.91569	4.05784	4.07469	3.20989	3.43482	3.98391	4.11685	4.7649
ENSG00000008838	MED24	14.0079	15.5764	15.699	13.1097	10.4325	12.0323	14.8367	14.5716	16.4975
ENSG00000008853	RHOBTB2	10.3242	10.5149	14.8467	5.75875	5.75732	6.26846	1.89805	2.0017	2.09815
ENSG00000008869	HEATR5B	2.68938	2.9438	2.20195	2.2398	2.48337	2.10728	2.46199	2.9676	2.73061
ENSG00000008952	SEC62	9.67292	7.91564	7.61573	9.73384	10.8091	10.3159	5.69897	6.73402	5.55243
ENSG00000008988	RPS20	809.892	487.013	425.003	454.114	498.549	374.512	263.591	242.384	238.13
ENSG00000009307	CSDE1	18.1159	11.2473	13.7548	8.25751	13.8364	10.0332	47.693	54.0303	42.4959
ENSG00000009335	UBE3C	12.2087	11.9611	13.7981	9.48945	10.5979	10.4999	9.10753	10.3173	7.54177
ENSG00000009413	REV3L	2.11356	1.94421	1.82078	1.24622	1.3142	1.16358	1.30672	1.71965	1.32056
ENSG00000009709	PAX7	0	0	0.02327	0	0.0206925	0	0	0	0
ENSG00000009724	MASP2	19.7799	20.1362	20.6999	35.9513	27.3493	28.1414	0.743126	0.702299	0.578119
ENSG00000009765	IYD	0	0.0253401	0.0141772	0	0	0.0136789	0	0	0
ENSG00000009780	FAM76A	0.213941	0.0650902	0	0.031207	0.194296	0.140546	2.13076	2.36535	1.70223
ENSG00000009790	TRAF3IP3	0.477255	0.338805	0.417017	0.292387	0.455103	0.676696	0.0568768	0.0151068	0.0373068
ENSG00000009830	POMT2	4.1639	3.92234	4.55038	3.91201	4.02024	3.86642	3.38407	3.12347	3.67621
ENSG00000009844	VTA1	5.34792	5.15241	4.38972	2.98167	3.79555	3.31808	5.12905	4.98167	4.29989
ENSG00000009950	MLXIPL	24.5558	30.8654	28.618	28.7597	22.5994	24.4918	31.9191	28.4001	36.7489
ENSG00000009954	BAZ1B	24.6477	28.7219	27.0146	33.2527	33.4312	30.0643	13.8849	17.0312	12.6568
ENSG00000010017	RANBP9	6.55685	6.86442	7.72485	9.32789	8.00104	9.61311	11.1944	12.2254	9.86938
ENSG00000010030	ETV7	0.623206	0.497718	0.618803	0.212113	0.27513	0.119411	0.959326	1.03565	0.852524
ENSG00000010072	SPRTN	1.29428	1.26708	1.64166	2.04628	3.38412	2.51994	1.43051	2.1112	1.60327
ENSG00000010165	METTL13	8.05402	9.19386	10.2107	13.5856	12.459	12.1481	10.6542	10.3861	9.78364
ENSG00000010219	DYRK4	0.576779	0.595575	0.666419	0.30339	0.629639	0.321498	1.06231	1.02073	0.922224
ENSG00000010244	ZNF207	4.03339	3.79749	3.5441	2.86219	3.07727	3.02566	6.13375	6.53634	5.98012
ENSG00000010256	UQCRC1	37.2616	23.2471	26.1939	29.5271	33.3845	25.9303	57.7329	57.0734	56.7355
ENSG00000010270	STARD3NL	0.567115	0.483117	0.439225	0.289533	0.480705	0.162995	5.2379	5.04876	4.18929
ENSG00000010278	CD9	85.2086	50.2226	56.1076	53.9578	60.3067	48.1204	48.9698	48.6018	45.1132
ENSG00000010282	HHATL	0.426464	0.363299	0.660584	1.00154	0.497041	0.735423	0.0762357	0	0.0250024
ENSG00000010292	NCAPD2	6.63304	6.75965	6.90699	10.3436	10.8339	9.91987	41.5631	42.2594	37.0268
ENSG00000010295	IFFO1	13.6016	15.922	18.3524	37.6481	35.7272	32.4998	0.0423597	0.0450038	0.041677
ENSG00000010310	GIPR	2.10865	2.16224	2.14028	1.32906	1.04814	1.22706	7.18215	5.72285	7.66163
ENSG00000010318	PHF7	0.569637	0.644493	0.721157	0.654346	0.452665	0.695809	2.33359	2.83988	2.31686
ENSG00000010319	SEMA3G	0.442873	0.445396	0.410428	0.30147	0.286759	0.452574	1.11423	1.15652	1.00972
ENSG00000010322	NISCH	35.1529	44.4693	41.9496	84.1549	64.0966	70.5995	14.892	14.9078	17.5477
ENSG00000010327	STAB1	0.314399	0.260392	0.596606	0.297244	0.444157	0.414994	0.0277544	0.0331727	0.0341339
ENSG00000010361	FUZ	4.30473	4.09437	3.68505	7.59601	8.67925	7.87981	0.174326	0.21828	0.490047
ENSG00000010379	SLC6A13	2.87669	3.8987	3.49689	5.63726	5.81885	5.47854	0.103888	0.165558	0.187391
ENSG00000010404	IDS	4.43168	2.47258	3.17775	1.7748	2.86793	2.30336	5.81907	5.78961	5.53082
ENSG00000010438	PRSS3	3.70465	5.2862	3.88448	6.05235	3.4542	4.34421	18.1016	19.4191	17.7664
ENSG00000010539	ZNF200	1.11814	0.840461	1.0384	1.19207	0.905954	1.24765	0.813238	0.788531	0.771212
ENSG00000010610	CD4	1.12987	1.26045	1.02573	0.521904	0.826601	1.08246	0.288541	0.153276	0.26812
ENSG00000010626	LRRC23	1.45333	1.16069	0.865838	1.97861	1.41154	1.99569	2.18906	1.53343	1.65676
ENSG00000010671	BTK	0.512028	0.573932	0.224771	1.37583	1.22779	2.47852	0.0642324	0.0255907	0.0473979
ENSG00000010704	HFE	0.912461	0.925371	0.595381	0.57676	0.483394	0.47455	1.89005	2.08367	1.57937
ENSG00000010803	SCMH1	1.02581	1.8304	1.12317	0.990805	1.29251	1.37055	3.94835	4.43615	4.66492
ENSG00000010810	FYN	1.09799	1.25778	0.733429	1.07017	0.987096	0.688525	2.06192	1.98262	2.16524
ENSG00000010818	HIVEP2	0.75685	0.685046	0.796593	0.334879	0.387591	0.40605	1.0974	1.29966	0.872648
ENSG00000010932	FMO1	0	0	0	0	0	0	0.0407917	0.0325034	0.0602014
ENSG00000011007	TCEB3	21.3604	24.3286	24.1706	30.2171	25.443	30.0255	6.03698	7.05809	6.50282
ENSG00000011009	LYPLA2	30.3736	35.3925	33.448	38.1221	32.8958	31.6915	43.1561	36.8133	40.782
ENSG00000011021	CLCN6	10.3246	10.6725	10.481	15.405	13.0293	14.0964	1.906	2.10935	2.60456
ENSG00000011028	MRC2	24.4785	27.4057	23.8344	17.8557	14.4913	17.3973	7.13239	6.6048	8.5242
ENSG00000011083	SLC6A7	0.112312	0.0896973	0.0669113	0	0	0	0	0	0
ENSG00000011105	TSPAN9	1.35935	1.88406	1.49115	1.98285	1.82893	1.11626	4.75715	4.45648	4.06064
ENSG00000011114	BTBD7	2.36073	2.81503	2.44991	3.25469	3.52716	3.25179	2.44389	2.55167	1.86875
ENSG00000011132	APBA3	8.12175	9.33376	8.80471	7.63581	6.60681	7.75542	7.25931	6.21631	8.79455
ENSG00000011143	MKS1	0.967461	0.708267	0.72047	0.463054	0.736764	0.729904	5.87294	6.24432	6.29232
ENSG00000011198	ABHD5	0.194342	0.248336	0.231563	0.277813	0.411827	0.536219	2.40872	2.73131	2.5522
ENSG00000011243	AKAP8L	37.9749	50.0756	47.2428	52.6746	41.727	49.5436	7.98133	7.84587	8.59245
ENSG00000011258	MBTD1	9.09144	10.3556	9.40462	9.51028	12.0092	9.76299	5.46836	6.07255	4.85827
ENSG00000011260	UTP18	4.9842	6.07944	5.45288	3.37739	4.32078	4.42776	21.4647	23.0196	17.0278
ENSG00000011275	RNF216	23.8523	24.6411	24.0244	46.4132	46.3271	41.7836	8.495	7.59105	8.2822
ENSG00000011295	TTC19	5.14573	5.2374	5.51566	4.60003	6.15278	4.63282	13.5947	13.0108	11.4614
ENSG00000011304	PTBP1	77.3456	98.6131	90.3235	112.098	95.1221	108.009	66.4853	75.4038	69.0684
ENSG00000011332	DPF1	0.847625	0.793192	0.703914	1.18021	0.925307	1.2107	2.69375	3.14645	3.01174
ENSG00000011347	SYT7	2.58884	2.93317	2.54176	2.03012	2.28216	2.52385	10.0702	10.3252	10.6486
ENSG00000011376	LARS2	2.81194	2.75087	2.99637	4.13171	4.2147	4.07376	3.41923	4.04875	2.7878
ENSG00000011405	PIK3C2A	3.24168	3.20943	2.61758	5.00601	5.49266	5.69795	4.19052	5.08175	3.77744
ENSG00000011422	PLAUR	31.2861	34.6701	33.191	28.7819	39.3038	33.4555	14.225	13.4362	14.4175
ENSG00000011426	ANLN	1.14842	0.939012	0.904099	0.628188	1.06469	0.966627	20.4194	22.1711	16.7359
ENSG00000011451	WIZ	10.4329	13.3677	13.6114	13.2132	10.4308	13.3999	6.8439	7.31274	7.83167
ENSG00000011454	RABGAP1	1.57444	1.73387	1.68357	2.07479	2.20999	2.42886	3.48806	3.45661	3.20306
ENSG00000011478	QPCTL	18.1643	14.4657	13.7339	15.6048	16.4107	15.3809	9.99577	9.72387	11.7352
ENSG00000011485	PPP5C	3.47569	3.7383	3.53785	2.81774	2.66482	3.07215	11.6251	12.3148	11.7347
ENSG00000011523	CEP68	1.28681	2.17721	2.01028	1.27013	1.57552	1.9725	2.17254	2.57291	2.17944
ENSG00000011566	MAP4K3	0.792541	0.995418	0.726408	1.36948	1.33495	1.35503	2.32494	2.87531	2.44236
ENSG00000011590	ZBTB32	2.00292	2.32241	2.17439	2.72683	2.02785	2.55849	0.238698	0.105666	0.130473
ENSG00000011638	TMEM159	2.12072	0.87251	1.32087	1.18113	1.94058	1.0528	8.30009	8.23844	7.6577
ENSG00000012048	BRCA1	0.373106	0.338444	0.395168	0.211649	0.263547	0.285959	4.13358	4.99304	4.08317
ENSG00000012061	ERCC1	3.60409	2.54286	3.50398	2.86727	3.79525	2.89785	11.2386	10.3094	12.0427
ENSG00000012124	CD22	1.4413	1.74794	1.86045	1.22639	1.01807	0.874515	1.89658	1.80587	1.95991
ENSG00000012171	SEMA3B	23.7049	33.277	27.8119	27.6964	24.3462	27.6944	15.4497	12.4425	17.7572
ENSG00000012174	MBTPS2	0.234787	0.220601	0.29621	0.0705102	0.160966	0.1429	1.87635	1.90167	1.41697
ENSG00000012211	PRICKLE3	13.5489	18.5791	16.1898	25.3827	19.1408	26.4931	8.83246	9.40211	10.5232
ENSG00000012232	EXTL3	1.20307	0.95337	1.089	1.0094	1.09683	1.09361	5.58496	6.64206	5.30905
ENSG00000012504	NR1H4	1.03336	0.72094	0.849155	1.92836	1.20815	1.35186	0	0	0
ENSG00000012660	ELOVL5	1.35804	0.757491	1.0017	0.627298	1.2676	0.743459	18.9782	18.6532	16.5302
ENSG00000012779	ALOX5	0.991616	1.26711	1.06338	1.31626	1.01563	1.254	1.79233	1.82051	2.01537
ENSG00000012817	KDM5D	0.169373	0.291348	0.170764	0.252762	0.303698	0.149784	0.263958	0.228884	0.267343
ENSG00000012822	CALCOCO1	4.00439	4.44115	4.42462	3.52285	3.15641	3.5682	4.77222	5.12493	5.55639
ENSG00000012963	UBR7	1.5353	1.81257	1.86911	2.86266	2.82905	2.60919	6.62266	7.40053	5.67454
ENSG00000012983	MAP4K5	0.776635	0.775317	0.867542	0.627792	0.600014	0.353421	3.52867	3.5031	3.10186
ENSG00000013016	EHD3	0.0265942	0	0	0	0.0281776	0	0	0	0
ENSG00000013275	PSMC4	59.7602	74.4711	64.4358	84.9104	65.0148	79.2131	46.8125	46.5955	47.8447
ENSG00000013288	MAN2B2	10.2396	9.10363	9.75727	8.12095	7.07624	6.78596	4.8713	5.19072	5.02025
ENSG00000013293	SLC7A14	0.0353641	0.0376576	0.0561827	0.0361092	0.0249797	0.013552	0	0	0
ENSG00000013297	CLDN11	0.306592	0.413537	0.340957	0.876547	0.757975	0.540456	0	0	0
ENSG00000013306	SLC25A39	166.02	121.197	117.615	128.495	117.072	99.6525	95.8639	91.0786	102.826
ENSG00000013364	MVP	17.7478	18.514	15.9558	23.0417	20.485	22.7348	18.0524	17.0821	21.2455
ENSG00000013374	NUB1	2.75701	3.5424	2.47057	2.76858	2.77631	2.59329	6.51702	6.66417	6.05132
ENSG00000013375	PGM3	1.44554	1.66458	0.881223	2.43711	3.31254	2.57007	3.29519	3.73498	2.79864
ENSG00000013392	RWDD2A	1.02084	0.981847	0.667031	2.0847	2.44236	1.8929	2.06034	2.06386	2.00783
ENSG00000013441	CLK1	19.6025	19.8327	21.8225	19.3338	18.9504	18.4783	5.96821	6.14826	6.01184
ENSG00000013503	POLR3B	0.406063	0.729673	0.635031	0.492361	0.40335	0.700241	1.81472	1.89184	1.17544
ENSG00000013523	ANGEL1	2.6911	3.74579	4.4433	4.16097	4.56212	4.37552	3.29875	4.28043	3.3132
ENSG00000013561	RNF14	0.568616	0.394888	0.500775	0.908763	0.445305	0.909504	4.83192	4.93007	3.79744
ENSG00000013563	DNASE1L1	2.65687	2.00268	2.38319	4.23694	4.17515	3.26037	0.569227	0.652005	0.717568
ENSG00000013573	DDX11	8.67188	10.5826	10.7538	9.72655	9.96818	8.22616	14.6598	13.2401	16.3743
ENSG00000013583	HEBP1	2.90138	1.37314	2.09131	3.9866	5.31331	4.77684	7.1929	6.13959	5.60699
ENSG00000013588	GPRC5A	17.2081	14.2642	12.6365	21.3444	27.705	29.255	24.3725	24.0189	22.8579
ENSG00000013619	MAMLD1	0.351787	0.198319	0.221909	0.485976	0.57006	0.356849	1.28238	1.2871	0.946288
ENSG00000013725	CD6	0.6208	0.374602	0.912293	0.0422588	0	0.14274	0.0493225	0.0294757	0.0242638
ENSG00000013810	TACC3	17.5833	21.0767	21.4685	21.695	21.8119	22.2338	32.4339	29.4397	33.251
ENSG00000014123	UFL1	0.543251	0.520636	0.517837	0.249614	0.345358	0.156136	5.29265	5.6875	5.20735
ENSG00000014138	POLA2	1.11965	1.0547	1.07753	0.879419	0.91255	0.84163	4.32378	4.26312	4.39296
ENSG00000014164	ZC3H3	12.3588	14.7438	13.1509	9.38009	7.56269	9.49748	10.633	10.5749	12.0696
ENSG00000014216	CAPN1	35.0464	30.9575	35.2429	30.5013	29.6615	28.6559	35.9596	38.4109	37.1506
ENSG00000014257	ACPP	0.029404	0	0.070071	0.0300236	0	0	0.0876053	0.0558442	0.0344774
ENSG00000014641	MDH1	18.7284	10.5766	10.7749	13.5728	17.0685	9.99853	22.5256	21.9256	18.7006
ENSG00000014824	SLC30A9	1.27984	1.5809	1.56562	0.784083	0.940185	1.09861	6.49753	7.08136	5.4524
ENSG00000014914	MTMR11	2.47065	2.14475	3.07183	2.13882	2.2194	3.21085	2.72036	2.35889	2.18845
ENSG00000014919	COX15	2.56794	2.20017	2.07501	2.62206	2.87721	2.00208	12.857	13.0195	10.7808
ENSG00000015133	CCDC88C	3.88943	3.96207	4.3506	4.3665	3.92126	3.75283	1.51354	1.48396	1.57059
ENSG00000015153	YAF2	0.443615	0.496611	0.338832	0.20906	0.337456	0.431538	0.691347	0.745303	0.680206
ENSG00000015171	ZMYND11	1.44227	1.70921	1.63534	1.33015	1.42955	1.20346	5.6139	6.21836	4.5824
ENSG00000015285	WAS	5.38524	6.0102	5.98474	3.11946	3.56617	2.85743	0.49368	0.81133	0.758944
ENSG00000015413	DPEP1	0.720736	2.39837	2.25428	1.97779	1.5273	2.48577	0.536835	0.213879	0.211273
ENSG00000015475	BID	5.74026	4.90185	3.93197	4.04906	3.81964	3.15616	7.61757	7.2153	7.41352
ENSG00000015479	MATR3	0.68076	0.513014	0.561559	0.406369	0.421678	0.469578	0.567906	0.676288	0.564894
ENSG00000015520	NPC1L1	38.6164	36.7964	32.2226	26.3906	21.4403	26.9069	0.209822	0.0557299	0.123865
ENSG00000015532	XYLT2	46.7072	52.4476	67.4652	45.4139	43.1141	52.4533	11.6536	12.9658	13.9491
ENSG00000015568	RGPD5	0.0173955	0.101881	0.134727	0.0355242	0.119803	0.0899939	0.0673761	0.0908537	0.0713895
ENSG00000015592	STMN4	3.06917	3.90593	2.36366	2.33128	2.22082	2.53876	0.0446058	0	0.043887
ENSG00000015676	NUDCD3	13.6543	13.709	12.5216	10.0333	9.08078	8.4094	4.96891	5.59165	4.90313
ENSG00000016082	ISL1	0	0	0.0509729	0.174724	0.181307	0.0491813	0.254913	0.507796	0.250805
ENSG00000016391	CHDH	3.33734	3.46917	3.20015	2.90463	3.1656	2.95978	2.14962	2.59568	2.19883
ENSG00000016402	IL20RA	0.0521314	0	0.0310579	0.026615	0.0276177	0.0299663	0.124255	0.198017	0.168097
ENSG00000016602	CLCA4	0	0.0380873	0	0.0365213	0	0	0	0	0
ENSG00000016864	GLT8D1	4.40774	4.86124	5.51452	2.9897	3.20241	3.51094	6.41606	6.08408	5.77738
ENSG00000017260	ATP2C1	1.47377	1.20009	1.39449	0.737659	1.6993	0.697656	6.47443	7.06608	5.94655
ENSG00000017427	IGF1	0	0	0	0	0	0	0.0181689	0	0
ENSG00000017483	SLC38A5	4.05441	4.023	3.18401	3.79486	4.65379	3.14273	8.56552	8.12308	8.73361
ENSG00000017797	RALBP1	7.25532	6.32836	4.95679	11.9846	11.9114	12.4688	12.896	15.684	11.8026
ENSG00000018189	RUFY3	2.88748	3.22117	2.51211	1.98115	2.05579	1.68613	2.88583	3.0974	2.65123
ENSG00000018236	CNTN1	0.148107	0.105142	0.156865	0.151228	0.122053	0.17027	0.245148	0.453183	0.31838
ENSG00000018280	SLC11A1	0.24158	0.302644	0.270915	0.943151	1.3551	0.751505	0.0508062	0.0742192	0.0166625
ENSG00000018408	WWTR1	1.14307	0.983131	0.768307	1.76571	1.4751	1.1625	4.32255	4.29316	3.50541
ENSG00000018510	AGPS	0.586598	0.640659	0.75271	0.36859	0.478095	0.39771	6.46198	6.82725	4.74413
ENSG00000018610	CXorf56	2.38936	1.8828	1.879	2.14694	2.27846	1.53827	8.25778	8.48584	8.34884
ENSG00000018625	ATP1A2	3.64117	4.35678	4.78172	3.57798	4.12761	3.96099	0	0	0.011477
ENSG00000018699	TTC27	1.31613	1.15417	1.42983	1.38339	1.76363	1.51308	4.17498	5.14626	3.76728
ENSG00000019102	VSIG2	2.7551	3.39219	3.89829	3.60436	3.01036	4.05821	0.256515	0.367911	0.252381
ENSG00000019144	PHLDB1	1.16923	1.62583	1.42021	1.50102	1.41925	1.5269	2.33364	2.55207	2.6421
ENSG00000019169	MARCO	0	0.126298	0	0	0.0628338	0	0.0353371	0	0.0695352
ENSG00000019186	CYP24A1	1.76928	1.58655	1.33145	1.74317	1.3813	1.4274	21.2703	22.7257	20.691
ENSG00000019485	PRDM11	0.353421	0.348117	0.389526	0.360868	0.468079	0.477412	0.605459	0.742536	0.725201
ENSG00000019505	SYT13	0.0681919	0	0	0	0	0	1.0023	0.755477	0.692968
ENSG00000019549	SNAI2	0.486248	0.402721	0.579375	0	0.0572443	0.0621124	0.193162	0.0769571	0.0316748
ENSG00000019582	CD74	41.7036	47.006	45.3076	43.9267	38.0325	42.0681	0.207661	0.239008	0.340524
ENSG00000019995	ZRANB1	2.22183	2.12495	2.30418	3.19291	3.37859	3.28749	1.7775	1.75821	1.24229
ENSG00000020129	NCDN	17.5772	18.8239	19.2406	15.3105	14.187	15.9411	6.97753	7.11941	8.11462
ENSG00000020181	ADGRA2	4.1906	4.92721	5.36768	2.49603	2.71956	2.91069	4.15137	4.17837	4.9546
ENSG00000020256	ZFP64	0.405272	0.375267	0.503886	0.773649	1.00816	1.05338	1.93193	2.43458	2.02476
ENSG00000020426	MNAT1	0.255195	0.305714	0.190044	0.065143	0.506979	0.110018	3.19334	3.15034	3.31019
ENSG00000020577	SAMD4A	2.17811	2.43803	2.20899	2.09987	2.44733	2.09641	1.12281	1.29872	1.23538
ENSG00000020633	RUNX3	1.49923	1.24814	1.46157	2.33798	2.33941	2.75772	9.97303	12.4895	10.4995
ENSG00000020922	MRE11A	0.368798	0.443941	0.382114	0.278334	0.390756	0.423986	3.63077	3.22043	3.65687
ENSG00000021300	PLEKHB1	11.0969	9.44798	9.8869	12.5557	12.0754	11.6082	3.39554	3.47696	3.67783
ENSG00000021355	SERPINB1	5.18029	3.52192	3.41858	4.55706	6.2487	3.48167	16.55	15.6091	15.3722
ENSG00000021461	CYP3A43	1.44938	1.89189	2.61831	1.14575	1.8329	1.66627	0	0.022199	0.0822319
ENSG00000021488	SLC7A9	0.902013	1.21328	1.0182	1.50272	1.20722	1.5282	0.141444	0.24795	0.250495
ENSG00000021574	SPAST	0.638568	0.428137	0.479065	1.06256	0.851999	1.19635	2.70582	3.20037	2.56515
ENSG00000021645	NRXN3	0	0	0	0	0	0	0	0.00753636	0
ENSG00000021762	OSBPL5	6.60546	8.07136	7.29994	7.04816	5.12658	5.75239	8.12788	8.67182	9.9816
ENSG00000021776	AQR	2.90729	3.75577	2.61708	2.14033	1.8154	2.15838	1.83013	1.96889	1.62431
ENSG00000021826	CPS1	0.637467	0.351976	0.450107	0.42188	0.375234	0.352858	2.68005	3.14441	2.23545
ENSG00000021852	C8B	0	0	0	0	0.0957358	0	0	0	0
ENSG00000022267	FHL1	6.02372	3.3276	3.74792	1.59539	3.00603	1.34721	3.09936	3.19195	2.76014
ENSG00000022277	RTFDC1	6.61516	5.68706	6.3997	7.43621	7.4913	7.88416	8.6792	8.44294	7.47191
ENSG00000022556	NLRP2	4.82383	4.5128	5.46846	6.02225	5.81458	5.81511	7.02888	7.90963	6.58357
ENSG00000022567	SLC45A4	8.19266	8.99853	8.68658	17.6227	15.3729	15.6758	2.77374	3.55666	3.24126
ENSG00000022840	RNF10	6.98739	9.32846	7.85343	7.47538	7.22661	7.62535	13.3857	14.6074	12.8153
ENSG00000022976	ZNF839	5.95502	6.9049	8.90884	5.49497	4.4167	5.27406	2.81247	2.98453	2.78007
ENSG00000023041	ZDHHC6	2.56582	2.41697	2.23413	2.92218	4.287	3.63049	15.7791	15.8842	14.1555
ENSG00000023171	GRAMD1B	0.492494	0.503457	0.551608	1.05603	1.08538	1.24562	0.628013	0.748278	0.825781
ENSG00000023191	RNH1	30.0453	32.7594	30.8789	29.0224	27.4053	25.584	17.9729	17.3695	19.781
ENSG00000023228	NDUFS1	0.98488	0.898933	0.922041	0.543863	0.724074	0.820311	4.83265	4.97684	4.07131
ENSG00000023287	RB1CC1	0.90667	0.982713	0.578741	1.63664	2.07569	1.82411	5.06494	5.45797	4.51821
ENSG00000023318	ERP44	4.49577	2.54244	3.17777	2.48977	3.90226	2.51126	5.16107	4.36568	4.58649
ENSG00000023330	ALAS1	10.9387	11.6999	12.802	13.403	12.1566	14.6435	24.1893	26.1762	22.4598
ENSG00000023445	BIRC3	1.06596	1.11763	0.859772	0.117215	0.173758	0.188535	1.68078	2.17243	1.83637
ENSG00000023516	AKAP11	0.273427	0.198519	0.266559	0.139594	0.158022	0.128595	3.71032	4.19567	3.46836
ENSG00000023572	GLRX2	2.65754	1.51602	2.94034	3.39192	4.32422	4.25549	9.4448	8.38198	8.51357
ENSG00000023608	SNAPC1	1.57827	2.17494	1.38275	1.18495	0.885304	1.17405	2.90433	2.75502	2.36767
ENSG00000023697	DERA	2.99123	3.73919	2.53104	2.12471	2.15882	1.99354	6.4063	7.84221	6.58263
ENSG00000023734	STRAP	12.1005	10.6288	7.97307	6.377	10.2804	7.43641	46.8174	49.9075	39.2303
ENSG00000023839	ABCC2	3.99627	5.11918	4.21948	5.1309	6.64477	6.50478	8.64096	9.21477	8.79166
ENSG00000023892	DEF6	18.6511	20.8924	18.6444	17.9064	16.6305	16.3739	23.9305	20.0573	24.4253
ENSG00000023902	PLEKHO1	1.35216	1.85982	1.27548	2.07098	1.79084	1.85677	1.47715	1.2216	1.32122
ENSG00000023909	GCLM	0.113737	0.145336	0.108416	0.371628	0.361526	0.549179	3.8495	4.97903	3.70745
ENSG00000024048	UBR2	1.8131	2.36138	1.9277	1.72314	2.34959	1.68357	3.26607	4.02619	3.35244
ENSG00000024422	EHD2	20.428	25.066	21.9438	26.7951	23.0761	25.9418	28.6335	31.0227	32.1335
ENSG00000024526	DEPDC1	0.313239	0.133422	0.149293	0.234549	0.354015	0.312098	13.5135	13.7621	11.3246
ENSG00000024862	CCDC28A	1.39081	1.13254	1.16977	1.50365	2.0804	0.752438	6.04496	5.6713	6.33126
ENSG00000025039	RRAGD	0.948017	0.414155	0.492383	0.322665	0.746907	0.391239	3.62115	4.27037	3.29202
ENSG00000025156	HSF2	4.06102	3.98428	3.42522	10.8557	10.056	9.70466	6.47108	6.3695	5.83177
ENSG00000025293	PHF20	2.19112	2.20795	2.34794	1.60664	2.27483	1.33558	4.48646	4.76185	3.51753
ENSG00000025423	HSD17B6	0.271327	0.173354	0.258633	0.0554088	0.114993	0.0623858	0.808383	0.850254	0.60447
ENSG00000025434	NR1H3	3.18223	3.35965	4.53707	2.88825	2.10371	2.62656	4.32724	4.24867	4.86344
ENSG00000025708	TYMP	9.13541	8.46248	9.64609	15.6224	14.7157	12.0394	7.2802	7.66998	8.25145
ENSG00000025770	NCAPH2	17.6409	19.6162	18.6478	22.1172	20.0145	24.0945	27.07	26.3878	29.7456
ENSG00000025772	TOMM34	16.8613	10.0598	12.2539	12.5156	13.7474	7.35511	20.0944	20.4403	18.4385
ENSG00000025796	SEC63	3.23052	3.28714	2.48062	3.38655	3.74233	3.41682	4.06385	4.12436	3.37545
ENSG00000025800	KPNA6	6.74144	6.45904	5.89186	2.87794	3.14354	4.58572	9.9886	10.0956	8.28149
ENSG00000026025	VIM	0.12416	0.132213	0.147939	0	0.052621	0.14274	0.355122	0.42445	0.436748
ENSG00000026036	RTEL1-TNFRSF6B	1.77783	2.94487	2.80761	3.25599	2.04813	3.32534	1.1014	1.06519	1.72888
ENSG00000026103	FAS	1.8721	1.28154	1.99165	0.887503	0.814676	0.730225	4.58165	5.14277	3.76305
ENSG00000026297	RNASET2	4.61353	3.38395	3.1522	2.9648	3.96526	2.61486	2.65296	2.23646	3.0547
ENSG00000026508	CD44	27.6568	21.148	20.4354	20.1282	23.4194	17.6594	32.0103	31.5773	27.793
ENSG00000026559	KCNG1	12.9255	14.3674	14.5904	32.4621	28.3992	28.3898	8.70185	8.99022	11.1009
ENSG00000026652	AGPAT4	2.26364	2.97937	2.34537	2.54103	2.89001	2.24677	2.35419	2.69696	2.44814
ENSG00000026751	SLAMF7	0	0	0.060792	0.0260478	0.0270291	0.0293276	0.0608035	0.0726737	0.0747795
ENSG00000026950	BTN3A1	1.55586	1.53843	1.19176	1.339	1.4601	1.50761	2.19854	2.29005	2.01977
ENSG00000027001	MIPEP	1.26656	0.886293	1.12107	1.07155	0.881868	1.16488	3.68731	3.78002	2.77926
ENSG00000027075	PRKCH	0.881749	0.953839	0.983917	1.00037	1.64606	1.0137	1.4011	1.24932	1.02568
ENSG00000027644	INSRR	0.700928	0.72065	0.921569	1.62883	1.25484	1.41713	0.0576089	0.0688555	0.0566805
ENSG00000027697	IFNGR1	7.43294	7.65969	5.82816	10.6744	12.0419	9.97862	7.258	8.56108	6.77555
ENSG00000027847	B4GALT7	10.4598	14.3891	15.9218	15.4071	13.7605	17.0307	4.78639	5.27525	5.16404
ENSG00000027869	SH2D2A	0.245404	0.522639	0.818732	0.451035	0.156009	0.564253	1.84249	1.98081	2.12932
ENSG00000028116	VRK2	1.30002	0.523801	0.669838	0.753396	0.781779	1.53495	3.20327	3.93706	2.88386
ENSG00000028137	TNFRSF1B	0.196427	0.209167	0.273055	0.0668555	0	0.112911	0.156061	0.15544	0.11516
ENSG00000028203	VEZT	0.309741	0.209891	0.184531	0.17251	0.179009	0.16186	2.70977	3.30897	2.83944
ENSG00000028277	POU2F2	4.14062	5.01377	6.30319	9.20517	7.82058	9.39311	0.247554	0.322183	0.194852
ENSG00000028310	BRD9	10.2785	13.1397	11.5411	11.2974	9.88061	11.1059	5.31115	5.25943	5.34638
ENSG00000028528	SNX1	3.85757	3.61106	3.99554	3.51408	3.20568	4.01453	8.33814	8.69701	7.56816
ENSG00000028839	TBPL1	0	0.0260542	0.0583067	0.0249829	0.0259241	0.0281287	2.37645	2.82296	2.32381
ENSG00000029153	ARNTL2	0.353117	0.282014	0.441784	0.234363	0.336727	0.223277	3.4613	3.62147	2.43251
ENSG00000029363	BCLAF1	14.4416	14.0932	11.6139	10.6024	10.3134	9.71159	9.07161	10.5467	7.34714
ENSG00000029364	SLC39A9	6.63449	6.08969	6.50527	5.60996	6.46201	5.3828	6.03293	6.89897	5.2064
ENSG00000029534	ANK1	0.262588	0.0607867	0.204052	0.0466298	0.0725798	0.0525013	0.258515	0.14636	0.167335
ENSG00000029639	TFB1M	1.39694	1.48754	0.859087	0.966252	1.19364	0.932503	6.0416	6.18336	5.3366
ENSG00000029725	RABEP1	5.02149	5.30696	5.48837	5.64775	6.36056	6.14187	5.43316	5.89779	4.94717
ENSG00000029993	HMGB3	2.02014	1.55545	1.07391	2.72913	2.56851	2.85839	21.223	21.9428	18.2208
ENSG00000030066	NUP160	5.26171	5.74075	4.09398	2.77437	2.86366	3.81787	5.41399	6.39584	5.32674
ENSG00000030110	BAK1	4.68193	5.81651	4.9145	3.07324	2.83468	4.22915	7.93776	7.70107	7.38504
ENSG00000030304	MUSK	0	0	0	0	0	0	0.0173024	0.0275736	0
ENSG00000030419	IKZF2	0.0302184	0	0	0	0	0.0115801	0.0660232	0.066956	0.0413377
ENSG00000030582	GRN	82.5178	60.3635	62.4341	74.7807	70.108	57.8132	47.1738	48.6921	49.8706
ENSG00000031003	FAM13B	0.452743	0.308548	0.388406	0.332844	0.383759	0.624591	1.43522	1.66811	1.359
ENSG00000031081	ARHGAP31	1.35326	1.45501	1.80029	1.62325	1.57304	1.85785	0.383613	0.461622	0.277296
ENSG00000031691	CENPQ	0.142286	0.227271	0.339074	0.145284	0.150758	0.245367	5.55339	4.99927	5.33876
ENSG00000031698	SARS	24.8124	21.4248	24.3946	21.1674	24.1103	21.8375	43.1487	42.5306	42.0388
ENSG00000031823	RANBP3	8.71068	10.2455	8.70176	7.05113	6.12363	7.88187	7.91398	8.43681	9.05829
ENSG00000032219	ARID4A	1.61282	1.92559	1.41702	2.56169	2.22667	2.79061	1.6988	1.58568	1.4422
ENSG00000032389	TSSC1	3.67204	3.81926	3.66306	2.20169	2.62394	1.93896	4.82139	5.46361	4.80627
ENSG00000032444	PNPLA6	22.9805	22.7589	22.0928	31.78	26.4966	29.8348	23.9714	22.6604	25.9723
ENSG00000032742	IFT88	0.181577	0.257805	0.120196	0.0618011	0.192388	0.0231943	1.65902	1.69552	1.1355
ENSG00000033011	ALG1	2.3309	2.65728	3.10406	1.96001	1.04598	1.89155	3.05563	3.15088	2.17039
ENSG00000033030	ZCCHC8	10.567	12.1301	11.9629	20.5584	19.0564	18.2069	3.52675	3.59291	3.2877
ENSG00000033050	ABCF2	11.7525	11.039	13.3099	12.5096	13.862	13.3838	14.2043	15.0295	12.8541
ENSG00000033100	CHPF2	35.7412	33.0013	44.5777	48.1102	45.4803	48.1345	3.54663	4.12068	4.05672
ENSG00000033122	LRRC7	0.0757315	0.0537621	0.120314	0.0601435	0.0980717	0.0677166	0.0852388	0.107872	0.0838651
ENSG00000033170	FUT8	0.423237	0.568257	0.350815	0.413366	0.643409	0.507727	2.80705	3.40748	2.16846
ENSG00000033178	UBA6	1.9736	2.14754	1.56773	2.04823	2.29679	2.71529	5.24389	5.31006	4.21729
ENSG00000033327	GAB2	2.98622	3.7228	2.95066	4.05313	3.80068	4.85656	0.922256	1.05475	1.0355
ENSG00000033627	ATP6V0A1	2.7348	2.37287	3.12447	2.73497	2.87377	2.31598	5.35821	5.04432	4.777
ENSG00000033800	PIAS1	0.880976	1.0234	1.0497	3.08414	3.01849	2.84112	2.03163	1.92304	1.78424
ENSG00000033867	SLC4A7	0.1795	0.109224	0.122216	0.196374	0.122263	0.368502	3.2317	3.7439	3.22472
ENSG00000034053	APBA2	0.0538466	0.019113	0	0.0183271	0	0.0206348	0	0.0596551	0.0631375
ENSG00000034152	MAP2K3	118.859	108.139	129.973	51.447	52.8327	51.7804	23.5953	23.8611	23.024
ENSG00000034510	TMSB10	7012.67	4835.91	4057.63	6510.94	5061.18	5443.58	2642.99	2349.81	2600.69
ENSG00000034533	ASTE1	0.503669	0.268167	0.214333	0.33061	0.114355	0.24816	0.707433	0.683265	0.33747
ENSG00000034677	RNF19A	1.95667	2.25721	2.25856	2.31008	2.24594	1.898	2.87839	2.77742	2.31818
ENSG00000034693	PEX3	0.110973	0.177255	0.132227	0.0566557	0.587901	0.318948	3.80224	2.9243	2.08193
ENSG00000034713	GABARAPL2	10.3623	8.4813	8.90913	6.47286	8.05145	6.77402	14.0684	13.8918	13.9847
ENSG00000034971	MYOC	1.00045	0.564002	1.3323	0.841262	0.561186	1.01485	0	0	0
ENSG00000035115	SH3YL1	1.92142	1.16412	1.19734	1.05988	1.22851	0.812484	1.72396	1.77215	1.70913
ENSG00000035141	FAM136A	4.67435	4.89242	3.85587	4.89522	4.61401	4.22557	17.0452	16.0479	13.7959
ENSG00000035403	VCL	11.685	14.9524	14.3346	17.0842	16.6427	16.0153	9.90377	11.6351	10.2505
ENSG00000035499	DEPDC1B	0.0971815	0.172474	0.038598	0	0.0686451	0.0744826	7.43151	8.58239	6.77999
ENSG00000035664	DAPK2	0.25361	0.337573	0.237429	0.231209	0.191936	0.281148	0.361608	0.352643	0.419502
ENSG00000035681	NSMAF	0.719947	1.02219	0.71486	0.898477	1.08065	0.827682	3.49156	3.78864	2.88424
ENSG00000035687	ADSS	0.504463	0.322309	0.120216	0.309056	0.427599	0.309308	6.87364	7.34528	5.14609
ENSG00000035720	STAP1	0.37248	0.555293	0.266291	1.14099	0.947177	0.599506	0	0	0
ENSG00000035862	TIMP2	34.1879	20.2536	21.9586	18.4375	22.9353	16.5569	14.6853	14.6113	11.9465
ENSG00000035928	RFC1	7.2913	9.87635	7.63734	7.10739	6.51893	7.41113	8.70033	9.06901	6.63275
ENSG00000036054	TBC1D23	0.930407	1.57504	0.966473	1.33976	1.2133	1.09706	3.02791	3.35284	2.19587
ENSG00000036257	CUL3	5.86181	6.80114	5.17132	6.06192	5.72258	5.54396	3.39073	4.4063	2.91515
ENSG00000036448	MYOM2	0.366625	0.185906	0.457644	0.231741	0.221974	0.180638	0.551358	0.414463	0.358236
ENSG00000036473	OTC	0	0.0828309	0	0	0.164835	0.178852	0.139052	0.0369329	0.136811
ENSG00000036530	CYP46A1	0.105467	0.112307	0.0942497	0.107689	0.111746	0.0454685	0.212102	0.200303	0.139122
ENSG00000036549	ZZZ3	1.68348	1.5449	1.30465	1.87268	1.85622	1.88819	3.32749	3.32724	3.08129
ENSG00000036672	USP2	1.4671	1.50439	0.906414	2.24702	1.6696	2.81107	1.19799	1.04487	1.11497
ENSG00000036828	CASR	1.66733	1.45929	1.55123	2.02896	1.9844	1.9956	0	0	0
ENSG00000037042	TUBG2	10.9859	13.214	13.5669	23.6155	19.2743	22.0894	15.5572	12.7552	15.5933
ENSG00000037241	RPL26L1	21.184	16.4673	16.6592	13.7353	13.6916	15.0995	16.8517	17.451	17.0769
ENSG00000037280	FLT4	0.20892	0.385615	0.282124	0.213323	0.206602	0.192147	0.00829935	0.0132261	0.040828
ENSG00000037474	NSUN2	42.3211	45.5904	45.3305	52.267	49.3012	48.2937	15.0908	16.862	14.7557
ENSG00000037637	FBXO42	4.78946	4.3548	6.39352	6.43177	6.2524	6.53167	2.97658	3.17975	2.41369
ENSG00000037749	MFAP3	1.67235	1.83561	2.82036	1.44488	1.41754	1.59724	1.31846	1.80796	1.35755
ENSG00000037757	MRI1	2.63991	2.96308	2.50791	1.31134	1.20955	1.55849	3.59251	3.77724	4.83134
ENSG00000037897	METTL1	2.06974	1.90344	2.52219	3.21807	3.88755	4.3263	4.73702	5.15927	4.74341
ENSG00000037965	HOXC8	0.58741	0.417005	0.544376	1.39951	2.62784	1.65076	1.28342	1.08462	1.07141
ENSG00000038002	AGA	1.19834	0.834347	0.82376	1.12947	0.634845	0.794806	1.70276	1.72881	1.70234
ENSG00000038210	PI4K2B	0.139312	0.11126	0.165993	0.142247	0.258311	0.440436	4.21287	4.34906	3.81828
ENSG00000038219	BOD1L1	2.72857	2.64892	2.64909	3.13532	3.26991	3.18156	1.75558	2.17029	1.84123
ENSG00000038274	MAT2B	5.09625	5.88537	5.24555	9.94309	9.17691	9.13212	7.47062	8.36105	6.95746
ENSG00000038295	TLL1	0	0.0872687	0.0195299	0	0.0173666	0	0.0683675	0.093388	0.0576564
ENSG00000038358	EDC4	29.8391	43.3866	46.6437	53.0434	42.6621	50.0328	9.19959	10.5546	9.66022
ENSG00000038382	TRIO	8.22879	11.0056	9.7712	10.1574	8.74112	9.84894	3.54315	4.16461	4.18409
ENSG00000038427	VCAN	1.6543	1.54028	1.74331	1.53637	1.92015	1.40488	4.53743	5.19826	3.97694
ENSG00000038532	CLEC16A	1.96079	2.27874	2.50236	3.24199	2.38336	2.66614	1.65472	1.98484	2.10071
ENSG00000039068	CDH1	13.1534	11.7748	11.7485	13.9809	12.0544	12.9648	7.96861	8.60501	7.9104
ENSG00000039123	SKIV2L2	0.693488	0.838257	0.625313	0.440171	0.476612	0.344762	7.17012	7.93805	6.19747
ENSG00000039139	DNAH5	0.014967	0.00796886	0	0	0	0.00860337	0.0401331	0.0284255	0.0219368
ENSG00000039319	ZFYVE16	0.182876	0.114551	0.102542	0.230666	0.182367	0.185508	2.23711	2.54361	1.92987
ENSG00000039523	FAM65A	3.79272	3.74604	3.14373	6.82857	5.8822	7.18286	7.65337	8.19489	8.80831
ENSG00000039560	RAI14	0.817983	0.768559	0.687985	0.409421	1.13859	0.571608	3.73685	4.60725	2.9996
ENSG00000039600	SOX30	0.390723	0.794303	0.423232	0.398956	0.564527	0.245014	0.0634968	0.168651	0.083298
ENSG00000039650	PNKP	24.1068	28.3449	30.4027	58.2686	45.4695	50.9913	22.4687	20.0559	26.9553
ENSG00000039987	BEST2	2.56274	4.01899	4.38602	2.18854	1.82667	2.35698	0.0832946	0.0884939	0.0546348
ENSG00000040199	PHLPP2	3.2271	3.3208	3.29249	3.91986	3.98388	3.57386	0.829159	1.00274	0.931512
ENSG00000040275	SPDL1	0.903324	0.687079	0.830313	0.8433	0.957108	1.06817	6.65914	6.96043	5.50777
ENSG00000040341	STAU2	1.23318	1.07971	0.865293	0.72752	0.769446	0.598593	2.10649	2.33556	1.82351
ENSG00000040487	PQLC2	10.6032	12.0241	11.8136	24.3248	23.0526	24.9075	6.50963	6.08053	7.02367
ENSG00000040531	CTNS	11.7921	15.4933	14.4396	22.0065	17.8763	21.0233	3.74031	3.72112	3.87148
ENSG00000040608	RTN4R	0.369245	0.393193	0.263978	0.414728	0.312984	0.29715	6.77672	7.20557	7.16541
ENSG00000040633	PHF23	19.5812	21.2286	22.223	40.1234	35.8615	42.4254	16.9212	16.4699	17.4017
ENSG00000040933	INPP4A	2.10362	2.18032	2.28371	2.10976	2.01094	1.67677	2.09473	2.45039	2.06097
ENSG00000041353	RAB27B	0.0165892	0.0176651	0.0197664	0	0	0	0.385518	0.385952	0.282047
ENSG00000041357	PSMA4	2.60821	1.91413	2.24681	2.06936	2.50209	2.69461	22.9134	21.9311	19.4446
ENSG00000041515	MYO16	0.147269	0.0570255	0.0957132	0.355425	0.141852	0.138524	0.0159552	0.0127134	0.0235471
ENSG00000041802	LSG1	24.6172	30.6282	25.3987	23.3069	19.8198	25.418	7.24289	8.46855	7.20118
ENSG00000041880	PARP3	8.25308	9.10221	7.52581	10.3188	7.09372	7.55175	11.6672	9.0767	10.8373
ENSG00000041982	TNC	0.153538	0.20437	0.152453	0.0261289	0.0406698	0.0588379	0.0076241	0	0.00750123
ENSG00000041988	THAP3	14.3516	16.3464	14.7192	23.9288	25.3435	22.3819	3.13926	3.36396	3.24842
ENSG00000042062	FAM65C	6.85291	10.3124	9.26553	9.38562	6.52179	10.4259	0.12226	0.0779347	0.0481157
ENSG00000042088	TDP1	0.811775	0.801173	0.707743	1.15235	1.09087	1.34297	3.78714	3.45949	2.54211
ENSG00000042286	AIFM2	4.05767	4.29527	4.37708	6.39864	6.2581	7.31475	8.01185	7.97996	8.37541
ENSG00000042304	C2orf83	0.236303	0.188721	0.28156	0.241282	0.250372	0.203748	0	0	0
ENSG00000042317	SPATA7	0.269116	0.420302	0.406166	0.164872	0.304148	0.206258	0.587983	0.775178	0.641617
ENSG00000042429	MED17	2.94122	3.2904	2.95908	4.49895	4.95946	5.02598	2.78233	2.86363	1.9726
ENSG00000042445	RETSAT	11.8211	9.53921	11.2241	6.82094	7.241	8.81233	15.9956	16.2681	15.3407
ENSG00000042493	CAPG	102.671	62.5464	69.5356	76.248	80.5235	61.8178	44.102	42.7308	49.1306
ENSG00000042753	AP2S1	29.8098	21.65	21.2942	23.4933	23.7651	20.6289	81.7005	78.2234	77.7115
ENSG00000042781	USH2A	0.00601243	0.0384142	0.0214918	0.0368347	0.0891857	0.0898579	0.0179132	0.00570942	0.0105747
ENSG00000042832	TG	0.31011	0.330222	0.567451	0.384497	0.258165	0.305585	0.013199	0.0052586	0.0259726
ENSG00000042980	ADAM28	0	0	0.01571	0	0	0	0.00785647	0.00626015	0.00772985
ENSG00000043039	BARX2	0	0	0.0401377	0.0343959	0	0	0.0802905	0.0479825	0.0394983
ENSG00000043093	DCUN1D1	0.234505	0.156071	0.104782	0.179585	0.263996	0.101099	3.48465	3.29854	2.69811
ENSG00000043143	JADE2	5.47987	6.28721	5.63699	3.67075	3.04194	3.27193	4.22482	4.21393	3.49078
ENSG00000043355	ZIC2	4.69325	5.15629	3.55055	5.62887	5.91986	4.41065	13.3615	13.7239	14.8713
ENSG00000043514	TRIT1	2.63897	2.51432	1.76527	1.79639	1.32447	1.70323	9.04874	7.95757	8.46862
ENSG00000043591	ADRB1	1.25322	0.920344	0.51491	2.42688	1.87728	1.93757	0.901263	0.882287	1.14009
ENSG00000044012	GUCA2B	0.413035	0	1.23035	0.210869	0.218813	0.712264	0	0	0
ENSG00000044090	CUL7	21.7314	28.3895	29.3651	29.2801	26.4373	29.2145	9.97297	10.2245	11.1736
ENSG00000044115	CTNNA1	37.1409	38.0182	35.0872	45.0234	41.0387	41.9443	28.363	28.971	25.1718
ENSG00000044446	PHKA2	1.52936	2.22471	1.78972	1.93804	1.7651	1.53844	2.48168	2.75545	2.906
ENSG00000044459	CNTLN	0.0334303	0.0118661	0.0398329	0.0341347	0.0118069	0.012811	0.385124	0.407401	0.365852
ENSG00000044574	HSPA5	447.955	400.815	372.71	643.103	616.422	521.661	140.972	158.195	130.766
ENSG00000046604	DSG2	4.32215	3.90255	4.67529	5.5928	7.47069	6.755	23.2385	26.3661	20.0147
ENSG00000046647	GEMIN8	0.813801	1.02906	0.909058	0.986753	1.13171	0.760159	2.30338	2.34251	2.56446
ENSG00000046651	OFD1	2.35998	3.90916	2.3007	3.0669	2.62677	2.52129	4.11931	4.08594	4.13678
ENSG00000046653	GPM6B	0.456231	0.578357	0.595381	0.532393	0.828676	0.449573	0.194183	0.340401	0.420317
ENSG00000047056	WDR37	8.7193	9.19195	9.61005	10.9285	9.90823	10.1995	2.46791	2.77376	2.81153
ENSG00000047188	YTHDC2	0.95751	0.910367	0.706268	0.512122	0.833356	0.64213	2.94108	3.40971	2.66646
ENSG00000047230	CTPS2	0.380389	0.333579	0.346597	0.251321	0.260789	0.308691	2.27997	2.35855	1.60043
ENSG00000047249	ATP6V1H	1.64711	1.93448	1.01014	2.0528	1.84783	1.7265	3.36297	3.50772	3.59279
ENSG00000047315	POLR2B	13.1627	15.774	12.298	12.9708	15.2304	14.9643	13.3835	15.9417	11.5264
ENSG00000047346	FAM214A	0.175557	0.106824	0.074707	0	0.106291	0.0288325	0.552936	0.56562	0.544025
ENSG00000047365	ARAP2	0.466259	0.485935	0.390073	0.982557	0.662197	0.946609	0.957633	0.932625	0.790983
ENSG00000047410	TPR	7.62706	9.67378	8.08863	11.9161	12.365	10.8802	9.48809	11.6509	9.92632
ENSG00000047457	CP	0	0.0359888	0	0.0172545	0	0	0.0100693	0.0080234	0.0297212
ENSG00000047578	KIAA0556	6.30064	9.0441	7.40225	6.15033	6.26188	6.28734	3.24379	3.0813	3.66433
ENSG00000047579	DTNBP1	0.767538	0.731284	0.722004	0.989952	0.898841	0.975278	5.41606	5.37052	5.18667
ENSG00000047597	XK	0.118412	0.0504368	0.0846545	0.145089	0.050185	0.0544527	0.762035	1.03449	0.791407
ENSG00000047621	C12orf4	1.39791	1.32909	1.42769	0.637218	0.608327	0.631361	1.59159	1.49339	1.17079
ENSG00000047634	SCML1	0.650434	0.597085	0.61466	0.412225	0.522811	0.644626	0.962259	1.09687	1.11769
ENSG00000047644	WWC3	1.02251	0.941192	0.702099	1.16793	1.12012	1.03606	2.16866	2.17237	2.47916
ENSG00000047648	ARHGAP6	0.875623	1.08226	1.211	1.0218	1.4082	1.22237	0.00931716	0	0.00916701
ENSG00000047662	FAM184B	2.5321	3.33075	3.68258	4.0873	4.00456	4.43073	0.144225	0.10608	0.174647
ENSG00000047849	MAP4	7.49993	6.11495	6.30164	5.81298	7.08101	5.47308	14.2576	16.0655	13.9552
ENSG00000047932	GOPC	2.69066	2.63822	2.28545	2.06732	2.34279	2.51139	6.77828	6.80506	5.29463
ENSG00000047936	ROS1	0.0313877	0.434504	0.0186996	0.88135	0	0	0	0	0.00920085
ENSG00000048028	USP28	0.646744	0.642776	0.488053	0.946533	1.57608	1.11529	2.38934	2.81485	2.52778
ENSG00000048052	HDAC9	0.0805966	0.046813	0.0785722	0.0149627	0.0155264	0.042117	0.100417	0.142633	0.115981
ENSG00000048140	TSPAN17	4.01907	3.12169	3.21132	3.35543	3.23135	3.58768	11.3122	11.3822	11.0883
ENSG00000048162	NOP16	37.0907	33.3034	31.5674	39.8516	37.2907	35.7075	7.00774	6.38158	7.02109
ENSG00000048342	CC2D2A	0.453871	0.517829	0.251085	0.297923	0.583943	0.298166	1.02385	1.01592	0.98834
ENSG00000048392	RRM2B	5.13342	5.60833	4.36899	4.78777	4.73269	4.90522	15.003	17.0826	12.0904
ENSG00000048405	ZNF800	0.93644	0.770544	0.88756	0.977904	1.12749	1.17444	3.7665	3.81972	3.80562
ENSG00000048462	TNFRSF17	0.882224	0.587151	1.70818	0.788213	0.701064	1.01424	0.0657118	0.0523602	0.129306
ENSG00000048471	SNX29	0.698408	0.708843	0.611124	0.523701	0.682179	0.577099	0.526707	0.611397	0.403059
ENSG00000048540	LMO3	0.156095	0.294079	0.128763	0.0735619	0.0254444	0.0276082	0.00715483	0.0114022	0
ENSG00000048544	MRPS10	5.37572	4.23105	4.10774	3.16214	5.2005	2.55267	21.5175	23.249	19.081
ENSG00000048545	GUCA1A	2.1593	2.52367	1.81983	0.914186	1.11603	0.60547	0	0.0250058	0.0308765
ENSG00000048649	RSF1	0.775464	0.792393	0.727986	0.839792	0.838233	0.603342	2.04435	2.29469	1.92874
ENSG00000048707	VPS13D	1.59478	1.80312	1.73881	1.56552	1.7876	1.82635	1.97029	2.27454	2.09377
ENSG00000048740	CELF2	0.130066	0.0377732	0.0281776	0.0241467	0	0	0	0.0112283	0.00693218
ENSG00000048828	FAM120A	8.24906	8.40135	7.76934	6.55307	7.32581	6.61088	15.8782	17.6006	14.2878
ENSG00000048991	R3HDM1	0.81174	0.914255	1.06021	0.637573	0.760832	0.646069	4.27884	4.70652	3.40451
ENSG00000049089	COL9A2	3.29687	4.11161	4.84843	5.7622	6.64015	5.80484	2.46007	2.07304	2.87317
ENSG00000049130	KITLG	4.9398	3.91253	3.33209	4.25188	5.08252	4.66993	68.26	74.317	52.6078
ENSG00000049167	ERCC8	1.62794	1.35431	0.969862	2.10378	1.96742	1.93003	1.03067	0.978262	0.671072
ENSG00000049192	ADAMTS6	0.0719569	0.0919484	0.102886	0.0440839	0.0304964	0.0496348	0.120056	0.122995	0.143433
ENSG00000049239	H6PD	10.423	10.6483	12.7503	4.86214	6.30664	5.85453	4.9655	5.0368	5.40505
ENSG00000049245	VAMP3	19.7444	15.9352	17.2985	18.3816	23.0972	18.7447	18.819	18.1555	14.4302
ENSG00000049246	PER3	0.639365	0.842934	0.634848	0.9948	1.03228	0.857548	0.517045	0.54932	0.624735
ENSG00000049247	UTS2	0.137678	0.733038	0.820234	0.421738	0.437627	0.158281	1.10752	1.34008	1.21075
ENSG00000049249	TNFRSF9	0.23369	0.186635	0.162427	0.258499	0.144435	0.40299	0.208875	0.184927	0.285428
ENSG00000049283	EPN3	1.08895	1.04645	1.04434	1.2475	1.23821	0.793893	3.9091	4.35068	4.74924
ENSG00000049323	LTBP1	0.117756	0.21496	0.200442	0.120238	0.0534718	0.116038	0.852039	0.958472	0.660784
ENSG00000049449	RCN1	14.8973	8.54047	9.65804	7.63174	9.58266	6.67014	10.27	10.5491	8.78387
ENSG00000049540	ELN	0.0188461	0.0401367	0.044911	0.0577295	0.0199681	0.0216662	0	0.0536888	0.0331467
ENSG00000049541	RFC2	6.63574	4.92846	4.2523	4.15644	5.25835	5.44909	15.4507	14.6942	13.5672
ENSG00000049618	ARID1B	2.4265	3.23762	3.36148	4.14928	3.77901	3.73908	2.24287	2.64082	2.06532
ENSG00000049656	CLPTM1L	32.5667	35.2995	42.0973	33.5985	30.9396	32.1007	15.5402	16.4715	15.9071
ENSG00000049759	NEDD4L	0.558327	0.716703	0.61058	1.09333	0.858991	0.808941	1.627	1.69225	1.44384
ENSG00000049768	FOXP3	0.512353	0.396787	0.166495	0.428032	0.394806	0.589023	0.111017	0.132691	0.163843
ENSG00000049769	PPP1R3F	3.95902	4.71916	4.29482	3.58993	2.87997	3.15885	1.0563	0.939874	1.24714
ENSG00000049860	HEXB	24.2835	16.3493	19.1639	14.9069	18.1755	15.3573	16.0068	17.1908	14.1083
ENSG00000049883	PTCD2	0.142474	0.119204	0.169761	0.0519558	0.0754784	0.0584979	1.37654	1.35294	1.23503
ENSG00000050030	KIAA2022	0.0419464	0.0335001	0	0	0	0	0	0	0
ENSG00000050130	JKAMP	1.38879	1.11669	1.24953	0.810319	1.32133	1.59662	7.07636	7.67059	5.633
ENSG00000050165	DKK3	0.146224	0.103805	0.145191	0.29861	0.309859	0.33621	0.0145218	0.0462848	0.0142878
ENSG00000050327	ARHGEF5	3.51775	4.44544	4.79748	17.0073	15.4252	16.3472	3.67455	4.57805	3.7023
ENSG00000050344	NFE2L3	24.6059	22.9884	27.5898	26.2503	29.2991	32.0909	7.48663	9.53372	7.89334
ENSG00000050393	MCUR1	2.38155	1.60397	1.50372	1.20547	2.58804	1.09985	6.23434	7.68338	5.88327
ENSG00000050405	LIMA1	7.00672	6.23494	7.30217	12.5949	15.0959	10.7478	7.45474	8.42357	6.56796
ENSG00000050426	LETMD1	5.13031	2.72064	3.21474	3.25575	5.04595	2.65528	11.1441	10.4617	10.7368
ENSG00000050438	SLC4A8	0.0754282	0.233659	0.122556	0.0770177	0.116246	0.118248	0.130751	0.126975	0.096483
ENSG00000050555	LAMC3	8.75083	7.64141	9.18874	7.62561	8.13652	6.49535	4.69198	4.57888	5.92037
ENSG00000050628	PTGER3	3.12921	3.88978	3.92636	4.89053	5.12891	3.94988	0	0.0121286	0.014976
ENSG00000050730	TNIP3	0	0	0.0389872	0	0.0346687	0	0	0	0
ENSG00000050748	MAPK9	1.32171	1.2315	0.869448	1.05435	1.41499	1.26625	4.6434	4.90928	4.1892
ENSG00000050767	COL23A1	8.2171	7.50525	10.1186	4.70416	3.53354	7.23327	0.0409737	0.0326485	0.0201567
ENSG00000050820	BCAR1	11.3377	11.5724	13.6852	19.4498	15.3006	18.9028	8.53286	9.43329	10.6163
ENSG00000051009	FAM160A2	13.1465	13.223	14.1134	14.8058	13.7638	13.4977	6.98049	7.21845	7.95162
ENSG00000051108	HERPUD1	2.82218	2.03743	1.59585	2.36881	2.45805	1.8972	9.07812	9.02779	8.37096
ENSG00000051128	HOMER3	5.94477	5.29445	5.10858	7.28404	5.7261	5.21896	10.7773	10.914	11.9343
ENSG00000051180	RAD51	0.728574	1.33614	1.15748	0.826585	1.11504	1.30293	4.43786	4.40097	3.67816
ENSG00000051341	POLQ	0.288553	0.237434	0.265677	0.294633	0.416909	0.286497	2.59475	3.04526	2.59138
ENSG00000051382	PIK3CB	0.879527	1.02019	1.0854	0.785803	0.848689	0.668076	4.15526	4.54141	3.34246
ENSG00000051523	CYBA	216.209	143.528	122.748	205.202	169.35	157.025	125.966	114.706	153.112
ENSG00000051596	THOC3	3.57054	2.39533	3.14824	2.58851	2.11855	2.42186	12.2549	12.0875	9.46174
ENSG00000051620	HEBP2	2.90488	1.49593	1.65969	2.20026	3.24182	2.09408	5.52625	4.87257	4.73224
ENSG00000051825	MPHOSPH9	0.33503	0.331275	0.441966	0.256567	0.228199	0.426432	2.5097	2.96557	2.67269
ENSG00000052126	PLEKHA5	0.638152	0.637722	0.538109	0.521279	0.696951	0.643351	1.42743	1.57091	1.45047
ENSG00000052344	PRSS8	8.35593	8.19999	5.85663	21.7901	22.5676	19.6836	12.8382	13.1858	14.5764
ENSG00000052723	SIKE1	0.962229	1.26966	0.847426	0.982506	0.797885	1.20241	6.63112	7.11125	5.62901
ENSG00000052749	RRP12	26.9161	34.2495	29.5909	39.0109	33.4505	40.7489	7.56278	7.02821	7.5426
ENSG00000052795	FNIP2	0.0794108	0.132882	0.0675855	0.104251	0.0841388	0.143462	0.277153	0.409361	0.332544
ENSG00000052802	MSMO1	30.9932	22.4713	16.3565	18.805	17.1646	21.2709	9.7548	9.85766	8.3729
ENSG00000052841	TTC17	2.81895	3.08322	2.82507	2.01931	2.10696	2.37406	3.44412	3.63143	3.10676
ENSG00000052850	ALX4	0.150093	0.18266	0.562067	0.547343	0.295341	0.542311	0.07666	0.0814451	0.0879953
ENSG00000053108	FSTL4	5.36445	5.34194	5.5847	3.94454	2.90982	2.29428	0.163645	0.139088	0.0966048
ENSG00000053254	FOXN3	0.446989	0.345085	0.372819	0.54769	0.497283	0.565266	1.37836	1.60235	1.28408
ENSG00000053328	METTL24	0.138998	0.222019	0.662475	0.0709633	0.147273	0.239696	0	0	0
ENSG00000053371	AKR7A2	29.144	17.5443	22.5181	22.4776	25.8916	19.4187	30.6898	29.976	28.4907
ENSG00000053372	MRTO4	11.5776	13.352	18.0116	12.6692	13.1928	17.8808	20.2278	18.1715	17.6735
ENSG00000053438	NNAT	8.46021	8.50278	13.0254	9.70616	9.26608	12.4583	0.623072	0.677009	0.5573
ENSG00000053501	USE1	4.91946	6.0486	4.65306	7.45701	6.71696	6.93834	6.34629	5.58658	6.27374
ENSG00000053524	MCF2L2	0.0539487	0.0574476	0.0642811	0.0612062	0.0571608	0.0275652	0.178592	0.150844	0.193286
ENSG00000053702	NRIP2	1.8034	2.3419	2.72529	2.24561	1.58454	3.79256	1.44153	1.37836	1.4183
ENSG00000053747	LAMA3	0.847955	0.631094	0.608387	0.539976	0.444391	0.71279	1.27134	1.09094	1.1279
ENSG00000053770	AP5M1	0.0756734	0.100727	0.0338125	0.0482925	0.0601342	0.065248	1.5613	1.47761	1.18122
ENSG00000053900	ANAPC4	0.658078	0.823391	0.646894	0.436764	0.453219	0.756554	3.19587	3.2183	3.23118
ENSG00000053918	KCNQ1	3.88098	3.10778	3.29248	2.85318	3.58571	2.71274	2.84909	2.624	3.42206
ENSG00000054116	TRAPPC3	4.47441	4.95072	4.20677	3.74775	4.37043	4.38041	12.7477	12.9293	11.5995
ENSG00000054118	THRAP3	61.8537	64.4792	67.6825	113.13	101.946	89.8448	30.0471	33.7685	28.2809
ENSG00000054148	PHPT1	175.835	174.696	164.674	184.226	122.852	142.268	62.9837	58.2482	70.6228
ENSG00000054179	ENTPD2	32.8245	26.2773	23.489	27.9222	24.9058	20.6716	26.6185	22.5217	32.1741
ENSG00000054219	LY75	0.700676	0.701351	0.45083	0.701131	0.460284	0.628311	0.0250509	0.0199609	0
ENSG00000054267	ARID4B	6.22411	7.50516	5.98335	10.8347	11.5378	9.4724	2.52118	2.69617	1.91263
ENSG00000054277	OPN3	0.214917	0.152571	0.256079	0.292595	0.68314	0.452976	0.618974	0.714301	0.545999
ENSG00000054282	SDCCAG8	0.532824	0.468706	0.552062	0.591361	0.343638	0.719089	1.55987	1.6939	1.84711
ENSG00000054356	PTPRN	0.238791	0.127139	0.44457	0.274301	0.20557	0.514734	0.0355724	0	0.0524986
ENSG00000054392	HHAT	0.129956	0.0790767	0.0442415	0.0379126	0.0590114	0.0640297	0.652685	0.740438	0.642167
ENSG00000054523	KIF1B	2.53261	2.31901	2.52025	5.05829	5.50687	4.90332	2.45439	3.05908	2.27207
ENSG00000054598	FOXC1	16.5183	12.6739	19.7942	21.9007	18.5	15.8853	35.9283	37.9622	42.8057
ENSG00000054611	TBC1D22A	2.01812	2.44542	2.29408	2.72384	2.5561	2.56013	4.10524	4.14121	3.99828
ENSG00000054654	SYNE2	0.227923	0.225967	0.215388	0.224701	0.278967	0.216853	1.41668	1.70164	1.39845
ENSG00000054690	PLEKHH1	2.21119	2.57307	2.45813	1.81554	1.71486	1.70345	3.69468	4.08045	4.46374
ENSG00000054793	ATP9A	1.67511	2.03631	1.85462	1.46822	2.19892	2.04507	3.68345	4.20899	3.47634
ENSG00000054938	CHRDL2	0	0.0837557	0	0.321247	0.125006	0.0452123	0.0234341	0	0
ENSG00000054965	FAM168A	1.34437	1.48149	1.62047	1.43654	1.57347	1.77917	4.75986	5.33654	4.26158
ENSG00000054967	RELT	8.21029	8.72201	8.31882	11.7287	8.69913	13.1382	3.40485	3.97233	4.64195
ENSG00000055044	NOP58	19.7325	19.5796	17.9455	20.5299	20.1154	20.8379	26.6784	26.5633	22.5675
ENSG00000055070	SZRD1	31.8941	21.8766	25.0668	21.534	20.9693	19.259	22.2549	24.9841	20.9826
ENSG00000055118	KCNH2	5.01387	3.79765	4.62433	4.69111	4.62334	4.48592	6.20028	6.76328	7.76074
ENSG00000055130	CUL1	21.7184	26.9013	23.5179	39.0298	31.5165	33.7572	14.9913	17.192	14.872
ENSG00000055147	FAM114A2	0.244961	0.140457	0.179616	0.192402	0.359371	0.281618	1.9537	1.9325	1.63499
ENSG00000055163	CYFIP2	8.12075	8.54817	8.95416	6.00774	5.70325	5.0899	6.23439	6.71021	5.67626
ENSG00000055208	TAB2	5.04047	4.84489	5.18203	4.80509	5.24606	4.4358	9.46231	10.9072	8.45991
ENSG00000055211	GINM1	5.21025	4.73054	4.8358	4.70403	5.86912	4.79194	10.131	11.0932	8.19923
ENSG00000055332	EIF2AK2	0.504492	0.317443	0.49182	0.327805	0.3766	0.3559	4.48187	4.82333	3.74416
ENSG00000055483	USP36	75.096	83.5631	86.5834	144.046	124.365	127.513	7.26305	7.94884	7.59997
ENSG00000055609	KMT2C	1.69177	1.66442	1.40959	1.65857	1.5522	1.65601	1.03	1.30966	1.1823
ENSG00000055732	MCOLN3	0.409542	0.13876	0.399255	0.133055	0.276135	0.214012	2.77313	2.83722	2.63022
ENSG00000055813	CCDC85A	0	0	0	0	0	0	0	0.0588033	0.0363043
ENSG00000055917	PUM2	22.704	25.3807	24.3156	22.2804	25.8717	23.1562	11.3705	12.1222	9.99599
ENSG00000055950	MRPL43	21.9115	24.0674	18.9129	24.1349	19.2675	22.0961	17.3949	17.6779	17.4383
ENSG00000055955	ITIH4	0.112862	0.0480729	0.161374	0.345722	0.310914	0.155702	0.0269007	0.0214349	0.0264672
ENSG00000055957	ITIH1	0.542653	0.751202	1.03453	0.664906	0.488718	0.904594	0	0	0.0159071
ENSG00000056050	C4orf27	0.858572	1.55423	1.12531	1.57799	2.00132	0.78964	12.79	11.455	11.2248
ENSG00000056097	ZFR	5.02821	5.99219	4.47719	4.55958	5.76994	5.15458	8.91281	10.3339	8.36477
ENSG00000056277	ZNF280C	0.0798171	0.0283313	0.126805	0.217331	0.253708	0.152935	2.31463	2.94336	2.26173
ENSG00000056487	PHF21B	0.664352	0.661798	0.536239	0.415764	0.13624	0.271014	0.01277	0.0203507	0.0251284
ENSG00000056558	TRAF1	1.66325	1.89327	1.77679	1.67878	1.78254	1.47257	0.786035	0.798791	0.863034
ENSG00000056586	RC3H2	6.29002	7.42576	8.08003	4.98321	5.86116	6.04039	3.72261	3.96004	2.76731
ENSG00000056736	IL17RB	1.1769	1.33966	1.40231	2.44485	2.23596	2.14617	5.00573	4.56671	4.97265
ENSG00000056972	TRAF3IP2	0.33866	0.30052	0.358685	0.365007	0.318954	0.346078	1.67044	1.88489	1.68764
ENSG00000057019	DCBLD2	21.4452	25.1534	22.9464	18.3574	20.7291	16.3692	46.905	51.2902	41.6291
ENSG00000057149	SERPINB3	0.169511	0.180505	0.201976	0.115389	0.359207	0	0	0	0
ENSG00000057252	SOAT1	0.915221	0.599741	0.503311	0.988421	1.0816	1.21405	3.89091	3.47639	3.14718
ENSG00000057294	PKP2	1.19037	1.11845	0.813467	3.14588	2.96763	3.19988	2.26354	2.4353	2.32969
ENSG00000057468	MSH4	0.528497	0.321585	0.404818	0.578179	0.239984	0.520786	0.899765	0.699023	0.641817
ENSG00000057593	F7	0.0974631	0	0.232259	0.0663446	0.137688	0.112048	0.0193586	0.0462756	0.0380932
ENSG00000057608	GDI2	7.85662	5.92468	6.04662	7.49153	7.2879	6.81816	23.681	24.4867	20.844
ENSG00000057657	PRDM1	0.561381	0.59779	0.553571	0.869698	0.840932	0.756661	0.403722	0.248162	0.295074
ENSG00000057663	ATG5	3.55557	2.78981	3.0845	2.77064	3.13939	2.50995	5.64979	6.56024	5.39417
ENSG00000057704	TMCC3	0.548801	0.483636	0.766651	1.12073	0.962443	0.935509	0.744243	1.06026	0.931953
ENSG00000057757	PITHD1	33.2761	39.3981	36.3563	63.1172	49.8981	48.4356	17.5767	16.2012	15.9047
ENSG00000057935	MTA3	0.850684	0.60804	0.680367	0.642533	0.642045	0.62966	2.6456	2.66689	2.31603
ENSG00000058056	USP13	0.335982	0.435549	0.539576	0.193905	0.448852	0.403053	4.10851	4.64009	3.55414
ENSG00000058063	ATP11B	0.804421	0.74238	0.702889	0.958267	1.53417	1.77253	3.93852	4.06766	3.66283
ENSG00000058085	LAMC2	22.4987	17.0354	22.3847	18.8169	19.6057	20.1465	7.28707	8.80362	6.78298
ENSG00000058091	CDK14	0.054067	0.095956	0.10737	0.0736085	0.0572862	0.145035	0.837646	0.992616	0.570563
ENSG00000058262	SEC61A1	53.6264	44.6102	42.598	35.7806	41.7454	31.7762	36.0369	36.2175	32.4245
ENSG00000058272	PPP1R12A	3.93404	5.00035	4.48856	5.7537	6.18054	5.97433	3.22715	3.4385	2.59395
ENSG00000058335	RASGRF1	1.03063	1.20325	1.24282	0.786092	0.828864	0.813698	0.199776	0.170976	0.211116
ENSG00000058404	CAMK2B	1.58666	1.4321	1.83652	1.5738	1.55304	1.47664	0.162077	0.121971	0.132887
ENSG00000058453	CROCC	8.42231	10.2413	8.31312	12.3036	10.6172	9.13939	9.74741	9.19884	12.4585
ENSG00000058600	POLR3E	3.26159	3.84673	3.82433	2.17599	2.35434	3.04754	6.43445	7.05821	8.24294
ENSG00000058668	ATP2B4	2.6	3.16029	2.6446	1.68353	1.78726	2.17255	5.01814	5.76294	4.63984
ENSG00000058673	ZC3H11A	14.3882	14.5905	14.4481	19.091	19.4331	17.2427	12.0196	13.1199	10.5889
ENSG00000058729	RIOK2	1.52377	1.47942	0.907803	1.41859	1.40081	1.10775	2.30999	2.24494	2.24649
ENSG00000058799	YIPF1	1.66368	0.569438	0.637173	1.33473	1.44796	1.22956	6.33753	5.86797	5.78255
ENSG00000058804	NDC1	1.60866	1.50846	1.11573	1.59353	1.90796	1.9598	10.072	10.2485	7.74197
ENSG00000058866	DGKG	0.0224614	0.0358773	0	0	0.0118994	0	0.434986	0.597225	0.237033
ENSG00000059122	FLYWCH1	11.9498	14.7832	14.1687	16.852	15.3766	14.8828	19.0056	19.8235	25.0012
ENSG00000059145	UNKL	7.00853	8.44413	10.8012	15.3875	9.70934	12.7101	5.46043	5.83512	7.29185
ENSG00000059377	TBXAS1	0.216265	0.230291	0.257685	0.0200748	0.145817	0.226025	0.199158	0.186697	0.288159
ENSG00000059378	PARP12	1.09853	1.04445	1.37905	0.841262	1.30943	0.856983	4.02104	3.79081	3.48471
ENSG00000059573	ALDH18A1	19.5773	18.4764	19.855	22.4969	21.7141	19.4206	16.1718	16.9896	13.7808
ENSG00000059588	TARBP1	2.34066	2.03467	1.99211	0.926729	1.36654	1.02512	2.91282	2.89556	3.07126
ENSG00000059691	GATB	0.503356	0.469002	0.62475	0.599624	0.69999	0.590736	1.37471	1.52359	1.25419
ENSG00000059728	MXD1	10.0947	12.2998	13.3465	11.0606	11.9093	11.5829	1.44595	1.75128	1.66165
ENSG00000059758	CDK17	1.37471	1.18313	0.80778	1.01911	1.21713	1.06083	3.05219	3.52287	3.01404
ENSG00000059769	DNAJC25	32.2768	27.3134	24.0295	37.2896	40.614	30.694	2.92613	3.23706	2.1802
ENSG00000059804	SLC2A3	0.20018	0.0852652	0.429334	0.163519	1.01807	0.529312	1.55067	1.59677	1.64304
ENSG00000059915	PSD	2.87899	3.48	3.77806	2.02598	2.16414	1.63254	2.96738	2.25362	2.88534
ENSG00000060069	CTDP1	13.6177	16.2006	15.2946	33.5138	28.4342	26.6659	4.22069	4.87099	4.79605
ENSG00000060138	YBX3	12.3434	13.9978	12.0628	11.156	11.3487	9.94323	39.0879	40.1544	36.9637
ENSG00000060140	STYK1	2.05245	2.10887	1.20132	0.661799	0.534124	1.24188	2.01688	1.57289	1.94215
ENSG00000060237	WNK1	5.31944	6.04816	5.48973	8.03341	7.14519	7.14127	5.19424	6.23679	5.6236
ENSG00000060339	CCAR1	3.56097	5.027	3.80655	2.43093	2.63031	2.36273	11.8219	11.8932	10.5578
ENSG00000060491	OGFR	140.02	197.182	164.525	389.099	290.712	331.381	34.7642	33.5023	44.7957
ENSG00000060558	GNA15	0.188735	0.0502438	0.281102	0.24089	0.149979	0.216977	0.168693	0.448057	0.11065
ENSG00000060566	CREB3L3	0.0460384	0.0980486	0.0548558	0	0	0.0529277	0.246898	0.218591	0.242919
ENSG00000060642	PIGV	0.51037	0.543471	1.34655	0.632794	0.695259	0.838205	3.88834	3.66949	2.94941
ENSG00000060656	PTPRU	5.27704	5.75682	5.4303	4.12596	4.73104	4.79398	16.3599	17.9856	18.7249
ENSG00000060688	SNRNP40	2.00137	2.33414	1.93045	2.07598	1.88492	2.59304	12.38	12.0667	10.2063
ENSG00000060709	RIMBP2	0.0282421	0.0300738	0.0168255	0	0.0299236	0	0	0.0134094	0.00827876
ENSG00000060749	QSER1	0.585038	0.560683	0.460077	0.513735	0.681858	0.71294	5.11758	5.68331	3.94439
ENSG00000060762	MPC1	1.83421	2.8873	1.04524	1.62858	1.18295	1.19187	8.22095	9.50402	8.78977
ENSG00000060971	ACAA1	2.61989	2.06926	2.19136	2.53337	2.27953	2.17418	3.13258	3.20455	2.92952
ENSG00000060982	BCAT1	0.0523528	0.178394	0.0998073	0.18175	0.122034	0.156486	0.00623913	0	0.0122772
ENSG00000061273	HDAC7	2.63272	3.46467	3.3737	2.65016	1.98684	1.92737	6.53408	6.20293	7.25148
ENSG00000061337	LZTS1	0.259287	0.48318	0.360437	0.441251	0.343406	0.347768	1.05577	1.16954	1.1781
ENSG00000061455	PRDM6	0.0395586	0.0982897	0.125693	0.161569	0.11177	0.151594	0.0707158	0.0438258	0.0695761
ENSG00000061492	WNT8A	0	0.125694	0.0703226	0.120525	0.062533	0	0	0	0
ENSG00000061656	SPAG4	9.13673	11.0187	12.0671	7.64325	7.63961	11.3899	7.31378	5.43574	8.68028
ENSG00000061676	NCKAP1	0.629594	0.635448	0.391396	0.58696	0.667079	0.704926	4.2344	4.65294	3.45682
ENSG00000061794	MRPS35	13.7059	11.6095	9.65007	13.3586	14.5219	13.465	17.7818	17.6592	16.9839
ENSG00000061936	SFSWAP	13.4009	16.196	15.765	16.943	16.3852	17.4716	5.26564	5.1467	5.41562
ENSG00000061938	TNK2	10.0514	15.4448	14.2652	20.9276	14.6277	20.3759	10.6196	10.3843	14.2491
ENSG00000061987	MON2	0.515829	0.639465	0.50454	0.393059	0.383395	0.477956	1.30747	1.57185	1.3857
ENSG00000062038	CDH3	49.3875	36.106	34.8414	40.6979	39.9687	35.276	23.6207	23.5525	22.1969
ENSG00000062194	GPBP1	12.8396	14.3215	11.667	12.6823	12.2316	12.6147	9.58052	10.2388	8.76719
ENSG00000062282	DGAT2	0.155966	0.116257	0.167253	0.0318504	0.0826259	0.0537914	0.947946	0.740527	0.740649
ENSG00000062370	ZNF112	0.448563	0.716483	1.06895	0.948747	1.15423	0.699862	0.477299	0.562872	0.206627
ENSG00000062485	CS	9.7639	7.15701	7.11343	6.07617	6.3663	5.73427	17.4197	18.6168	15.7616
ENSG00000062524	LTK	11.234	14.7087	12.6699	12.4807	12.8011	15.1488	8.54645	7.98407	10.0035
ENSG00000062582	MRPS24	0	0.150731	0.0562204	0	0.0999859	0.108489	0.196809	0.112014	0.165974
ENSG00000062598	ELMO2	2.03678	2.36786	1.58081	6.58255	5.60302	6.38025	2.34939	2.63504	2.32248
ENSG00000062650	WAPL	10.9573	15.2747	11.0581	17.5172	15.6112	16.1405	6.80164	7.74351	5.61972
ENSG00000062716	VMP1	12.8889	11.0292	10.217	10.3573	12.1452	11.9483	33.3868	30.2681	31.0407
ENSG00000062725	APPBP2	3.29575	3.78866	3.86746	3.47992	4.20624	4.04727	3.3921	3.62755	2.86171
ENSG00000062822	POLD1	16.6232	19.5931	21.5306	26.2765	20.8935	23.0496	20.9902	21.7502	26.4696
ENSG00000063015	SEZ6	0.265142	0.128335	0.258482	0.123059	0.0510778	0.166264	0.0143628	0.022889	0.127182
ENSG00000063046	EIF4B	53.7818	47.8281	44.9364	38.0575	46.7816	40.3358	63.15	67.0728	51.771
ENSG00000063127	SLC6A16	1.16474	0.87549	0.979631	0.804513	1.63335	1.6541	2.81697	3.41571	3.09292
ENSG00000063169	GLTSCR1	16.1114	19.8671	21.7802	53.7296	30.5393	48.0713	5.95986	5.5053	6.62447
ENSG00000063176	SPHK2	2.17488	2.0319	2.07802	1.5922	1.41306	0.896345	2.11509	1.66585	2.42984
ENSG00000063177	RPL18	467.006	293.049	266.758	318.027	293.324	256.305	183.726	173.739	180.25
ENSG00000063180	CA11	7.60541	7.08634	6.93811	5.82426	4.91049	4.57668	13.4894	12.4694	15.2227
ENSG00000063241	ISOC2	8.8944	9.3819	8.49829	12.3947	9.36469	10.8685	8.18324	7.46342	8.24814
ENSG00000063244	U2AF2	89.2248	126.214	103.065	116.283	82.2518	96.7555	62.2719	58.624	66.3974
ENSG00000063245	EPN1	19.4357	21.0912	22.6994	20.5813	17.7824	21.4912	14.3629	14.1761	18.3741
ENSG00000063322	MED29	23.0186	23.8953	23.7881	37.3563	28.136	35.1487	8.02664	9.67758	9.04701
ENSG00000063438	AHRR	6.27855	7.06194	8.41856	2.85291	3.62393	3.11984	1.73187	1.83743	1.7322
ENSG00000063515	GSC2	8.95142	12.7093	10.3814	5.84963	2.90854	5.4885	0	0	0
ENSG00000063587	ZNF275	4.92315	4.45205	5.01772	19.5353	19.5971	17.3453	1.94067	2.48137	2.43337
ENSG00000063601	MTMR1	0.896945	1.14199	1.3243	0.63711	0.80573	0.4035	3.86907	4.12909	3.34945
ENSG00000063660	GPC1	49.5926	49.6658	47.0516	33.1337	28.7686	30.7148	25.9994	27.1492	27.9321
ENSG00000063761	ADCK1	1.08984	1.5309	0.856502	0.947067	0.982746	0.906371	1.74096	1.54136	1.79447
ENSG00000063854	HAGH	6.39668	5.36134	5.26149	11.4406	10.6254	9.53635	9.65199	8.92531	9.58113
ENSG00000063978	RNF4	23.2845	21.2913	25.1777	31.8099	32.9903	30.8047	7.53858	8.06014	6.68135
ENSG00000064012	CASP8	0.885148	0.960681	0.892416	0.538804	0.703387	0.861049	3.00233	3.15202	2.95395
ENSG00000064042	LIMCH1	0.306468	0.26591	0.256967	0.289746	0.228503	0.260984	0.852209	0.797618	0.818511
ENSG00000064102	ASUN	1.65862	1.76619	1.7567	1.39249	1.91359	1.56783	9.92722	10.5702	8.55714
ENSG00000064115	TM7SF3	10.8767	7.36126	9.55933	6.34625	6.58533	6.05168	10.1847	12.4816	8.99805
ENSG00000064195	DLX3	0.817398	0.918767	0.59519	0.278207	0.192459	0.261032	0.108237	0.0215612	0.0798695
ENSG00000064199	SPA17	0.378992	0.176563	0.366907	0.169303	0.351362	0.272316	0.381091	0.483605	0.569367
ENSG00000064201	TSPAN32	0.130019	0.207678	0.387302	0.199139	0	0.0747379	0.116213	0.0154333	0.0952832
ENSG00000064205	WISP2	0.0247522	0.0263576	0.0589857	0.0252738	0	0.0569125	0.176991	0.105772	0.217673
ENSG00000064218	DMRT3	0.051651	0.0550008	0	0	0	0	0	0.0490479	0
ENSG00000064225	ST3GAL6	0.999974	0.876917	1.37839	1.00102	1.18416	0.879115	1.76421	1.80606	1.78176
ENSG00000064270	ATP2C2	3.78995	4.85719	5.47492	7.46566	7.28495	7.42248	2.85789	3.40786	3.32308
ENSG00000064300	NGFR	2.91145	2.15121	2.15931	2.00209	2.04604	1.87849	6.54996	6.57326	7.52428
ENSG00000064309	CDON	0.651348	0.619278	0.540495	0.296908	0.406683	0.6151	0.873273	0.960918	0.777371
ENSG00000064313	TAF2	5.74366	7.19903	5.63202	6.3454	7.622	6.51655	6.35125	7.68952	5.69688
ENSG00000064393	HIPK2	1.52893	1.79857	2.10789	2.40302	2.11188	2.41112	4.58863	5.84931	4.79626
ENSG00000064419	TNPO3	3.11128	3.22883	4.02132	1.83072	2.06731	2.90998	9.36391	12.1559	9.56854
ENSG00000064490	RFXANK	2.36435	3.19956	2.46503	2.76624	3.91425	2.37839	14.9984	14.5236	17.7889
ENSG00000064545	TMEM161A	17.774	14.7253	12.3129	14.8488	17.7573	11.5345	29.5565	27.8688	35.9977
ENSG00000064547	LPAR2	5.08885	7.97414	7.98605	6.92811	6.53158	6.56382	9.76257	9.07546	10.7938
ENSG00000064601	CTSA	10.1269	7.51044	7.92719	9.71683	7.42833	8.22947	9.74777	9.45656	9.84989
ENSG00000064607	SUGP2	11.4584	14.3566	13.6703	11.1498	13.1742	11.6164	16.7788	16.5081	18.4119
ENSG00000064651	SLC12A2	0.184983	0.123112	0.151532	0.153465	0.232746	0.199372	2.92789	3.91941	2.8197
ENSG00000064652	SNX24	0.833516	0.480769	0.248288	0.567386	0.441571	0.558976	1.82112	2.22612	1.91394
ENSG00000064666	CNN2	28.3451	26.9778	22.5696	23.3473	20.3563	22.7485	38.7787	39.5718	38.9271
ENSG00000064687	ABCA7	18.8465	21.5909	20.3492	21.6209	20.4839	19.3798	22.0037	21.6328	28.3616
ENSG00000064692	SNCAIP	0.033663	0.0537694	0.100276	0.0687448	0.0356673	0.0193502	0.0100295	0	0
ENSG00000064703	DDX20	5.38719	4.62416	4.22236	8.17786	8.20381	7.46498	2.69745	2.9955	2.16161
ENSG00000064726	BTBD1	12.9531	14.8639	12.4387	6.34125	8.33485	7.34371	15.7892	16.9901	13.1595
ENSG00000064763	FAR2	1.2304	2.13514	2.30767	1.27959	0.869106	1.15257	1.03186	0.962843	0.975157
ENSG00000064787	BCAS1	0	0	0	0.0153786	0.0319158	0.051945	0.0358983	0.0572086	0.0176599
ENSG00000064835	POU1F1	0.157159	0.0836756	0.187258	0	0.249773	0.180676	0.0468233	0	0
ENSG00000064886	CHI3L2	0.224505	0.159377	0.222919	0.343854	0.436099	0.344135	0.0222961	0.0177659	0.0219368
ENSG00000064932	SBNO2	35.4094	48.2667	42.4793	43.8122	33.3972	46.163	18.8598	20.2756	25.9848
ENSG00000064933	PMS1	1.22205	0.795241	0.889836	0.670113	1.15094	0.806526	4.35563	4.98567	4.44464
ENSG00000064961	HMG20B	60.191	68.6559	67.7959	199.359	137.371	165.223	42.4757	40.1135	44.9958
ENSG00000064989	CALCRL	0.0200669	0.0213683	0	0.0614692	0.0425233	0.0230697	0.191317	0.247722	0.105882
ENSG00000064995	TAF11	1.79474	1.2464	0.836794	0.478059	1.24017	0.717673	7.62556	6.52077	7.27393
ENSG00000064999	ANKS1A	14.3539	13.7351	14.7186	13.3746	12.7412	13.3646	4.32534	5.02723	4.25564
ENSG00000065000	AP3D1	55.7755	67.9408	60.2236	55.6774	52.5959	55.0252	22.5155	23.6646	22.9258
ENSG00000065029	ZNF76	4.19505	4.9119	5.21488	4.46888	3.84833	4.02945	7.15288	6.96704	6.86726
ENSG00000065054	SLC9A3R2	18.0942	22.7811	18.4561	28.192	21.1954	29.6657	21.4189	21.4532	25.1867
ENSG00000065057	NTHL1	1.67432	1.02652	1.14863	1.86502	2.58038	1.80821	7.04425	6.62475	7.1092
ENSG00000065060	UHRF1BP1	2.3145	2.26585	2.2685	1.7534	1.84582	1.83112	2.89919	2.9423	2.61172
ENSG00000065135	GNAI3	0.476394	0.565268	0.708192	0.759762	0.884529	1.15796	2.86845	3.08915	2.38599
ENSG00000065150	IPO5	10.5558	8.02302	7.16975	8.10968	9.64439	8.92565	16.0666	17.0634	13.1693
ENSG00000065154	OAT	5.31301	2.48004	3.51216	3.60426	5.20521	3.34688	28.4713	29.6667	25.3883
ENSG00000065183	WDR3	3.83972	4.65095	3.93173	3.27127	3.40723	3.94528	4.35432	4.48939	3.42591
ENSG00000065243	PKN2	5.8097	7.04309	5.36752	6.77175	7.99282	7.48058	6.38046	7.96982	5.57546
ENSG00000065268	WDR18	33.3204	37.2639	37.7076	39.8443	30.2608	38.3066	44.0733	39.5391	52.6857
ENSG00000065308	TRAM2	1.23148	1.21632	1.12708	1.0023	0.907689	1.53887	4.92395	5.49965	5.06433
ENSG00000065320	NTN1	1.23619	1.31637	1.542	0.473341	0.55257	0.732796	2.48607	2.82468	3.32929
ENSG00000065328	MCM10	0.791196	1.1073	0.673377	1.26951	0.982012	0.987557	3.93326	4.96946	3.72409
ENSG00000065357	DGKA	2.36564	2.04353	2.15718	1.94718	2.11005	1.97035	5.85425	5.15186	5.92973
ENSG00000065361	ERBB3	12.7449	14.087	12.6916	11.6758	10.7275	14.1609	3.97961	4.28662	3.61493
ENSG00000065371	ROPN1	0.0272888	0	0	0	0	0.0627448	0	0.0129568	0.0159986
ENSG00000065413	ANKRD44	0.0105693	0.0112548	0	0.021584	0.0223972	0	0.214131	0.190696	0.167305
ENSG00000065427	KARS	11.222	10.0443	10.6248	7.95902	8.51595	8.33357	25.1754	25.5036	21.9246
ENSG00000065457	ADAT1	8.27253	10.7406	10.3154	7.82947	8.47387	10.9955	3.34084	3.78427	2.83585
ENSG00000065485	PDIA5	21.966	15.3114	17.6795	15.7127	18.9951	16.425	9.06018	8.67186	8.12498
ENSG00000065491	TBC1D22B	1.06838	1.28936	0.933531	0.872713	1.01879	1.59673	3.14065	3.19579	2.4428
ENSG00000065518	NDUFB4	9.85544	5.97707	7.15466	6.26445	8.64423	6.67808	35.4689	33.5614	32.7163
ENSG00000065526	SPEN	10.5447	11.831	12.4869	24.2611	23.711	24.3626	7.06253	8.24315	7.50875
ENSG00000065534	MYLK	0.100114	0.142143	0.132543	0.0624702	0.0766098	0.0575479	0.285021	0.235032	0.24782
ENSG00000065548	ZC3H15	11.2836	12.7296	9.26082	9.50713	11.1194	10.16	20.2883	21.0739	16.8388
ENSG00000065559	MAP2K4	4.91955	4.11277	4.65341	5.77229	6.17265	4.71311	4.06286	4.81505	3.50404
ENSG00000065600	TMEM206	2.62321	2.56807	2.52066	4.62255	6.09674	4.86412	7.21044	7.53329	6.8958
ENSG00000065613	SLK	3.91179	3.86913	2.56078	4.75201	4.93104	6.23914	11.2677	12.0763	10.3791
ENSG00000065615	CYB5R4	0.383884	0.381529	0.411666	0.522631	0.501647	0.58844	1.60123	1.79839	1.20782
ENSG00000065618	COL17A1	2.60933	2.57426	2.19464	3.19326	3.80145	2.62482	1.46337	1.42111	1.76599
ENSG00000065621	GSTO2	4.57323	3.22891	3.36127	3.55296	3.98965	3.12883	7.99749	7.84174	7.43146
ENSG00000065665	SEC61A2	1.63716	1.30751	1.83817	1.44663	1.33434	1.73737	3.26431	2.82528	3.19325
ENSG00000065675	PRKCQ	0.14967	0.27891	0	0.0764121	0	0	0.267554	0.319786	0.307116
ENSG00000065717	TLE2	19.7546	19.5077	23.0651	17.3339	16.5635	17.6561	22.5055	23.5141	26.4389
ENSG00000065802	ASB1	7.25436	7.31735	7.83091	5.18166	5.88812	5.2794	5.74045	6.16987	6.03812
ENSG00000065809	FAM107B	1.17688	0.673363	1.13019	2.06258	2.41945	1.75686	4.89842	5.13746	3.88236
ENSG00000065833	ME1	4.57175	2.49255	2.91977	2.24068	3.13888	2.60691	9.56734	10.8534	8.51258
ENSG00000065882	TBC1D1	2.38883	1.70068	1.52889	2.31372	1.98146	1.88318	5.3196	5.58036	4.66567
ENSG00000065883	CDK13	14.3455	16.3943	17.1259	36.8875	36.1979	29.8702	3.20347	4.14712	3.58128
ENSG00000065911	MTHFD2	3.64556	2.42625	2.80535	1.39589	4.85509	2.32839	38.1509	39.3183	33.0389
ENSG00000065923	SLC9A7	3.64969	3.02276	3.35303	2.5095	2.73424	2.44404	2.70929	3.10402	2.11089
ENSG00000065970	FOXJ2	0.744132	1.16774	1.16664	2.23945	2.22007	2.25128	5.44926	5.75531	4.53484
ENSG00000065978	YBX1	452.982	309.375	293.884	319.679	360.286	301.4	584.339	588.814	581.326
ENSG00000065989	PDE4A	6.62276	7.30909	6.32177	11.7062	8.92367	11.0688	8.96491	9.31017	8.64642
ENSG00000066027	PPP2R5A	2.28854	2.1967	1.95872	2.10638	2.83462	2.631	10.0835	11.3251	10.0911
ENSG00000066044	ELAVL1	17.0718	17.0824	19.6967	18.3228	19.7714	19.1248	12.565	13.5096	10.9605
ENSG00000066056	TIE1	0.239436	0.353028	0.263347	0.15045	0.175632	0.127046	0.0548744	0.0524697	0.05399
ENSG00000066084	DIP2B	6.65183	7.19728	7.21688	7.1079	6.94701	6.81274	3.57367	4.07923	3.22307
ENSG00000066117	SMARCD1	8.11377	7.59195	7.80856	6.02972	5.69733	6.04384	9.85552	10.4061	8.21897
ENSG00000066135	KDM4A	4.64844	6.14297	5.93637	9.66316	8.91588	10.6333	9.16192	8.60197	8.38537
ENSG00000066136	NFYC	0.690819	0.713987	0.629449	0.643137	0.322919	0.443815	6.61047	5.61462	5.94408
ENSG00000066185	ZMYND12	0.112338	0	0.267706	0.172058	0.0595132	0	0.200818	0.133346	0.131721
ENSG00000066230	SLC9A3	1.68345	1.93416	2.48095	3.6188	2.91022	3.20864	1.50469	1.57758	2.49337
ENSG00000066248	NGEF	2.79368	2.58196	3.29733	2.31433	2.20605	2.57545	3.37647	3.56638	3.95557
ENSG00000066279	ASPM	0.225436	0.072017	0.067153	0.138112	0.119429	0.0907097	7.07926	7.5943	6.23826
ENSG00000066294	CD84	0	0	0.0317458	0	0	0	0	0	0
ENSG00000066322	ELOVL1	6.04897	4.03235	4.6878	4.06741	6.04438	4.29688	28.4251	27.9501	27.3039
ENSG00000066336	SPI1	1.07261	0.951815	0.92303	0.304226	0.378825	0.479547	0.0355079	0	0
ENSG00000066379	ZNRD1	0.402911	0.214521	0.240039	0.274268	0.320175	0.115801	2.16076	2.04056	2.10625
ENSG00000066382	MPPED2	0.0902459	0.0640659	0.0179217	0.0153579	0.0159365	0	0	0	0
ENSG00000066405	CLDN18	0.031776	0.0338369	0	0	0.0673358	0.036531	0.17041	0.16596	0.204923
ENSG00000066422	ZBTB11	26.201	27.4223	28.6241	38.8225	41.9233	36.1232	3.2592	3.63893	2.67061
ENSG00000066427	ATXN3	0.485259	0.456213	0.343793	0.437455	0.379824	0.427202	0.661666	0.709887	0.743271
ENSG00000066455	GOLGA5	6.58549	7.49073	7.04425	7.41197	8.28588	6.49554	6.10914	5.91605	5.2429
ENSG00000066468	FGFR2	1.10346	1.82392	1.2363	1.88346	1.18661	0.776297	2.43381	2.4554	1.95043
ENSG00000066557	LRRC40	0.641249	0.500748	0.458438	0.436508	0.86061	0.638913	5.62966	6.00813	4.76198
ENSG00000066583	ISOC1	1.90656	1.21813	1.74164	0.908476	1.48139	0.876745	16.0564	17.29	14.4936
ENSG00000066629	EML1	0.12469	0.191789	0.0825395	0.070732	0.0733967	0.0477831	0.693463	0.815687	0.584818
ENSG00000066651	TRMT11	1.78749	1.22014	1.69294	1.12317	1.21405	0.790374	6.6365	7.22485	6.852
ENSG00000066654	THUMPD1	13.2685	10.4163	10.9341	9.41941	11.3135	9.54772	6.99743	7.08166	5.22383
ENSG00000066697	MSANTD3	1.40232	1.1704	2.34829	3.25074	3.49368	2.39647	4.72006	4.71477	3.22191
ENSG00000066735	KIF26A	1.22269	1.55461	1.21768	1.54659	1.48884	1.63644	5.69806	6.32523	8.33445
ENSG00000066739	ATG2B	0.967772	1.17268	1.27241	1.09891	0.954676	1.103	0.904776	1.07745	1.04671
ENSG00000066777	ARFGEF1	1.43937	1.29323	1.0719	1.37784	1.42975	1.18936	2.64675	2.97926	2.65684
ENSG00000066813	ACSM2B	0	0	0	0	0.0480381	0	0	0	0
ENSG00000066827	ZFAT	0.52641	0.663811	0.742772	0.891123	0.792596	0.605184	0.586076	0.670893	0.698454
ENSG00000066855	MTFR1	0.559323	0.737408	0.253884	0.625501	0.705506	0.857363	7.04662	7.65088	5.77755
ENSG00000066923	STAG3	0.574582	0.978955	0.735974	0.894701	0.928408	1.2881	0.410854	0.538804	0.496869
ENSG00000066926	FECH	0.909591	1.32079	1.37938	1.66051	1.86909	1.71115	7.48947	8.34958	6.49616
ENSG00000066933	MYO9A	0.353077	0.421353	0.362672	0.254848	0.264449	0.398914	0.663815	0.768839	0.685238
ENSG00000067048	DDX3Y	0.666089	0.777929	0.614446	0.351032	0.705747	0.444637	0.7554	0.84676	0.680241
ENSG00000067057	PFKP	25.061	24.786	26.094	33.5547	34.9809	30.4232	54.5069	55.2704	59.368
ENSG00000067064	IDI1	41.1199	38.5923	36.7157	58.5424	55.4338	54.5399	6.0181	6.45899	5.61901
ENSG00000067066	SP100	0.28336	0.374571	0.372557	0.279354	0.372701	0.359462	2.20665	2.43563	2.05652
ENSG00000067082	KLF6	39.1221	31.3301	38.5027	34.1637	45.0688	31.9083	20.4637	21.4073	20.3105
ENSG00000067113	PLPP1	6.17677	6.96811	5.90239	5.30781	4.73021	4.35908	2.91531	3.33926	3.47785
ENSG00000067141	NEO1	1.77714	1.45569	1.66504	1.79908	2.22091	1.76368	4.14529	4.87522	3.63324
ENSG00000067167	TRAM1	6.35848	4.46877	4.50788	3.37608	5.38965	3.21639	23.794	26.9447	19.2354
ENSG00000067177	PHKA1	1.06787	1.09578	1.22613	1.16968	1.37832	1.07142	2.63783	2.8117	2.14
ENSG00000067182	TNFRSF1A	16.9621	16.2265	14.8188	25.5235	27.5941	25.0567	20.0128	18.5774	19.3293
ENSG00000067191	CACNB1	1.47727	1.51756	1.53241	2.67962	1.80461	2.07795	2.80649	2.61584	3.5662
ENSG00000067208	EVI5	1.05772	0.793179	0.869779	1.71888	1.67314	2.19222	1.83753	1.96638	1.34502
ENSG00000067221	STOML1	0.77786	0.765559	1.05323	0.216614	0.212287	0.216791	0.365187	0.380521	0.469856
ENSG00000067225	PKM	190.309	146.528	150.52	196.052	187.344	174.054	169.046	155.195	149.329
ENSG00000067248	DHX29	3.12524	3.52206	4.12721	6.56835	6.26391	5.65884	5.41605	5.3914	4.03093
ENSG00000067334	DNTTIP2	12.9374	13.6543	12.719	23.1887	19.9274	20.1894	5.39342	5.28631	4.23943
ENSG00000067365	METTL22	2.92767	3.97647	3.4172	4.31628	4.6688	5.42646	2.46547	2.3546	2.84609
ENSG00000067369	TP53BP1	4.12836	5.09342	4.25185	4.41885	4.79649	4.62612	3.34218	3.66346	2.94335
ENSG00000067445	TRO	0.0917889	0.11729	0.0656211	0.0749785	0.0778032	0.0633147	0.109389	0.113312	0.0645758
ENSG00000067533	RRP15	1.45453	1.46559	1.32312	0.878331	1.06056	1.22268	2.47899	2.95552	2.20064
ENSG00000067560	RHOA	202.365	144.304	153.276	126.62	146.771	124.997	151.569	156.594	124.268
ENSG00000067596	DHX8	3.51237	3.62726	3.72708	6.25249	5.79992	5.92744	4.24115	4.63174	3.46568
ENSG00000067606	PRKCZ	4.89224	5.31269	5.36749	10.6171	8.72474	9.16969	3.59825	3.99406	3.96623
ENSG00000067646	ZFY	0.490754	0.475075	0.212634	0.273325	0.425433	0.205161	0.0265843	0.0423656	0.013078
ENSG00000067704	IARS2	3.5226	4.03475	2.99804	2.93187	3.70097	2.8246	23.0716	24.0901	19.4024
ENSG00000067715	SYT1	1.93651	2.00145	1.37991	1.43452	1.77018	0.96036	5.00029	5.48969	4.76388
ENSG00000067798	NAV3	0.0994905	0.129486	0.0658584	0.0564372	0.117127	0.10167	0.342529	0.372657	0.395337
ENSG00000067829	IDH3G	30.5391	22.8556	23.4657	24.0472	18.0297	19.7195	16.3588	17.5164	20.5912
ENSG00000067836	ROGDI	2.04202	2.10316	2.03424	2.01668	2.41188	1.84728	9.99358	8.42398	10.3232
ENSG00000067840	PDZD4	6.07792	8.49842	8.8325	4.81399	5.29628	4.44061	0.152313	0.107881	0.416274
ENSG00000067842	ATP2B3	0.310927	0.261389	0.292482	0.517992	0.502829	0.526776	0	0	0
ENSG00000067900	ROCK1	0.732223	0.720643	0.634517	0.815621	0.787574	0.803532	4.12514	5.05688	3.58385
ENSG00000067955	CBFB	2.32906	1.93958	1.88566	1.76836	1.99317	1.81939	18.7356	19.3239	16.8582
ENSG00000067992	PDK3	0.274488	0.0974301	0.218039	0.140136	0.0969436	0.0525939	2.3171	1.8463	1.36786
ENSG00000068001	HYAL2	14.133	13.6631	15.0298	21.4662	19.5444	18.8052	6.67577	6.87781	6.72722
ENSG00000068024	HDAC4	2.61929	3.33914	3.16489	2.34488	1.88599	1.92974	2.01141	2.13696	2.0601
ENSG00000068028	RASSF1	12.0847	11.906	10.7296	8.306	9.71845	10.1601	9.29543	9.2028	9.36151
ENSG00000068078	FGFR3	5.38154	5.89352	5.65248	10.7295	9.94464	13.4293	17.2038	17.5229	20.919
ENSG00000068079	IFI35	71.8624	107.997	91.061	79.3744	60.7804	80.5327	6.96305	7.56582	7.73009
ENSG00000068097	HEATR6	5.36928	5.09722	6.00531	9.15461	9.04331	7.91976	5.13114	5.724	5.61268
ENSG00000068120	COASY	37.5805	36.7291	35.0135	53.5465	50.056	43.872	24.6526	24.8848	23.6099
ENSG00000068137	PLEKHH3	16.1462	17.2207	16.6693	32.4486	32.1479	32.9046	38.316	37.8192	55.4417
ENSG00000068305	MEF2A	2.61715	2.18022	2.65169	2.9268	3.33889	3.09066	4.16925	4.5563	3.78893
ENSG00000068308	OTUD5	9.81659	11.0381	11.6558	9.18232	9.12821	7.53687	22.0479	21.4305	22.8195
ENSG00000068323	TFE3	10.6509	13.1195	10.8729	8.52388	9.8515	9.92812	10.549	10.1278	12.4379
ENSG00000068354	TBC1D25	3.91214	3.41974	3.86131	7.03523	4.94934	6.71279	3.21837	2.96644	3.91962
ENSG00000068366	ACSL4	1.53753	1.63725	1.5114	1.35407	1.97525	1.65714	6.0353	6.87134	4.75494
ENSG00000068383	INPP5A	0.365947	0.779362	0.515313	0.407627	0.775471	0.344216	2.45811	2.41674	1.98941
ENSG00000068394	GPKOW	1.84016	3.54219	3.71054	4.76961	3.14955	4.31242	14.1702	13.3745	14.1908
ENSG00000068400	GRIPAP1	5.13637	6.04523	5.75504	4.67414	4.62108	5.20053	8.44089	7.81258	8.29429
ENSG00000068438	FTSJ1	12.4064	12.2967	8.69556	6.00514	5.45814	5.8236	16.3201	15.2054	15.6795
ENSG00000068489	PRR11	0.120873	0.225247	0.108018	0.185131	0.224123	0.173702	13.8829	14.1182	11.0903
ENSG00000068615	REEP1	0.54606	0.455068	0.282888	0.24242	0.276708	0.136473	1.55618	1.96144	1.18312
ENSG00000068650	ATP11A	1.99305	2.72459	2.56731	2.35589	2.07367	2.52868	4.66484	5.67782	5.26863
ENSG00000068654	POLR1A	16.7258	20.8016	21.9503	20.8775	18.5623	24.1983	4.72781	5.85863	4.30943
ENSG00000068697	LAPTM4A	85.8474	52.6902	62.1284	42.8902	53.9711	44.5033	47.1903	49.2134	45.2783
ENSG00000068724	TTC7A	2.71456	2.70169	2.95964	2.11959	2.19944	2.10092	4.6306	4.8691	4.84722
ENSG00000068745	IP6K2	13.263	13.1427	13.7918	22.6976	22.5075	19.0785	14.0426	12.7923	13.3022
ENSG00000068781	STON1-GTF2A1L	0.0287124	0	0.0342114	0	0.0304219	0.0660179	0	0	0
ENSG00000068784	SRBD1	1.09972	1.19707	1.01915	0.648783	0.388399	0.561905	2.44643	3.12129	2.36403
ENSG00000068796	KIF2A	1.70448	1.92503	1.81553	2.42601	1.42288	2.52366	4.13957	4.64729	3.80032
ENSG00000068831	RASGRP2	1.21589	2.35212	2.02826	1.59327	1.43858	2.32972	2.35467	2.45354	2.87512
ENSG00000068878	PSME4	5.41753	5.67915	4.67636	7.80582	7.47486	7.77836	5.41614	5.80185	4.70774
ENSG00000068885	IFT80	0.154651	0.347659	0.225218	0.456183	0.436956	0.45436	2.1195	2.36602	1.89394
ENSG00000068903	SIRT2	0.871594	1.22343	0.967715	0.809054	0.860523	0.819836	3.19878	2.70873	2.82206
ENSG00000068912	ERLEC1	2.04533	1.67148	1.70028	1.79702	3.52786	2.46077	12.5844	13.1441	9.89972
ENSG00000068971	PPP2R5B	6.71964	8.12766	6.96227	9.0986	10.1766	10.2443	7.39881	7.35202	7.5365
ENSG00000068976	PYGM	26.3364	30.9174	32.1472	41.5249	35.2215	37.3915	0.604718	0.446591	0.536926
ENSG00000069011	PITX1	20.2617	22.5854	17.4895	39.7997	31.4022	36.8178	12.8267	12.8215	15.5434
ENSG00000069018	TRPC7	0.503228	0.453425	0.553484	0.276679	0.0410146	0.35602	0	0	0.0226945
ENSG00000069020	MAST4	0.184831	0.152087	0.100105	0.33456	0.231443	0.222149	0.0600743	0.0518571	0.0689571
ENSG00000069122	ADGRF5	0.24102	0.375106	0.176726	0.58685	0.491096	0.234458	0	0.00880281	0
ENSG00000069188	SDK2	0	0	0.025313	0.0108459	0.0112545	0	0.0189883	0.0201736	0.00622744
ENSG00000069248	NUP133	1.01391	1.74905	1.66717	2.85735	3.50213	2.56438	6.47659	7.51953	5.73024
ENSG00000069275	NUCKS1	10.4908	7.38063	7.15892	6.981	7.54334	6.5392	41.1211	43.5508	34.5177
ENSG00000069329	VPS35	2.0141	2.33357	2.15835	2.59978	3.23458	4.06304	7.93307	8.97958	6.57986
ENSG00000069345	DNAJA2	8.71434	7.95757	6.03277	8.42573	9.95534	9.37474	10.8204	11.754	9.91824
ENSG00000069399	BCL3	22.133	23.6495	24.7861	10.0571	7.57518	8.61285	8.4071	8.79344	9.45327
ENSG00000069424	KCNAB2	2.79325	3.27736	2.85056	2.49559	2.26077	2.30436	2.89733	2.79984	3.10083
ENSG00000069431	ABCC9	0.0215902	0.0114952	0.0257252	0	0	0	0	0	0.0126577
ENSG00000069482	GAL	79.1907	49.7881	42.3761	48.8061	53.6594	40.2325	38.9369	34.763	37.4754
ENSG00000069493	CLEC2D	0.19494	0.0566136	0.147812	0.108572	0.093885	0	0.686399	0.530105	0.54027
ENSG00000069509	FUNDC1	1.14566	1.5015	1.15507	1.07982	1.02712	0.506578	8.29707	8.0339	7.18169
ENSG00000069535	MAOB	9.29693	5.63113	6.70747	6.22695	8.766	5.63824	15.2726	13.2021	11.6511
ENSG00000069667	RORA	0.0144708	0.0462278	0.0603478	0.00738784	0.0153323	0	0.0172455	0.0343537	0.0254514
ENSG00000069696	DRD4	97.7479	124.62	117.662	99.211	60.8494	97.0207	10.7438	9.35351	12.724
ENSG00000069702	TGFBR3	0.311591	0.392127	0.472522	0.202463	0.315136	0.276805	0.818631	0.780068	0.52312
ENSG00000069712	KIAA1107	0.0270612	0.115265	0.0644881	0.0828943	0.172035	0.0311107	0.757878	0.950804	0.872586
ENSG00000069764	PLA2G10	4.0876	5.05855	5.397	3.0457	3.39455	5.46133	0.0658296	0.209816	0.194306
ENSG00000069812	HES2	5.83733	5.7303	5.13498	4.21415	2.94748	3.56514	5.38052	5.90042	5.64138
ENSG00000069849	ATP1B3	17.7493	10.8728	10.9723	11.7412	15.1156	9.92841	37.0172	35.1821	31.1338
ENSG00000069869	NEDD4	0.189741	0.259774	0.177635	0.166062	0.258477	0.109067	1.19522	1.51221	1.26336
ENSG00000069943	PIGB	0.0814339	0.173431	0	0.0554332	0.0575216	0.124826	1.24546	1.36616	1.20947
ENSG00000069956	MAPK6	3.64777	3.84325	2.87461	4.74941	4.70339	5.28087	6.95786	8.6965	5.91788
ENSG00000069966	GNB5	1.14004	0.789578	1.00498	1.11674	1.3454	1.04425	1.54089	1.36863	1.33674
ENSG00000069974	RAB27A	0.483925	0.304502	0.288304	0.381822	0.209756	0.227594	1.101	1.47261	1.05747
ENSG00000069998	CECR5	5.44518	5.02699	4.97021	4.89681	5.82231	5.08267	12.3237	13.3301	12.784
ENSG00000070010	UFD1L	2.10283	2.26927	2.69055	1.88776	2.70654	4.16979	5.40734	5.52151	5.64288
ENSG00000070018	LRP6	1.76522	1.53678	1.76222	2.33827	2.07251	2.0705	2.36666	2.50872	1.90197
ENSG00000070019	GUCY2C	0.147583	0.0942928	0.140679	0.0301386	0.062548	0.0339336	0	0	0
ENSG00000070031	SCT	37.7284	53.4474	46.5597	48.4982	32.1225	37.9524	3.21162	3.19884	6.9122
ENSG00000070047	PHRF1	81.3391	117.155	96.2298	127.918	96.0772	123.682	19.0637	21.4003	25.0086
ENSG00000070061	IKBKAP	7.35913	8.72642	9.06004	8.24272	8.57485	9.3275	8.46655	9.42736	7.9118
ENSG00000070081	NUCB2	6.2228	3.41536	3.62564	3.76477	3.93565	3.71882	2.62174	2.90253	2.30627
ENSG00000070087	PFN2	5.44774	2.67154	2.43416	3.98892	6.56955	3.25509	24.7734	25.3895	19.3522
ENSG00000070159	PTPN3	1.88729	1.81267	1.86661	1.61218	2.06501	1.58829	3.94709	4.41603	3.83286
ENSG00000070182	SPTB	0.392274	0.43549	0.566851	0.588027	0.565964	0.652474	0.561985	0.844079	0.738868
ENSG00000070190	DAPP1	1.73496	1.61655	2.16415	2.18672	1.98188	1.96342	0.161534	0.0257426	0.0635724
ENSG00000070214	SLC44A1	1.02303	0.625587	0.639657	0.351645	0.676124	0.477437	4.29134	5.07861	3.68773
ENSG00000070269	TMEM260	0.809015	0.763958	1.03671	0.514341	0.711624	0.596654	0.955046	0.804481	0.841215
ENSG00000070366	SMG6	5.72414	6.12026	6.55597	5.48691	5.01286	5.84206	1.29474	1.5475	1.34236
ENSG00000070367	EXOC5	0.892204	0.751703	0.79439	0.620685	0.654456	0.800284	3.21906	3.22603	2.46017
ENSG00000070371	CLTCL1	2.98136	3.39682	3.85935	3.82089	2.96388	3.62497	1.31594	1.39808	1.60403
ENSG00000070388	FGF22	25.1197	29.1591	34.4256	54.0624	41.6159	44.9508	0.925595	0.863962	0.962717
ENSG00000070404	FSTL3	30.069	33.2605	27.0146	33.699	30.3685	30.2706	15.1147	13.227	14.8712
ENSG00000070413	DGCR2	7.19707	7.80361	7.84564	7.84013	8.18185	6.89086	14.9122	16.39	16.2621
ENSG00000070423	RNF126	212.55	269.822	249.938	248.717	179.021	238.842	30.996	29.621	36.5338
ENSG00000070444	MNT	11.8516	13.598	16.9323	13.4428	13.141	14.9893	2.60935	2.55537	3.34577
ENSG00000070476	ZXDC	2.5305	2.89092	3.81387	3.86719	4.95395	5.87615	4.39377	4.82982	5.1679
ENSG00000070495	JMJD6	20.2214	23.2705	25.1526	33.8713	33.5059	32.4134	5.23085	4.8153	4.17779
ENSG00000070501	POLB	2.222	1.82254	1.32378	2.14618	2.48155	2.58902	5.13509	5.13247	4.62984
ENSG00000070526	ST6GALNAC1	1.46605	2.66534	2.98239	1.20485	1.13659	2.42537	0.0213068	0.0509327	0.0209634
ENSG00000070540	WIPI1	1.59459	1.35069	1.77045	1.14714	1.91992	1.83321	3.8223	4.26737	3.84568
ENSG00000070601	FRMPD1	2.01737	2.19297	2.97964	3.004	2.22655	2.27094	0.112697	0.159642	0.123201
ENSG00000070610	GBA2	14.991	20.0908	19.5749	32.3699	33.535	30.1305	12.512	12.383	13.123
ENSG00000070614	NDST1	3.36401	4.0644	3.77704	5.29766	4.74326	5.221	4.50247	5.00058	4.32371
ENSG00000070669	ASNS	82.6367	50.0394	50.6826	65.4453	67.3537	50.2375	61.1143	61.7449	58.6854
ENSG00000070718	AP3M2	0.314317	0.355621	0.0468145	0.220646	0.208145	0.338768	3.69904	3.94549	3.48971
ENSG00000070729	CNGB1	0.0337876	0.0539684	0.0201293	0.0172498	0	0.0194218	0.0503328	0.0320848	0.029713
ENSG00000070731	ST6GALNAC2	1.72914	1.65021	1.88538	1.64898	2.12592	1.89412	2.31342	2.24613	2.26658
ENSG00000070756	PABPC1	311.392	201.268	255.103	194.9	241.8	197.876	230.122	254.05	195.094
ENSG00000070759	TESK2	2.33815	2.68739	2.34374	5.49485	5.97712	6.05874	2.60956	2.44939	2.71982
ENSG00000070761	CFAP20	32.3931	32.2275	30.123	71.5579	60.008	57.9495	10.2388	10.993	10.1651
ENSG00000070770	CSNK2A2	5.76726	5.51386	4.38265	6.61805	6.7917	6.60976	9.8841	10.1902	8.36397
ENSG00000070778	PTPN21	4.4342	4.98805	5.79988	10.0085	10.6328	10.3871	1.37078	1.51966	1.34869
ENSG00000070785	EIF2B3	2.67474	2.00144	2.28259	1.0703	1.26381	1.24662	3.68298	4.37624	3.64482
ENSG00000070808	CAMK2A	0.541277	0.896594	0.859925	0	0.0849636	0.0921889	0	0	0
ENSG00000070814	TCOF1	15.3813	21.4543	19.278	22.6037	18.799	20.8627	11.0609	11.7617	10.7865
ENSG00000070831	CDC42	21.0396	16.6024	16.6584	14.6952	14.4501	12.8425	53.6394	53.5927	44.3173
ENSG00000070882	OSBPL3	2.63325	2.33399	2.28517	2.1914	2.32234	1.88987	7.22867	7.61003	6.63922
ENSG00000070886	EPHA8	1.21956	2.62182	2.02891	1.0573	0.7558	0.92589	0.246806	0.305913	0.29679
ENSG00000070915	SLC12A3	0.2394	0.27617	0.380334	0.203704	0.232516	0.252289	0.0237753	0.00947228	0.0116961
ENSG00000070950	RAD18	0.123591	0.188009	0.231411	0.0721116	0.205778	0.182681	2.4934	2.90891	2.13233
ENSG00000070961	ATP2B1	1.64942	1.83937	1.2999	2.21463	2.05036	1.85145	4.73623	5.30937	3.98224
ENSG00000070985	TRPM5	1.27585	1.49114	1.44605	5.21095	4.12139	4.22145	0.0370852	0.0295501	0.0364876
ENSG00000071051	NCK2	4.74196	5.22514	5.06057	20.2938	16.1214	19.7678	9.38593	9.29963	9.81486
ENSG00000071054	MAP4K4	1.54616	1.81108	1.32645	1.17879	1.36518	1.49313	8.70952	9.61697	8.21866
ENSG00000071073	MGAT4A	0.102422	0.0545325	0.0762741	0.248379	0.217041	0.176624	0.686596	0.887503	0.570449
ENSG00000071082	RPL31	407.407	250.354	230.236	242.3	203.538	226.99	117.03	103.835	106.819
ENSG00000071127	WDR1	52.9582	51.0924	54.0918	68.4853	62.7372	66.1528	27.5485	28.0465	25.276
ENSG00000071189	SNX13	0.322908	0.223903	0.295275	0.138019	0.206872	0.189931	1.08735	1.22297	0.906935
ENSG00000071203	MS4A12	0	0	0	0	0.071034	0	0	0.0318318	0.07861
ENSG00000071205	ARHGAP10	0.710478	0.91519	0.805588	0.655245	0.764921	0.619184	1.8095	1.65948	1.57208
ENSG00000071242	RPS6KA2	1.01708	0.637084	0.730687	0.656705	0.792379	0.790982	1.12298	1.42032	1.29779
ENSG00000071243	ING3	0.212815	0.226617	0.225399	0.0965776	0.175378	0.0271846	2.04307	2.17808	1.76061
ENSG00000071246	VASH1	3.37523	3.63452	4.2476	4.10465	3.37528	3.26993	2.64396	2.5569	2.97932
ENSG00000071282	LMCD1	0.189055	0.258835	0.176993	0.358501	0.615242	0.403642	0.394285	0.442406	0.451267
ENSG00000071462	WBSCR22	22.504	19.7988	22.0245	23.0257	22.3968	21.0006	18.6439	17.7223	19.681
ENSG00000071537	SEL1L	2.99231	3.40613	2.78163	3.20023	3.29346	3.75147	4.27314	4.76442	3.41031
ENSG00000071539	TRIP13	8.93513	9.18272	10.1925	7.31994	6.67835	7.52498	11.5977	12.0037	9.60374
ENSG00000071553	ATP6AP1	27.2129	19.1662	20.7542	17.8111	21.0765	17.3258	17.4188	19.5968	20.468
ENSG00000071564	TCF3	14.1947	13.1071	14.5454	12.8374	13.4499	13.1949	36.9504	39.7447	41.2886
ENSG00000071575	TRIB2	0.376215	0.228922	0.320191	0.246948	0.512504	0.4943	4.53157	4.23602	3.68656
ENSG00000071626	DAZAP1	20.9036	18.5494	21.9853	16.5416	15.1062	16.1289	27.5866	27.0585	29.106
ENSG00000071655	MBD3	18.7804	18.4756	18.7445	14.0411	12.9216	12.4486	6.81748	6.51425	8.44901
ENSG00000071677	PRLH	0.467011	0.497299	0	0.953703	0	0.536896	0	0	0
ENSG00000071794	HLTF	1.3508	1.06791	1.12178	0.815018	0.715611	0.517644	11.2199	12.8466	9.81517
ENSG00000071859	FAM50A	88.6618	105.05	90.3055	100.338	86.3074	80.5607	32.855	28.0037	34.9161
ENSG00000071889	FAM3A	7.81149	9.78601	9.33637	4.86467	4.81733	4.4485	3.86207	3.53666	4.50876
ENSG00000071894	CPSF1	37.3812	42.7029	41.2018	44.8863	37.7351	46.85	42.6494	42.7086	48.1284
ENSG00000071909	MYO3B	0	0.0159406	0	0.0152852	0	0	0	0.00710766	0
ENSG00000071967	CYBRD1	2.26287	1.5726	1.33394	1.28905	1.74142	1.36921	3.44903	3.84528	3.46327
ENSG00000071994	PDCD2	6.18739	5.57504	4.80908	4.37384	5.30514	4.07099	8.21329	8.68679	7.72376
ENSG00000072042	RDH11	1.94388	1.09446	1.7571	0.958197	1.25471	1.05316	7.89511	7.27755	6.78543
ENSG00000072062	PRKACA	16.2341	12.5859	13.8679	10.0605	11.0773	8.09748	14.5521	13.558	12.1999
ENSG00000072071	ADGRL1	18.4348	24.9209	22.5194	32.2621	25.0273	30.1618	17.7367	18.2783	21.7518
ENSG00000072110	ACTN1	12.9139	13.4672	11.613	31.5018	24.9928	30.6798	14.2147	14.7421	13.9244
ENSG00000072121	ZFYVE26	0.313997	0.317643	0.318014	0.312598	0.207933	0.360984	0.837284	0.980242	0.952652
ENSG00000072134	EPN2	0.984358	0.940297	1.20738	0.635578	0.8129	0.765535	5.26173	5.25797	5.56732
ENSG00000072135	PTPN18	3.24562	2.79673	2.90042	2.96517	3.39361	2.57755	8.98283	9.47933	10.0148
ENSG00000072163	LIMS2	0.334043	0.386639	0.311494	0.296593	0.261602	0.317242	0.666376	0.641312	0.655637
ENSG00000072182	ASIC4	2.04311	2.10059	1.76285	2.39788	2.01546	1.4849	0.699674	0.97007	1.0326
ENSG00000072195	SPEG	7.30383	10.9662	10.376	11.1761	9.13181	10.1775	12.3345	11.1913	16.3209
ENSG00000072201	LNX1	0.775279	0.848493	0.872442	0.703658	0.570443	0.594196	0.282314	0.398779	0.37877
ENSG00000072210	ALDH3A2	1.48934	1.40294	1.43332	1.24778	2.00287	1.82197	11.5484	11.9398	9.96296
ENSG00000072274	TFRC	13.9908	13.1004	13.8578	11.2848	12.4884	13.802	11.2988	12.3802	8.7706
ENSG00000072310	SREBF1	11.9913	11.5918	11.8913	9.04581	10.9321	7.99607	47.9678	46.9403	62.6683
ENSG00000072315	TRPC5	0	0	0.100636	0.02156	0.089489	0.0242748	0	0.0200509	0
ENSG00000072364	AFF4	10.2806	12.1676	12.6137	10.1406	10.1295	10.464	4.01243	4.6377	3.75582
ENSG00000072401	UBE2D1	0.530512	0.527257	0.37927	0.252789	0.711991	0.487919	4.88929	4.85304	3.33832
ENSG00000072415	MPP5	1.81912	2.2224	2.23473	1.74226	2.52507	2.54526	2.36959	2.44385	2.06685
ENSG00000072422	RHOBTB1	0.12734	0.244078	0.182075	0.0520094	0.215875	0.0878375	0.5008	0.822275	0.522591
ENSG00000072501	SMC1A	3.59853	4.11994	3.81132	5.36745	4.63515	5.27268	8.56307	9.89976	7.81146
ENSG00000072506	HSD17B10	33.5042	31.556	23.3202	25.0649	21.44	20.5937	55.1488	53.8661	58.1496
ENSG00000072518	MARK2	29.4103	37.7605	37.2631	36.2692	30.6732	32.1991	10.1591	10.6918	9.77226
ENSG00000072571	HMMR	4.60461	7.13806	5.82241	9.97899	6.73735	8.71473	13.7002	14.6347	10.6329
ENSG00000072609	CHFR	0.00719863	0.0689895	0.0428866	0.0367516	0.0305089	0.0248275	0	0	0.00422035
ENSG00000072657	TRHDE	0.144441	0.142823	0.233571	0.147485	0.0874521	0.0830279	0.178285	0.18125	0.120974
ENSG00000072682	P4HA2	3.0888	1.86847	2.53997	1.98413	2.30472	2.00057	3.70699	4.01412	3.57073
ENSG00000072694	FCGR2B	0	0	0	0	0	0	0	0	0.0217356
ENSG00000072736	NFATC3	0.770043	1.23743	0.950888	1.31521	1.34993	2.09247	0.725815	0.811006	0.804409
ENSG00000072756	TRNT1	2.90464	3.37854	3.43432	1.98484	2.15431	2.69713	1.86394	1.92017	1.7815
ENSG00000072778	ACADVL	135.734	138.195	129.42	138.698	121.636	117.267	108.606	98.475	119.217
ENSG00000072786	STK10	4.08572	4.78432	4.41536	7.44273	6.2274	6.08596	3.21913	3.65424	3.66861
ENSG00000072803	FBXW11	3.53712	3.13093	2.92385	3.79224	3.98195	4.0156	7.28467	7.75688	6.36371
ENSG00000072818	ACAP1	9.07112	10.2963	12.9266	7.7016	8.13257	7.77366	0.930574	1.01758	0.954538
ENSG00000072832	CRMP1	0	0.0225463	0.0756846	0.0432385	0.0448674	0	0.0126165	0	0
ENSG00000072840	EVC	0.0689932	0.0551009	0.0411035	0.070447	0	0.0198294	0	0.00818952	0.0202244
ENSG00000072849	DERL2	1.31284	1.1924	1.01218	0.985663	0.736413	0.643669	3.04861	3.23585	2.78443
ENSG00000072858	SIDT1	0.657755	0.798147	0.565015	0.624759	0.940028	0.633084	0.0182297	0.0290515	0.00896797
ENSG00000072864	NDE1	1.00418	0.879207	1.09015	0.865842	1.20583	1.38534	5.49165	5.43536	5.24616
ENSG00000072952	MRVI1	0.144106	0.238704	0.0953921	0.326984	0.305372	0.220894	0.963642	1.28481	0.985662
ENSG00000072954	TMEM38A	10.8315	6.6845	8.84845	7.20562	9.91148	9.1978	4.98736	5.00647	4.85888
ENSG00000072958	AP1M1	4.04936	4.89666	4.12979	2.94333	2.4361	2.34738	3.18994	3.30352	3.13351
ENSG00000073008	PVR	24.8754	26.4887	28.3455	25.5069	26.6163	30.2492	16.6598	16.635	16.8021
ENSG00000073050	XRCC1	1.46138	1.55616	1.35904	0.837075	0.642017	0.983455	7.24251	7.02329	7.18848
ENSG00000073060	SCARB1	11.0215	7.86942	9.07118	9.8714	9.83829	9.24673	10.6009	10.4812	10.3647
ENSG00000073067	CYP2W1	0.444612	0.710171	0.476788	0.408583	0.141325	0.255572	0.423892	0.401095	0.417061
ENSG00000073111	MCM2	9.80894	11.195	9.91945	15.6141	13.8839	13.243	21.4013	23.8239	21.0564
ENSG00000073146	MOV10L1	0.0538231	0.0191046	0.0641315	0.0183191	0.0190092	0	0.0213812	0.00851844	0.0315549
ENSG00000073150	PANX2	8.98251	8.42235	8.61912	12.0938	8.96986	11.1035	3.86039	5.39718	4.84675
ENSG00000073169	SELO	123.865	134.843	122.783	127.913	103.82	118.107	20.022	19.0505	23.9206
ENSG00000073282	TP63	0	0	0.0197081	0.0168888	0	0	0	0	0.0290912
ENSG00000073331	ALPK1	0.470156	0.500648	0.452929	0.408564	0.551143	0.356507	1.88955	2.14681	2.11714
ENSG00000073350	LLGL2	28.2467	29.0329	28.0471	27.7595	28.1777	30.4843	35.8737	34.9796	43.9321
ENSG00000073417	PDE8A	2.04807	1.38179	1.58342	1.29305	1.80558	1.41992	4.35056	4.42418	4.44544
ENSG00000073464	CLCN4	0.0908019	0.096691	0.129831	0	0.11545	0	0.573529	0.681184	0.44717
ENSG00000073536	NLE1	2.14399	1.8024	2.04369	2.4657	2.00861	2.69834	5.64811	5.4006	5.23954
ENSG00000073578	SDHA	4.39747	4.36945	5.57264	7.23827	7.4798	9.11346	13.5924	14.2803	12.468
ENSG00000073584	SMARCE1	3.7249	4.09751	3.21211	2.8554	3.31853	2.75199	3.20605	3.33536	2.40021
ENSG00000073598	FNDC8	0.799437	1.13505	1.3759	1.26977	0.18823	1.02118	0.105859	0.126525	0.208305
ENSG00000073605	GSDMB	4.50988	4.84684	4.55265	3.64555	4.24746	3.72054	7.53942	6.82043	7.61377
ENSG00000073614	KDM5A	4.25703	5.25972	4.62336	6.5305	5.98881	6.3576	1.76595	1.79881	1.61807
ENSG00000073670	ADAM11	5.29866	6.99096	6.52906	5.1464	4.29961	5.52699	4.23545	5.6207	5.54616
ENSG00000073711	PPP2R3A	1.1327	1.08889	0.95599	1.09231	1.31682	1.03091	0.721815	0.881404	0.52572
ENSG00000073712	FERMT2	1.95585	1.74329	1.5191	2.9734	3.34638	3.34781	2.64166	2.93037	2.25934
ENSG00000073734	ABCB11	0.0239353	0	0.0855584	0	0	0.0275171	0	0	0
ENSG00000073737	DHRS9	0	0	0	0	0	0.0377975	0.0195909	0.0312206	0.0385503
ENSG00000073754	CD5L	0	0	0	0	0	0	0	0.0476699	0
ENSG00000073756	PTGS2	0.350989	0.274086	0.167285	0.0716771	0.0495849	0.134504	0.250974	0.422181	0.16462
ENSG00000073792	IGF2BP2	35.9848	45.4167	42.7216	38.3649	33.9063	38.8851	25.7867	26.0982	23.1577
ENSG00000073803	MAP3K13	4.78591	4.68028	4.0965	8.15789	7.96849	6.93936	1.55976	1.41906	1.40292
ENSG00000073849	ST6GAL1	0.121256	0.114774	0.19264	0.165082	0.271227	0.123913	1.59761	1.32417	1.37439
ENSG00000073861	TBX21	12.1687	13.1086	12.3076	14.3034	10.4945	12.2003	0.0562095	0.0223943	0.110607
ENSG00000073910	FRY	0.0668171	0.0996108	0.0875754	0.02729	0.0778749	0.0384079	0.087592	0.120554	0.129271
ENSG00000073921	PICALM	1.2048	1.41798	1.43554	1.29493	1.63485	1.48228	10.3026	10.367	8.58758
ENSG00000073969	NSF	2.34019	1.73126	2.20136	1.35824	1.69651	1.44431	6.7521	7.01763	5.17021
ENSG00000074047	GLI2	0.71584	0.744539	0.535566	0.849911	0.670267	0.497604	0.833261	1.24887	1.11263
ENSG00000074054	CLASP1	2.58808	2.946	2.41915	3.36023	2.62398	3.03949	3.12422	3.44283	3.01501
ENSG00000074071	MRPS34	170.045	144.691	126.013	216.088	191.958	158.537	91.1458	81.5913	84.3398
ENSG00000074181	NOTCH3	4.16044	3.70354	4.58195	2.7338	3.0871	2.77627	11.3554	12.9864	14.2656
ENSG00000074201	CLNS1A	11.2766	7.37632	7.00608	5.94902	7.70931	4.63002	15.5027	13.7423	12.6714
ENSG00000074211	PPP2R2C	3.2572	3.88237	3.05051	4.10596	3.72097	4.0374	4.36098	4.42954	4.11782
ENSG00000074219	TEAD2	2.93747	2.99581	4.48599	2.06998	1.84112	3.32947	8.40666	8.87902	11.4002
ENSG00000074266	EED	0.158155	0.1497	0.167507	0.161488	0.186191	0.222227	2.59685	2.58652	2.33865
ENSG00000074276	CDHR2	0.899092	0.908306	0.988881	1.53006	1.53885	1.80223	0.535745	0.492566	0.6893
ENSG00000074317	SNCB	0	0	0	0	0	0	0	0.0291818	0.108099
ENSG00000074319	TSG101	2.47288	2.49647	2.8317	1.04935	1.76943	1.43993	11.8648	12.7782	10.8074
ENSG00000074356	NCBP3	2.47956	2.80985	2.85463	7.90334	7.38452	7.14577	3.9633	4.16429	3.88961
ENSG00000074370	ATP2A3	6.72528	7.37097	7.82152	5.24156	6.50031	5.57256	10.0932	9.06148	11.4825
ENSG00000074410	CA12	0.219169	0.251336	0.220968	1.05008	0.911009	0.949717	0.743398	0.768455	0.652346
ENSG00000074416	MGLL	0.805504	0.701792	0.843439	0.610627	0.72415	0.673485	1.12722	1.23428	0.965952
ENSG00000074527	NTN4	0.443918	0.598765	0.599464	0.483491	0.533062	0.442301	0.811192	1.15223	1.14513
ENSG00000074582	BCS1L	13.5368	16.9791	16.7381	15.9084	14.1108	16.0239	13.8496	12.0577	13.006
ENSG00000074590	NUAK1	1.93522	1.55491	2.28489	5.04777	5.55482	4.93503	1.79262	2.10499	1.8153
ENSG00000074603	DPP8	4.80558	5.86298	4.96345	3.18082	3.30065	3.10938	2.76999	3.04991	2.6404
ENSG00000074621	SLC24A1	0.950062	0.852701	1.30991	2.20347	2.18582	2.3717	1.1565	1.24372	0.883233
ENSG00000074657	ZNF532	0.804676	0.692083	0.651485	0.716295	0.841656	0.699748	1.09421	1.20496	0.961662
ENSG00000074660	SCARF1	0.944377	0.979161	1.74709	1.34491	0.789951	0.828557	0.755242	0.648988	0.786781
ENSG00000074695	LMAN1	7.08736	4.75326	4.58057	2.36263	4.5944	2.7439	9.56456	10.3461	7.80819
ENSG00000074696	HACD3	6.74043	5.2722	6.23053	4.55875	5.19066	4.31393	10.1757	11.6962	8.871
ENSG00000074706	IPCEF1	0.232789	0.201408	0.190694	0.653659	0.662869	0.702513	0.0173391	0	0.0170597
ENSG00000074755	ZZEF1	18.5425	22.4076	21.5943	24.8876	20.1731	21.969	2.06822	2.1752	2.12138
ENSG00000074771	NOX3	0	0.128587	0	0	0	0	0.0359774	0	0
ENSG00000074800	ENO1	424.416	300.819	298.558	437.971	370.211	352.095	504.553	450.162	464.39
ENSG00000074803	SLC12A1	0	0	0	0	0	0	0	0.0140763	0
ENSG00000074842	MYDGF	81.3367	47.4918	53.4912	66.7706	70.5317	58.791	56.6536	57.8061	61.3405
ENSG00000074855	ANO8	16.0211	20.1716	21.1254	22.9831	17.4735	22.2617	15.9208	15.9309	20.5275
ENSG00000074935	TUBE1	0.848697	0.8096	0.779498	0.28886	0.543283	0.162616	4.70948	4.71802	4.872
ENSG00000074964	ARHGEF10L	3.80109	4.90416	4.09684	2.97933	2.65708	2.64732	4.52054	4.81519	6.07512
ENSG00000074966	TXK	0.887751	0.415944	0.253866	0.543875	0.601989	0.73483	0.42319	0.657549	0.41637
ENSG00000075035	WSCD2	0.0188029	0.0400448	0	0	0	0	0.0112042	0	0
ENSG00000075043	KCNQ2	7.63307	5.46885	6.32637	6.06439	6.02826	4.8183	7.94505	7.86702	8.63818
ENSG00000075073	TACR2	0.343548	0.411558	0.716354	0.876969	0.773506	0.987394	0.102356	0.0407793	0.0251765
ENSG00000075089	ACTR6	0.22634	0.206589	0.385271	0.23111	0.274076	0.334557	6.1077	6.29448	5.70596
ENSG00000075131	TIPIN	1.25305	0.524195	0.426581	0.137084	0.521578	0.617381	3.91995	4.0584	3.38452
ENSG00000075142	SRI	0.581972	0.464788	0.104015	0.386253	0.27748	0.234171	6.32878	5.60932	5.10084
ENSG00000075151	EIF4G3	2.60818	2.91414	2.15855	2.33516	2.06919	2.33378	6.19361	7.05197	6.11639
ENSG00000075188	NUP37	0.564907	0.639141	0.378618	0.144203	0.29927	0.12177	6.12215	6.85634	4.96783
ENSG00000075213	SEMA3A	0.23682	0.364258	0.172441	0.214942	0.26486	0.151254	0.78397	0.805836	0.671062
ENSG00000075218	GTSE1	3.05175	2.3831	3.22066	2.75994	2.74074	3.60867	17.3187	17.9949	19.0502
ENSG00000075223	SEMA3C	2.06534	1.98983	1.73435	0.883712	0.937846	0.768854	2.85987	2.94188	2.85991
ENSG00000075234	TTC38	4.61738	3.92613	4.3521	3.65915	3.72398	3.08993	5.46168	6.2498	6.32315
ENSG00000075239	ACAT1	7.37449	4.25554	3.55158	4.57655	4.39805	3.27445	7.28869	7.41169	6.70523
ENSG00000075240	GRAMD4	6.94063	7.82078	7.00688	6.90649	7.00624	7.36992	6.72246	6.08754	6.21461
ENSG00000075275	CELSR1	6.55639	7.11488	7.10085	8.04132	7.5792	7.51537	5.9663	6.82022	7.30382
ENSG00000075290	WNT8B	2.56856	2.17568	1.80848	1.90741	1.5463	1.07379	1.49575	1.21956	1.64277
ENSG00000075292	ZNF638	2.14479	2.02077	1.91962	1.52391	1.72793	2.03395	5.5597	5.46718	4.6125
ENSG00000075303	SLC25A40	0.0727952	0.0516776	0.0578248	0.0743292	0.205678	0.0278962	3.54244	3.85957	3.11548
ENSG00000075336	TIMM21	4.80569	5.62154	5.33119	3.79504	3.88784	5.22545	4.20369	3.97901	3.60854
ENSG00000075340	ADD2	0.00972863	0.0207192	0.0347756	0.0198673	0	0.0223689	0.0231881	0.00461917	0.0228144
ENSG00000075388	FGF4	0.114405	0.284259	0.136317	0.233632	0.0404057	0.175367	0	0	0
ENSG00000075391	RASAL2	0.476442	0.662818	0.567691	1.20051	0.830492	1.03363	0.810487	1.13837	0.851488
ENSG00000075399	VPS9D1	16.6522	17.9237	18.1273	20.602	16.0431	19.3508	5.48636	4.91807	5.98835
ENSG00000075407	ZNF37A	2.24142	2.30496	2.45705	2.24942	2.06275	2.10564	2.1446	2.40212	1.88477
ENSG00000075413	MARK3	11.6898	13.8655	12.9208	12.3043	10.9313	11.7971	7.17223	7.47288	6.52008
ENSG00000075415	SLC25A3	27.0669	20.7202	20.0639	24.1844	26.6373	25.222	37.8891	39.5478	33.2809
ENSG00000075420	FNDC3B	1.05917	1.2268	0.952052	0.645097	0.885971	0.993358	1.67194	2.03364	1.8302
ENSG00000075426	FOSL2	14.7977	11.7217	16.3797	12.172	13.6892	14.9524	6.85695	7.04231	7.08982
ENSG00000075461	CACNG4	4.0489	3.72886	3.34663	5.13984	4.67645	3.52254	0	0.0173191	0
ENSG00000075539	FRYL	1.94255	2.21319	1.82901	5.57595	5.63489	5.54406	1.92649	2.12522	1.6844
ENSG00000075568	TMEM131	6.19065	7.04714	7.25186	5.83636	5.1307	5.74166	5.39749	5.94178	4.94868
ENSG00000075618	FSCN1	111.503	108.102	98.4797	174.308	152.604	158.479	135.868	142.526	143.918
ENSG00000075624	ACTB	970.196	759.82	651.412	1229.66	991.492	976.686	363.019	344.67	336.479
ENSG00000075643	MOCOS	2.2181	2.13203	2.57275	2.58552	2.45415	2.48232	3.73119	4.05418	4.08535
ENSG00000075651	PLD1	0.00958791	0.122517	0.114242	0.0293698	0.0304763	0.033068	0.39421	0.564492	0.438447
ENSG00000075673	ATP12A	0.0555114	0	0.132286	0	0.0294083	0	0.0992334	0.17132	0.130179
ENSG00000075702	WDR62	6.21815	7.27955	8.16049	6.86432	5.47917	5.84362	6.471	6.45572	7.77169
ENSG00000075711	DLG1	0.437082	0.537034	0.307135	0.549283	0.510604	0.489604	4.33409	5.29461	3.82402
ENSG00000075785	RAB7A	9.43854	7.87625	7.83992	4.91138	7.25998	6.15582	63.3801	64.4206	60.3901
ENSG00000075790	BCAP29	0.865045	0.593282	0.751203	0.40421	0.838875	0.370828	3.47715	3.96106	3.20622
ENSG00000075826	SEC31B	4.58186	5.07749	4.31199	3.93304	4.13058	3.8926	4.61822	4.26983	4.37079
ENSG00000075856	SART3	24.3496	28.3303	26.932	35.8743	28.2966	32.7888	7.55775	7.8175	7.07808
ENSG00000075886	TUBA3D	0.540073	0.492942	0.919298	0.709011	0.735722	0.975685	0.50571	0.659385	1.13082
ENSG00000075891	PAX2	2.42908	2.90207	2.63547	1.51236	1.48564	0.976268	2.54183	2.28791	2.66296
ENSG00000075914	EXOSC7	1.22125	1.03445	1.09136	1.07694	1.14692	1.18064	7.34327	6.47062	6.3625
ENSG00000075945	KIFAP3	0.792549	0.553842	0.531191	0.53107	0.918462	0.455574	1.97759	2.36366	1.82955
ENSG00000075975	MKRN2	16.5369	18.9924	19.8588	31.3838	31.8323	28.6168	10.3182	10.8527	8.0708
ENSG00000076003	MCM6	2.24546	0.924556	1.42694	1.86479	1.96677	2.13402	12.5952	14.6134	11.5848
ENSG00000076043	REXO2	0.966595	0.603374	0.556003	0.782764	0.98883	1.14956	5.79941	5.60224	5.04156
ENSG00000076053	RBM7	0.437812	0.549457	0.521662	0.303347	0.314775	0.287615	1.47211	1.48481	1.18254
ENSG00000076067	RBMS2	2.31039	2.17693	2.66946	2.05883	2.12156	2.67222	5.51515	5.81066	5.24567
ENSG00000076108	BAZ2A	16.5999	18.4461	19.4562	20.9623	19.9094	22.6281	8.72062	10.5357	9.12295
ENSG00000076201	PTPN23	67.4688	87.3637	76.2642	72.9318	53.9475	71.8537	15.2189	16.0808	19.6144
ENSG00000076242	MLH1	1.57081	1.48683	1.37254	0.962344	1.59036	1.72561	2.24641	1.87284	2.23067
ENSG00000076248	UNG	8.8854	7.36476	5.78001	6.86577	7.2771	6.34988	15.7692	15.3701	13.0372
ENSG00000076258	FMO4	0.0489833	0	0	0	0.0518997	0.0563133	0.729696	0.837264	0.890242
ENSG00000076321	KLHL20	1.33319	1.85172	1.45039	0.887792	0.644867	0.966261	2.176	2.80722	2.2089
ENSG00000076344	RGS11	0.0513926	0.0820886	0	0.157427	0.163357	0.0886247	0.0306235	0.0122006	0.03013
ENSG00000076351	SLC46A1	4.35718	4.69002	4.72311	3.42107	2.84996	4.4486	0.740469	0.612423	0.682426
ENSG00000076356	PLXNA2	0.116304	0.20006	0.181218	0.210104	0.113749	0.0411408	0.11195	0.118938	0.141616
ENSG00000076382	SPAG5	2.43337	2.92709	3.35581	4.00304	4.75067	4.66252	12.6202	12.2491	11.4261
ENSG00000076513	ANKRD13A	0.805165	1.08959	0.999346	0.685109	0.604282	0.501395	2.49884	2.97074	2.25205
ENSG00000076554	TPD52	1.06791	0.576593	0.412198	0.261085	1.1793	0.536044	5.41336	5.4918	4.70004
ENSG00000076555	ACACB	1.84448	1.85549	1.85339	2.65577	2.72881	2.66771	1.04336	1.14212	0.951798
ENSG00000076604	TRAF4	103.44	128.973	130.059	149.445	110.963	126.32	23.1139	24.2383	27.6326
ENSG00000076641	PAG1	0.0335546	0.0119103	0.0399811	0.0114206	0.0237016	0.0385758	0.253261	0.387673	0.327868
ENSG00000076650	GPATCH1	2.55482	3.51035	2.65134	3.78676	2.79426	3.75827	1.88248	1.7739	1.56224
ENSG00000076662	ICAM3	2.13147	2.67024	2.24091	3.20056	2.96689	3.31529	0.0498073	0.0198436	0
ENSG00000076685	NT5C2	0.526067	0.6875	1.19666	0.36624	0.532052	0.824712	3.87562	4.89336	3.8412
ENSG00000076706	MCAM	3.62132	4.776	4.51281	3.6637	3.53772	4.02954	5.75096	5.33962	5.87254
ENSG00000076716	GPC4	0.745711	0.344099	0.562736	0.63452	0.632088	0.400074	4.51755	4.15436	3.73068
ENSG00000076770	MBNL3	0	0	0	0.0103196	0.0107084	0	0.42156	0.475066	0.308112
ENSG00000076826	CAMSAP3	14.2249	19.8082	14.7965	56.4876	35.1047	45.9011	11.7818	11.8406	14.6354
ENSG00000076864	RAP1GAP	2.03521	2.82877	3.34394	2.25309	2.20178	2.68457	4.51901	4.70954	5.27513
ENSG00000076924	XAB2	76.882	97.2361	81.1068	165.463	106.479	123.117	32.6847	29.0752	33.8749
ENSG00000076928	ARHGEF1	14.3478	18.866	19.3581	20.3061	15.3533	19.8102	22.6795	21.8469	25.7623
ENSG00000076944	STXBP2	35.8442	38.6036	34.5856	45.1449	33.0688	37.8287	12.7714	10.6804	14.1811
ENSG00000076984	MAP2K7	8.4111	10.7428	10.9357	9.98302	8.40409	9.00858	16.478	16.1792	17.5331
ENSG00000077009	NMRK2	13.1827	12.0816	15.8363	15.0052	14.3111	19.3791	0	0	0.0633496
ENSG00000077044	DGKD	11.7222	14.0813	13.5011	15.654	14.3987	15.217	8.18793	8.27366	9.10644
ENSG00000077063	CTTNBP2	0.192779	0.335916	0.271464	0.339998	0.352807	0.221627	0.845875	0.707291	0.616476
ENSG00000077080	ACTL6B	0.412862	0.659458	0.614918	0.737733	0.765526	0.711965	0	0.0490069	0.121024
ENSG00000077092	RARB	0.200093	0	0.039736	0.102155	0.0706689	0.153357	0	0.0316682	0.0195515
ENSG00000077097	TOP2B	1.34633	1.67258	1.48265	1.10392	1.59939	1.00841	12.2402	13.9083	10.4644
ENSG00000077147	TM9SF3	5.26528	5.3292	4.45163	4.41809	5.08165	4.43501	11.9181	12.7473	9.78021
ENSG00000077150	NFKB2	173.058	238.653	218.292	83.355	71.5211	69.1633	46.678	46.267	57.9673
ENSG00000077152	UBE2T	1.27343	1.72584	1.1035	1.30026	1.71722	0.532359	49.3911	46.6111	39.6363
ENSG00000077157	PPP1R12B	0.415475	0.567047	0.543856	0.38838	0.34721	0.544923	0.638105	0.702942	0.682714
ENSG00000077232	DNAJC10	1.55907	1.02258	1.13075	0.882479	1.45439	0.954634	3.95166	4.34762	3.70252
ENSG00000077235	GTF3C1	32.0224	38.5617	35.5888	50.3686	40.5724	44.5743	9.63913	10.2526	9.63383
ENSG00000077238	IL4R	15.1237	18.6885	18.1449	24.6481	26.5075	23.0863	6.30704	5.91942	7.06385
ENSG00000077254	USP33	1.6396	1.40434	1.55016	2.18367	2.19041	2.13082	6.78587	7.82716	6.37351
ENSG00000077274	CAPN6	0.103664	0.147183	0	0	0.073224	0.119176	0.0411804	0.0492198	0.0810335
ENSG00000077312	SNRPA	10.2351	9.78675	7.52874	11.2506	9.90387	8.94508	31.1164	25.2899	34.6255
ENSG00000077327	SPAG6	0.158594	0.202656	0.264555	0.194323	0.134429	0.255257	0	0	0.0185958
ENSG00000077348	EXOSC5	17.1514	18.0873	16.0923	15.3131	11.7639	12.669	24.4392	23.4863	23.8511
ENSG00000077380	DYNC1I2	0.709021	0.727042	0.938683	0.697148	1.00165	0.633983	7.0258	7.23162	5.24987
ENSG00000077420	APBB1IP	0	0	0.0738025	0	0	0	0	0	0
ENSG00000077454	LRCH4	1.47848	1.68957	1.82609	1.60169	1.35637	2.07284	2.44958	2.26861	2.88578
ENSG00000077458	FAM76B	0.897848	1.30374	0.778041	1.06262	1.51344	0.821072	3.29514	3.44915	3.46934
ENSG00000077463	SIRT6	24.1096	28.5468	25.1956	20.0555	17.8113	18.0545	18.5576	17.0974	21.7079
ENSG00000077514	POLD3	0.11192	0.0953428	0.186697	0.228556	0.260884	0.283069	1.98736	2.65698	1.83723
ENSG00000077522	ACTN2	0.0222949	0	0.10626	0.0682941	0	0.0256312	0	0.031757	0.0261417
ENSG00000077549	CAPZB	27.6053	23.3543	21.9131	22.744	23.3184	19.7859	35.9161	33.8794	32.2121
ENSG00000077585	GPR137B	2.99016	1.59205	2.35402	2.78057	2.43272	2.08713	4.0726	4.56343	4.16349
ENSG00000077616	NAALAD2	0.628862	0.832534	0.729051	0.468569	0.50423	0.468951	0.17217	0.209816	0.179359
ENSG00000077684	JADE1	0.567227	0.54649	0.434484	0.46886	0.57238	0.496845	2.67178	2.86634	2.37535
ENSG00000077713	SLC25A43	1.10823	1.55943	0.943203	0.64662	0.712917	0.409523	3.67919	3.83367	4.36244
ENSG00000077721	UBE2A	2.47703	1.81652	2.00475	1.31234	2.17884	2.06862	8.20155	8.85403	7.31587
ENSG00000077782	FGFR1	5.24311	6.45165	5.96963	8.00065	6.8721	8.11508	9.86448	10.1283	11.4246
ENSG00000077800	FKBP6	0.149807	0.159523	0	0.0509878	0	0	0.0297553	0	0.0585515
ENSG00000077935	SMC1B	0.260902	0.0308693	0.241789	0.2664	0.215006	0.533235	0.103643	0.137641	0.118969
ENSG00000077942	FBLN1	5.82183	3.73046	4.6985	4.54479	4.41117	3.63836	3.68085	3.77669	4.09779
ENSG00000077943	ITGA8	0.62235	0.627834	0.72203	0.250841	0.260291	0.263598	0	0	0
ENSG00000077984	CST7	0	0	0.157961	0.541457	0.280928	0	0	0.0629448	0.0777224
ENSG00000078018	MAP2	0.0853298	0.181728	0.101672	0.119801	0.124314	0.183935	0.724552	0.800166	0.694116
ENSG00000078043	PIAS2	0.492404	0.441943	0.343644	0.603336	0.633519	0.598436	1.07724	1.48626	1.20009
ENSG00000078061	ARAF	8.30077	9.61905	10.0152	12.1081	11.7143	11.9487	11.4719	12.0886	11.6755
ENSG00000078070	MCCC1	0.741857	0.668437	0.611958	0.466147	0.272086	0.688857	2.05725	2.26243	2.09101
ENSG00000078081	LAMP3	3.36013	1.89224	1.53987	1.12165	1.33507	0.780018	1.8867	1.62607	1.40169
ENSG00000078098	FAP	0.123238	0.0562418	0.0419545	0	0	0	0.0104906	0	0
ENSG00000078114	NEBL	0.234771	0.249997	0.172145	0.0829793	0.258316	0.0519044	1.68411	1.67633	1.28111
ENSG00000078124	ACER3	0.189858	0.108862	0.0522046	0.208771	0.355902	0.235059	3.07195	2.91931	2.5344
ENSG00000078140	UBE2K	3.83154	3.47929	3.83714	3.21623	3.73589	3.70228	17.7046	19.4311	14.4564
ENSG00000078142	PIK3C3	1.21001	1.47873	1.016	0.547271	0.731371	0.737551	1.24846	1.2994	1.25215
ENSG00000078177	N4BP2	0.137895	0.0400469	0.0448105	0.0512003	0.106258	0.100883	0.90385	0.934476	0.764343
ENSG00000078237	TIGAR	7.33545	7.84388	8.30151	3.47863	4.03244	5.2222	3.71261	3.87635	3.45485
ENSG00000078246	TULP3	3.83709	3.46687	3.09417	6.01544	5.05114	6.19363	9.07641	8.79645	7.7031
ENSG00000078269	SYNJ2	5.36858	6.70925	6.15986	9.42802	8.76934	9.01504	2.97684	3.20396	3.26401
ENSG00000078295	ADCY2	0.0140599	0.0149717	0.00837632	0	0	0	0	0	0
ENSG00000078304	PPP2R5C	1.82059	1.51602	1.50101	1.98229	2.06612	1.93431	5.00775	4.87925	4.08732
ENSG00000078369	GNB1	22.0951	20.9094	20.5578	17.1658	19.4003	17.5381	49.3894	54.689	46.1829
ENSG00000078399	HOXA9	2.2794	3.29409	2.52195	4.69641	4.74396	3.97753	12.9517	14.0501	12.1703
ENSG00000078401	EDN1	8.00511	9.10549	8.88793	7.92611	6.16853	6.90227	0.144547	0.259148	0.106663
ENSG00000078403	MLLT10	2.37883	2.36298	2.24216	2.51959	2.12547	2.18376	4.72847	4.83819	4.31922
ENSG00000078487	ZCWPW1	0.668847	1.22661	1.15115	0.645	0.354335	0.555342	0.819239	0.370498	0.435695
ENSG00000078549	ADCYAP1R1	0	0	0	0	0	0	0	0.0428415	0.0211598
ENSG00000078589	P2RY10	0	0.0728159	0	0.0698219	0	0	0	0	0
ENSG00000078596	ITM2A	0	0	0	0.0613793	0.0636916	0	0	0	0.0352423
ENSG00000078618	NRDC	11.0858	10.0408	10.4327	11.3566	12.0159	11.4054	21.7154	22.368	19.3058
ENSG00000078668	VDAC3	4.23923	2.96765	3.41419	5.61109	6.98698	5.95662	25.471	24.7312	21.1023
ENSG00000078674	PCM1	1.34003	1.75413	1.47463	1.39441	1.99859	1.79567	4.61291	5.23991	4.17829
ENSG00000078687	TNRC6C	1.57208	1.84025	1.11593	0.933522	0.945064	1.15361	1.65428	1.96929	1.68645
ENSG00000078699	CBFA2T2	2.64651	2.72097	2.43882	6.12339	6.42314	6.77453	2.40044	2.66169	2.89678
ENSG00000078747	ITCH	2.27494	2.87547	2.38008	1.32197	1.68532	1.97748	7.84693	9.23833	6.91807
ENSG00000078795	PKD2L2	0.317965	0.25394	0.0947156	0.243499	0.449195	0.213235	0.205256	0.176132	0.217483
ENSG00000078804	TP53INP2	0.437408	0.372622	0.3822	0.3573	0.278071	0.100573	2.9713	3.41983	3.4363
ENSG00000078808	SDF4	161.752	165.747	163.719	199.513	178.873	175.121	39.8297	39.4567	43.6086
ENSG00000078814	MYH7B	1.35245	1.5726	1.85227	3.47619	2.56948	3.30626	0.435367	0.465003	0.78379
ENSG00000078898	BPIFB2	0	0.0691712	0.154799	0	0	0	0	0	0
ENSG00000078900	TP73	1.58603	2.19362	1.32502	0.949332	0.849887	1.02695	4.20394	4.31055	4.94847
ENSG00000078902	TOLLIP	6.14085	6.56106	8.27454	6.81731	6.57197	6.39644	5.13266	5.71396	5.75065
ENSG00000078967	UBE2D4	0.549355	0.947116	0.779248	0.373954	0.360325	0.180446	1.09115	0.919131	0.874192
ENSG00000079101	CLUL1	0.256455	0.307224	0.190983	0.13093	0.0339656	0.147416	0.114611	0.182648	0.131558
ENSG00000079112	CDH17	0.158025	0.134619	0.075316	0.0322709	0.0669734	0.254341	0.0188326	0.0600243	0.111174
ENSG00000079134	THOC1	1.90217	1.84729	1.83131	1.49165	1.9348	1.83692	2.29411	1.68348	2.22145
ENSG00000079150	FKBP7	0.84062	0.596759	0.429264	0.449603	0.424128	0.230098	1.26418	1.19738	0.985662
ENSG00000079156	OSBPL6	0.504499	0.480067	0.511593	0.52609	0.409432	0.43191	1.13851	1.30471	1.05723
ENSG00000079215	SLC1A3	0.393586	0.523891	0.398622	0.261222	0.250212	0.27149	1.10228	1.17731	0.969142
ENSG00000079246	XRCC5	14.6017	8.84379	11.0252	8.24972	11.956	8.1469	47.0138	49.3341	39.0981
ENSG00000079257	LXN	0	0.174584	0.0976754	0	0.0868561	0.188485	0.0488469	0.038922	0.0480598
ENSG00000079263	SP140	0.110436	0.164638	0.131587	0.112763	0.0936091	0.228532	0.0263224	0.0524352	0.0647455
ENSG00000079277	MKNK1	3.5597	3.95325	3.9502	5.00747	5.53606	5.56775	3.16804	3.18445	3.60961
ENSG00000079308	TNS1	0.498065	0.505112	0.527516	0.484343	0.234542	0.263576	0.692496	0.761998	0.681336
ENSG00000079313	REXO1	49.6104	62.8279	61.8245	77.9935	51.1069	71.5927	12.4351	13.3989	13.6528
ENSG00000079332	SAR1A	8.22058	7.50049	7.75526	7.75653	7.36857	7.25718	8.72367	9.33876	7.569
ENSG00000079335	CDC14A	3.75685	4.61234	4.39737	5.43811	5.6664	4.95418	0.816433	0.986312	0.738496
ENSG00000079337	RAPGEF3	0.112287	0.152179	0.0851405	0.0833839	0.118972	0.152561	0.231139	0.174482	0.233399
ENSG00000079385	CEACAM1	0.0669574	0.0475333	0.106375	0.0227894	0	0.0513181	0.43888	0.349706	0.510317
ENSG00000079387	SENP1	0.136083	0.248414	0.347455	0.0992501	0.164783	0.178796	1.80711	2.12297	1.19672
ENSG00000079393	DUSP13	0.419535	0.558431	0.187457	0.214188	0.111128	0.422026	0.0312487	0.149397	0.153726
ENSG00000079432	CIC	14.3627	18.9173	19.1096	16.2035	12.3972	14.183	12.1102	13.4046	15.1279
ENSG00000079435	LIPE	1.04203	0.882644	1.32625	1.64434	1.07898	1.90585	2.20143	2.4288	2.44364
ENSG00000079459	FDFT1	13.5568	11.8113	11.07	11.7854	11.0241	15.0133	14.7722	14.0214	11.9914
ENSG00000079462	PAFAH1B3	7.21152	4.99612	5.07279	4.52455	4.695	4.29517	16.412	15.5526	17.421
ENSG00000079482	OPHN1	0.164908	0.0478917	0.107177	0.0459225	0.111189	0.0517049	0.553852	0.427082	0.298831
ENSG00000079557	AFM	0.0549425	0	0.196395	0	0.0582137	0.126328	0	0	0
ENSG00000079616	KIF22	19.9862	24.7533	23.5073	23.4728	19.9946	21.8593	25.0622	25.183	27.1895
ENSG00000079689	SCGN	0	0	0	0.0849452	0.176291	0	0	0	0
ENSG00000079691	LRRC16A	0.652812	0.695151	0.496954	0.648053	0.730107	0.771348	3.02551	3.53006	2.54087
ENSG00000079739	PGM1	5.00398	2.66426	3.59178	4.15526	4.79089	3.84675	9.17874	8.24408	6.75102
ENSG00000079785	DDX1	4.66402	2.43188	2.83613	1.90492	2.21525	2.18176	22.6933	23.3208	19.2538
ENSG00000079805	DNM2	11.2074	16.2412	13.1353	12.0336	9.72716	12.3257	18.182	18.1325	21.056
ENSG00000079819	EPB41L2	1.52805	1.34529	1.37628	1.41283	1.18559	1.53539	7.83626	7.99216	6.70831
ENSG00000079931	MOXD1	0.51245	0.198431	0.194281	0.332976	0.394881	0.160673	0.346995	0.331789	0.259466
ENSG00000079950	STX7	0.255806	0.112163	0.0896466	0.161327	0.199291	0.164342	1.75292	1.67539	1.47766
ENSG00000079974	RABL2B	4.07469	4.40605	4.05425	1.82292	1.93611	1.95587	5.2565	4.45772	5.40575
ENSG00000079999	KEAP1	16.948	19.4435	18.1628	32.2672	31.0862	28.3029	17.756	19.8916	17.5468
ENSG00000080007	DDX43	1.71298	0.888655	1.93639	1.39029	0.930756	1.46437	0	0	0
ENSG00000080031	PTPRH	15.6384	19.8865	17.8895	37.2392	34.7028	35.7288	5.69935	5.70025	6.53931
ENSG00000080166	DCT	0.0653803	0.156646	0.038951	0.0500685	0.0346365	0.075164	0.0389584	0.023282	0.0191653
ENSG00000080189	SLC35C2	4.54263	4.56473	6.00346	3.3971	3.4573	3.88003	6.16663	6.37182	6.75181
ENSG00000080200	CRYBG3	0.0789675	0.228242	0.174741	0.103669	0.215149	0.246415	0.658766	0.808797	0.548943
ENSG00000080224	EPHA6	0	0.041738	0.0233514	0.0400219	0	0	0	0	0.0114897
ENSG00000080293	SCTR	0.10796	0.0766416	0.128637	0.0367451	0.114388	0	0.0428872	0.085433	0
ENSG00000080298	RFX3	0.264928	0.58773	0.223598	0.259239	0.175439	0.203048	0.947182	0.859553	0.802485
ENSG00000080345	RIF1	2.45686	2.1898	2.02977	1.96117	2.09258	2.489	2.12722	2.59406	1.94969
ENSG00000080371	RAB21	0.676578	0.818702	0.723709	0.416071	0.399161	0.592206	2.35479	2.70134	2.24923
ENSG00000080493	SLC4A4	0.0294919	0	0.0351403	0.0150567	0	0.0508577	0.00878673	0.0070014	0
ENSG00000080503	SMARCA2	0.20193	0.268783	0.150378	0.180412	0.13372	0.203129	0.842274	1.13254	0.8287
ENSG00000080511	RDH8	1.23229	1.8371	1.39489	0.125826	0.456982	0.354174	0	0	0
ENSG00000080546	SESN1	1.63714	2.33297	1.37695	0.663737	0.637725	0.581244	2.42447	2.37767	2.39952
ENSG00000080561	MID2	0.398098	0.551092	0.711514	0.772324	1.18104	0.823806	0.925143	1.15301	0.770197
ENSG00000080573	COL5A3	0.748878	0.836347	1.08818	0.167852	0.0967641	0.167989	0.195909	0.130086	0.0963758
ENSG00000080603	SRCAP	0.820497	0.758496	1.03136	1.11398	1.14639	0.984741	0.198789	0.235456	0.195585
ENSG00000080608	PUM3	2.59608	2.32796	2.82194	2.74379	3.32973	3.56053	7.27331	8.26072	6.62206
ENSG00000080618	CPB2	0.0697741	0	0	0	0.0739284	0	0.249459	0.231902	0.163626
ENSG00000080644	CHRNA3	5.97696	6.9432	7.58412	6.49919	6.00384	5.68152	0.462534	0.270273	0.318556
ENSG00000080802	CNOT4	1.8144	1.80076	1.99398	2.94982	2.8743	3.07823	1.99436	2.14115	1.6937
ENSG00000080815	PSEN1	10.6347	12.9611	11.106	14.9087	14.2359	15.0333	3.39005	3.51338	3.24822
ENSG00000080819	CPOX	6.92797	6.33873	4.44799	4.12075	7.19792	5.25824	94.9484	98.0755	87.0103
ENSG00000080822	CLDND1	4.11206	4.22776	3.37904	4.63306	5.45863	4.53722	30.2059	29.0618	26.4493
ENSG00000080823	MOK	3.61731	3.5657	3.92313	4.63121	3.4767	3.54061	0.754077	0.553004	0.774753
ENSG00000080824	HSP90AA1	235.258	168.862	184.973	257.487	291.307	220.767	319.859	339.219	249.047
ENSG00000080839	RBL1	0.0621217	0.198452	0.0986925	0.190292	0.263282	0.238059	2.34439	2.67426	1.90599
ENSG00000080845	DLGAP4	6.11615	6.61738	5.83336	13.0057	10.6865	13.1113	4.53885	4.48914	4.34234
ENSG00000080854	IGSF9B	1.13583	1.52898	1.813	0.897174	0.908267	1.82319	1.11099	1.81121	2.09822
ENSG00000080986	NDC80	0.239732	0.218812	0.163226	0	0.145146	0.275606	13.5504	13.5289	11.1033
ENSG00000081014	AP4E1	0.686904	1.46291	0.798499	0.684272	1.10058	0.905259	1.62725	1.6864	1.44387
ENSG00000081019	RSBN1	1.60916	1.38622	1.35723	2.06769	2.64367	2.66062	2.51027	2.24918	2.09881
ENSG00000081026	MAGI3	0.391878	0.561742	0.287342	0.95417	1.1019	1.03966	1.32921	1.82486	1.35197
ENSG00000081041	CXCL2	1.72607	2.45069	1.56697	0.0839259	0	0.0944936	1.17545	0.897593	1.30107
ENSG00000081051	AFP	0.0378309	0.120853	0.405687	0.231768	0.12025	0.21746	0	0	0
ENSG00000081052	COL4A4	1.96867	2.00347	1.33616	1.34858	1.42579	1.20325	0.980039	1.39617	1.08112
ENSG00000081059	TCF7	2.34011	2.6093	4.29193	2.75222	2.55733	3.78895	2.77422	3.15293	2.90909
ENSG00000081087	OSTM1	1.34289	1.70118	1.90354	0.732874	1.49644	1.11795	1.89011	2.49545	1.87322
ENSG00000081148	IMPG2	0.133096	0.0629901	0.0704828	0.0906001	0.0783444	0.0850069	0.140992	0.0702155	0.0780301
ENSG00000081154	PCNP	25.0795	18.7492	18.7537	19.3987	21.2245	16.2668	37.2776	39.0258	32.7156
ENSG00000081177	EXD2	1.37799	1.38351	1.33698	1.38693	1.31403	1.26736	3.12021	3.57981	2.90836
ENSG00000081181	ARG2	3.6202	4.12647	4.49582	6.35171	4.48404	4.57227	1.61029	1.69467	1.37509
ENSG00000081189	MEF2C	0.0229677	0.0122287	0.095783	0	0.0486705	0.0264047	0.479006	0.332606	0.3299
ENSG00000081237	PTPRC	0.0147283	0	0	0	0	0.0169323	0.00877623	0	0.00863479
ENSG00000081248	CACNA1S	0.0199888	0.0851407	0.0238171	0	0	0.02298	0.0238216	0.00949071	0.0351566
ENSG00000081277	PKP1	0.95282	1.26827	1.53739	0.182418	0.27342	0.387955	0.0118283	0	0
ENSG00000081307	UBA5	0.541779	0.67307	0.645542	0.331917	0.440095	0.456758	3.71257	3.77282	3.33511
ENSG00000081320	STK17B	0.580854	0.219477	0.26791	0.573961	0.694849	0.603151	2.94756	3.18493	2.04323
ENSG00000081377	CDC14B	0.695294	0.627447	0.744208	1.58835	1.53581	1.81545	3.09677	3.15578	2.85341
ENSG00000081386	ZNF510	0.999487	1.24169	0.942804	1.91353	2.60336	2.1066	0.657606	0.889796	0.610386
ENSG00000081479	LRP2	0.0151649	0	0.00903468	0	0	0.0174343	0	0.00720033	0.00444538
ENSG00000081665	ZNF506	0.263755	0.187241	0.209513	0.0149618	0.108678	0.117921	0.270673	0.313078	0.171813
ENSG00000081692	JMJD4	8.94323	9.37112	12.9711	11.9908	11.4435	11.7925	0.51077	0.556219	0.402031
ENSG00000081721	DUSP12	6.43743	6.63141	7.25348	6.14441	5.41209	4.5048	9.63144	9.26918	7.50714
ENSG00000081760	AACS	0.957584	0.905484	0.994937	1.40016	1.51784	1.67334	1.52464	1.47311	1.6393
ENSG00000081791	KIAA0141	0.815551	0.716466	0.825985	0.562097	0.7993	0.632875	8.67448	8.48022	9.63439
ENSG00000081803	CADPS2	0.388257	0.248062	0.346962	0.31715	0.45251	0.379403	1.13362	1.57615	0.990163
ENSG00000081818	PCDHB4	0	0.0343234	0	0	0.0683041	0	0	0	0
ENSG00000081842	PCDHA6	0.381954	0.19266	0.287436	0.225791	0.298197	0.0924445	0	0	0
ENSG00000081853	PCDHGA2	0.0916797	0.0390503	0.0873907	0.0936116	0.0388553	0	0	0.00870593	0.0214997
ENSG00000081870	HSPB11	0.533397	0.365137	0.499364	0.622442	0.524787	0.481812	8.05944	7.63391	6.70104
ENSG00000081913	PHLPP1	2.42752	2.98706	2.15326	4.50292	3.84379	3.30242	2.04116	2.26676	2.19803
ENSG00000081923	ATP8B1	0.889652	0.927614	0.861282	0.927323	1.19791	1.10801	2.15361	2.20004	1.76032
ENSG00000081985	IL12RB2	10.8932	12.0649	10.2725	10.8848	10.0604	12.2554	0.121488	0.179779	0.170758
ENSG00000082014	SMARCD3	5.76369	6.41533	6.07625	6.39374	6.73514	6.35351	5.82299	6.13767	6.98067
ENSG00000082068	WDR70	0.437885	0.447633	0.4174	0.482881	0.612422	0.523548	2.22307	2.12067	2.15644
ENSG00000082074	FYB	0.0404232	0	0	0	0	0	0	0.00959651	0
ENSG00000082126	MPP4	0.275426	0.186639	0.179005	0.255664	0.318355	0.259071	0.0298399	0	0.058718
ENSG00000082146	STRADB	0.304234	0.323965	0.543753	0.310645	0.322348	0.393481	3.82965	3.43071	2.76464
ENSG00000082153	BZW1	10.1256	9.90539	8.52169	7.84762	9.74283	10.1331	21.7081	23.3069	17.3173
ENSG00000082175	PGR	0.00800382	0.0170458	0.00953673	0	0	0	0	0	0
ENSG00000082196	C1QTNF3	0.0689546	0.0367134	0	0.0352038	0	0	0.24653	0.360137	0.485113
ENSG00000082212	ME2	0.579387	0.378591	0.345176	0.242016	0.558076	0.439012	4.88046	4.95169	3.83681
ENSG00000082213	C5orf22	3.04385	2.89511	3.34513	4.13393	3.91394	4.82434	4.26144	4.64437	3.65567
ENSG00000082258	CCNT2	10.2369	10.8141	11.6151	10.8824	13.3063	11.4722	2.89624	3.04265	2.61874
ENSG00000082269	FAM135A	0.593808	0.520734	0.624296	0.641987	0.666173	0.64251	1.12395	1.53133	1.13996
ENSG00000082438	COBLL1	0	0.0534992	0.0342074	0	0.0152092	0.0165026	0.17107	0.136311	0.0841563
ENSG00000082458	DLG3	0.612996	0.652753	0.599302	0.449374	0.649494	0.469818	5.93796	5.88074	5.19722
ENSG00000082482	KCNK2	0.0315322	0	0	0	0	0	0.0187892	0	0
ENSG00000082497	SERTAD4	0	0	0	0	0	0	0.0403141	0	0.0396645
ENSG00000082512	TRAF5	0.368971	0.23283	0.244243	0.502328	0.492294	0.534158	1.2133	1.2912	1.2258
ENSG00000082515	MRPL22	1.17041	1.02198	0.892524	1.52969	0.91767	1.56084	5.8304	6.44626	6.23049
ENSG00000082516	GEMIN5	12.8387	14.3934	12.1182	13.0422	12.9542	13.8044	4.37902	4.6939	3.61602
ENSG00000082556	OPRK1	0.257841	0.114401	0.102408	0.0219395	0	0.0247021	0	0	0
ENSG00000082641	NFE2L1	39.1356	36.2645	41.4861	89.581	86.0038	81.5403	28.8692	33.2339	29.4587
ENSG00000082684	SEMA5B	0.0198089	0.0421873	0.0236028	0.0404527	0	0	0.0236073	0.0752425	0.0696805
ENSG00000082701	GSK3B	7.43811	9.67516	10.9912	8.31816	8.53364	10.8704	7.3686	8.34282	6.56369
ENSG00000082781	ITGB5	22.0497	16.4338	20.1204	15.7971	18.8845	13.1253	13.2528	14.3101	12.8598
ENSG00000082805	ERC1	2.77048	3.32988	3.03961	5.8071	5.83211	5.71839	1.85245	2.3313	1.6993
ENSG00000082898	XPO1	1.90602	2.11934	1.857	1.3548	1.61783	1.44065	13.8172	15.7246	12.224
ENSG00000082996	RNF13	3.59528	3.25057	2.62689	3.35935	4.7437	3.27543	6.99289	6.61882	5.64733
ENSG00000083067	TRPM3	0.0247672	0.00659336	0.00737765	0	0.00656044	0.0142367	0	0.00881961	0.00363007
ENSG00000083093	PALB2	2.15571	1.46581	1.70207	0.742551	0.687969	0.895769	1.8262	2.18272	1.49223
ENSG00000083097	DOPEY1	0.171834	0.248328	0.263242	0.338377	0.442158	0.310432	0.482702	0.576937	0.575664
ENSG00000083099	LYRM2	1.83253	2.08752	2.36969	2.08872	1.73092	2.17208	2.15852	2.21906	1.8489
ENSG00000083123	BCKDHB	0.454277	0.161247	0.360854	0.18554	0.38506	0.174086	2.21967	2.41575	1.86431
ENSG00000083168	KAT6A	4.96201	4.92936	4.62328	8.66734	8.33255	8.61063	2.98773	3.47222	2.45168
ENSG00000083223	ZCCHC6	2.18751	2.91662	3.21975	3.50995	3.81747	3.52925	3.29703	3.99742	3.69654
ENSG00000083290	ULK2	2.0918	2.04073	2.4775	1.70103	1.88456	1.56961	1.69427	1.63549	1.60822
ENSG00000083307	GRHL2	0.915526	1.3432	1.21208	1.62035	1.74607	1.09931	2.92166	3.22639	2.70759
ENSG00000083312	TNPO1	2.01762	1.92924	1.71717	1.51357	2.20319	2.09469	6.32406	7.8397	5.63674
ENSG00000083444	PLOD1	96.5238	68.0373	73.7833	83.6972	73.2224	76.3853	45.8747	46.1377	47.024
ENSG00000083454	P2RX5	2.29515	2.50667	2.69966	3.21482	3.33594	3.75494	0.683811	0.600755	0.241515
ENSG00000083457	ITGAE	2.20394	1.71578	1.87574	3.21483	2.02119	2.34211	2.54929	2.47099	2.56249
ENSG00000083520	DIS3	1.78649	1.58732	1.7219	0.836548	1.01274	0.994211	4.2242	4.90029	3.73584
ENSG00000083535	PIBF1	2.34812	1.97563	1.65798	1.5392	1.75076	1.73301	2.69473	3.11069	2.58332
ENSG00000083544	TDRD3	0.0542813	0.077069	0.0862365	0.0923752	0.0575131	0.0416027	1.39083	1.34878	1.36841
ENSG00000083635	NUFIP1	6.84949	6.05304	5.09031	5.3355	5.79836	6.535	2.46148	2.98393	2.09063
ENSG00000083642	PDS5B	0.839856	0.794956	0.600424	0.581231	0.583353	0.482767	1.2678	1.22288	1.11607
ENSG00000083720	OXCT1	3.49824	2.03473	2.31179	1.26069	1.68195	1.01388	5.2901	6.04369	4.48099
ENSG00000083750	RRAGB	1.53831	2.16804	1.61729	1.70932	1.82165	2.23664	2.83079	2.77119	2.30771
ENSG00000083799	CYLD	0.55202	0.790519	0.79383	0.563652	0.61514	0.678393	0.776966	0.885717	0.848143
ENSG00000083807	SLC27A5	2.9344	2.81388	2.78248	3.2786	3.09283	3.19689	1.60206	1.29843	1.32404
ENSG00000083812	ZNF324	21.0927	22.6924	23.0575	25.3156	22.5561	22.4723	1.2841	1.0852	1.14855
ENSG00000083814	ZNF671	0.244348	0.260195	0.415922	0.0712847	0.0739703	0.0401304	0	0.13259	0.102324
ENSG00000083817	ZNF416	4.0439	3.28089	3.1549	6.53777	6.63104	5.47923	0.889278	0.868594	0.987843
ENSG00000083828	ZNF586	4.23446	3.74416	4.50487	1.96882	2.20323	3.60762	0.698387	0.807802	0.687132
ENSG00000083838	ZNF446	2.30403	3.12017	3.8494	4.98646	3.90064	4.0596	0.537227	0.677779	0.910314
ENSG00000083844	ZNF264	7.77209	6.95616	8.59244	8.45822	10.132	9.38753	2.36835	2.5738	2.14562
ENSG00000083845	RPS5	455.771	296.585	340.19	328.487	300.593	307.228	204.555	200.718	202.157
ENSG00000083857	FAT1	32.1927	36.4474	33.4636	45.1587	42.9759	40.6375	41.4582	49.5066	41.0403
ENSG00000083896	YTHDC1	20.9167	22.572	19.9298	41.9092	38.2309	37.8337	7.8982	8.1165	7.0925
ENSG00000083937	CHMP2B	1.90533	1.77529	0.709452	0.891679	1.30379	1.3234	10.8567	11.3836	8.47089
ENSG00000084070	SMAP2	0.305596	0.578516	0.728248	0.416047	0.611605	0.702652	4.85591	5.01392	4.41933
ENSG00000084072	PPIE	4.03281	3.80636	4.53216	3.52508	3.83592	3.40697	7.37298	6.97735	6.35858
ENSG00000084073	ZMPSTE24	9.9751	8.74757	7.73178	8.35265	9.65474	7.42034	10.2424	11.7995	8.13475
ENSG00000084090	STARD7	9.44094	8.74454	9.15237	8.55611	10.7725	9.28024	25.0656	25.0653	20.1256
ENSG00000084092	NOA1	8.91738	8.11173	9.85094	6.59857	6.50289	9.13116	16.2421	19.0615	20.6157
ENSG00000084093	REST	6.44739	5.99085	5.66932	4.52599	6.42073	6.25404	3.77719	4.15768	3.262
ENSG00000084110	HAL	0.191669	0.331662	0.228377	0.244634	0.507701	0.468245	0.199868	0.250263	0.252832
ENSG00000084112	SSH1	14.189	13.0863	15.4816	23.2691	28.3782	22.7768	7.90401	8.74637	8.41308
ENSG00000084207	GSTP1	244.264	153.842	155.649	197.872	177.427	143.665	209.004	190.044	211.637
ENSG00000084234	APLP2	59.6846	39.7156	47.7324	37.0182	43.1289	34.9072	33.701	36.2577	30.4028
ENSG00000084444	FAM234B	0.652045	0.289306	0.561113	0.536327	0.633295	0.583037	2.83848	3.05292	2.63345
ENSG00000084453	SLCO1A2	0.0214047	0.0113964	0.0382562	0.0218557	0.0566977	0.0246077	0.00637724	0.00508148	0.0313723
ENSG00000084463	WBP11	23.9855	25.22	26.2022	35.7415	30.4274	34.055	12.5231	13.8554	10.3629
ENSG00000084623	EIF3I	140.23	117.283	106.026	149.096	137.674	121.445	94.5473	94.8496	91.1799
ENSG00000084628	NKAIN1	1.15572	1.05487	1.22953	0.463601	0.174933	0.521977	0.319737	0.489946	0.362982
ENSG00000084636	COL16A1	0.359138	0.325774	0.427921	0.203726	0.197307	0.122335	0.57067	0.429456	0.545877
ENSG00000084652	TXLNA	16.4291	19.2698	21.1302	20.5004	17.1769	21.6097	11.2293	12.458	10.6659
ENSG00000084676	NCOA1	0.556973	0.729964	0.93591	1.45823	1.37698	1.52692	1.35307	1.78335	1.40662
ENSG00000084693	AGBL5	7.00119	6.70973	7.48005	3.95562	4.67336	4.37321	5.31212	5.65109	4.96656
ENSG00000084710	EFR3B	0.10477	0.161149	0.0554825	0.0118864	0.0246684	0.0401493	0.263592	0.303997	0.22522
ENSG00000084731	KIF3C	0.385103	0.41008	0.550631	0.629149	0.714056	0.487005	1.70957	1.94733	1.74976
ENSG00000084733	RAB10	8.79436	6.97835	7.56569	6.4834	8.09477	6.08965	34.6186	39.9179	30.5969
ENSG00000084734	GCKR	0.195949	0.166926	0.466954	0.200078	0.498277	0.901084	0.0467043	0.0186073	0.0919032
ENSG00000084754	HADHA	24.5223	18.2238	19.0038	24.048	24.0971	22.4642	26.275	26.3739	21.8875
ENSG00000084764	MAPRE3	2.24554	1.93571	2.03856	1.27381	2.11488	1.39323	5.90445	5.28016	6.54068
ENSG00000084774	CAD	27.141	35.1522	31.8856	40.7323	36.2641	39.7856	18.9465	21.4568	22.0399
ENSG00000085063	CD59	28.0161	17.2676	16.9436	22.3401	20.2476	18.6138	15.1926	15.2802	12.8709
ENSG00000085117	CD82	2.34174	1.58684	2.13797	1.67686	1.74004	1.43349	2.12025	2.54139	2.97757
ENSG00000085185	BCORL1	3.99354	3.72713	4.06025	11.4931	9.19779	11.1322	4.97061	5.55664	5.48713
ENSG00000085224	ATRX	0.297554	0.420174	0.346835	0.231171	0.397515	0.21566	1.91566	2.22054	1.80515
ENSG00000085231	AK6	2.85132	3.21841	2.31024	3.72659	2.2356	2.2946	3.49999	3.11376	3.07582
ENSG00000085265	FCN1	0	0.0263576	0.0294928	0	0	0	0	0	0
ENSG00000085274	MYNN	0.860669	0.549893	0.512753	0.549253	0.455956	0.742097	1.73087	1.63459	1.33715
ENSG00000085276	MECOM	0.013544	0.0144224	0.016138	0.0276588	0.0430511	0.0934244	0.0887756	0.154337	0.103226
ENSG00000085365	SCAMP1	0.869266	0.565671	0.431562	0.345171	0.511679	0.582951	7.12213	7.89917	5.63419
ENSG00000085377	PREP	5.80077	4.92065	4.02209	6.2911	5.9378	4.898	8.84636	10.2077	8.62694
ENSG00000085382	HACE1	0.106768	0.127905	0.0795106	0.136273	0.240391	0.107402	1.81319	1.88834	1.61965
ENSG00000085415	SEH1L	1.81154	1.8163	1.6399	1.1891	1.05941	1.50112	4.09351	4.07163	3.59306
ENSG00000085433	WDR47	32.2513	38.3799	34.3429	41.0996	39.7831	40.6667	2.92335	2.43525	2.48403
ENSG00000085449	WDFY1	1.4305	0.928244	0.745705	1.04983	1.58671	1.46469	8.33749	8.05491	7.08928
ENSG00000085465	OVGP1	3.31401	3.68238	2.74694	3.28576	3.6131	3.80993	3.11951	2.75932	3.2945
ENSG00000085491	SLC25A24	0.583692	0.300749	0.381394	0.230707	0.458846	0.259756	3.52295	3.59385	3.03566
ENSG00000085511	MAP3K4	1.0654	1.6232	0.937435	1.205	1.16356	1.54516	3.21327	3.09737	2.81555
ENSG00000085514	PILRA	2.08968	4.25407	4.101	5.02049	3.8421	4.7341	0.585969	0.496091	0.576525
ENSG00000085552	IGSF9	0.781264	1.18848	1.24119	0.75974	0.512435	0.406317	2.57152	2.35815	2.97721
ENSG00000085563	ABCB1	0.0424702	0.0226123	0.0506041	0.0433651	0.0899976	0	0.468177	0.53437	0.385935
ENSG00000085644	ZNF213	7.67339	6.96883	7.77498	8.53848	7.17733	5.76377	2.3717	2.68935	3.24219
ENSG00000085662	AKR1B1	11.1501	7.96331	9.67318	8.63336	9.67244	7.74538	8.93232	8.81279	8.70937
ENSG00000085719	CPNE3	3.88403	2.18393	2.48696	2.18679	2.94224	1.96137	12.7832	15.2788	10.364
ENSG00000085721	RRN3	53.695	52.6917	47.9311	37.2578	39.5101	36.7652	11.1365	13.4233	10.157
ENSG00000085733	CTTN	45.7218	45.702	43.8661	37.0837	37.334	40.8149	34.0952	34.6397	34.0242
ENSG00000085741	WNT11	0.770247	0.492121	0.55066	0.157296	0.217629	0.413237	1.40751	1.07276	0.933252
ENSG00000085760	MTIF2	3.36181	3.85223	3.22196	1.75364	1.78099	1.42833	11.4967	11.798	9.72613
ENSG00000085788	DDHD2	0.957621	1.09344	1.15477	0.96602	1.19801	0.955017	2.93561	3.22659	2.56362
ENSG00000085831	TTC39A	8.92878	7.97931	9.61889	23.1419	20.0789	20.9537	1.57729	1.6695	1.47467
ENSG00000085832	EPS15	0.878282	0.741136	0.592354	0.507616	0.860342	0.66679	4.56199	5.16934	4.09014
ENSG00000085840	ORC1	2.22603	1.91296	1.90784	2.75145	2.23443	2.87342	3.93276	5.02502	2.97645
ENSG00000085871	MGST2	0.581195	0.247556	0.461671	0.435191	0.656852	0.267267	3.20922	2.8883	2.49874
ENSG00000085872	CHERP	80.8561	111.765	120.349	142.446	95.0941	146.633	11.2969	13.5023	13.3378
ENSG00000085978	ATG16L1	8.8895	10.2694	10.2762	14.5937	13.5233	13.7592	5.52786	5.36306	4.61399
ENSG00000085982	USP40	1.60837	2.44268	2.24628	1.31919	1.64826	1.18218	3.60573	3.6931	3.48579
ENSG00000085998	POMGNT1	14.4416	10.4852	10.9976	11.6993	11.8871	10.6797	15.4684	15.9428	14.461
ENSG00000085999	RAD54L	1.34346	2.12544	2.37827	2.3516	2.9689	2.29468	5.64946	5.13945	5.26586
ENSG00000086015	MAST2	22.1632	28.2675	25.6247	38.8678	32.0401	33.1633	13.5423	14.3727	15.7007
ENSG00000086061	DNAJA1	7.271	5.5785	5.97301	14.9407	16.0777	18.3276	44.1871	44.8797	34.8436
ENSG00000086062	B4GALT1	10.1128	9.32216	8.51269	10.2745	10.1285	10.2379	7.10524	8.94623	6.72527
ENSG00000086065	CHMP5	8.51171	4.834	5.96221	6.00474	5.52041	4.44792	23.6074	22.6072	21.745
ENSG00000086102	NFX1	6.74503	7.12738	7.23522	5.3195	5.44679	5.45384	4.10142	4.70963	3.96453
ENSG00000086159	AQP6	0.576912	0.998283	0.572836	0.662702	0.534853	0.801418	0.128913	0.0913062	0.0704639
ENSG00000086189	DIMT1	1.45203	1.26508	1.2976	1.31415	1.92311	2.57986	9.77315	9.57365	8.24199
ENSG00000086200	IPO11	0.964743	1.11437	0.935197	1.3023	1.17811	1.46628	2.64048	2.69402	2.03233
ENSG00000086232	EIF2AK1	12.3513	10.6922	9.84653	7.55333	9.81502	8.2235	19.7365	19.7871	17.8165
ENSG00000086289	EPDR1	0.516582	0.412564	0.512932	0.70329	0.86662	0.841337	2.82166	2.65713	2.27143
ENSG00000086300	SNX10	0.315412	0.223912	0.125273	0.143137	0.334191	0.12087	6.28573	5.70744	5.13657
ENSG00000086475	SEPHS1	3.93212	3.10659	2.45595	2.97885	3.69585	2.84356	13.9071	12.4666	11.8425
ENSG00000086504	MRPL28	28.4123	30.5827	27.2542	50.4812	33.636	34.3738	19.8333	17.4837	22.8211
ENSG00000086506	HBQ1	3.91034	3.1842	4.93334	1.4092	2.19344	2.64441	0.274126	0.327642	0.269708
ENSG00000086544	ITPKC	53.4321	53.1354	51.8612	78.2854	72.9375	72.7755	3.95001	4.47903	5.0608
ENSG00000086570	FAT2	0.0339247	0.0722499	0.101055	0.0173198	0.0539168	0.0780026	0.0960205	0.0765106	0.0895008
ENSG00000086589	RBM22	18.9626	21.8993	22.3505	19.5363	16.9478	17.6048	12.5593	11.5944	10.1974
ENSG00000086598	TMED2	39.0797	29.1368	28.4986	18.9984	26.1945	20.0583	32.628	33.6559	26.6669
ENSG00000086619	ERO1B	0.528948	0.416318	0.219219	0.446165	0.633542	0.423027	2.24742	2.32582	1.98199
ENSG00000086666	ZFAND6	1.33986	1.22293	1.19735	1.14822	1.41963	0.797685	9.93706	9.09946	7.95339
ENSG00000086696	HSD17B2	0.0387301	0.0549893	0.0461478	0.0790925	0.0683935	0.118735	0	0.00612971	0
ENSG00000086712	TXLNG	6.52391	6.3583	7.08169	6.29444	8.28895	6.86456	5.71584	6.51013	4.73236
ENSG00000086717	PPEF1	0.210574	0	0.0418172	0.107505	0.111556	0.121042	0.146388	0.0833172	0.0617266
ENSG00000086730	LAT2	6.94444	7.07708	8.14516	4.70871	4.45498	5.98772	3.62076	3.25859	4.15084
ENSG00000086758	HUWE1	6.88102	8.27909	7.41281	6.62764	6.92994	7.25829	14.4818	16.6017	13.4042
ENSG00000086827	ZW10	0.824137	0.65819	0.834681	1.38848	1.44079	1.75281	4.4934	5.69344	3.40633
ENSG00000086848	ALG9	0.230795	0.147458	0.128332	0.0157106	0.0652098	0.0353776	0.5501	0.452939	0.47809
ENSG00000086967	MYBPC2	0.698249	0.49569	0.673507	0.271605	0.317067	0.420481	0.178315	0	0.0974675
ENSG00000087008	ACOX3	3.91094	4.33527	4.31621	3.69876	4.17776	3.46428	2.88438	2.90715	3.1574
ENSG00000087053	MTMR2	0.785806	0.643669	0.504164	0.514336	0.619107	0.440116	2.64136	3.18571	2.35073
ENSG00000087074	PPP1R15A	96.8629	105.48	116.887	441.364	388.516	348.783	34.8208	32.6098	36.5499
ENSG00000087076	HSD17B14	3.65734	2.5622	2.63762	2.2603	2.75336	1.88102	4.01453	3.65581	4.45766
ENSG00000087077	TRIP6	11.5002	15.1112	16.9087	10.9892	10.1618	11.0259	31.3671	28.373	30.7344
ENSG00000087085	ACHE	2.47837	2.46317	2.00807	2.59808	1.92569	2.01347	1.79185	1.91416	1.89859
ENSG00000087086	FTL	1174.77	674.827	719.628	844.373	971.851	707.088	485.644	470.376	420.601
ENSG00000087087	SRRT	164.674	219.222	194.132	304.789	239.709	258.117	35.7882	33.2757	34.723
ENSG00000087088	BAX	42.7014	41.9692	41.1694	24.0877	23.5813	21.9158	46.4592	41.9071	50.0692
ENSG00000087095	NLK	2.14419	1.73726	2.08276	1.35646	1.58042	1.63444	2.45812	2.71115	2.07691
ENSG00000087111	PIGS	6.36008	6.13696	7.6027	9.31031	8.61427	8.18735	6.12011	6.77251	5.84047
ENSG00000087116	ADAMTS2	1.31519	1.11014	1.10842	1.08087	1.03662	0.977266	0.860143	1.08899	0.968522
ENSG00000087128	TMPRSS11E	0	0	0	0.0588816	0	0	0	0	0.0676163
ENSG00000087152	ATXN7L3	20.9322	24.816	22.1146	56.4493	53.7953	52.0597	16.104	16.5092	17.2898
ENSG00000087157	PGS1	17.0099	18.8271	22.398	20.9942	20.3906	22.2388	7.08764	7.6283	8.07985
ENSG00000087191	PSMC5	21.1434	25.2925	22.51	37.5424	30.2576	32.5782	23.9868	22.2682	23.0207
ENSG00000087206	UIMC1	4.50081	5.4576	4.99082	4.09092	3.47322	4.69577	4.27866	4.85455	3.64536
ENSG00000087237	CETP	0.413926	0.566707	0.493202	0.483027	0.313265	0.67981	0	0.0561522	0.0693351
ENSG00000087245	MMP2	0	0	0	0	0	0	0.0148927	0.0118668	0.0146527
ENSG00000087250	MT3	0.201346	0.214404	0.0799694	0.342648	0.0711113	0.154317	0	0	0
ENSG00000087253	LPCAT2	0.248604	0.247079	0.157982	0.169228	0.597052	0.438235	1.71838	1.96729	1.85587
ENSG00000087258	GNAO1	0.0502561	0.0936522	0.089822	0.0641439	0.226306	0.144442	0	0.00596542	0
ENSG00000087263	OGFOD1	3.29144	3.16572	3.16276	3.66435	3.21741	4.61401	3.75807	3.84141	3.64771
ENSG00000087266	SH3BP2	2.82453	2.86673	2.93429	3.6321	3.57254	5.12449	5.22802	5.13806	6.27706
ENSG00000087269	NOP14	57.9167	58.9641	67.3897	60.5249	69.4142	54.8453	9.9671	9.57996	8.96884
ENSG00000087274	ADD1	10.395	12.0108	11.5452	18.2311	17.7019	17.8771	7.64592	8.36586	6.97669
ENSG00000087299	L2HGDH	0.12546	0.114511	0.128132	0.0915023	0.113939	0.123629	2.49905	2.90183	2.36421
ENSG00000087301	TXNDC16	0.156097	0.221628	0.247991	0.132822	0.165391	0.209366	0.759617	0.852325	0.77788
ENSG00000087302	C14orf166	6.71041	5.20542	6.05407	3.73598	4.53593	3.93392	6.38181	5.88693	5.27155
ENSG00000087303	NID2	3.91553	4.45702	2.96474	3.89956	3.80123	3.39272	0.0459736	0.00915812	0.0226164
ENSG00000087338	GMCL1	0.526028	0.826879	0.477542	0.79288	1.30048	1.32468	4.56736	5.23304	4.71403
ENSG00000087365	SF3B2	28.8245	25.3594	23.6516	27.3113	26.233	27.7259	21.706	22.7521	20.3673
ENSG00000087448	KLHL42	2.23224	2.54926	2.08156	3.53453	3.34206	3.62626	2.95907	3.48682	2.71223
ENSG00000087460	GNAS	91.089	62.2726	55.3647	76.9604	65.6492	62.8681	44.2063	42.6427	44.08
ENSG00000087470	DNM1L	1.82854	2.18151	1.53319	2.61044	2.83436	2.9586	7.80864	7.88608	6.45197
ENSG00000087494	PTHLH	0	0.0388768	0.174005	0.149113	0.0773654	0	0.0652643	0.0346691	0.0856167
ENSG00000087502	ERGIC2	1.35438	0.518298	0.756456	0.605027	1.009	0.656882	4.36306	4.47129	2.99003
ENSG00000087510	TFAP2C	2.78994	2.40292	3.27539	3.6866	3.60813	2.83009	3.08043	3.487	3.77646
ENSG00000087586	AURKA	1.72641	1.1658	1.80619	2.40771	2.63226	1.74271	25.994	26.3904	23.9212
ENSG00000087589	CASS4	19.4094	22.8438	21.5907	16.9127	16.854	16.274	0.304356	0.219419	0.142596
ENSG00000087842	PIR	1.57058	0.888487	0.935693	0.851955	1.04006	0.789955	6.34637	6.01233	4.83414
ENSG00000087884	AAMDC	0.126908	0.0675692	0.529247	0.259164	0.0672319	0.364746	0.907452	0.482048	0.595219
ENSG00000087903	RFX2	2.33187	2.3243	2.21309	2.46407	2.49944	2.75875	1.52684	1.55133	1.61351
ENSG00000087995	METTL2A	6.3843	7.75492	6.84251	6.68262	6.49249	8.81498	7.6276	8.33221	7.14731
ENSG00000088002	SULT2B1	0.393203	0.279136	0.520566	0.267659	0.370323	0.251135	1.82233	1.55578	2.35646
ENSG00000088035	ALG6	0.0747217	0.0530453	0.0890326	0.178025	0.211122	0.143172	2.83474	2.42433	2.00053
ENSG00000088038	CNOT3	42.2543	56.617	50.787	58.1736	42.5003	51.6771	12.5231	12.5302	13.404
ENSG00000088053	GP6	5.4279	5.87707	6.14137	5.82172	5.94439	7.49866	0.706663	0.628051	0.481344
ENSG00000088179	PTPN4	0.266607	0.19978	0.188248	0.25206	0.18832	0.136223	0.994371	1.07363	0.793098
ENSG00000088205	DDX18	3.80033	4.88292	4.58431	2.79005	3.91013	4.35097	8.40304	9.06675	7.04313
ENSG00000088247	KHSRP	133.829	168.777	161.424	265.71	185.398	222.038	89.1153	92.9974	98.6411
ENSG00000088256	GNA11	12.6214	15.2488	14.2856	24.8874	19.0653	23.4796	11.699	13.5327	13.1316
ENSG00000088280	ASAP3	2.3976	2.21093	2.23831	1.41335	1.96419	1.93231	5.74412	5.4924	5.82544
ENSG00000088298	EDEM2	10.7936	9.03069	8.95662	10.365	9.53018	9.01112	10.7576	9.18194	7.38262
ENSG00000088305	DNMT3B	2.26344	2.77886	2.82385	2.88212	2.90606	3.97975	12.9478	13.1617	14.3315
ENSG00000088320	REM1	0.222146	0.630808	0.529383	0	0.392287	0.510776	0	0	0
ENSG00000088325	TPX2	4.2408	4.15166	4.4825	4.01587	4.71071	5.34721	59.4451	60.6821	51.8304
ENSG00000088356	PDRG1	7.83681	8.87074	8.16132	11.9084	12.7493	9.00953	8.67764	8.81889	9.08045
ENSG00000088367	EPB41L1	1.89823	1.67053	1.45801	1.92221	1.99463	1.94783	5.319	6.16746	5.31606
ENSG00000088386	SLC15A1	1.11762	0.501095	1.1214	0.750768	0.779053	0.371933	1.40202	1.14508	1.31045
ENSG00000088387	DOCK9	0.565838	0.809658	0.674209	0.595817	0.852454	0.752154	1.72272	2.59006	1.82972
ENSG00000088448	ANKRD10	32.0994	24.2549	28.6532	45.9634	53.8215	44.0784	30.4135	31.2129	30.0501
ENSG00000088451	TGDS	1.52387	1.47058	1.13483	0.97249	1.05958	0.602219	6.2995	5.63002	4.49493
ENSG00000088538	DOCK3	1.45048	1.45458	1.66116	1.20784	1.32795	1.01995	2.59291	2.43382	2.74101
ENSG00000088543	C3orf18	0.113877	0	0.180916	0.0387589	0.0804381	0.0872786	4.79518	4.83016	4.36184
ENSG00000088682	COQ9	4.21995	4.61508	4.89226	2.44557	2.71897	3.27799	9.66745	8.79976	8.47523
ENSG00000088726	TMEM40	0.899933	0.47915	0.453661	0.31808	0.476757	0.437716	1.75311	2.08715	1.76545
ENSG00000088727	KIF9	2.25506	2.40132	2.31028	2.34562	2.05438	2.27754	0.992102	0.950628	0.951402
ENSG00000088766	CRLS1	5.80868	6.25875	5.36185	8.39259	9.34125	7.07383	5.70489	6.37712	4.95339
ENSG00000088782	DEFB127	0.239866	0.255422	0.285805	0	0	0	0	0	0
ENSG00000088808	PPP1R13B	3.44029	4.65196	4.55465	9.52077	8.4619	9.30706	2.35911	2.43722	2.5612
ENSG00000088812	ATRN	4.56372	4.75471	5.48812	5.9543	6.26816	6.46115	3.94481	4.68149	3.74911
ENSG00000088826	SMOX	6.52864	7.04119	7.97848	25.9384	21.1955	22.5649	19.7505	17.7245	23.4315
ENSG00000088827	SIGLEC1	0.687902	0.715869	0.689252	0.22349	0.13252	0.197711	0.0931598	0.0965005	0.128322
ENSG00000088832	FKBP1A	135.73	77.6412	74.6205	93.061	96.9725	66.7176	68.6764	65.8759	58.8184
ENSG00000088833	NSFL1C	3.77556	4.46267	3.73389	3.37323	2.62023	3.27711	11.6875	11.5267	10.9126
ENSG00000088836	SLC4A11	30.362	37.4141	35.853	28.5957	21.7986	27.8202	12.8354	12.0922	15.1613
ENSG00000088854	C20orf194	1.19812	1.5064	1.27279	1.00228	1.22357	0.896146	1.54828	1.59695	1.77721
ENSG00000088876	ZNF343	2.17744	2.12073	1.74019	2.73848	2.33522	2.16747	1.8671	1.7525	1.75918
ENSG00000088881	EBF4	16.2862	19.1791	18.3383	16.9342	12.3005	13.766	9.6057	9.03987	11.5317
ENSG00000088882	CPXM1	0.206258	0.713815	0.675844	0.105302	0.109269	0.177842	0.491616	0.220346	0.36277
ENSG00000088888	MAVS	4.94378	5.17519	6.02791	3.45443	4.4391	4.14227	18.4866	18.9377	18.9256
ENSG00000088899	RP5-1187M17.10	17.4138	22.4612	20.5311	24.8744	20.8236	22.6995	3.77202	4.50298	5.33238
ENSG00000088926	F11	0	0.0390271	0.0436694	0	0.0388322	0.0421345	0	0	0
ENSG00000088930	XRN2	3.26432	2.33009	2.77822	1.90463	2.5465	2.43314	17.1855	18.6159	13.3333
ENSG00000088970	KIZ	0.307813	0.378203	0.197489	0.145061	0.200701	0.190548	1.93294	1.8325	1.84626
ENSG00000088986	DYNLL1	21.5561	17.4043	16.6428	24.8202	25.8436	24.7339	34.9068	32.4863	29.0887
ENSG00000088992	TESC	5.76126	4.5671	6.10192	4.90221	4.06952	4.78356	5.30205	4.61988	5.74202
ENSG00000089006	SNX5	6.16997	5.00188	4.50705	4.87536	5.23972	4.36645	13.3389	14.1102	12.2969
ENSG00000089009	RPL6	486.704	306.474	273.392	304.29	306.853	266.556	203.332	188.293	176.779
ENSG00000089012	SIRPG	0.0549915	0	0	0.168451	0	0	0	0	0
ENSG00000089022	MAPKAPK5	2.04223	1.97784	2.09773	1.94145	2.00527	2.51988	2.2345	2.24442	1.80111
ENSG00000089041	P2RX7	0.222306	0.189379	0.185418	0.113495	0.0235542	0.0511145	0.609345	0.464425	0.677724
ENSG00000089048	ESF1	14.0312	13.5941	15.4395	22.0775	19.5785	16.7039	6.03078	8.00903	5.93359
ENSG00000089050	RBBP9	0.255459	0.442044	0.875107	0.260842	0.406003	0.807638	3.15859	3.50231	3.05153
ENSG00000089053	ANAPC5	3.61736	3.74527	2.93712	2.44534	2.78165	2.09662	8.19803	8.05478	6.73824
ENSG00000089057	SLC23A2	2.41168	2.53315	3.16679	1.40714	1.72089	1.43344	3.94946	4.68154	4.32826
ENSG00000089060	SLC8B1	7.26848	8.98137	8.57373	10.6209	8.72421	9.9478	6.16557	6.37456	6.17301
ENSG00000089063	TMEM230	20.407	12.9523	13.6263	8.82996	12.1169	8.08353	20.3951	23.3119	19.8532
ENSG00000089091	DZANK1	0.316656	0.555376	0.488274	0.209212	0.157887	0.171313	0.510565	0.645615	0.786266
ENSG00000089094	KDM2B	4.04544	5.20407	4.42124	8.46467	7.36439	8.20915	2.88514	2.96067	2.63171
ENSG00000089101	CFAP61	0.437799	0.537915	0.441394	0.395444	0.338978	0.580745	0	0.079949	0.00987187
ENSG00000089116	LHX5	5.95742	5.96568	5.5941	5.11612	3.76219	4.2182	2.3274	2.15422	1.82729
ENSG00000089123	TASP1	0.848818	1.3558	0.960817	0.390017	0.314775	0.439127	2.883	2.9622	2.56283
ENSG00000089127	OAS1	0.149534	0.0796161	0.118782	0.10179	0.105625	0.114607	0.25246	0.165664	0.102279
ENSG00000089154	GCN1	45.2731	54.2745	51.1287	43.5669	42.8673	45.1326	25.0061	27.996	28.0322
ENSG00000089157	RPLP0	1091.87	657.518	665.271	709.175	745.883	608.8	515.748	506.101	467.782
ENSG00000089159	PXN	35.9543	42.8783	44.9315	68.8156	55.7345	79.7098	26.4043	28.9122	29.83
ENSG00000089163	SIRT4	1.61428	0.644617	0.721295	1.54528	2.67249	1.50788	1.20239	1.10179	1.06471
ENSG00000089169	RPH3A	0.487504	0.455814	0.382525	0.206395	0.201572	0.232384	0	0.00564555	0.0278838
ENSG00000089177	KIF16B	1.68838	2.15327	1.77782	2.96681	2.57935	2.43757	2.56194	2.36765	2.18687
ENSG00000089195	TRMT6	13.387	12.7602	14.9394	20.2702	19.5463	19.2941	3.46317	3.25559	2.33538
ENSG00000089199	CHGB	1.19621	1.15799	1.23095	1.80436	1.52668	1.37521	0.0485992	0	0
ENSG00000089220	PEBP1	141.785	75.6007	78.0736	94.2045	89.8275	67.2869	84.3619	84.914	74.0686
ENSG00000089225	TBX5	0	0	0	0	0	0	0	0.0268341	0
ENSG00000089234	BRAP	8.20887	6.64	5.73696	7.62963	7.49891	7.59216	3.52749	3.84761	3.27011
ENSG00000089248	ERP29	96.0173	57.7441	61.468	65.5782	59.7863	50.4344	32.5985	30.3232	35.4727
ENSG00000089250	NOS1	0.0188044	0.0200239	0	0.00960031	0.019924	0	0.0448201	0	0.0110245
ENSG00000089280	FUS	10.8148	8.3371	7.5002	8.28812	7.01241	8.0774	22.4405	21.9001	23.8925
ENSG00000089289	IGBP1	10.3956	10.5763	7.4162	9.33011	9.61145	8.22125	16.2161	15.2163	12.4611
ENSG00000089327	FXYD5	63.7257	37.5043	35.1921	51.7772	44.9114	44.9421	21.3058	22.2576	23.1118
ENSG00000089335	ZNF302	0.490027	0.547899	0.0875818	0.125088	0.337482	0.140839	1.89796	2.26849	1.95356
ENSG00000089351	GRAMD1A	13.6736	16.5269	13.301	16.4829	13.5204	15.6721	18.8796	18.7478	22.6504
ENSG00000089356	FXYD3	3.91987	2.36269	1.89468	2.86969	2.74271	2.67836	2.26964	1.82604	2.4065
ENSG00000089472	HEPH	0.155999	0.221488	0.165223	0.0884921	0.0918259	0.139489	0.0826271	0.123447	0.162591
ENSG00000089486	CDIP1	3.84201	4.30651	5.43833	3.74599	2.93829	3.9852	3.11558	2.57856	2.52343
ENSG00000089505	CMTM1	0.757418	1.25462	1.00276	1.28896	0.53501	1.35452	1.45427	1.91799	1.57885
ENSG00000089558	KCNH4	0.188518	0.334574	0.262061	0.128327	0.133162	0.108364	0.0187222	0.0149181	0.0368409
ENSG00000089597	GANAB	146.737	97.0223	112.245	90.5037	96.6938	91.7774	73.5681	83.3655	72.0518
ENSG00000089639	GMIP	8.01061	11.1278	9.54482	8.61699	6.63636	9.24724	8.70197	8.76515	10.2238
ENSG00000089682	RBM41	0.303125	0.430379	0.505652	0.371414	0.171292	0.487879	3.04653	3.18552	3.03297
ENSG00000089685	BIRC5	19.2935	10.4273	14.5171	8.67858	9.58764	7.17062	49.2982	49.5009	40.8303
ENSG00000089692	LAG3	0.645502	0.773287	0.865271	0.576716	0.683935	0.185524	2.35591	1.87722	2.29429
ENSG00000089693	MLF2	52.2706	48.1258	42.1945	35.0598	39.3173	39.0245	87.6693	82.5053	95.5283
ENSG00000089723	OTUB2	2.69663	3.73606	7.25536	9.00052	7.80348	8.20041	1.46863	1.69338	1.46196
ENSG00000089737	DDX24	26.1115	26.4368	30.9594	45.5101	41.9606	43.6087	9.46821	9.55084	8.34472
ENSG00000089775	ZBTB25	0.534338	0.354278	0.516548	0.247063	0.299099	0.370897	1.99449	2.0057	2.06283
ENSG00000089818	NECAP1	2.0771	1.35869	1.66173	2.57534	2.60949	2.72906	5.3928	6.36811	5.35808
ENSG00000089820	ARHGAP4	18.0296	21.4577	19.3766	16.4016	15.732	16.9682	19.6172	17.8134	26.2572
ENSG00000089847	ANKRD24	4.32648	5.45807	4.13721	5.23364	4.02931	3.83339	3.07065	2.93086	4.24902
ENSG00000089876	DHX32	7.46366	8.38002	8.59544	6.56867	7.77569	7.46758	7.96438	6.71683	6.42628
ENSG00000089902	RCOR1	2.46502	1.884	2.27391	5.80526	5.91865	5.91918	6.1952	6.93743	5.23292
ENSG00000089916	GPATCH2L	1.01495	0.913581	1.06234	0.95045	1.17638	1.3989	2.24871	2.65177	2.32425
ENSG00000090006	LTBP4	107.37	119.807	122.879	117.318	93.4624	104.173	72.3513	68.7837	96.1203
ENSG00000090013	BLVRB	44.8734	30.2788	27.8808	45.1385	43.0731	39.1595	73.1128	69.6839	80.7473
ENSG00000090020	SLC9A1	11.2477	14.3945	12.4428	22.8008	17.0997	22.3026	6.17339	5.95774	7.50163
ENSG00000090054	SPTLC1	9.77429	8.64958	7.26889	6.64203	8.99922	6.27719	14.3999	13.9385	12.2314
ENSG00000090060	PAPOLA	4.01763	4.13421	3.76293	2.71185	3.33588	3.0089	11.6074	12.6193	9.89162
ENSG00000090061	CCNK	1.51489	1.78883	1.93012	1.42429	1.19189	2.01747	1.3138	1.31748	1.38936
ENSG00000090097	PCBP4	2.70462	2.66929	2.39731	2.29011	2.34144	2.35097	10.8882	10.0383	11.4862
ENSG00000090238	YPEL3	5.6975	5.48921	6.97343	9.65636	9.56842	8.77802	2.425	3.11004	3.27211
ENSG00000090263	MRPS33	4.52207	2.66965	2.90346	2.82305	2.38324	2.4243	6.35252	6.25214	5.92046
ENSG00000090266	NDUFB2	3.90916	2.83417	2.64275	3.31212	3.17252	2.61361	4.03096	3.39622	3.94974
ENSG00000090273	NUDC	95.8353	111.704	97.6787	137.129	111.009	120.797	61.3244	58.9076	60.6904
ENSG00000090316	MAEA	13.7587	14.8642	14.4266	14.1253	12.9081	13.4019	7.92271	8.70627	8.38901
ENSG00000090339	ICAM1	3.89235	2.83404	4.1225	5.94456	4.93481	5.39272	1.24888	0.979331	1.13123
ENSG00000090372	STRN4	47.4059	63.9683	59.4267	68.785	49.6472	63.2555	19.7582	19.7657	21.152
ENSG00000090376	IRAK3	0.0492966	0.0262469	0.0734225	0.088087	0.0522317	0.0425051	0.0146873	0.0292576	0.0144506
ENSG00000090382	LYZ	0.209678	0.0744257	0.333115	0.142731	0	0	0	0.0331852	0
ENSG00000090432	MUL1	95.2242	79.2676	94.1799	118.35	109.092	104.125	8.64835	9.60438	8.98335
ENSG00000090447	TFAP4	12.5845	14.669	12.922	7.00894	5.82835	6.81046	3.89415	3.76517	4.24485
ENSG00000090470	PDCD7	1.36024	1.73011	1.03549	1.08026	1.48126	1.39004	8.87083	8.44981	7.99686
ENSG00000090487	SPG21	6.74634	5.14076	4.7198	6.06693	7.01685	5.94143	12.4471	10.9613	9.85167
ENSG00000090512	FETUB	0.365487	0.972977	0.79839	0.684179	0.645413	0.490209	0	0	0
ENSG00000090520	DNAJB11	6.95179	5.37574	4.88118	6.40113	6.6642	6.20813	11.034	11.2578	9.49768
ENSG00000090530	P3H2	0.0439932	0.0468464	0	0.0898404	0.0466125	0.0505764	0.117965	0.0522201	0.103168
ENSG00000090534	THPO	0.450672	1.16547	0.920546	0.854598	1.50073	2.14646	0.191817	0.0305685	0.226471
ENSG00000090539	CHRD	6.20179	4.9778	5.3702	6.18034	5.03188	4.86028	3.6289	3.65204	4.73872
ENSG00000090554	FLT3LG	0.173283	0.230652	0.103235	0.265402	0	0.199214	0.20651	0.0617063	0.0507954
ENSG00000090565	RAB11FIP3	9.07555	11.5554	11.9067	12.7543	13.2555	12.5877	4.33794	4.41102	4.43967
ENSG00000090581	GNPTG	36.1577	36.9345	31.551	33.5745	33.1196	30.2693	8.70414	9.30454	10.7665
ENSG00000090612	ZNF268	4.38231	4.59202	5.30501	2.70623	3.06769	3.36879	0.364853	0.402856	0.358973
ENSG00000090615	GOLGA3	21.4561	27.2281	26.011	30.7384	30.9306	31.5322	6.0235	6.5863	6.16623
ENSG00000090621	PABPC4	31.159	20.4229	22.0291	22.3675	24.8281	20.4188	33.2448	35.0352	32.2401
ENSG00000090659	CD209	0.0558762	0.0595001	0.0665778	0	0	0	0	0	0
ENSG00000090661	CERS4	3.82721	2.65226	3.51064	2.51219	3.60452	2.2698	4.14478	4.19679	4.64784
ENSG00000090674	MCOLN1	5.92145	7.83209	7.46402	9.51486	7.59486	12.6119	4.2527	5.03113	4.84193
ENSG00000090686	USP48	1.25926	1.00916	0.974512	0.689294	0.729017	0.820862	5.77856	6.2009	4.81778
ENSG00000090776	EFNB1	31.0645	33.1981	28.3701	42.7733	33.466	34.43	12.9241	13.8133	13.7846
ENSG00000090857	PDPR	3.87028	4.56376	5.16321	6.36415	5.1196	6.11456	3.09144	3.55122	2.87457
ENSG00000090861	AARS	57.8628	61.8491	56.3708	52.617	56.516	57.2256	71.0159	73.1799	78.0991
ENSG00000090863	GLG1	15.1416	12.2439	12.9924	13.2303	13.701	14.9867	21.2312	22.0075	18.8094
ENSG00000090889	KIF4A	1.55032	1.79568	1.2639	2.02733	2.47834	1.43835	11.0531	11.6096	8.22798
ENSG00000090905	TNRC6A	3.74146	3.93169	4.1882	4.13195	4.40237	3.99572	3.33829	3.5342	3.08246
ENSG00000090924	PLEKHG2	46.1805	48.3621	65.468	81.9099	75.8515	85.907	3.28999	3.16872	3.82622
ENSG00000090932	DLL3	6.49891	6.76996	7.3508	2.98133	3.09364	4.43954	0.0280618	0.0223601	0.110438
ENSG00000090971	NAT14	3.933	2.24578	2.92042	1.68783	2.35535	1.24506	15.7597	14.4791	17.7446
ENSG00000090975	PITPNM2	6.00237	8.24037	7.23214	4.76841	4.69138	4.92015	3.40825	3.93623	4.5763
ENSG00000090989	EXOC1	2.9053	3.92854	3.48921	2.66045	2.56523	2.75687	3.72344	3.79894	2.73068
ENSG00000091009	RBM27	2.04298	2.23535	2.14393	2.44965	2.91925	3.01667	2.17784	2.29598	1.8021
ENSG00000091010	POU4F3	8.34456	10.774	11.6827	15.3367	11.9359	14.0301	0.0621538	0.0495251	0.0611522
ENSG00000091039	OSBPL8	0.965095	0.9135	0.798564	0.75276	1.13617	1.00164	6.56544	7.72624	5.90954
ENSG00000091073	DTX2	7.21357	8.93127	6.84697	11.2106	8.6535	11.8632	4.67722	4.60925	5.04625
ENSG00000091106	NLRC4	0.782475	0.760769	0.729655	1.56319	1.51394	1.44713	0.425712	0.339214	0.359016
ENSG00000091127	PUS7	1.92424	2.91023	1.79435	0.65493	1.4774	1.09006	6.31464	7.17665	5.1011
ENSG00000091128	LAMB4	0.0527184	0.243263	0.104692	0.0717724	0.148953	0.0606074	0	0	0
ENSG00000091129	NRCAM	0.18058	0.128194	0.0717216	0.122923	0.0478329	0.259503	0	0	0.00882239
ENSG00000091136	LAMB1	5.58898	3.74184	4.24108	3.32507	4.65395	3.62187	5.92961	6.93978	5.40782
ENSG00000091137	SLC26A4	0.0637711	0.0452714	0.0759847	0.04341	0.0225227	0.073314	0.139332	0.191765	0.274173
ENSG00000091138	SLC26A3	1.67693	2.09624	1.73748	1.71227	1.85403	1.38304	0.0434452	0.0519267	0
ENSG00000091140	DLD	1.62868	1.04058	1.16436	1.47294	1.65169	1.95264	11.9786	12.3396	9.9304
ENSG00000091157	WDR7	0.117839	0.117116	0.149768	0.1123	0.0832366	0.11741	0.41194	0.511011	0.36385
ENSG00000091164	TXNL1	2.36804	1.74306	1.22225	1.15883	1.50311	1.36747	3.71296	3.51812	3.03254
ENSG00000091181	IL5RA	0.0747217	0.159136	0.0222582	0.171667	0.0989633	0.0644275	0	0.0088695	0
ENSG00000091262	ABCC6	0.717661	1.02473	0.95228	0.716129	0.846798	0.900058	0.826114	0.503375	0.8128
ENSG00000091317	CMTM6	7.06834	4.37326	3.79493	2.88121	3.99621	2.44103	15.3324	15.3609	11.875
ENSG00000091409	ITGA6	6.39761	6.5111	5.3068	6.32046	8.17822	7.07292	13.8093	15.5822	12.7348
ENSG00000091428	RAPGEF4	0.0345885	0.110495	0.0618195	0.0353174	0.018324	0.119293	0.0824416	0.0492681	0.0811131
ENSG00000091436	AC013461.1	0.366326	0.418627	0.361963	0.273691	0.350269	0.164349	2.15622	2.49868	1.88575
ENSG00000091482	SMPX	0	0	0	0	0	0	0.423841	0.281436	0.556014
ENSG00000091483	FH	3.79888	1.83875	1.92031	3.05613	3.4152	2.58071	13.6848	13.4185	10.8996
ENSG00000091490	SEL1L3	5.13643	3.29576	5.08053	2.84086	3.64561	2.76327	9.11333	9.8255	7.35462
ENSG00000091513	TF	0.230316	0.291238	0.360185	0.220471	0.122014	0.231683	0.145817	0.0888503	0.0843921
ENSG00000091527	CDV3	22.5859	20.2628	23.6149	21.6205	26.4733	22.1033	23.9895	28.3109	21.5008
ENSG00000091536	MYO15A	1.47642	1.72322	1.39813	1.38904	1.07249	1.26746	0.384175	0.33979	0.491379
ENSG00000091542	ALKBH5	55.1137	47.4938	50.3341	52.9601	57.3305	48.6539	22.7767	21.874	18.8069
ENSG00000091592	NLRP1	1.45354	2.21408	2.13336	2.46706	2.36622	2.18011	1.71504	1.64994	1.72127
ENSG00000091622	PITPNM3	1.88266	2.00476	2.75557	0.984897	1.16976	1.4162	1.198	1.71053	1.66925
ENSG00000091640	SPAG7	11.3666	11.5473	8.61393	13.5183	14.2121	13.7685	13.3645	12.0138	12.6895
ENSG00000091651	ORC6	1.1445	1.15779	1.05686	1.34391	0.848847	1.34866	6.88795	6.616	6.47501
ENSG00000091656	ZFHX4	0.895975	0.979192	1.30169	0.914855	0.899357	0.912589	0.688435	0.753797	0.63587
ENSG00000091704	CPA1	1.13963	0.764081	0.754385	6.0337	4.82992	6.01705	0	0	0
ENSG00000091732	ZC3HC1	0.655149	1.13366	0.341523	0.710764	0.564002	0.847336	5.12382	5.11314	4.70516
ENSG00000091831	ESR1	0	0	0	0.00923684	0.0287545	0.0103999	0.0107808	0.00859031	0.00530353
ENSG00000091844	RGS17	0.171693	0.132966	0.148782	0.0796866	0.14884	0.143553	0.595241	0.881897	0.668006
ENSG00000091879	ANGPT2	0.982687	0.968908	1.25763	0.836162	0.944789	0.795002	0.433746	0.259212	0.309398
ENSG00000091947	TMEM101	8.38492	7.32503	8.82684	5.40296	5.34774	5.0538	12.4424	12.0208	12.7907
ENSG00000091972	CD200	0.65953	0.921774	0.540268	0.883874	0.698798	0.758224	0.147374	0	0.0241665
ENSG00000091986	CCDC80	0.103756	0.0803532	0.123628	0.443033	0.569658	0.498819	0.0337231	0.0895703	0.0829491
ENSG00000092009	CMA1	0	0.140114	0	0.134353	0.278829	0	0	0.187424	0.0771418
ENSG00000092010	PSME1	94.2161	55.4339	56.9139	71.7446	69.3865	57.5398	47.726	46.0816	44.7247
ENSG00000092020	PPP2R3C	0.478738	1.01957	0.684512	0.325884	0.371977	0.330226	1.44535	1.42445	1.12268
ENSG00000092036	HAUS4	0.971177	0.56879	1.62005	0.842895	0.97755	0.390777	2.71988	1.9828	1.9074
ENSG00000092051	JPH4	1.27775	1.11323	1.63319	1.16234	1.25536	1.68262	0.0138432	0.0220609	0.0272402
ENSG00000092054	MYH7	2.00522	2.28625	2.2686	1.09612	0.772587	1.51357	0	0	0.0118748
ENSG00000092067	CEBPE	0.634702	1.0138	1.79612	0.486057	0.0840615	0.54726	0	0	0
ENSG00000092068	SLC7A8	1.66693	1.59972	1.79001	1.55496	1.26467	0.804403	1.26306	1.40704	1.43574
ENSG00000092094	OSGEP	0.758788	1.30323	0.874948	1.32462	1.03738	1.21001	3.63172	3.88166	4.01805
ENSG00000092096	SLC22A17	3.80421	3.25302	3.91469	3.64895	2.93142	3.4789	5.3923	4.57034	5.54195
ENSG00000092098	RNF31	10.9383	13.9667	12.8858	11.3962	9.01992	12.5182	6.20817	6.35677	7.44291
ENSG00000092108	SCFD1	2.17649	2.15781	1.98972	2.85458	2.44524	2.91203	3.49944	3.27838	3.19004
ENSG00000092140	G2E3	0.840893	0.881216	0.572538	0.708696	0.848532	1.0588	4.47778	4.34747	3.56049
ENSG00000092148	HECTD1	3.25974	3.858	3.53309	4.41117	4.82703	4.58283	6.21917	7.55218	5.59512
ENSG00000092199	HNRNPC	129.718	89.7041	81.381	84.3622	80.5165	71.2096	67.8069	65.6348	58.2883
ENSG00000092200	RPGRIP1	1.73554	2.11211	2.22907	2.09431	1.74335	2.04707	0.0671534	0.0535089	0.0132142
ENSG00000092201	SUPT16H	30.5339	33.5056	31.5337	35.5608	32.5894	33.894	23.927	26.7112	20.1653
ENSG00000092203	TOX4	8.41528	10.4237	12.0365	11.7172	12.3428	15.6512	5.05589	4.80461	4.56667
ENSG00000092208	GEMIN2	1.21733	0.622213	0.696227	0.397753	0.412738	1.06361	4.93254	4.27712	4.39629
ENSG00000092295	TGM1	5.28154	5.87013	5.34911	8.15665	5.42112	7.02061	1.67191	1.5673	2.34166
ENSG00000092330	TINF2	2.59129	2.42048	3.7376	2.92441	3.85344	4.49472	6.31177	6.97198	6.55654
ENSG00000092345	DAZL	0	0	0	0	0.0359767	0.0390362	0	0	0
ENSG00000092421	SEMA6A	1.40666	1.54582	1.50176	0.85029	0.953863	1.08673	0.925363	1.12205	0.969828
ENSG00000092439	TRPM7	1.79943	2.28871	1.90583	1.87818	1.90657	2.03422	2.76993	3.18016	2.47914
ENSG00000092445	TYRO3	0.5407	0.563772	0.456348	0.575098	0.775793	0.569811	3.1749	3.35347	2.64824
ENSG00000092470	WDR76	1.87446	2.63991	1.76515	1.79047	2.01809	2.05068	4.84608	4.10546	3.52724
ENSG00000092529	CAPN3	0.343135	0.252962	0.251601	0.512072	0.391531	0.667585	0.235921	0.150388	0.154746
ENSG00000092531	SNAP23	0.982148	0.867829	1.19515	0.853484	1.08491	1.48948	1.96739	2.13319	1.78867
ENSG00000092607	TBX15	0.129575	0.103484	0.038598	0.132306	0.102968	0	0	0	0
ENSG00000092621	PHGDH	39.1452	28.0929	28.9522	33.4763	33.9475	26.0942	25.155	23.9798	27.0896
ENSG00000092758	COL9A3	19.2682	14.3489	13.7143	14.9055	16.7109	14.2298	13.58	13.4744	16.2189
ENSG00000092820	EZR	1891.35	2243.35	1942.72	3689.65	3318.56	3208.33	337.631	335.923	300.72
ENSG00000092841	MYL6	23.7273	17.6607	17.3072	27.9965	23.326	20.912	29.5362	25.2114	27.0998
ENSG00000092847	AGO1	0.568243	0.548369	0.43375	0.625546	0.611483	0.745143	4.23251	4.72154	3.91965
ENSG00000092850	TEKT2	25.1818	29.4035	27.4795	49.1336	41.3424	44.6432	0.0371415	0.11838	0.109629
ENSG00000092853	CLSPN	0.0911409	0.218367	0.162895	0.232654	0.193135	0.288144	2.18592	3.31045	2.09726
ENSG00000092871	RFFL	1.04287	1.60407	0.897439	1.1388	1.02823	1.43206	1.27737	1.50611	1.29924
ENSG00000092929	UNC13D	2.24252	2.16779	2.23615	1.559	1.75254	1.42618	3.56336	3.66244	4.57822
ENSG00000092931	MFSD11	4.436	4.44466	4.92876	4.62503	4.125	3.6581	2.21948	2.44393	2.09592
ENSG00000092964	DPYSL2	7.06318	6.38563	6.56193	4.78421	5.02002	4.84394	4.06291	3.91807	3.32095
ENSG00000092969	TGFB2	1.50793	1.40182	1.28338	1.36862	1.36946	1.23827	0.0570497	0.0454581	0.0140326
ENSG00000092978	GPATCH2	3.34992	3.73067	4.05802	2.42286	2.23314	2.47119	1.26421	1.49114	1.12928
ENSG00000093000	NUP50	8.38935	7.00787	7.43526	12.5616	15.3278	11.6555	8.61134	9.35296	7.96856
ENSG00000093009	CDC45	3.03245	2.5833	2.83897	2.83095	2.3868	3.13761	11.3322	12.4235	11.556
ENSG00000093010	COMT	33.368	34.218	38.3731	34.6285	32.7648	29.5759	9.4749	9.36394	9.57265
ENSG00000093072	CECR1	0.255085	0.3169	0.303939	0.0651149	0.225227	0.097752	0.0126665	0.0504644	0.0124624
ENSG00000093144	ECHDC1	1.04226	1.10986	0.983153	0.687311	0.575165	0.773856	6.46934	6.21677	4.88838
ENSG00000093167	LRRFIP2	0.474908	0.7894	0.317436	0.449434	0.846822	0.759039	2.72632	2.77184	2.28852
ENSG00000093183	SEC22C	0.317332	0.177002	0.234067	0.0925767	0.208139	0.104234	4.57417	4.32637	3.92461
ENSG00000093217	XYLB	0.599956	0.516007	0.852334	0.753967	0.488982	0.61015	1.14124	1.32569	1.19049
ENSG00000094631	HDAC6	5.79036	5.52283	5.64364	6.1421	6.07238	5.7856	6.35029	6.45432	7.85854
ENSG00000094796	KRT31	0.23175	0.08226	0.276135	0.0788777	0.163699	0	0	0.0366784	0.0452894
ENSG00000094804	CDC6	2.3117	2.51292	2.26668	5.3847	4.87317	5.86894	11.1634	11.1246	9.85405
ENSG00000094841	UPRT	0.0436428	0.13942	0.0520014	0	0.138724	0	2.21048	1.92711	1.91899
ENSG00000094880	CDC23	0.640749	0.9666	0.795278	0.899596	0.735474	1.13564	6.09298	6.22401	5.54088
ENSG00000094914	AAAS	8.5809	7.42416	10.9344	15.5155	13.7324	18.257	13.4575	14.3164	13.6424
ENSG00000094916	CBX5	1.14765	0.977669	0.752101	0.736584	0.703534	0.763363	7.25377	7.7338	6.15645
ENSG00000094963	FMO2	0	0	0	0	0	0	0.0153501	0	0.0151028
ENSG00000094975	SUCO	1.84296	1.51344	1.54459	3.30111	3.2269	2.56763	3.20145	3.84128	2.866
ENSG00000095002	MSH2	0.75838	0.461466	0.839082	0.58077	0.918324	0.96528	8.36012	9.54212	7.52671
ENSG00000095015	MAP3K1	0.719037	0.374328	0.590205	1.12576	0.643338	0.642939	1.51388	1.67665	1.41454
ENSG00000095059	DHPS	39.2513	44.5485	47.2575	40.9579	32.7665	47.8598	25.6617	25.5109	26.5226
ENSG00000095066	HOOK2	23.4149	31.7295	28.1463	23.464	18.8373	20.606	18.2862	15.2693	21.1743
ENSG00000095110	NXPE1	0.257034	0.0912349	0.102087	0.116645	0.121039	0.229832	0	0	0
ENSG00000095139	ARCN1	16.854	17.3184	18.1476	10.88	10.2579	12.0464	22.2139	24.7216	19.589
ENSG00000095203	EPB41L4B	0.0625921	0.149966	0.130515	0.0958666	0.265275	0.179897	2.10728	2.10261	1.81645
ENSG00000095209	TMEM38B	3.60771	1.89174	2.0842	1.2	1.76646	0.974053	3.59919	3.86711	3.54119
ENSG00000095261	PSMD5	9.29132	7.87959	7.09328	5.14122	5.9244	4.98906	7.27696	7.99095	6.8172
ENSG00000095303	PTGS1	2.44878	2.13143	2.7148	1.45674	1.30857	1.90946	0.672485	0.9807	0.699099
ENSG00000095319	NUP188	8.54036	7.57582	6.96062	7.734	7.27807	7.08614	11.9321	13.8029	11.7039
ENSG00000095321	CRAT	6.90533	6.38656	6.2578	13.241	10.5797	11.5539	9.67825	9.65126	10.4536
ENSG00000095370	SH2D3C	0.370481	0.169075	0.441437	0.378288	0.392539	0.273806	0.741123	0.753879	0.744694
ENSG00000095380	NANS	4.33347	4.64119	4.92465	5.03862	5.94504	5.50029	5.23903	5.04275	4.66998
ENSG00000095383	TBC1D2	3.34939	3.67361	2.83352	5.67714	4.11661	4.65922	4.51053	4.15067	5.4393
ENSG00000095397	DFNB31	11.3458	13.811	15.1622	17.8089	16.052	16.0104	7.60905	8.21781	10.4732
ENSG00000095464	PDE6C	2.30938	1.74521	1.50898	1.06492	1.10504	1.3703	0.377317	0.318337	0.283886
ENSG00000095485	CWF19L1	2.41322	3.1298	3.31778	1.80067	1.77016	1.84956	5.67816	6.36067	4.82484
ENSG00000095539	SEMA4G	3.68488	3.04912	3.49571	4.14597	4.20269	4.64104	3.07681	3.19829	3.45379
ENSG00000095564	BTAF1	3.87012	4.2077	4.57258	2.2581	3.22185	2.99109	10.9007	12.7856	11.2494
ENSG00000095574	IKZF5	5.94715	4.97582	4.55539	1.83705	2.96529	2.15455	3.11195	3.49998	3.0618
ENSG00000095585	BLNK	0.134928	0.323279	0.361733	0.378872	0.393146	0.232679	0.1005	0.0960963	0.158209
ENSG00000095587	TLL2	2.13275	2.33549	2.03658	2.78003	3.36555	2.83446	0.162236	0.193908	0.150753
ENSG00000095596	CYP26A1	0.0414841	0.0883493	0	0.0847166	0.307679	0.0953839	0.0988773	0.0787869	0.121605
ENSG00000095637	SORBS1	0.284894	0.327641	0.339458	0.279262	0.326005	0.301325	0.536445	0.643877	0.467671
ENSG00000095713	CRTAC1	0.312304	0.295608	0.330771	0.248022	0.220599	0.279252	0.0206771	0	0
ENSG00000095739	BAMBI	16.6768	14.5811	14.6015	23.7198	21.3956	16.7834	5.55597	4.25	4.18573
ENSG00000095752	IL11	3.32345	3.93222	4.39996	4.24186	3.61914	4.56371	2.47545	2.43272	3.19328
ENSG00000095787	WAC	26.0885	29.127	28.0959	38.6095	34.2334	35.1444	10.3616	11.4551	10.3251
ENSG00000095794	CREM	3.35323	3.63982	2.96437	4.55047	4.95112	4.02912	2.07545	2.06462	2.042
ENSG00000095906	NUBP2	63.563	68.0016	59.8464	38.2997	29.7545	30.2368	24.9162	25.1635	29.345
ENSG00000095932	SMIM24	1.89298	2.62925	1.96133	1.59672	1.48247	1.51392	0.0980852	0	0.241261
ENSG00000095951	HIVEP1	0.145986	0.143496	0.147185	0.34399	0.428339	0.503496	0.528627	0.59717	0.546443
ENSG00000095970	TREM2	0	0	0	0.114967	0.119298	0.129443	0	0	0.0660108
ENSG00000096060	FKBP5	0.313215	0.382941	0.525249	0.296125	0.368738	0.346749	4.14057	4.47247	3.28492
ENSG00000096063	SRPK1	1.97133	2.07956	1.75617	1.29802	1.95206	1.77917	9.75958	10.777	8.79221
ENSG00000096070	BRPF3	2.72198	3.57352	3.77645	4.14997	4.20755	4.45819	4.61036	5.44402	4.83118
ENSG00000096080	MRPS18A	2.88063	4.08994	7.09349	4.90221	3.7643	5.96105	14.6474	14.6347	13.398
ENSG00000096088	PGC	0.121769	0	0.29018	0.248669	0.258038	0.139991	0.108838	0.028908	0.107084
ENSG00000096092	TMEM14A	9.07282	4.6321	5.47928	6.2183	7.24268	6.71553	39.4731	37.9439	34.5379
ENSG00000096093	EFHC1	0.688583	0.659918	0.984555	0.351547	0.455988	0.455184	1.20015	1.49575	1.38266
ENSG00000096264	NCR2	0.101141	0	0.120512	0	0.107163	0	0	0	0
ENSG00000096384	HSP90AB1	562.67	488.538	467.085	631.937	594.11	528.483	711.879	730.28	606.222
ENSG00000096395	MLN	0.435657	0.231956	1.29774	0.444837	0	0.250425	0	0	0
ENSG00000096401	CDC5L	2.59135	2.67766	2.05844	4.64513	4.73877	3.92804	5.67321	6.89012	5.12039
ENSG00000096433	ITPR3	29.4049	30.5804	37.2692	35.879	32.0557	38.774	22.598	27.1401	26.7231
ENSG00000096654	ZNF184	2.09302	1.97645	2.11745	4.79845	5.89976	3.63204	2.3767	2.70006	2.03741
ENSG00000096696	DSP	15.929	15.193	14.6278	23	24.7466	21.6129	16.1882	19.018	15.0966
ENSG00000096717	SIRT1	5.58073	5.13494	5.8103	7.0261	7.2908	6.35356	4.68141	5.28662	4.19302
ENSG00000096746	HNRNPH3	20.9271	19.5477	15.7758	14.3625	14.8307	15.7226	14.9584	14.3705	13.1837
ENSG00000096872	IFT74	0.131335	0.279706	0.3521	0.301731	0.382676	0.377471	3.52166	3.36734	3.67665
ENSG00000096968	JAK2	0.766046	0.997002	0.709925	1.06465	0.879294	0.831753	1.44548	1.72767	1.70912
ENSG00000096996	IL12RB1	0.0286856	0	0.0341796	0.0292901	0.0303936	0	0.017093	0.01362	0
ENSG00000097007	ABL1	34.9874	43.4486	40.5647	56.7262	47.6651	48.489	9.2242	10.7172	10.3309
ENSG00000097021	ACOT7	15.1572	9.13661	9.54661	13.1567	13.4306	10.5515	30.2129	29.7236	31.7942
ENSG00000097033	SH3GLB1	0.286681	0.53423	0.341587	0.384198	0.797344	0.370779	5.46643	5.35109	4.81109
ENSG00000097046	CDC7	0.277292	0	0.0825998	0.0707837	0.0367252	0.119545	6.56793	8.06409	7.66102
ENSG00000097096	SYDE2	1.37606	1.36355	1.6396	0.643983	1.07324	0.834931	0.421366	0.526313	0.4706
ENSG00000099139	PCSK5	0.912187	1.15735	1.26033	1.00077	0.760861	0.95944	0.584026	0.6727	0.466518
ENSG00000099194	SCD	67.9226	45.3212	44.8492	56.441	60.8574	59.107	65.9439	70.4495	55.4044
ENSG00000099203	TMED1	2.28166	1.64868	2.62155	2.32973	1.46777	1.49891	4.37007	4.21726	3.39194
ENSG00000099204	ABLIM1	0.924276	0.585212	0.848295	0.242315	0.701395	0.373341	9.10973	10.7162	7.63752
ENSG00000099219	ERMP1	8.49891	5.91274	6.05348	5.80462	8.5847	5.94928	6.2572	6.81517	5.31484
ENSG00000099246	RAB18	0.55474	0.738397	0.637378	0.647347	0.797686	0.865521	5.83193	6.52834	5.28495
ENSG00000099250	NRP1	0.823937	0.717851	0.752241	0.426112	0.634904	0.467465	0.204036	0.391206	0.276029
ENSG00000099256	PRTFDC1	0	0.0563706	0	0	0.0560891	0	0.0315439	0.100539	0
ENSG00000099282	TSPAN15	1.16488	2.33201	1.49902	1.8555	2.07352	1.55347	7.21886	7.94232	8.35913
ENSG00000099284	H2AFY2	4.17196	5.0393	6.0839	5.72222	6.2017	7.15861	23.2271	22.2033	18.5816
ENSG00000099290	FAM21A	4.46897	6.20935	4.58452	6.32006	6.07706	6.37406	3.78792	3.92603	3.6288
ENSG00000099308	MAST3	4.18737	4.26508	4.62057	3.81087	3.08639	4.60468	4.93605	5.10874	5.4649
ENSG00000099326	MZF1	29.0584	32.6893	32.033	26.4158	20.7339	19.7009	7.08197	6.54416	8.68549
ENSG00000099330	OCEL1	7.72632	6.25846	7.0816	16.2502	12.3845	10.1731	10.7425	11.7579	11.6921
ENSG00000099331	MYO9B	19.9536	26.8566	24.9418	44.8609	36.164	42.5164	12.5028	12.8929	14.4811
ENSG00000099337	KCNK6	11.9114	13.0457	12.3353	17.8763	17.7662	20.1042	5.54953	5.5227	5.40151
ENSG00000099338	CATSPERG	5.83586	5.81434	6.92158	10.8492	8.20178	10.4108	0.663511	0.503216	0.644952
ENSG00000099341	PSMD8	9.96651	7.39943	9.50972	10.1765	9.08741	9.76891	42.3759	43.0038	45.0685
ENSG00000099364	FBXL19	5.62479	7.44161	7.58213	7.65776	5.95969	5.94395	20.567	20.7718	23.8996
ENSG00000099365	STX1B	1.1171	1.60225	1.62985	1.3967	0.700502	1.15321	0.489048	0.454627	0.360875
ENSG00000099377	HSD3B7	0.741228	0.31572	0.706551	0.756847	1.15186	0.568098	1.29559	0.868109	1.04294
ENSG00000099381	SETD1A	50.9024	72.5759	69.5681	117.573	84.7411	106.423	9.11006	9.27732	9.90564
ENSG00000099385	BCL7C	4.00878	3.31352	3.74107	8.9021	8.82164	8.15378	3.67496	3.32757	3.38564
ENSG00000099399	MAGEB2	161.274	122.806	133.308	116.897	134.688	106.702	66.5299	75.0459	61.1029
ENSG00000099617	EFNA2	34.4279	42.1945	45.356	20.6941	15.83	20.6114	20.1276	20.6643	23.4592
ENSG00000099622	CIRBP	77.7344	71.7254	90.8229	86.7067	89.3989	88.2984	30.3185	28.442	31.8957
ENSG00000099624	ATP5D	107.51	78.1887	73.9742	97.41	97.6543	76.9178	67.9804	67.1764	71.8321
ENSG00000099625	CBARP	46.3528	57.2484	49.7009	40.5405	26.0803	36.0045	18.225	17.1634	26.5071
[truncated: 15,334 more rows]
