# Supplementary material for: Multi-omics analysis reveals RNA polymerase II degradation as a novel mechanism of PF-3758309’s anti-tumor activity
Source: Cell Death Discov. 2025 Aug 25;11:404. doi: 10.1038/s41420-025-02677-5 (PMC12379277; doi:10.1038/s41420-025-02677-5)
Supplement: Supplementary file 11 — Supplementary table S3 [file 41420_2025_2677_MOESM11_ESM.xlsx]

## Sheet: Table S3
Table S3. The list of quantified ubiquitination sites.
Protein names	Gene names	Localization prob	GlyGly (K) Probabilities	GlyGly (K) Score diffs	Position in peptide	Charge	Intensity	Intensity PF-3758309	Intensity PF-3758309+MLN4924	Intensity DMSO	Position
Cyclin-dependent kinase 1	CDC2;CDK1	1	DLK(1)PQNLLIDDKGTIK	DLK(120)PQNLLIDDK(-120)GTIK(-140)	3	3	36469000	1766100	4482100	1297900	130
Cyclin-dependent kinase 1	CDC2;CDK1	1	GTIK(1)LADFGLAR	GTIK(75)LADFGLAR	4	3	28360000	7021300	5519200	2118000	143
Cyclin-dependent kinase 1	CDC2;CDK1	1	EISLLK(1)ELR	EISLLK(150)ELR	6	3	180300000	59031000	35067000	11804000	56
Cyclin-dependent kinase 1	CDC2;CDK1	1	HK(1)TTGQVVAMK	HK(140)TTGQVVAMK(-140)	2	3	8062900	3816700	3016700	465400	24
Cyclin-dependent kinase 1	CDC2;CDK1	1	IEK(1)IGEGTYGVVYK	IEK(120)IGEGTYGVVYK(-120)	3	3	70507000	20882000	20612000	0	9
Cyclin-dependent kinase 1	CDC2;CDK1	1	IGEGTYGVVYK(1)GR	IGEGTYGVVYK(100)GR	11	2	59911000	14330000	8447900	4065500	20
Cyclin-dependent kinase 1	CDC2;CDK1	1	ISGK(1)MALNHPYFNDLDNQIK	ISGK(110)MALNHPYFNDLDNQIK(-110)	4	3	94562000	41638000	21498000	17103000	279
Cyclin-dependent kinase 1	CDC2;CDK1	1	K(1)IRLESEEEGVPSTAIR	K(56)IRLESEEEGVPSTAIR	1	4	11635000	4845800	3158700	0	34
Cyclin-dependent kinase 1	CDC2;CDK1	1	K(1)PLFHGDSEIDQLFR	K(110)PLFHGDSEIDQLFR	1	4	75096000	12852000	7847100	1663500	201
Cyclin-dependent kinase 1	CDC2;CDK1	1	MEDYTK(1)IEK	MEDYTK(72)IEK(-72)	6	2	53128000	5838400	3280900	1972900	6
Cyclin-dependent kinase 1	CDC2;CDK1	1	MLIYDPAK(1)R	MLIYDPAK(94)R	8	3	10203000	5355200	3156400	0	274
Cyclin-dependent kinase 1	CDC2;CDK1	1	WK(1)PGSLASHVK	WK(180)PGSLASHVK(-180)	2	3	64691000	25578000	9495200	8398600	245
Serpin B6	SERPINB6	1	FYQAEMEELDFISAVEK(1)SR	FYQAEMEELDFISAVEK(63)SR	17	3	10491000	0	0	10491000	133
Serpin B6	SERPINB6	1	TVEK(1)ELTYEK	TVEK(120)ELTYEK(-120)	4	2	8146000	3285000	0	3498300	250
Vigilin	HDLBP	1	GEPEK(1)LGQALTEVYAK	GEPEK(69)LGQALTEVYAK(-69)	5	2	2446000	0	2446000	0	349
Vigilin	HDLBP	1	IEGDPQGVQQAK(1)R	IEGDPQGVQQAK(130)R	12	3	4725300	1459200	959080	668020	494
Vigilin	HDLBP	1	LEVEK(1)AFHPFIAGPYNR	LEVEK(100)AFHPFIAGPYNR	5	3	5415000	3220000	2195000	0	231
Vigilin	HDLBP	1	LHNSLIGTK(1)GR	LHNSLIGTK(65)GR	9	3	5572500	4287000	1285500	0	672
Vigilin	HDLBP	1	TEIVFTGEK(1)EQLAQAVAR	TEIVFTGEK(120)EQLAQAVAR	9	3	11399000	5652500	5746700	0	274
Vigilin	HDLBP	1	YHPK(1)IIGR	YHPK(89)IIGR	4	3	3234400	1755000	1479500	0	1066
Vigilin	HDLBP	1	YVIGQK(1)GSGIR	YVIGQK(61)GSGIR	6	3	3127000	1800000	0	1327000	991
EH domain-containing protein 1;EH domain-containing protein 3	EHD1;EHD3	1	K(1)LNAFGNAFLNR	K(81)LNAFGNAFLNR	1	3	864010	0	864010	0	138
EH domain-containing protein 1;EH domain-containing protein 3;EH domain-containing protein 4	EHD1;EHD3;EHD4	1	K(1)LNDLIK	K(86)LNDLIK(-86)	1	2	962950	962950	0	0	296
EH domain-containing protein 1	EHD1	1	SK(1)LPNTVLGK	SK(170)LPNTVLGK(-170)	2	2	13471000	2283800	2193400	1586300	489
Proteasome subunit alpha type;Proteasome subunit alpha type-2	PSMA2	1	LTPTEVK(1)DYLAAIA	LTPTEVK(70)DYLAAIA	7	2	7191100	0	0	7191100	227
Proteasome subunit alpha type;Proteasome subunit alpha type-2	PSMA2	1	VEPITK(1)HIGLVYSGMGPDYR	VEPITK(86)HIGLVYSGMGPDYR	6	4	871300000	19813000	8735200	6179900	70
Large proline-rich protein BAG6	BAG6;BAT3	1	AAK(1)AAGARPLTSPESLSR	AAK(67)AAGARPLTSPESLSR	3	3	5043800	1161000	0	0	1102
Large proline-rich protein BAG6	BAG6;BAT3	1	EHIAASVSIPSEK(1)QR	EHIAASVSIPSEK(180)QR	13	2	387120000	22885000	24707000	30085000	56
Large proline-rich protein BAG6	BAG6;BAT3	1	LQEYNVGGK(1)VIHLVER	LQEYNVGGK(52)VIHLVER	9	3	124330000	0	24996000	54360000	80
Dynein heavy chain 8, axonemal	DNAH8	1	LYHSQK(1)DDPPLAR	LYHSQK(80)DDPPLAR	6	2	14888000	14888000	0	0	719
Dynein heavy chain 8, axonemal	DNAH8	1	MTSLFIK(1)VTNQMVTACK(1)	MTSLFIK(46)VTNQMVTACK(46)	7	2	2211700	0	0	2211700	505
Dynein heavy chain 8, axonemal	DNAH8	1	MTSLFIK(1)VTNQMVTACK(1)	MTSLFIK(46)VTNQMVTACK(46)	17	2	2211700	0	0	2211700	515
Nitric oxide synthase-interacting protein	NOSIP	1	TVTCPMSGK(1)PLR	TVTCPMSGK(86)PLR	9	3	3167900	1811300	0	1356600	193
Formin-binding protein 1-like	FNBP1L	1	ELQK(1)ESDQKDALNK	ELQK(82)ESDQK(-82)DALNK(-93)	4	3	4390200	2288100	0	2102100	266
Activating molecule in BECN1-regulated autophagy protein 1	AMBRA1	1	REPFAVVK(1)TASEMER	REPFAVVK(88)TASEMER	8	3	28898000	5262100	5853000	14352000	175
Epiplakin	EPPK1	1	AAVIGPDVFAK(1)LLSAER	AAVIGPDVFAK(110)LLSAER	11	3	6835100	0	6835100	0	655
Epiplakin	EPPK1	1	AVTGYTDPYTGQQISLFQAMQK(1)DLIVR	AVTGYTDPYTGQQISLFQAMQK(85)DLIVR	22	3	52301000	36142000	0	12724000	1644
Epiplakin	EPPK1	1	DLAQGTK(1)TLQEVTEMDSVKR	DLAQGTK(73)TLQEVTEMDSVK(-73)R	7	3	3930400	0	3930400	0	2716
Epiplakin	EPPK1	1	DTVTPGELLK(1)AEIIDQDLYER	DTVTPGELLK(85)AEIIDQDLYER	10	3	19519000	14786000	4732700	0	549
Epiplakin	EPPK1	1	ETWHK(1)LSELEPGTGDLR	ETWHK(58)LSELEPGTGDLR	5	3	1428800	1428800	0	0	162
Epiplakin	EPPK1	1	EVTLGQVAK(1)LLEAETQR	EVTLGQVAK(100)LLEAETQR	9	3	3227500	0	3227500	0	841
Epiplakin	EPPK1	1	FVDPNTQEK(1)VSYR	FVDPNTQEK(83)VSYR	9	3	2216000	1014900	1201100	0	2037
Epiplakin	EPPK1	1	GGEPQGPPFIK(1)YSTR	GGEPQGPPFIK(75)YSTR	11	3	1949600	1949600	0	0	459
Epiplakin	EPPK1	1	LEHGQATAK(1)DVGSLASVQR	LEHGQATAK(73)DVGSLASVQR	9	3	7178600	3644800	2568300	965420	569
Epiplakin	EPPK1	1	LSK(1)VSFR	LSK(91)VSFR	3	3	2537400	2537400	0	0	2682
Epiplakin	EPPK1	1	LSVEDAVK(1)VGLVGR	LSVEDAVK(69)VGLVGR	8	3	8482800	6255800	2227100	0	1280
Epiplakin	EPPK1	1	LSVEEAVAAGVVGGEIQEK(1)LLSAER	LSVEEAVAAGVVGGEIQEK(110)LLSAER	19	3	72994000	0	48648000	24346000	2274
Epiplakin	EPPK1	1	VIDQK(1)TLHTLR	VIDQK(60)TLHTLR	5	4	6553600	3296800	1999300	0	1843
Epiplakin	EPPK1	1	VLADPSDDTK(1)GFFDPNTHENLTYVQLLR	VLADPSDDTK(67)GFFDPNTHENLTYVQLLR	10	3	43296000	29564000	13731000	0	2359
Ubiquitin carboxyl-terminal hydrolase;Ubiquitin carboxyl-terminal hydrolase 36	USP36	1	FANFSGGK(1)ITK	FANFSGGK(89)ITK(-89)	8	2	114260000	28567000	32142000	13185000	128
Thioredoxin reductase 1, cytoplasmic	TXNRD1	1	K(1)IGLETVGVK	K(120)IGLETVGVK(-120)	1	3	4979700	1252500	0	895750	449
Thioredoxin reductase 1, cytoplasmic	TXNRD1	1	K(1)VVYENAYGQFIGPHR	K(73)VVYENAYGQFIGPHR	1	4	4158700	1399000	0	1178700	274
Thioredoxin reductase 1, cytoplasmic	TXNRD1	1	VEETVK(1)HDWDR	VEETVK(99)HDWDR	6	3	8284500	4253100	0	4031400	245
Glutathione peroxidase;Phospholipid hydroperoxide glutathione peroxidase, mitochondrial	GPX4	1	GK(1)GILGNAIK	GK(84)GILGNAIK(-84)	2	2	6111200	2747900	1256900	0	114
DDB1- and CUL4-associated factor 13	DCAF13	1	ALNATK(1)LER	ALNATK(58)LER	6	3	6538100	2942400	3595700	0	201
DDB1- and CUL4-associated factor 13	DCAF13	1	ANASEK(1)LGVLTSR	ANASEK(92)LGVLTSR	6	2	910650	0	910650	0	511
DDB1- and CUL4-associated factor 13	DCAF13	1	EFVSASFDK(1)SIR	EFVSASFDK(100)SIR	9	2	1238500	0	1238500	0	456
DDB1- and CUL4-associated factor 13	DCAF13	1	VFAK(1)PFLASLDGHR	VFAK(95)PFLASLDGHR	4	3	0	0	0	0	208
UBX domain-containing protein 8	UBXN8	1	LSSGHK(1)LGGDEGTSQTSFETSNR	LSSGHK(120)LGGDEGTSQTSFETSNR	6	3	16182000	6449100	3617600	6115700	133
GRIP1-associated protein 1	GRIPAP1	1	DLVK(1)PGDENLR	DLVK(87)PGDENLR	4	3	2445000	1221900	0	0	737
GRIP1-associated protein 1	GRIPAP1	1	LQDILTNSK(1)SR	LQDILTNSK(58)SR	9	3	20408000	7988300	4864400	2602000	595
Serine/threonine-protein kinase Chk1	CHEK1	1	RAVDCPENIK(1)	RAVDCPENIK(85)	10	2	4234500	4234500	0	0	12
Transmembrane channel-like protein;Transmembrane channel-like protein 4	TMC4	1	K(1)AFTEVTQTELQDPHPSR	K(63)AFTEVTQTELQDPHPSR	1	3	1016700	0	1016700	0	42
Chromodomain-helicase-DNA-binding protein 1-like	CHD1L	1	LK(1)NQSSLLHK	LK(81)NQSSLLHK(-81)	2	3	0	0	0	0	108
Chromodomain-helicase-DNA-binding protein 1-like	CHD1L	1	VK(1)AEVATELPK	VK(78)AEVATELPK(-78)	2	2	827860	827860	0	0	191
Leucine-rich repeat-containing protein 41	LRRC41	1	RSPSAPAATSSASSSTSSYK(1)R	RSPSAPAATSSASSSTSSYK(85)R	20	3	2211500	795510	0	1416000	353
E3 ubiquitin-protein ligase UHRF1	UHRF1	1	GK(1)QMEDGHTLFDYEVR	GK(79)QMEDGHTLFDYEVR	2	3	6600200	3391300	0	3209000	63
E3 ubiquitin-protein ligase UHRF1	UHRF1	1	K(1)LGLTMQYPEGYLEALANR	K(59)LGLTMQYPEGYLEALANR	1	3	15903000	0	6704500	9198000	613
Symplekin	SYMPK	1	LIK(1)LNPIVVK	LIK(84)LNPIVVK(-84)	3	3	2579400	1292300	1287000	0	912
Serine/threonine-protein kinase PLK;Serine/threonine-protein kinase PLK2	PLK2	1	SGTPAVENK(1)QQIGDAIR	SGTPAVENK(54)QQIGDAIR	9	3	5906400	3636600	0	2269800	424
Mannose-1-phosphate guanyltransferase alpha	GMPPA	1	VAPSAVLGPNVSIGK(1)GVTVGEGVR	VAPSAVLGPNVSIGK(91)GVTVGEGVR	15	3	15502000	0	5001200	10501000	22
Heterogeneous nuclear ribonucleoprotein D-like	HNRNPDL	1	K(1)DLTEYLSR	K(98)DLTEYLSR	1	2	6128700	2439100	1151200	2538300	162
Heterogeneous nuclear ribonucleoprotein D-like	HNRNPDL	1	LAGGAAIK(1)GGR	LAGGAAIK(66)GGR	8	3	716120	0	0	716120	76
Heterogeneous nuclear ribonucleoprotein D-like	HNRNPDL	1	VAQPK(1)EVYR	VAQPK(58)EVYR	5	3	1862700	0	877820	984850	311
Proteasome subunit beta type-3	PSMB3	1	LNLYELK(1)EGR	LNLYELK(130)EGR	7	3	60569000	13826000	12453000	18017000	77
Glutathione peroxidase 1;Glutathione peroxidase	GPX1	1	NDVAWNFEK(1)FLVGPDGVPLRR	NDVAWNFEK(59)FLVGPDGVPLRR	9	4	82266000	40017000	20264000	0	166
Myc proto-oncogene protein	MYC	1	LVSEK(1)LASYQAAR	LVSEK(94)LASYQAAR	5	3	45648000	2697500	12179000	14026000	162
Eukaryotic translation initiation factor 5B	EIF5B	1	HFEATDILVSK(1)ISR	HFEATDILVSK(66)ISR	11	3	9547100	0	6792000	2755100	1185
Eukaryotic translation initiation factor 5B	EIF5B	1	HK(1)EVEAAQGVK	HK(69)EVEAAQGVK(-69)	2	3	2229600	0	2229600	0	923
Eukaryotic translation initiation factor 5B	EIF5B	1	IEPIPGESPK(1)MFGR	IEPIPGESPK(70)MFGR	10	3	3145300	2130100	1015100	0	1170
NF-kappa-B essential modulator	IKBKG	1	LK(1)EEAEQHK	LK(76)EEAEQHK(-76)	2	3	358550000	195070	1220200	1763800	277
ADP-ribosylation factor-like protein 15	ARL15	1	K(1)YFELEPLAR	K(110)YFELEPLAR	1	2	53818000	9096400	6208100	18084000	157
Proteasomal ubiquitin receptor ADRM1	ADRM1	1	GASNK(1)YLVEFR	GASNK(160)YLVEFR	5	2	975640000	214420000	130690000	283190000	21
Proteasomal ubiquitin receptor ADRM1	ADRM1	1	GTTVTPDK(1)R	GTTVTPDK(93)R	8	2	1473700	499490	0	974180	42
Proteasomal ubiquitin receptor ADRM1	ADRM1	1	MSLK(1)GTTVTPDKR	MSLK(170)GTTVTPDK(-170)R	4	2	2150800000	45565000	31386000	57306000	34
Spectrin beta chain, non-erythrocytic 1	SPTBN1	1	AK(1)TALPAQSAATLPAR	AK(110)TALPAQSAATLPAR	2	3	2595900	0	0	2595900	2179
Spectrin beta chain, non-erythrocytic 1	SPTBN1	1	AQTLPTSVVTITSESSPGK(1)R	AQTLPTSVVTITSESSPGK(88)R	19	3	5002400	0	1817100	3185200	2346
C-Myc-binding protein	MYCBP	1	YLEK(1)SGVLDTLTK	YLEK(110)SGVLDTLTK(-110)	4	3	15271000	3078600	1442600	5129400	20
60S ribosomal protein L10	RPL10	1	FNADEFEDMVAEK(1)R	FNADEFEDMVAEK(120)R	13	2	77142000	19804000	24447000	10024000	137
60S ribosomal protein L10;60S ribosomal protein L10-like	RPL10;RPL10L	1	GAFGK(1)PQGTVAR	GAFGK(100)PQGTVAR	5	2	66704000	16148000	15187000	5457200	70
60S ribosomal protein L10;60S ribosomal protein L10-like	RPL10;RPL10L	1	GPLDK(1)WR	GPLDK(120)WR	5	2	16224000	9797200	6426300	0	157
60S ribosomal protein L10;60S ribosomal protein L10-like	RPL10;RPL10L	1	ICANK(1)YMVK	ICANK(84)YMVK(-84)	5	2	7565300	2890300	2293900	730090	23
60S ribosomal protein L10;60S ribosomal protein L10-like	RPL10;RPL10L	1	INK(1)MLSCAGADR	INK(87)MLSCAGADR	3	2	19384000	3652800	3833100	2145600	50
	RPL10	1	LIPDGCGVK(1)YIPSR	LIPDGCGVK(64)YIPSR	9	3	29964000	11482000	6530100	4617600	147
60S ribosomal protein L10	RPL10	1	LQNK(1)EHVIEALR	LQNK(64)EHVIEALR	4	3	5686400	3439400	0	0	94
60S ribosomal protein L10	RPL10	1	SCGK(1)DGFHIR	SCGK(67)DGFHIR	4	3	36693000	9357100	4623400	3316600	31
N-acetyltransferase 10	NAT10	1	QQSAQSQVSTTAENK(1)TTTTAR	QQSAQSQVSTTAENK(68)TTTTAR	15	3	1963300	1963300	0	0	294
Sentrin-specific protease 3	SENP3;SENP3-EIF4A1	1	GYFK(1)MNVAR	GYFK(82)MNVAR	4	3	4626000	3318700	1307300	0	92
Eukaryotic translation initiation factor 3 subunit K	EIF3K	1	NIVEK(1)IDFDSVSSIMASSQ	NIVEK(130)IDFDSVSSIMASSQ	5	2	0	0	0	0	171
G-protein-signaling modulator 1	GPSM1	1	HLSIAQEQGDK(1)VGEAR	HLSIAQEQGDK(90)VGEAR	11	3	0	0	0	0	142
TIR domain-containing adapter molecule 1	TICAM1	1	GSQAPEDK(1)TQEAE	GSQAPEDK(110)TQEAE	8	2	1003900	1003900	0	0	541
RUN and SH3 domain-containing protein 1	RUSC1	1	NLVQK(1)AQLGDSR	NLVQK(83)AQLGDSR	5	2	6119200	2322900	902250	0	42
Protocadherin Fat 1;Protocadherin Fat 1, nuclear form	FAT1	1	DK(1)HLGPATAFLQR	DK(140)HLGPATAFLQR	2	3	16848000	0	0	2827400	4221
Protocadherin Fat 1;Protocadherin Fat 1, nuclear form	FAT1	1	TK(1)GGNTAILNR	TK(82)GGNTAILNR	2	2	629250	0	0	629250	101
Clathrin heavy chain;Clathrin heavy chain 1	CLTC	1	AHIAQLCEK(1)AGLLQR	AHIAQLCEK(110)AGLLQR	9	4	24910000	6777600	6136000	9192200	623
Clathrin heavy chain;Clathrin heavy chain 1	CLTC	1	VK(1)QLPLVKPYLR	VK(100)QLPLVK(-100)PYLR	2	3	12398000	1816700	1067500	3138400	1447
Clathrin heavy chain;Clathrin heavy chain 1	CLTC	1	IAAYLFK(1)GNNR	IAAYLFK(65)GNNR	7	3	489360	0	489360	0	1520
Clathrin heavy chain;Clathrin heavy chain 1;Clathrin heavy chain 2	CLTC;CLTCL1	1	K(1)VGYTPDWIFLLR	K(160)VGYTPDWIFLLR	1	3	9055400	0	0	5625000	511
Clathrin heavy chain;Clathrin heavy chain 1	CLTC	1	LEK(1)HELIEFR	LEK(84)HELIEFR	3	4	8402300	2489400	2486400	0	1505
Clathrin heavy chain;Clathrin heavy chain 1;Clathrin heavy chain 2	CLTC;CLTCL1	1	VNIPK(1)VLR	VNIPK(77)VLR	5	3	18846000	8401600	0	10444000	1351
MOB kinase activator 2	MOB2	1	LVTDEDVFPTK(1)YGR	LVTDEDVFPTK(76)YGR	11	2	4005600	1592200	0	0	128
Sodium-coupled neutral amino acid transporter 3	SLC38A3	1	SPSK(1)EPHFTDFEGK	SPSK(100)EPHFTDFEGK(-100)	4	3	9507700	0	0	9507700	55
Endophilin-B1	SH3GLB1	1	IEEFVYEK(1)LDR	IEEFVYEK(100)LDR	8	2	8470900	1715600	831300	2828900	82
26S proteasome non-ATPase regulatory subunit 1	PSMD1	1	DSDSMETEEK(1)TSSAFVGK	DSDSMETEEK(68)TSSAFVGK(-68)	10	2	68189000	2632300	1983000	3847200	302
26S proteasome non-ATPase regulatory subunit 1	PSMD1	1	TSSAFVGK(1)TPEASPEPK	TSSAFVGK(82)TPEASPEPK(-82)	8	3	537540000	121220000	68040000	162920000	310
26S proteasome non-ATPase regulatory subunit 1	PSMD1	1	DTSEDIEELVEPVAAHGPK(1)IEEEEQEPEPPEPFEYIDD	DTSEDIEELVEPVAAHGPK(46)IEEEEQEPEPPEPFEYIDD	19	3	30190000	13225000	0	16965000	934
26S proteasome non-ATPase regulatory subunit 1	PSMD1	1	K(1)EPEPNFQLLDNPAR	K(110)EPEPNFQLLDNPAR	1	3	79131000	21360000	16359000	13315000	869
26S proteasome non-ATPase regulatory subunit 1	PSMD1	1	LEGIVNK(1)MFQR	LEGIVNK(100)MFQR	7	3	905480	905480	0	0	136
26S proteasome non-ATPase regulatory subunit 1	PSMD1	1	VMPAQLK(1)VLTMPETCR	VMPAQLK(61)VLTMPETCR	7	3	63731000	18881000	10302000	24541000	890
DNA polymerase delta subunit 2	POLD2	1	K(1)TQAASVEAVK	K(71)TQAASVEAVK(-71)	1	2	0	0	0	0	267
DNA polymerase delta subunit 2	POLD2	1	SK(1)YIHPDDELVLEDELQR	SK(91)YIHPDDELVLEDELQR	2	3	7110500	3369800	3740700	0	125
Protein phosphatase Slingshot homolog 3	SSH3	1	AELWK(1)VLDVSDLESVTSK	AELWK(64)VLDVSDLESVTSK(-64)	5	3	14541000	14541000	0	0	195
Protein phosphatase Slingshot homolog 3	SSH3	1	VLDVSDLESVTSK(1)EIR	VLDVSDLESVTSK(98)EIR	13	3	64993000	33271000	10138000	6583800	208
Protein phosphatase Slingshot homolog 3	SSH3	1	LWDEESAQLLPHWK(1)ETHR	LWDEESAQLLPHWK(110)ETHR	14	4	16917000	12355000	4561600	0	307
Hypoxia up-regulated protein 1	HYOU1	1	YFQHLLGK(1)QADNPHVALYQAR	YFQHLLGK(59)QADNPHVALYQAR	8	4	4005300	0	1799600	2205700	106
Putative RNA-binding protein 15	RBM15	1	IGYGK(1)ATPTTR	IGYGK(73)ATPTTR	5	3	3653700	3653700	0	0	406
Round spermatid basic protein 1	RSBN1	1	EILTQGQINSTSGLNK(1)ESFR	EILTQGQINSTSGLNK(51)ESFR	16	3	1006700	0	0	1006700	258
Ribosomal RNA small subunit methyltransferase NEP1	EMG1	1	AADGPQK(1)LLK	AADGPQK(95)LLK(-95)	7	2	7847700	1325300	913410	2338400	148
Ribosomal RNA small subunit methyltransferase NEP1	EMG1	1	LGAGNK(1)IGGR	LGAGNK(140)IGGR	6	2	2043000	0	0	1273700	31
Ribosomal RNA small subunit methyltransferase NEP1	EMG1	1	VGK(1)TYELLNCDK	VGK(79)TYELLNCDK(-79)	3	3	4602700	1853700	0	2748900	53
Transmembrane protein 237	TMEM237	1	TK(1)NTPASASLEGLAQTAGR	TK(130)NTPASASLEGLAQTAGR	2	3	2197400	0	0	2197400	34
B-cell lymphoma/leukemia 10	BCL10	1	EK(1)TQNFLIQK	EK(74)TQNFLIQK(-74)	2	2	1005300	0	1005300	0	90
B-cell lymphoma/leukemia 10	BCL10	1	SNSDESNFSEK(1)LR	SNSDESNFSEK(120)LR	11	2	8433800	0	3723400	2159400	135
DNA-directed RNA polymerases I, II, and III subunit RPABC1	POLR2E	1	GQVVK(1)IIRPSETAGR	GQVVK(77)IIRPSETAGR	5	3	4759700	2434000	2325700	0	116
Sodium/hydrogen exchanger;Sodium/hydrogen exchanger 7	SLC9A7	1	DLGMGDQK(1)VSSR	DLGMGDQK(83)VSSR	8	2	6774200	3917700	0	0	710
Sodium/hydrogen exchanger;Sodium/hydrogen exchanger 7	SLC9A7	1	TK(1)SSSEEVLER	TK(100)SSSEEVLER	2	2	319900	0	0	0	693
Cadherin-1;E-Cad/CTF1;E-Cad/CTF2;E-Cad/CTF3	CDH1	1	AVVK(1)EPLLPPEDDTR	AVVK(62)EPLLPPEDDTR	4	3	938030	0	938030	0	759
ATP-binding cassette sub-family A member 2	ABCA2	1	K(1)DVLPGAEGPASGEGHAGNLAR	K(53)DVLPGAEGPASGEGHAGNLAR	1	4	13898000	0	7869800	6028600	688
ATP-binding cassette sub-family A member 2	ABCA2	1	VSEEDQSLENSEADVK(1)ESR	VSEEDQSLENSEADVK(110)ESR	16	3	986390	0	986390	0	684
60S ribosomal protein L17	RPL17;RPL17-C18orf32	1	EQIVPK(1)PEEEVAQK	EQIVPK(73)PEEEVAQK(-73)	6	3	18302000	9022200	4863500	3118100	159
60S ribosomal protein L17	RPL17;RPL17-C18orf32	1	ETAQAIK(1)GMHIR	ETAQAIK(110)GMHIR	7	3	8980300	3700700	3089500	1090200	37
60S ribosomal protein L17	RPL17;RPL17-C18orf32	1	K(1)SAEFLLHMLK	K(120)SAEFLLHMLK(-120)	1	3	8440700	0	8440700	0	86
60S ribosomal protein L17	RPL17;RPL17-C18orf32	1	YLK(1)DVTLQK	YLK(120)DVTLQK(-120)	3	3	7364100	3745900	2491200	1127000	49
Extended synaptotagmin-2	ESYT2	1	DTYLK(1)GLVK	DTYLK(63)GLVK(-63)	5	2	3617600	0	0	3617600	329
Nuclear mitotic apparatus protein 1	NUMA1	1	ALQQVQEK(1)EVR	ALQQVQEK(100)EVR	8	2	6722300	0	0	3869100	891
Nuclear mitotic apparatus protein 1	NUMA1	1	EK(1)YVQELAAVR	EK(86)YVQELAAVR	2	2	1352300	0	0	1352300	1473
Nuclear mitotic apparatus protein 1	NUMA1	1	ELVK(1)EPAR	ELVK(74)EPAR	4	3	4325300	0	0	2369000	939
Nuclear mitotic apparatus protein 1	NUMA1	1	FQVATDALK(1)SR	FQVATDALK(120)SR	9	2	2387200	960400	0	1426800	1692
Nuclear mitotic apparatus protein 1	NUMA1	1	K(1)LDVEEPDSANSSFYSTR	K(91)LDVEEPDSANSSFYSTR	1	3	903350	0	0	903350	1806
Nuclear mitotic apparatus protein 1	NUMA1	1	MAATSK(1)EVAR	MAATSK(85)EVAR	6	2	5769400	5300800	0	0	914
Casein kinase II subunit alpha;Casein kinase II subunit alpha 3	CSNK2A1;CSNK2A3	1	EAMEHPYFYTVVK(1)DQAR	EAMEHPYFYTVVK(140)DQAR	13	3	15292000	3426500	0	1646100	74
Junctional adhesion molecule A	F11R	1	K(1)VIYSQPSAR	K(110)VIYSQPSAR	1	2	53828000	12802000	9380500	11799000	257
Junctional adhesion molecule A	F11R	1	SEGEFK(1)QTSSFLV	SEGEFK(100)QTSSFLV	6	2	147490000	45208000	41077000	61209000	272
Transporter;Sodium- and chloride-dependent taurine transporter	SLC6A6	1	DFHKDILK(1)PSPGK	DFHK(-86)DILK(76)PSPGK(-76)	8	3	20161000	2423200	3164500	0	19
Transporter;Sodium- and chloride-dependent taurine transporter	SLC6A6	1	SPGTRPEDEAEGK(1)PPQR	SPGTRPEDEAEGK(100)PPQR	13	3	9826000	2123300	2206900	5495700	37
Plasmolipin	PLLP	1	AEFPSK(1)VSTR	AEFPSK(98)VSTR	6	2	4236800	0	0	4236800	7
Integrator complex subunit 11	CPSF3L	1	LLHGTLIMK(1)DSNFR	LLHGTLIMK(110)DSNFR	9	3	1133700	1133700	0	0	228
DNA polymerase;DNA polymerase delta catalytic subunit	POLD1	1	AASDYAGK(1)QAHVELAER	AASDYAGK(88)QAHVELAER	8	3	1973800	0	1973800	0	873
DNA polymerase;DNA polymerase delta catalytic subunit	POLD1	1	AQTLK(1)VQTFPFLGR	AQTLK(140)VQTFPFLGR	5	3	6933500	6933500	0	0	414
DNA polymerase;DNA polymerase delta catalytic subunit	POLD1	1	ESELYQK(1)EVSHLNALEER	ESELYQK(96)EVSHLNALEER	7	3	5035600	3554300	1481300	0	1015
DNA polymerase;DNA polymerase delta catalytic subunit	POLD1	1	GQQVK(1)VVSQLLR	GQQVK(91)VVSQLLR	5	3	1843000	995850	847200	0	554
DNA polymerase;DNA polymerase delta catalytic subunit	POLD1	1	K(1)RDPGSAPSLGDR	K(76)RDPGSAPSLGDR	1	3	3248900	0	0	3248900	885
DNA polymerase;DNA polymerase delta catalytic subunit	POLD1	1	TPTGDEFVK(1)TSVR	TPTGDEFVK(90)TSVR	9	3	10607000	0	10607000	0	648
DNA polymerase;DNA polymerase delta catalytic subunit	POLD1	1	VGGLLAFAK(1)R	VGGLLAFAK(110)R	9	2	9301600	5966600	0	1970700	983
Ribonucleoprotein PTB-binding 1	RAVER1	1	SDLLGK(1)PLGPR	SDLLGK(90)PLGPR	6	3	1343400	1343400	0	0	196
Eukaryotic translation initiation factor 3 subunit H	EIF3H	1	LFK(1)PPQPPAR	LFK(90)PPQPPAR	3	3	15129000	5259900	1945400	7923400	303
Eukaryotic translation initiation factor 3 subunit H	EIF3H	1	K(1)EGTGSTATSSSSTAGAAGK	K(120)EGTGSTATSSSSTAGAAGK(-120)	1	3	4752100	4073800	678340	0	5
Peptidyl-prolyl cis-trans isomerase;Peptidyl-prolyl cis-trans isomerase FKBP1A	FKBP1A;FKBP12-Exip2;FKBP1C	1	FMLGK(1)QEVIR	FMLGK(82)QEVIR	5	3	3084000	0	1449500	0	53
Growth arrest and DNA damage-inducible protein GADD45 alpha	GADD45A	1	TLEEFSAGEQK(1)TER	TLEEFSAGEQK(76)TER	11	2	2757900	1874300	883540	0	12
Lys-63-specific deubiquitinase BRCC36	BRCC3	1	SDSK(1)FAYTGTEMR	SDSK(120)FAYTGTEMR	4	3	60613000	1519300	1862400	1832100	52
Lys-63-specific deubiquitinase BRCC36	BRCC3	1	TVAEK(1)VDAVR	TVAEK(120)VDAVR	5	3	81685000	12023000	11612000	12547000	66
Lys-63-specific deubiquitinase BRCC36	BRCC3	1	VLYTCFQSIQAQK(1)SSEYER	VLYTCFQSIQAQK(60)SSEYER	13	2	51536000	16565000	8944600	23383000	181
Methyltransferase-like protein 7B	METTL7B	1	FLTK(1)SMAENR	FLTK(100)SMAENR	4	2	2817100	1735900	0	0	109
BolA-like protein 2	BOLA2B;BOLA2	1	FEGK(1)PLLQR	FEGK(63)PLLQR	4	3	37287000	7170100	4023000	4325200	47
Mitochondrial import receptor subunit TOM7 homolog	TOMM7	1	LQQLFK(1)GSQFAIR	LQQLFK(140)GSQFAIR	6	2	152050000	38087000	24591000	41983000	17
Ribosome maturation protein SBDS	SBDS	1	GEVQVSDK(1)ER	GEVQVSDK(87)ER	8	2	1410500	571320	0	0	98
Ribosome maturation protein SBDS	SBDS	1	QILTK(1)GEVQVSDKER	QILTK(75)GEVQVSDK(-75)ER	5	3	1361200	0	1361200	0	90
	TSC22D1	1	MDLVK(1)SHLMYAVR	MDLVK(77)SHLMYAVR	5	2	6809700	0	0	2902000	5
OTU domain-containing protein 6B	OTUD6B	1	K(1)QLTEDVAK	K(77)QLTEDVAK(-77)	1	2	1111600	0	0	1111600	46
Heterogeneous nuclear ribonucleoprotein M	HNRNPM	1	ADILEDK(1)DGK(1)SR	ADILEDK(100)DGK(100)SR	7	3	90817000	27658000	13302000	8785000	239
Heterogeneous nuclear ribonucleoprotein M	HNRNPM	1	ADILEDK(1)DGK(1)SR	ADILEDK(100)DGK(100)SR	10	3	154570000	65809000	32805000	9978500	242
Heterogeneous nuclear ribonucleoprotein M	HNRNPM	1	WQSLK(1)DLVK	WQSLK(80)DLVK(-80)	5	2	58532000	14307000	4304100	2821300	88
Heterogeneous nuclear ribonucleoprotein M	HNRNPM	1	DK(1)FNECGHVLYADIK	DK(86)FNECGHVLYADIK(-86)	2	3	12781000	8513800	4266800	0	672
Heterogeneous nuclear ribonucleoprotein M	HNRNPM	1	EK(1)VGEVTYVELLMDAEGK	EK(120)VGEVTYVELLMDAEGK(-120)	2	3	19515000	12218000	7297100	0	94
Heterogeneous nuclear ribonucleoprotein M	HNRNPM	1	VGEVTYVELLMDAEGK(1)SR	VGEVTYVELLMDAEGK(65)SR	16	2	179780000	67851000	30398000	9450800	110
Heterogeneous nuclear ribonucleoprotein M	HNRNPM	1	GGNRFEPYANPTK(1)R	GGNRFEPYANPTK(96)R	13	3	229900000	14363000	7979900	2388400	69
Heterogeneous nuclear ribonucleoprotein M	HNRNPM	1	GCGVVK(1)FESPEVAER	GCGVVK(110)FESPEVAER	6	2	53854000	22094000	11250000	6440400	698
Heterogeneous nuclear ribonucleoprotein M	HNRNPM	1	RGEIIAK(1)QGGGGGGGSVPGIER	RGEIIAK(130)QGGGGGGGSVPGIER	7	3	486170000	46457000	30490000	11283000	388
Heterogeneous nuclear ribonucleoprotein M	HNRNPM	1	INEILSNALK(1)R	INEILSNALK(140)R	10	2	105370000	15906000	13725000	12567000	381
Heterogeneous nuclear ribonucleoprotein M	HNRNPM	1	K(1)AAEVLNK	K(96)AAEVLNK(-96)	1	2	5887800	3414800	0	0	127
Heterogeneous nuclear ribonucleoprotein M	HNRNPM	1	K(1)ACQIFVR	K(98)ACQIFVR	1	2	26249000	9935400	5381100	3491500	651
Heterogeneous nuclear ribonucleoprotein M	HNRNPM	1	LK(1)EVFSMAGVVVR	LK(70)EVFSMAGVVVR	2	2	12223000	5496600	2668300	0	221
Heterogeneous nuclear ribonucleoprotein M	HNRNPM	1	VK(1)EDPDGEHAR	VK(100)EDPDGEHAR	2	3	4293800	1681600	1031100	0	145
Nodal modulator 1	NOMO1	1	ALGQAASDNSGPEDAK(1)R	ALGQAASDNSGPEDAK(97)R	16	3	17387000	6797900	3146000	2053700	1211
Nodal modulator 1;Nodal modulator 2;Nodal modulator 3	NOMO1;NOMO3;NOMO2	1	NTGTEAK(1)IQSTVTQPGGK	NTGTEAK(64)IQSTVTQPGGK(-64)	7	3	7589100	7589100	0	0	159
Nodal modulator 1;Nodal modulator 2;Nodal modulator 3	NOMO1;NOMO3;NOMO2	1	VLSK(1)GQPLGPAGVQVSLR	VLSK(84)GQPLGPAGVQVSLR	4	3	3615000	2327200	0	1287900	138
Arfaptin-2	ARFIP2	1	LRPPGAEK(1)PSWLEEQ	LRPPGAEK(95)PSWLEEQ	8	3	1807500	0	0	1807500	367
Nebulin	NEB	1	VEGEK(1)LK	VEGEK(88)LK(-88)	5	2	0	0	0	0	1511
COP9 signalosome complex subunit 7b	COPS7B	1	TLK(1)ATASSSAQEMEQQLAER	TLK(140)ATASSSAQEMEQQLAER	3	3	43157000	4200100	0	2631700	85
Smoothelin	SMTN	1	APPTLLSTSSGGK(1)STITR	APPTLLSTSSGGK(80)STITR	13	2	8057800	0	1480300	5183300	560
Smoothelin	SMTN	1	K(1)LLEVTADLAER	K(93)LLEVTADLAER	1	2	0	0	0	0	70
Sterol regulatory element-binding protein 2;Processed sterol regulatory element-binding protein 2;Sterol regulatory element-binding protein 1;Processed sterol regulatory element-binding protein 1	SREBF2;SREBF1	1	K(1)QADLDLAR	K(160)QADLDLAR	1	3	25733000	4943200	3316700	6263300	549
Proteasome activator complex subunit 2	PSME2	1	GEEK(1)PSMY	GEEK(100)PSMY	4	2	4051100	2046300	0	2004800	250
Proteasome activator complex subunit 2	PSME2	1	IEDGNDFGVAIQEK(1)VLER	IEDGNDFGVAIQEK(100)VLER	14	2	92073000	48086000	6623700	24689000	160
Proteasome activator complex subunit 2	PSME2	1	K(1)QVEVFR	K(120)QVEVFR	1	3	2904800	0	740900	2163900	15
Protein CIP2A	KIAA1524	1	K(1)LESVAEEHEILTK	K(90)LESVAEEHEILTK(-90)	1	3	1232200	0	1232200	0	717
Protein CIP2A	KIAA1524	1	LSTLASK(1)ESR	LSTLASK(72)ESR	7	3	768350	768350	0	0	637
WASH complex subunit 7	KIAA1033	1	AVAK(1)QQNVQSASQDEK	AVAK(66)QQNVQSASQDEK(-66)	4	3	1449500	548800	334470	566230	1090
Calponin;Calponin-2	CNN2	1	GPSYGLSAEVK(1)NR	GPSYGLSAEVK(140)NR	11	3	7566000	2592000	1577300	0	19
Calponin;Calponin-2	CNN2	1	LQPGSVPK(1)INR	LQPGSVPK(120)INR	8	3	7007800	4511100	2496700	0	74
Calponin;Calponin-2	CNN2	1	SSTQFNK(1)GPSYGLSAEVK	SSTQFNK(75)GPSYGLSAEVK(-75)	7	2	9952200	6118700	0	3833500	8
Interferon-induced protein with tetratricopeptide repeats 2	IFIT2	1	EFSK(1)ELTPVAK	EFSK(99)ELTPVAK(-99)	4	2	4492800	909300	784420	1589000	363
Interferon-induced protein with tetratricopeptide repeats 2	IFIT2	1	SENNK(1)NSLESSLR	SENNK(70)NSLESSLR	5	2	7739300	2078200	1315500	4345500	6
Tax1-binding protein 3	TAX1BP3	1	QSLQK(1)AVQQSMLS	QSLQK(120)AVQQSMLS	5	2	7620700	3062500	2063000	2495100	90
WD repeat-containing protein 6	WDR6	1	MVK(1)VDPETR	MVK(70)VDPETR	3	3	2236500	0	0	2236500	23
RNA binding protein fox-1 homolog;RNA binding protein fox-1 homolog 1;RNA binding protein fox-1 homolog 2	RBFOX1;RBFOX2	1	EK(1)LHGTVVEGR	EK(68)LHGTVVEGR	2	3	1381500	1381500	0	0	177
E3 ubiquitin-protein ligase HECTD1	HECTD1	1	LLAATMEK(1)GFHLN	LLAATMEK(74)GFHLN	8	2	8697100	4013100	0	2964300	2609
E3 ubiquitin-protein ligase HECTD1	HECTD1	1	MAAAGGTVSGPSSACK(1)PGR	MAAAGGTVSGPSSACK(93)PGR	16	3	4611300	0	0	4611300	255
E3 ubiquitin-protein ligase HECTD1	HECTD1	1	SQVLK(1)YMVPGAR	SQVLK(110)YMVPGAR	5	3	629800	0	0	629800	1276
E3 ubiquitin-protein ligase HECTD1	HECTD1	1	TWDDDYVLK(1)R	TWDDDYVLK(160)R	9	2	2527500	0	0	2527500	1772
26S protease regulatory subunit 10B	PSMC6	1	AVASQLDCNFLK(1)VVSSSIVDK	AVASQLDCNFLK(71)VVSSSIVDK(-71)	12	2	664410000	70732000	76233000	18898000	211
26S protease regulatory subunit 10B	PSMC6	1	VVSSSIVDK(1)YIGESAR	VVSSSIVDK(100)YIGESAR	9	3	30317000	5929900	5174800	4689400	220
26S protease regulatory subunit 10B	PSMC6	1	DK(1)ALQDYR	DK(130)ALQDYR	2	2	13229000	4294000	978380	3698000	21
26S protease regulatory subunit 10B	PSMC6	1	GCLLYGPPGTGK(1)TLLAR	GCLLYGPPGTGK(90)TLLAR	12	3	9091600	9091600	0	0	194
26S protease regulatory subunit 10B	PSMC6	1	IHAGPITK(1)HGEIDYEAIVK	IHAGPITK(84)HGEIDYEAIVK(-84)	8	4	7691400	2896000	1813600	0	336
26S protease regulatory subunit 10B	PSMC6	1	K(1)IHIDLPNEQAR	K(100)IHIDLPNEQAR	1	2	12340000	7025600	4273100	0	312
26S protease regulatory subunit 10B	PSMC6	1	LLEHK(1)EIDGR	LLEHK(110)EIDGR	5	3	33589000	2209500	579250	4690300	34
26S protease regulatory subunit 10B	PSMC6	1	SENDLK(1)ALQSVGQIVGEVLK	SENDLK(82)ALQSVGQIVGEVLK(-82)	6	3	20582000	0	20582000	0	62
Proteasome subunit beta type;Proteasome subunit beta type-6	PSMB6	1	VTDK(1)LTPIHDR	VTDK(160)LTPIHDR	4	3	10205000	1515300	1206500	4719500	64
E3 ubiquitin-protein ligase RNF114	RNF114	1	ATIK(1)DASLQPR	ATIK(150)DASLQPR	4	3	86486000	13797000	8820600	21585000	126
E3 ubiquitin-protein ligase RNF114	RNF114	1	K(1)NFFLSK	K(97)NFFLSK(-97)	1	3	3377000	1820000	1557000	0	96
E3 ubiquitin-protein ligase RNF114	RNF114	1	SHVATCSK(1)YQNYIMEGVK	SHVATCSK(64)YQNYIMEGVK(-64)	8	3	2227300	0	0	2227300	112
Ubiquitin-like protein ISG15	ISG15	1	AQITQK(1)IGVHAFQQR	AQITQK(99)IGVHAFQQR	6	3	98021000	16571000	5862600	6427600	27
Probable peptidyl-tRNA hydrolase	PTRH1	1	LALK(1)LGGSAR	LALK(76)LGGSAR	4	2	3457100	1112700	0	1488500	122
Pyrroline-5-carboxylate reductase;Pyrroline-5-carboxylate reductase 3	PYCRL	1	IAAQTLLGTAK(1)MLLHEGQHPAQLR	IAAQTLLGTAK(48)MLLHEGQHPAQLR	11	4	8148400	0	2650800	0	81
Retinol-binding protein 1	RBP1	1	K(1)IANLLKPDK	K(66)IANLLK(-66)PDK(-84)	1	3	6237300	2757200	2090100	1390000	32
Muscleblind-like protein 1;Muscleblind-like protein 2	MBLL;MBNL1;MBNL2	1	VIACFDSLK(1)GR	VIACFDSLK(130)GR	9	3	717670	717670	0	0	58
RNA polymerase II subunit A C-terminal domain phosphatase	CTDP1	1	YLNK(1)EIEEAPDIRK	YLNK(110)EIEEAPDIRK(-110)	4	3	1988500	1988500	0	0	546
Coiled-coil domain-containing protein 14	CCDC14	1	SPTQSQPAFLATNEEK(1)CAR	SPTQSQPAFLATNEEK(70)CAR	16	3	1027200	0	0	1027200	115
Fatty acid desaturase 1	FADS1	1	NK(1)ELTDEFR	NK(130)ELTDEFR	2	2	3647800	2253600	1394200	0	163
Pumilio homolog 2;Pumilio homolog 1	PUM2;PUM1	1	YISAAPGAEAK(1)YR	YISAAPGAEAK(73)YR	11	3	13442000	3936900	1401600	3811500	484
Heterogeneous nuclear ribonucleoprotein U-like protein 1	HNRNPUL1	1	INEEISVK(1)HLPSTEPDPHVVR	INEEISVK(48)HLPSTEPDPHVVR	8	4	29142000	12330000	0	8315100	170
Nesprin-2	SYNE2	1	K(1)IEEINNGLHNVEK(1)	K(88)IEEINNGLHNVEK(88)	1	3	7345800	7345800	0	0	3724
Nesprin-2	SYNE2	1	K(1)IEEINNGLHNVEK(1)	K(88)IEEINNGLHNVEK(88)	14	3	7345800	7345800	0	0	3737
Transcriptional enhancer factor TEF-4;Transcriptional enhancer factor TEF-5;Transcriptional enhancer factor TEF-1;Transcriptional enhancer factor TEF-3	TEAD2;TEAD3;TEAD4;TEAD1	1	K(1)IILSDEGK	K(86)IILSDEGK(-86)	1	2	1541200	1541200	0	0	67
Transcriptional enhancer factor TEF-4;Transcriptional enhancer factor TEF-5;Transcriptional enhancer factor TEF-1;Transcriptional enhancer factor TEF-3	TEAD2;TEAD3;TEAD4;TEAD1	1	K(1)QVSSHIQVLAR	K(92)QVSSHIQVLAR	1	3	2072700	2072700	0	0	98
Amyloid beta A4 protein;N-APP;Soluble APP-alpha;Soluble APP-beta;C99;Beta-amyloid protein 42;Beta-amyloid protein 40;C83;P3(42);P3(40);C80;Gamma-secretase C-terminal fragment 59;Gamma-secretase C-terminal fragment 57;Gamma-secretase C-terminal fragment 50;C31	APP	1	K(1)QYTSIHHGVVEVDAAVTPEER	K(64)QYTSIHHGVVEVDAAVTPEER	1	4	860760	0	860760	0	616
Sorting nexin-6;Sorting nexin-6, N-terminally processed	SNX6	1	VSELFDK(1)TR	VSELFDK(78)TR	7	2	227880000	144250000	83630000	0	288
Cyclic AMP-dependent transcription factor ATF-3	ATF3	1	FAIQNK(1)HLCHR	FAIQNK(78)HLCHR	6	3	4376700	4376700	0	0	24
Cyclic AMP-dependent transcription factor ATF-3	ATF3	1	NLFIQQIK(1)EGTLQS	NLFIQQIK(100)EGTLQS	8	2	0	0	0	0	147
Troponin T, cardiac muscle	HNTN1;TNNT2	1	K(1)K(1)EEEELVSLK(1)	K(89)K(89)EEEELVSLK(89)	1	3	5720400	0	0	5720400	55
Troponin T, cardiac muscle	HNTN1;TNNT2	1	K(1)K(1)EEEELVSLK(1)	K(89)K(89)EEEELVSLK(89)	2	3	5720400	0	0	5720400	56
Troponin T, cardiac muscle	HNTN1;TNNT2	1	K(1)K(1)EEEELVSLK(1)	K(89)K(89)EEEELVSLK(89)	11	3	5720400	0	0	5720400	65
Unconventional myosin-VI	MYO6	1	APK(1)SVTDYAQQNPAAQIPAR	APK(130)SVTDYAQQNPAAQIPAR	3	3	355380000	100600000	111080000	132690000	1109
Unconventional myosin-VI	MYO6	1	FGLTK(1)VFFRPGK	FGLTK(65)VFFRPGK(-65)	5	3	10251000	5710300	2449300	2091100	755
Unconventional myosin-VI	MYO6	1	GPAVLATK(1)AAAGTK	GPAVLATK(130)AAAGTK(-130)	8	2	168860000	13061000	6666300	16787000	1044
Unconventional myosin-VI	MYO6	1	LK(1)VYHAWK	LK(120)VYHAWK(-120)	2	2	59806000	18383000	7425000	23858000	1087
Unconventional myosin-VI	MYO6	1	QARPTYATAMLQSLLK(1)	QARPTYATAMLQSLLK(150)	16	3	15976000	0	0	0	1253
Unconventional myosin-VI	MYO6	1	QK(1)EEESQQQAVLEQERR	QK(93)EEESQQQAVLEQERR	2	3	106910000	7138800	9636000	15880000	993
Unconventional myosin-VI	MYO6	1	SLGTRPPHVFAIADK(1)AFR	SLGTRPPHVFAIADK(57)AFR	15	4	6273300	0	0	6273300	133
Nucleolar and coiled-body phosphoprotein 1	NOLC1	1	ITPVTVK(1)AQTK	ITPVTVK(66)AQTK(-66)	7	2	4363800	824520	0	1758800	192
Opioid growth factor receptor	OGFR	1	EPGVNWHAK(1)PLTLR	EPGVNWHAK(68)PLTLR	9	4	5046300	1361400	1400600	633020	95
Opioid growth factor receptor	OGFR	1	EVEVFK(1)SSQEIQER	EVEVFK(120)SSQEIQER	6	2	68936000	16526000	11240000	6093400	106
Opioid growth factor receptor	OGFR	1	RFK(1)PSSLPHPLEGSR	RFK(54)PSSLPHPLEGSR	3	4	23640000	3880500	3048000	2662700	244
Opioid growth factor receptor	OGFR	1	FVWGPQDK(1)LR	FVWGPQDK(120)LR	8	3	18928000	9435600	3850200	0	239
Opioid growth factor receptor	OGFR	1	ILK(1)SLGELGLEHFQAPLVR	ILK(99)SLGELGLEHFQAPLVR	3	4	70575000	28513000	16410000	9203600	166
Opioid growth factor receptor	OGFR	1	K(1)VEEEGSPGDPDHEASTQGR	K(57)VEEEGSPGDPDHEASTQGR	1	4	3306000	1849500	800270	0	257
WD repeat-containing protein WRAP73	WRAP73	1	NDNIPNAVWVWDIQK(1)LR	NDNIPNAVWVWDIQK(62)LR	15	3	4523000	0	0	4523000	363
Nucleolar protein 6	NOL6	1	LLPTK(1)NNVR	LLPTK(70)NNVR	5	3	1155700	1155700	0	0	271
Ral guanine nucleotide dissociation stimulator-like 3	RGL3	1	TAVQDLSFNK(1)NLR	TAVQDLSFNK(88)NLR	10	3	1708000	1708000	0	0	139
Gelsolin	GSN	1	TPSAAYLWVGTGASEAEK(1)TGAQELLR	TPSAAYLWVGTGASEAEK(160)TGAQELLR	18	3	23254000	23254000	0	0	581
Gelsolin	GSN	1	AQPVQVAEGSEPDGFWEALGGK(1)AAYR	AQPVQVAEGSEPDGFWEALGGK(80)AAYR	22	3	27644000	27644000	0	0	614
Gelsolin	GSN	1	DSQEEEKTEALTSAK(1)R	DSQEEEK(-80)TEALTSAK(80)R	15	3	28012000	13638000	10036000	4338000	694
Gelsolin	GSN	1	LFACSNK(1)IGR	LFACSNK(96)IGR	7	3	21872000	7549100	4137600	4064800	641
Gelsolin	GSN	1	VPFDAATLHTSTAMAAQHGMDDDGTGQK(1)QIWR	VPFDAATLHTSTAMAAQHGMDDDGTGQK(46)QIWR	28	4	3663200	0	3663200	0	413
Adenylate cyclase type 3	ADCY3	1	VGVHTGTVLGGVLGQK(1)R	VGVHTGTVLGGVLGQK(61)R	16	3	3075600	1786500	1289100	0	184
Myeloid differentiation primary response protein MyD88	MYD88	1	FALSLSPGAHQK(1)R	FALSLSPGAHQK(70)R	12	3	867580	867580	0	0	218
ATP-dependent RNA helicase DDX42	DDX42	1	LTAMK(1)AAFQSQYK	LTAMK(69)AAFQSQYK(-69)	5	2	1616300	0	0	1616300	581
Torsin-1A-interacting protein 1	TOR1AIP1	1	ISHLVLPVQPENALK(1)R	ISHLVLPVQPENALK(76)R	15	4	4725300	4725300	0	0	457
Torsin-1A-interacting protein 1	TOR1AIP1	1	MQNDSILK(1)SELGNQSPSTSSR	MQNDSILK(80)SELGNQSPSTSSR	8	3	14767000	6225300	4330000	4211800	187
Torsin-1A-interacting protein 1	TOR1AIP1	1	QVTGQPQNASFVK(1)R	QVTGQPQNASFVK(180)R	13	3	7786000	4333100	3452800	0	213
Torsin-1A-interacting protein 1	TOR1AIP1	1	VNFSEEGETEEDDQDSSHSSVTTVK(1)AR	VNFSEEGETEEDDQDSSHSSVTTVK(85)AR	25	4	26384000	5818000	0	7325100	115
Epithelial discoidin domain-containing receptor 1	DDR1	1	ILRPDATK(1)NAR	ILRPDATK(91)NAR	8	3	4239500	1115800	1048500	2075200	20
Epithelial discoidin domain-containing receptor 1	DDR1	1	K(1)GHPLLVAVK	K(93)GHPLLVAVK(-93)	1	3	20019000	6857800	4405800	8755400	3
Epithelial discoidin domain-containing receptor 1	DDR1	1	LK(1)DPNIIR	LK(76)DPNIIR	2	3	1622800	803610	819140	0	37
Isoleucine--tRNA ligase, cytoplasmic	IARS	1	APLK(1)PYPVSPSDK	APLK(93)PYPVSPSDK(-93)	4	3	8940200	2294300	1735100	0	932
Isoleucine--tRNA ligase, cytoplasmic	IARS	1	VLIQEK(1)TQLK	VLIQEK(110)TQLK(-110)	6	2	11650000	3526700	3588000	0	947
Isoleucine--tRNA ligase, cytoplasmic	IARS	1	FGNWLK(1)DAR	FGNWLK(82)DAR	6	3	3583200	0	3583200	0	340
Isoleucine--tRNA ligase, cytoplasmic	IARS	1	TQLK(1)GSELEITLTR	TQLK(100)GSELEITLTR	4	3	4121000	3274500	846530	0	951
IQ and AAA domain-containing protein 1	IQCA1	1	IQVDELMRQELK(1)	IQVDELMRQELK(74)	12	3	14445000	14445000	0	0	468
Histone-lysine N-methyltransferase EZH1;Histone-lysine N-methyltransferase EZH2	EZH1;EZH2	1	YSQADALK(1)YVGIER	YSQADALK(81)YVGIER	8	3	1313500	0	0	1313500	727
Nuclear transcription factor Y subunit gamma	NFYC	1	NLTVK(1)DFR	NLTVK(100)DFR	5	2	6007500	1696200	0	4311300	36
Protein SCAF8	SCAF8	1	HQFGQEK(1)DVFAPR	HQFGQEK(99)DVFAPR	7	3	1940200	0	1940200	0	159
Prostamide/prostaglandin F synthase	FAM213B	1	AK(1)AVGIQGNLSGDLLQSGGLLVVSK	AK(95)AVGIQGNLSGDLLQSGGLLVVSK(-95)	2	3	11442000	0	0	11442000	178
Prostamide/prostaglandin F synthase	FAM213B	1	QLYK(1)ELGFK	QLYK(93)ELGFK(-93)	4	2	20997000	0	0	8640200	131
Prostamide/prostaglandin F synthase	FAM213B	1	YNSLSILPAALGK(1)PVR	YNSLSILPAALGK(170)PVR	13	2	9599200	0	0	9599200	168
Transcription activator BRG1;Probable global transcription activator SNF2L2	SMARCA4;SMARCA2	1	ASGK(1)FELLDR	ASGK(80)FELLDR	4	3	20860000	8793100	3805800	871650	1081
Transcription activator BRG1	SMARCA4	1	HIIENAK(1)QDVDDEYGVSQALAR	HIIENAK(83)QDVDDEYGVSQALAR	7	3	1280100	1280100	0	0	711
Transcription activator BRG1	SMARCA4	1	HMQAK(1)GVLLTDGSEK	HMQAK(64)GVLLTDGSEK(-64)	5	3	1071600	1071600	0	0	1014
Transcription activator BRG1	SMARCA4	1	ITPIQK(1)PR	ITPIQK(64)PR	6	3	2286800	1461700	825090	0	357
Transcription activator BRG1;Probable global transcription activator SNF2L2	SMARCA4;SMARCA2	1	VIQAGMFDQK(1)SSSHER	VIQAGMFDQK(68)SSSHER	10	3	4820900	3156600	1664400	0	1237
WD repeat-containing protein 36	WDR36	1	FNK(1)SLGHGLINK	FNK(80)SLGHGLINK(-80)	3	3	9084700	9084700	0	0	360
E3 ubiquitin-protein ligase RNF213	RNF213	1	FLK(1)AYSPASR	FLK(89)AYSPASR	3	3	3496300	2571500	924870	0	4206
E3 ubiquitin-protein ligase RNF213	RNF213	1	GFLSK(1)HSSDGLR	GFLSK(69)HSSDGLR	5	3	1844000	1844000	0	0	4815
E3 ubiquitin-protein ligase RNF213	RNF213	1	ILANVTEDAK(1)R	ILANVTEDAK(110)R	10	3	1207500	0	0	1207500	1079
Sterol regulatory element-binding protein cleavage-activating protein	SCAP	1	LSDGGK(1)AGPEEPGDSPPLR	LSDGGK(100)AGPEEPGDSPPLR	6	3	1255200	1255200	0	0	468
Integrin-linked protein kinase	ILK	1	HSGIDFK(1)QLNFLTK	HSGIDFK(65)QLNFLTK(-65)	7	3	7156500	7156500	0	0	222
Integrin-linked protein kinase	ILK	1	LNENHSGELWK(1)GR	LNENHSGELWK(78)GR	11	3	4029300	2584000	1445300	0	240
Delta(24)-sterol reductase	DHCR24	1	EK(1)LGCQDAFPEVYDK	EK(81)LGCQDAFPEVYDK(-81)	2	3	9443900	3937700	3084200	2422000	508
Delta(24)-sterol reductase	DHCR24	1	GLEAICAK(1)FTHESQR	GLEAICAK(67)FTHESQR	8	3	1045400	1045400	0	0	254
Delta(24)-sterol reductase	DHCR24	1	HVENYLK(1)TNR	HVENYLK(74)TNR	7	3	11556000	5732300	2369300	878570	313
Delta(24)-sterol reductase	DHCR24	1	ISLLK(1)LTQGETLR	ISLLK(150)LTQGETLR	5	3	11995000	3021500	2099800	0	379
Protein FAM65A	FAM65A	1	NLNSDDQAVVLK(1)ALR	NLNSDDQAVVLK(110)ALR	12	3	3211600	3211600	0	0	128
Phosphatidylinositol 3,4,5-trisphosphate 5-phosphatase 2	INPPL1	1	SQK(1)FTLSVDVEGGR	SQK(130)FTLSVDVEGGR	3	3	5679400	0	2376200	1174800	59
COBW domain-containing protein 3;COBW domain-containing protein 5;COBW domain-containing protein 1;COBW domain-containing protein 6	CBWD3;CBWD5;CBWD1;CBWD6;CBWD7	1	HLTEEK(1)PDGLINEATR	HLTEEK(62)PDGLINEATR	6	3	11110000	5272700	3732700	2104700	182
COBW domain-containing protein 3;COBW domain-containing protein 5;COBW domain-containing protein 1;COBW domain-containing protein 6;COBW domain-containing protein 2	CBWD3;CBWD5;CBWD1;CBWD6;CBWD7;CBWD2	1	LK(1)GLVSIK	LK(80)GLVSIK(-80)	2	3	3082600	1733300	1349200	0	317
COBW domain-containing protein 3;COBW domain-containing protein 5;COBW domain-containing protein 1;COBW domain-containing protein 6;COBW domain-containing protein 2	CBWD3;CBWD5;CBWD1;CBWD6;CBWD7;CBWD2	1	SGLGAK(1)IPVTIITGYLGAGK	SGLGAK(92)IPVTIITGYLGAGK(-92)	6	3	4066600	0	4066600	0	41
COBW domain-containing protein 3;COBW domain-containing protein 5;COBW domain-containing protein 1;COBW domain-containing protein 2	CBWD3;CBWD5;CBWD1;CBWD2	1	SQQVIVQGVHELYDLEETPVSWK(1)DDTER	SQQVIVQGVHELYDLEETPVSWK(56)DDTER	23	3	24929000	10136000	14793000	0	348
COBW domain-containing protein 3;COBW domain-containing protein 5;COBW domain-containing protein 1;COBW domain-containing protein 6;COBW domain-containing protein 2	CBWD3;CBWD5;CBWD1;CBWD6;CBWD7;CBWD2	1	TTLLNYILTEQHSK(1)R	TTLLNYILTEQHSK(90)R	14	4	28295000	7697400	0	1711700	69
Sulfotransferase;Sulfotransferase 1A4;Sulfotransferase 1A3;Sulfotransferase 1A1;Sulfotransferase 1A2	SULT1A4;SULT1A3;SULT1A2;SULT1A1	1	EIQK(1)ILEFVGR	EIQK(120)ILEFVGR	4	2	8299900	4909400	3390500	0	206
Sulfotransferase;Sulfotransferase 1A4;Sulfotransferase 1A3	SULT1A4;SULT1A3	1	LIK(1)SHLPLALLPQTLLDQK	LIK(94)SHLPLALLPQTLLDQK(-94)	3	4	5227200	0	5227200	0	106
Sulfotransferase;Sulfotransferase 1A4;Sulfotransferase 1A3	SULT1A4;SULT1A3	1	NPK(1)DVAVSYYHFHR	NPK(58)DVAVSYYHFHR	3	4	1555100	1555100	0	0	133
Sulfotransferase;Sulfotransferase 1A4;Sulfotransferase 1A3	SULT1A4;SULT1A3	1	VK(1)VVYVAR	VK(75)VVYVAR	2	3	5987300	3246400	1982500	758360	124
Sulfotransferase;Sulfotransferase 1A4;Sulfotransferase 1A3	SULT1A4;SULT1A3	1	VPFLEVNDPGEPSGLETLK(1)DTPPPR	VPFLEVNDPGEPSGLETLK(93)DTPPPR	19	3	13207000	0	13207000	0	97
Coronin;Coronin-7	CORO7-PAM16;CORO7	1	SGPEPLQEGPGPK(1)GGR	SGPEPLQEGPGPK(72)GGR	13	3	1123600	0	1123600	0	680
N-alpha-acetyltransferase 15, NatA auxiliary subunit	NAA15	1	LSAAK(1)MVYYLDPSSQK	LSAAK(93)MVYYLDPSSQK(-93)	5	2	11835000	4129900	0	2678700	769
N-alpha-acetyltransferase 15, NatA auxiliary subunit	NAA15	1	NFNETFLK(1)R	NFNETFLK(100)R	8	3	9897400	1993000	2004600	3613100	755
N-alpha-acetyltransferase 15, NatA auxiliary subunit	NAA15	1	NPENWAYYK(1)GLEK	NPENWAYYK(83)GLEK(-83)	9	2	55203000	11307000	4525200	7336500	262
Serine/arginine-rich splicing factor 7	SRSF7	1	VYVGNLGTGAGK(1)GELER	VYVGNLGTGAGK(75)GELER	12	3	14261000	0	6686400	6122700	24
Pre-mRNA 3'-end-processing factor FIP1	FIP1L1	1	TGAPQYGSYGTAPVNLNIK(1)TGGR	TGAPQYGSYGTAPVNLNIK(120)TGGR	19	3	10654000	2807800	3048600	4797300	123
Tubulin beta-3 chain;Tubulin beta-4B chain;Tubulin beta-4A chain	TUBB3;TUBB4B;TUBB4A	1	ALTVPELTQQMFDAK(1)NMMAACDPR	ALTVPELTQQMFDAK(68)NMMAACDPR	15	3	37010000	0	20693000	7439400	297
Tubulin beta-3 chain	TUBB3	1	ISVYYNEASSHK(1)YVPR	ISVYYNEASSHK(92)YVPR	12	4	12713000	4288700	2290900	0	405
Tubulin beta-3 chain;Tubulin beta chain;Tubulin beta-8 chain-like protein LOC260334;Tubulin beta-1 chain;Tubulin beta-4B chain;Tubulin beta-4A chain;Tubulin beta-8 chain;Tubulin beta-2A chain;Tubulin beta-2B chain;Tubulin beta-6 chain	TUBB3;TUBB;TUBB8;TUBB1;TUBB4B;TUBB4A;TUBB2A;TUBB2B;TUBB6	1	K(1)LAVNMVPFPR	K(190)LAVNMVPFPR	1	2	1129200000	91880000	32070000	8634900	252
Tubulin beta-3 chain	TUBB3	1	TLK(1)LATPTYGDLNHLVSATMSGVTTSLR	TLK(65)LATPTYGDLNHLVSATMSGVTTSLR	3	4	72278000	34946000	4929600	9493500	563
Sedoheptulokinase	TRPV1;SHPK	1	NDVLK(1)QEVQR	NDVLK(120)QEVQR	5	2	1685000	0	1685000	0	441
40S ribosomal protein S15	RPS15	1	EAPPMEKPEVVK(1)THLR	EAPPMEK(-97)PEVVK(97)THLR	12	3	91628000	24401000	9102100	11550000	44
Translationally-controlled tumor protein	TPT1	1	DLISHDEMFSDIYK(1)IR	DLISHDEMFSDIYK(93)IR	14	3	18772000	12589000	6182300	0	19
Translationally-controlled tumor protein;TPT1-like protein	TPT1	1	VK(1)PFMTGAAEQIK	VK(180)PFMTGAAEQIK(-180)	2	3	59572000	12695000	17760000	7228500	112
Periodic tryptophan protein 2 homolog	PWP2	1	SVLASASWDK(1)TVR	SVLASASWDK(110)TVR	10	3	12760000	6681800	4318400	0	523
Lanosterol 14-alpha demethylase	CYP51A1	1	EIK(1)DIFYK	EIK(130)DIFYK(-130)	3	2	46391000	16806000	5225000	4094800	267
Lanosterol 14-alpha demethylase	CYP51A1	1	LK(1)DSWVER	LK(110)DSWVER	2	3	27465000	14940000	7928500	4596200	418
Lanosterol 14-alpha demethylase	CYP51A1	1	MLK(1)SGLNIAHFK	MLK(76)SGLNIAHFK(-76)	3	3	7320300	2189700	1678000	0	166
Lanosterol 14-alpha demethylase	CYP51A1	1	SGLNIAHFK(1)QHVSIIEK	SGLNIAHFK(69)QHVSIIEK(-69)	9	3	16708000	4223400	3108800	0	175
Lanosterol 14-alpha demethylase	CYP51A1	1	YLQDNPASGEK(1)FAYVPFGAGR	YLQDNPASGEK(96)FAYVPFGAGR	11	2	177680000	70517000	43619000	46661000	442
Peptide-N(4)-(N-acetyl-beta-glucosaminyl)asparagine amidase	NGLY1	1	DTINGLNK(1)QR	DTINGLNK(130)QR	8	2	3820900	0	1275100	2545700	398
Peptide-N(4)-(N-acetyl-beta-glucosaminyl)asparagine amidase	NGLY1	1	VK(1)SSQQPAASTQLPTTPSSNPSGLNQHTR	VK(55)SSQQPAASTQLPTTPSSNPSGLNQHTR	2	4	3571700	0	0	3571700	120
Meckelin	TMEM67	1	VLK(1)AVEGEGGVR	VLK(97)AVEGEGGVR	3	2	12739000	0	1943200	4689500	640
Protein sprouty homolog 4	SPRY4	1	TSHVENDYIDNPSLALTTGPK(1)R	TSHVENDYIDNPSLALTTGPK(56)R	21	4	7667800	1535000	1419600	2307000	88
Disks large homolog 1;Disks large homolog 2	DLG1;DLG2	1	AVEALK(1)EAGSIVR	AVEALK(120)EAGSIVR	6	2	0	0	0	0	264
Disks large homolog 1	DLG1	1	IMEIK(1)LIK	IMEIK(77)LIK(-77)	5	2	5118100	2188900	0	2929200	288
Disks large homolog 1	DLG1	1	NK(1)DQSEQETSDADQHVTSNASDSESSYR	NK(71)DQSEQETSDADQHVTSNASDSESSYR	2	3	16814000	4749800	0	5408900	657
Disks large homolog 1	DLG1	1	YSPVSK(1)AVLGDDEITREPR	YSPVSK(83)AVLGDDEITREPR	6	3	7311100	0	1685600	5625500	419
G-protein coupled receptor family C group 5 member C	GPRC5C	1	EQK(1)GQSMFVENK	EQK(130)GQSMFVENK(-130)	3	2	31036000	3910800	4310200	3971300	17
40S ribosomal protein SA	RPSA	1	AVLK(1)FAAATGATPIAGR	AVLK(110)FAAATGATPIAGR	4	3	147370000	36534000	35641000	13593000	89
40S ribosomal protein SA	RPSA	1	FLAAGTHLGGTNLDFQMEQYIYK(1)R	FLAAGTHLGGTNLDFQMEQYIYK(54)R	23	4	76132000	40885000	16534000	0	40
40S ribosomal protein SA	RPSA	1	K(1)SDGIYIINLK	K(150)SDGIYIINLK(-150)	1	2	21480000	7883700	11148000	2448600	42
40S ribosomal protein SA	RPSA	1	SDGIYIINLK(1)R	SDGIYIINLK(100)R	10	3	15118000	3790300	3669300	826990	52
40S ribosomal protein SA	RPSA	1	TWEK(1)LLLAAR	TWEK(130)LLLAAR	4	2	17387000	4435100	5696500	0	57
Abl interactor 2	ABI2	1	VSTQNMK(1)MGGLPR	VSTQNMK(130)MGGLPR	7	3	4657700	0	0	4657700	33
Serine protease HTRA2, mitochondrial	HTRA2	1	IQTK(1)EPLPTLPLGR	IQTK(120)EPLPTLPLGR	4	3	27132000	12483000	7114700	4852900	224
Ubiquitin carboxyl-terminal hydrolase;Ubiquitin carboxyl-terminal hydrolase 34	USP34	1	EK(1)VNTHFSFPLR	EK(55)VNTHFSFPLR	2	4	10172000	1348500	1469300	840450	380
Ubiquitin carboxyl-terminal hydrolase;Ubiquitin carboxyl-terminal hydrolase 34	USP34	1	TYTMDK(1)QPLNTGEQK	TYTMDK(63)QPLNTGEQK(-63)	6	3	2372700	2372700	0	0	246
POU domain protein;POU domain, class 2, transcription factor 1	POU2F1	1	TIAATPIQTLPQSQSTPK(1)R	TIAATPIQTLPQSQSTPK(81)R	18	3	0	0	0	0	180
Probable ATP-dependent RNA helicase DDX46	DDX46	1	ILSK(1)PIEVQVGGR	ILSK(79)PIEVQVGGR	4	3	2548500	2548500	0	0	577
Probable ATP-dependent RNA helicase DDX46	DDX46	1	INAK(1)LNYVPLEK	INAK(76)LNYVPLEK(-76)	4	3	2906300	1900000	1006300	0	907
Helicase-like transcription factor	HLTF	1	K(1)AVSDQLKK	K(110)AVSDQLK(-110)K(-120)	1	3	434880	0	434880	0	158
Helicase-like transcription factor	HLTF	1	LGPAPK(1)TLGFNLESGWGSGR	LGPAPK(70)TLGFNLESGWGSGR	6	3	36242000	22136000	14106000	0	176
Syntaxin-3	STX3	1	K(1)LYSIILSAPIPEPK	K(150)LYSIILSAPIPEPK(-150)	1	3	49684000	0	4670300	26862000	10
Syntaxin-3	STX3	1	SMEK(1)HIEEDEVR	SMEK(54)HIEEDEVR	4	4	25158000	954790	999290	2895200	52
Protein kinase C and casein kinase substrate in neurons protein 3	PACSIN3	1	ESHAK(1)ADSAVSQEQLR	ESHAK(79)ADSAVSQEQLR	5	3	1127200	0	0	1127200	175
Chromodomain-helicase-DNA-binding protein 4	CHD4	1	EGHSK(1)GPFLVSAPLSTIINWER	EGHSK(47)GPFLVSAPLSTIINWER	5	3	7368100	0	7368100	0	775
CD276 antigen	CD276	1	HSDSK(1)EDDGQEIA	HSDSK(85)EDDGQEIA	5	2	3451900	0	0	3451900	162
Bromodomain adjacent to zinc finger domain protein 2A	BAZ2A	1	WEEFYQGK(1)QANL	WEEFYQGK(160)QANL	8	2	2762800	1379600	0	1383200	833
DNA-(apurinic or apyrimidinic site) lyase;DNA-(apurinic or apyrimidinic site) lyase, mitochondrial	APEX1	1	K(1)GAVAEDGDELRTEPEAK	K(67)GAVAEDGDELRTEPEAK(-67)	1	3	884220	0	0	884220	7
Glucosidase 2 subunit beta	PRKCSH	1	SLK(1)DMEESIR	SLK(78)DMEESIR	3	3	869160	869160	0	0	57
Prostate tumor-overexpressed gene 1 protein	PTOV1	1	K(1)QAVGPGGVNSGPVQIVNNK	K(89)QAVGPGGVNSGPVQIVNNK(-89)	1	3	0	0	0	0	205
Dolichyl-diphosphooligosaccharide--protein glycosyltransferase 48 kDa subunit	DDOST	1	APTIVGK(1)SSLNPILFR	APTIVGK(65)SSLNPILFR	7	2	46900000	14982000	8147500	12066000	172
Dolichyl-diphosphooligosaccharide--protein glycosyltransferase 48 kDa subunit	DDOST	1	LPDVYGVFQFK(1)VDYNR	LPDVYGVFQFK(110)VDYNR	11	3	14232000	9475100	0	4756900	374
Dolichyl-diphosphooligosaccharide--protein glycosyltransferase 48 kDa subunit	DDOST	1	WVFK(1)EEGVLR	WVFK(85)EEGVLR	4	3	8808200	5177500	3630700	0	284
Lysophospholipid acyltransferase LPCAT4	LPCAT4	1	K(1)AGLSAGYVDAGAEPGR	K(110)AGLSAGYVDAGAEPGR	1	3	5925400	3259200	2666200	0	162
NEDD4 family-interacting protein 2	NDFIP2	1	AK(1)AAAMAAAAAETSQR	AK(120)AAAMAAAAAETSQR	2	2	139540000	2813000	2871000	10097000	99
Cullin-1	CUL1	1	VDGEK(1)DTYSYLA	VDGEK(110)DTYSYLA	5	2	4684300	4684300	0	0	671
BET1-like protein	BET1L	1	AQSPGAVEEILDRENK(1)R	AQSPGAVEEILDRENK(82)R	16	4	2279600	0	0	2279600	22
BET1-like protein	BET1L	1	MADSLASK(1)VTR	MADSLASK(99)VTR	8	3	3220100	0	0	773930	31
Cyclin-dependent kinase 11B;Cyclin-dependent kinase 11A	CDK11B;CDK11A	1	TSNLLLSHAGILK(1)VGDFGLAR	TSNLLLSHAGILK(57)VGDFGLAR	13	3	20312000	20312000	0	0	567
Cyclin-dependent kinase 11B;Cyclin-dependent kinase 11A	CDK11B;CDK11A	1	EINTILK(1)AQHPNIVTVR	EINTILK(100)AQHPNIVTVR	7	3	5810700	2995100	2815600	0	481
Cyclin-dependent kinase 11B;Cyclin-dependent kinase 11A	CDK11B;CDK11A	1	ISAEDGLK(1)HEYFR	ISAEDGLK(69)HEYFR	8	4	870150	0	870150	0	709
Cyclin-dependent kinase 11B;Cyclin-dependent kinase 11A	CDK11B;CDK11A	1	K(1)MTFSEHPYNNLR	K(78)MTFSEHPYNNLR	1	3	5034100	2266700	0	0	663
Cyclin-dependent kinase 11B;Cyclin-dependent kinase 11A	CDK11B;CDK11A	1	TDEIVALK(1)R	TDEIVALK(130)R	8	2	5221500	3017900	2203600	0	457
Mitochondrial glutamate carrier 1	SLC25A22	1	ADK(1)QISLPAK	ADK(110)QISLPAK(-110)	3	2	4043400	2862400	0	1181000	4
Mitochondrial glutamate carrier 1	SLC25A22	1	DGQK(1)LTLLK	DGQK(99)LTLLK(-99)	4	2	2007000	2007000	0	0	100
Mitogen-activated protein kinase kinase kinase kinase 4;TRAF2 and NCK-interacting protein kinase;Misshapen-like kinase 1	MAP4K4;TNIK;MINK1	1	DIK(1)GQNVLLTENAEVK	DIK(98)GQNVLLTENAEVK(-98)	3	3	4693800	2075200	2618600	0	150
Mitogen-activated protein kinase kinase kinase kinase 4;TRAF2 and NCK-interacting protein kinase;Misshapen-like kinase 1	MAP4K4;TNIK;MINK1	1	HVK(1)TGQLAAIK	HVK(120)TGQLAAIK(-120)	3	3	4352200	2291200	1103800	957120	41
Mitogen-activated protein kinase kinase kinase kinase 4	MAP4K4	1	VEK(1)LVPRPGSGSSSGSSNSGSQPGSHPGSQSGSGER	VEK(41)LVPRPGSGSSSGSSNSGSQPGSHPGSQSGSGER	3	4	2135400	0	0	2135400	585
Ubiquitin-conjugating enzyme E2 A	UBE2A	1	LTIEFTEEYPNK(1)PPTVR	LTIEFTEEYPNK(84)PPTVR	12	3	25331000	6180900	7624400	11526000	33
ATP-dependent RNA helicase DDX3X;ATP-dependent RNA helicase DDX3Y	DDX3X;DDX3Y	1	DK(1)DAYSSFGSR	DK(130)DAYSSFGSR	2	2	1691700	1691700	0	0	66
ATP-dependent RNA helicase DDX3X	DDX3X	1	GLDISNVK(1)HVINFDLPSDIEEYVHR	GLDISNVK(95)HVINFDLPSDIEEYVHR	8	4	46900000	33397000	13503000	0	511
ATP-dependent RNA helicase DDX3X;ATP-dependent RNA helicase DDX3Y	DDX3X;DDX3Y	1	RK(1)QYPISLVLAPTR	RK(120)QYPISLVLAPTR	2	3	50744000	16544000	8108300	0	264
ATP-dependent RNA helicase DDX3X	DDX3X	1	SGFGK(1)FER	SGFGK(64)FER	5	3	24010000	8083300	4769700	7779200	118
ATP-dependent RNA helicase DDX3X;ATP-dependent RNA helicase DDX3Y	DDX3X;DDX3Y	1	SGK(1)SPILVATAVAAR	SGK(150)SPILVATAVAAR	3	2	32641000	5274600	4989900	2252900	491
ATP-dependent RNA helicase DDX3X	DDX3X	1	VVWVEESDK(1)R	VVWVEESDK(160)R	9	2	10651000	4803800	2804500	0	427
ATP-dependent RNA helicase DDX3X;ATP-dependent RNA helicase DDX3Y	DDX3X;DDX3Y	1	YTRPTPVQK(1)HAIPIIK	YTRPTPVQK(81)HAIPIIK(-81)	9	3	45235000	18515000	7134000	0	208
Plakophilin-4;Catenin delta-2	CTNND2;PKP4	1	SPSIDSIQK(1)DPR	SPSIDSIQK(180)DPR	9	3	74144000	6134200	6024900	21064000	203
F-box-like/WD repeat-containing protein TBL1XR1	TBL1XR1	1	DK(1)LAQQQAAAAAAAAAAASQQGSAK	DK(100)LAQQQAAAAAAAAAAASQQGSAK(-100)	2	3	6773700	3778200	1320700	1674800	102
F-box-like/WD repeat-containing protein TBL1XR1	TBL1XR1	1	K(1)GNFILSAGVDK	K(130)GNFILSAGVDK(-130)	1	2	33747000	5584000	3041700	8132900	277
ADP-ribosylation factor GTPase-activating protein 2	ARFGAP2	1	YK(1)DNPFSLGESFGSR	YK(72)DNPFSLGESFGSR	2	3	3133800	3133800	0	0	66
Battenin	CLN3	1	TEAPESK(1)PGSSSSLSLR	TEAPESK(110)PGSSSSLSLR	7	3	7285700	0	2947200	4338500	42
Ubiquitin-associated protein 1	UBAP1	1	TIDEK(1)EELR	TIDEK(75)EELR	5	3	66559000	11943000	9681400	21485000	203
PHD finger protein 6	PHF6	1	TVLQEIK(1)R	TVLQEIK(100)R	7	3	3569000	1855000	1713900	0	274
Spectrin alpha chain, non-erythrocytic 1	SPTAN1	1	ITK(1)EAGSVSLR	ITK(95)EAGSVSLR	3	3	709030	709030	0	0	1057
Spectrin alpha chain, non-erythrocytic 1	SPTAN1	1	TASPWK(1)SAR	TASPWK(67)SAR	6	3	6207600	2735200	0	1104400	1193
Protein tyrosine phosphatase type IVA 2;Protein tyrosine phosphatase type IVA 1	PTP4A1;PTP4A2	1	GAFNSK(1)QLLYLEK	GAFNSK(120)QLLYLEK(-120)	6	3	20756000	5253900	3432900	6284300	119
	HLA-Cw;HLA-C	1	GGSCSQAASSNSAQGSDESLIACK(1)A	GGSCSQAASSNSAQGSDESLIACK(72)A	24	3	1907500	0	0	1907500	371
	HLA-Cw;HLA-C	1	SWTAADK(1)AAQITQR	SWTAADK(78)AAQITQR	7	2	2701900	1784300	0	0	162
	HLA-A	1	FDSDAASQK(1)MEPR	FDSDAASQK(120)MEPR	9	2	11500000	3211200	1559900	1801300	68
HLA class I histocompatibility antigen, A-3 alpha chain	HLA-A	1	QDAYDGK(1)DYIALNEDLR	QDAYDGK(99)DYIALNEDLR	7	3	3188500	1854200	0	0	145
HLA class I histocompatibility antigen, A-3 alpha chain	HLA-A	1	K(1)GGSYTQAASSDSAQGSDVSLTACK(1)V	K(70)GGSYTQAASSDSAQGSDVSLTACK(70)V	1	3	42675000	14717000	5250000	16502000	346
HLA class I histocompatibility antigen, A-3 alpha chain	HLA-A	1	K(1)GGSYTQAASSDSAQGSDVSLTACK(1)V	K(70)GGSYTQAASSDSAQGSDVSLTACK(70)V	25	3	70854000	18992000	14516000	37345000	370
	HLA-A	1	K(1)WEAVHAAEQR	K(79)WEAVHAAEQR	1	3	5824800	5824800	0	0	170
HLA class I histocompatibility antigen, A-3 alpha chain;Putative HLA class I histocompatibility antigen, alpha chain H	HLA-A;HLA-H	1	SWTAADMAAQITK(1)R	SWTAADMAAQITK(85)R	13	2	2806600	984800	0	0	168
HLA class I histocompatibility antigen, A-3 alpha chain;Putative HLA class I histocompatibility antigen, alpha chain H;HLA class I histocompatibility antigen, alpha chain F	HLA-A;HLA-H;HLA-C;HLA-B;HLA-F	1	YLENGK(1)ETLQR	YLENGK(110)ETLQR	6	3	11864000	3354100	2200800	2113000	200
Proteasome subunit beta type;Proteasome subunit beta type-9	PSMB9	1	VILGNELPK(1)FYDE	VILGNELPK(98)FYDE	9	2	10361000	0	0	10361000	192
Protein-L-isoaspartate O-methyltransferase domain-containing protein 2	PCMTD2	1	RMETIVFLDK(1)EVFASR	RMETIVFLDK(81)EVFASR	10	3	27962000	0	0	4568900	135
NACHT, LRR and PYD domains-containing protein 2	NLRP2	1	FK(1)TEAQAFTETK	FK(98)TEAQAFTETK(-98)	2	2	4594600	3039200	1555400	0	128
Occludin	OCLN	1	EHIYDEQPPNVEEWVK(1)NVSAGTQDVPSPPSDYVER	EHIYDEQPPNVEEWVK(47)NVSAGTQDVPSPPSDYVER	16	3	177000000	79882000	41484000	30794000	299
Occludin	OCLN	1	FYPESSYK(1)STPVPEVVQELPLTSPVDDFR	FYPESSYK(60)STPVPEVVQELPLTSPVDDFR	8	3	344790000	110780000	134050000	99959000	343
Occludin	OCLN	1	LDK(1)ELDDYREESEEYMAAADEYNR	LDK(62)ELDDYREESEEYMAAADEYNR	3	3	48469000	7508800	5995700	19081000	462
Occludin	OCLN	1	SNILWDK(1)EHIYDEQPPNVEEWVK	SNILWDK(65)EHIYDEQPPNVEEWVK(-65)	7	4	94760000	0	23071000	49088000	283
Occludin	OCLN	1	YSSGGNFETPSK(1)R	YSSGGNFETPSK(120)R	12	2	110530000	48353000	22462000	39713000	379
MARVEL domain-containing protein 2	MARVELD2	1	DSEVNFK(1)ELR	DSEVNFK(98)ELR	7	3	9233100	2146400	1681000	2293500	296
MARVEL domain-containing protein 2	MARVELD2	1	K(1)EADAVFPR	K(110)EADAVFPR	1	3	6000000	1508200	0	1313700	148
MARVEL domain-containing protein 2	MARVELD2	1	SPLNSCK(1)DPYGGSEGTFSSR	SPLNSCK(57)DPYGGSEGTFSSR	7	3	5552900	3201300	2351600	0	134
MARVEL domain-containing protein 2	MARVELD2	1	TYSEK(1)VEEYNLR	TYSEK(120)VEEYNLR	5	2	21907000	5004700	2429200	6195700	175
Solute carrier family 12 member 7	SLC12A7	1	DLFSMK(1)PDQSNVR	DLFSMK(120)PDQSNVR	6	2	26461000	3179800	2282400	6917600	1008
Solute carrier family 12 member 7	SLC12A7	1	LIAEK(1)YR	LIAEK(130)YR	5	2	79343000	6267000	0	6731600	990
Solute carrier family 12 member 7	SLC12A7	1	TQAPPTPDK(1)VQMTWTR	TQAPPTPDK(100)VQMTWTR	9	3	8260900	2432500	0	5828300	976
Protein scribble homolog	SCRIB	1	ELPK(1)PFFR	ELPK(100)PFFR	4	3	3998000	1526700	976920	1494400	53
Protein scribble homolog	SCRIB	1	GLGFSIAGGK(1)GSTPYR	GLGFSIAGGK(68)GSTPYR	10	3	1537400	1537400	0	0	880
Protein scribble homolog;Leucine-rich repeat-containing protein 1	SCRIB;LRRC1	1	K(1)LGLSDNEIQR	K(100)LGLSDNEIQR	1	2	14183000	2458000	1698400	1279400	63
Protein scribble homolog	SCRIB	1	LTK(1)LTNLNVDR	LTK(100)LTNLNVDR	3	3	3069900	0	2190800	0	313
Lanosterol synthase	LSS	1	LSQVPDNPPDYQK(1)YYR	LSQVPDNPPDYQK(88)YYR	13	2	60653000	14794000	9291600	30828000	249
	CGI-87	1	GDAVK(1)DLMLR	GDAVK(64)DLMLR	5	2	0	0	0	0	5
E3 ubiquitin-protein ligase HERC2	HERC2	1	LSPNPWQEK(1)R	LSPNPWQEK(93)R	9	3	715870	0	715870	0	127
Poly(U)-binding-splicing factor PUF60	PUF60	1	HK(1)GYGFIEYEK	HK(110)GYGFIEYEK(-110)	2	3	3534700	1832100	885100	817510	267
Poly(U)-binding-splicing factor PUF60	PUF60	1	K(1)QESTVMVLR	K(94)QESTVMVLR	1	2	0	0	0	0	458
Poly(U)-binding-splicing factor PUF60	PUF60	1	K(1)VVAEVYDQER	K(85)VVAEVYDQER	1	2	1889200	1046000	843180	0	541
Poly(U)-binding-splicing factor PUF60	PUF60	1	NIK(1)VGRPSNIGQAQPIIDQLAEEAR	NIK(85)VGRPSNIGQAQPIIDQLAEEAR	3	4	7572000	0	7572000	0	201
Armadillo repeat-containing protein 10	ARMC10	1	EK(1)VVTIIPK	EK(66)VVTIIPK(-66)	2	3	2087800	1014800	1072900	0	145
GDP-L-fucose synthase	TSTA3	1	ILVTGGSGLVGK(1)AIQK	ILVTGGSGLVGK(78)AIQK(-78)	12	2	25210000	7157200	3915600	3464800	21
Transmembrane protein 184B	TMEM184B	1	DNEK(1)TLLLSSDDEF	DNEK(120)TLLLSSDDEF	4	2	8001200	3398100	1856200	2746900	338
Matrin-3	MATR3	1	FDQK(1)QELGR	FDQK(130)QELGR	4	2	53106000	16122000	8272400	4987400	491
Matrin-3	MATR3;DKFZp686L22104	1	FLNK(1)LAEER	FLNK(130)LAEER	4	3	20456000	4508200	2173100	5801400	836
Matrin-3	MATR3	1	IK(1)NYILMR	IK(140)NYILMR	2	2	8558600	3500200	3067300	0	524
Matrin-3	MATR3	1	ITPENLPQILLQLK(1)R	ITPENLPQILLQLK(110)R	14	3	61986000	49432000	0	12553000	146
Matrin-3	MATR3	1	K(1)ALWFQGR	K(130)ALWFQGR	1	2	49621000	22228000	10958000	5074700	555
Matrin-3	MATR3	1	MK(1)SQAFIEMETR	MK(92)SQAFIEMETR	2	3	13145000	5701500	2345500	0	532
Matrin-3	MATR3;DKFZp686L22104	1	SK(1)SFQQSSLSR	SK(180)SFQQSSLSR	2	2	46422000	28078000	13012000	5332800	3
PCNA-associated factor	KIAA0101	1	K(1)VLGSSTSATNSTSVSSR	K(170)VLGSSTSATNSTSVSSR	1	2	417280000	74756000	58389000	199540000	24
Cellular tumor antigen p53	TP53	1	LGFLHSGTAK(1)SVTCTYSPALNK	LGFLHSGTAK(65)SVTCTYSPALNK(-65)	10	3	1776100	0	0	1776100	120
Sorbin and SH3 domain-containing protein 1	SORBS1	1	SSSERNDWEPPDK(1)	SSSERNDWEPPDK(70)	13	2	1236200000	0	138190000	830160000	50
Casein kinase I isoform gamma-1;Casein kinase I isoform gamma-3;Casein kinase I isoform gamma-2	CSNK1G1;CSNK1G3;CSNK1G2;hCG_2004507	1	K(1)IGCGNFGELR	K(79)IGCGNFGELR	1	3	723760	0	0	723760	49
Histone H2A type 1-J;Histone H2A type 1-H;Histone H2A type 2-A;Histone H2A type 1-D;Histone H2A type 1;Histone H2A.J;Histone H2A type 2-C;Histone H2A	HIST1H2AJ;HIST1H2AH;HIST2H2AA3;HIST1H2AD;HIST1H2AG;H2AFJ;HIST2H2AC	1	NDEELNK(1)LLGK	NDEELNK(100)LLGK(-100)	7	2	241070000	47977000	30784000	59329000	96
Histone H2A type 1-J;Histone H2A type 1-H;Histone H2A type 2-A;Histone H2A type 1-D;Histone H2A type 1	HIST1H2AJ;HIST1H2AH;HIST2H2AA3;HIST1H2AD;HIST1H2AG	1	VTIAQGGVLPNIQAVLLPK(1)	VTIAQGGVLPNIQAVLLPK(160)	19	3	140500000000	242020000	132570000	212020000	119
Receptor expression-enhancing protein 3	REEP3	1	EREIDDYIVQAK(1)ER	EREIDDYIVQAK(110)ER	12	3	19397000	5082000	0	2935500	43
Receptor expression-enhancing protein 3	REEP3	1	FLHPLLSSK(1)ER	FLHPLLSSK(130)ER	9	3	5725500	1853900	2075500	0	31
Protein Dos	DOS	1	ATLAIFQPPGK(1)ALTGR	ATLAIFQPPGK(63)ALTGR	11	3	2057500	0	0	2057500	233
	HLA-C	1	GYDQSAYDGK(1)DYIALNEDLR	GYDQSAYDGK(80)DYIALNEDLR	10	3	8009800	5968200	2041600	0	145
	HLA-A	1	DGEDQTQDTELVETRPAGDGTFQK(1)WAAVVVPSGQEQR	DGEDQTQDTELVETRPAGDGTFQK(53)WAAVVVPSGQEQR	24	4	9827900	0	9827900	0	267
	HLA-A	1	K(1)GGSYSQAASSDSAQGSDVSLTACK(1)V	K(68)GGSYSQAASSDSAQGSDVSLTACK(68)V	1	3	31052000	2096100	2589100	6358600	340
	HLA-A	1	K(1)GGSYSQAASSDSAQGSDVSLTACK(1)V	K(68)GGSYSQAASSDSAQGSDVSLTACK(68)V	25	3	85205000	25692000	25004000	34508000	364
Valine--tRNA ligase	VARS	1	RAASGYPVK(1)VPLEVQEADEAK	RAASGYPVK(75)VPLEVQEADEAK(-75)	9	3	4336600	3157400	0	0	1149
Valine--tRNA ligase	VARS	1	GLGK(1)GFVPSPTSQPGGHESLVDR	GLGK(130)GFVPSPTSQPGGHESLVDR	4	3	14379000	7682900	3345500	0	885
Valine--tRNA ligase	VARS	1	IETMLGDVAVAVHPK(1)DTR	IETMLGDVAVAVHPK(120)DTR	15	4	1949100	0	1949100	0	471
Valine--tRNA ligase	VARS	1	KAVLVALK(1)ER	K(-100)AVLVALK(100)ER	8	2	12755000	7172800	3470100	0	564
Valine--tRNA ligase	VARS	1	K(1)LGSSLDWDR	K(120)LGSSLDWDR	1	3	11637000	4155300	5423100	2059100	352
N(G),N(G)-dimethylarginine dimethylaminohydrolase 2	DDAH2	1	K(1)ALQDLGLR	K(100)ALQDLGLR	1	3	4129500	3214500	915020	0	11
Antigen peptide transporter 1	TAP1	1	SFANEEGEAQK(1)FR	SFANEEGEAQK(110)FR	11	3	30356000	9611900	4665800	3922000	449
E3 ubiquitin-protein ligase RNF5	RNF5	1	EK(1)VVPLYGR	EK(150)VVPLYGR	2	3	203880000	42850000	16691000	22124000	75
E3 ubiquitin-protein ligase RNF5	RNF5	1	GSQK(1)PQDPR	GSQK(87)PQDPR	4	2	4851400	1425200	0	559090	86
E3 ubiquitin-protein ligase RNF5	RNF5	1	QECPVCK(1)AGISR	QECPVCK(160)AGISR	7	3	19661000	9061400	5190900	5408300	68
Selenoprotein S	VIMP	1	AAAAVEPDVVVK(1)R	AAAAVEPDVVVK(120)R	12	2	8936000	0	0	5053000	54
Selenoprotein S	VIMP	1	KPQEEDSPGPSTSSVLK(1)R	K(-90)PQEEDSPGPSTSSVLK(90)R	17	3	13832000	0	2509200	9956200	127
Alpha-ketoglutarate-dependent dioxygenase FTO	FTO	1	IQGK(1)DLLTPVSR	IQGK(63)DLLTPVSR	4	3	1657300	1657300	0	0	88
Alpha-aminoadipic semialdehyde dehydrogenase	ALDH7A1	1	DLPLAQGIK(1)FQ	DLPLAQGIK(83)FQ	9	2	2587200	2587200	0	0	477
Alpha-aminoadipic semialdehyde dehydrogenase	ALDH7A1	1	VNLLSFTGSTQVGK(1)QVGLMVQER	VNLLSFTGSTQVGK(54)QVGLMVQER	14	3	8415500	8415500	0	0	280
Rab11 family-interacting protein 5	RAB11FIP5	1	LK(1)DSAVLDQSAK	LK(130)DSAVLDQSAK(-130)	2	2	142950000	26710000	19102000	40057000	1257
Rab11 family-interacting protein 5	RAB11FIP5	1	TVTSGSIQPVTQAPQAGQMVDTK(1)R	TVTSGSIQPVTQAPQAGQMVDTK(100)R	23	3	38070000	13647000	7474700	16949000	1254
Tight junction protein ZO-2	TJP2	1	DAGSEK(1)STGVVR	DAGSEK(140)STGVVR	6	2	5860100	1812100	1418800	831860	800
Tight junction protein ZO-2	TJP2	1	IGNELEK(1)GLIPNK	IGNELEK(68)GLIPNK(-68)	7	2	3345700	0	0	3345700	687
Tight junction protein ZO-2	TJP2	1	STGDIAGTVVPETNK(1)EPR	STGDIAGTVVPETNK(150)EPR	15	3	23866000	7475400	7295500	3816500	506
Tight junction protein ZO-2	TJP2	1	SYEYK(1)SNPSAVAGNETPGASTK	SYEYK(100)SNPSAVAGNETPGASTK(-100)	5	3	5816600	3724500	2092100	0	1047
Tight junction protein ZO-2	TJP2	1	TGLATK(1)DGNLHEGDIILK	TGLATK(110)DGNLHEGDIILK(-110)	6	3	18887000	14741000	0	4145900	371
Serine/threonine-protein kinase DCLK3	DCLK3	1	LSLGTSELDMGK(1)GPMYDVEK(1)	LSLGTSELDMGK(47)GPMYDVEK(47)	12	4	5749900	5749900	0	0	337
Serine/threonine-protein kinase DCLK3	DCLK3	1	LSLGTSELDMGK(1)GPMYDVEK(1)	LSLGTSELDMGK(47)GPMYDVEK(47)	20	4	5749900	5749900	0	0	345
KIF1-binding protein	KIAA1279;KIF1BP	1	FLPEEEK(1)LTEQER	FLPEEEK(75)LTEQER	7	2	636750	0	636750	0	218
Espin	ESPN	1	VQDK(1)DNSGATVLHLAAR	VQDK(100)DNSGATVLHLAAR	4	3	2336000	0	2336000	0	100
Protein EFR3 homolog A	EFR3A	1	LTFYAVSAPEK(1)LDR	LTFYAVSAPEK(98)LDR	11	3	13522000	3411400	2182200	2732300	14
Cathepsin D;Cathepsin D light chain;Cathepsin D heavy chain	CTSD	1	GYK(1)LSPEDYTLK	GYK(96)LSPEDYTLK(-96)	3	2	12929000	5745500	0	3353600	341
Cathepsin D;Cathepsin D light chain;Cathepsin D heavy chain	CTSD	1	QVFGEATK(1)QPGITFIAAK	QVFGEATK(110)QPGITFIAAK(-110)	8	3	16115000	9973200	0	6141700	177
Kinesin-like protein KIF21A	KIF21A	1	GLQAAQK(1)EAQIK	GLQAAQK(72)EAQIK(-72)	7	2	7560000	2791200	0	1721400	1036
		1	GK(1)WGQASAAAPEGR	GK(72)WGQASAAAPEGR	2	2	0	0	0	0	695
Calpain-15	CAPN15	1	LAELLSGK(1)R	LAELLSGK(80)R	8	3	10473000	1614300	1296900	2122700	361
Glutamine--tRNA ligase	QARS	1	TDFKEEPEPGFK(1)R	TDFK(-84)EEPEPGFK(84)R	12	3	2104300	2104300	0	0	148
E3 ubiquitin-protein ligase NEDD4-like	NEDD4L	1	LWIEFESEK(1)GLDYGGVAR	LWIEFESEK(63)GLDYGGVAR	9	2	3395200	0	0	3395200	935
E3 ubiquitin-protein ligase NEDD4-like	NEDD4L	1	SK(1)TSLNPNDLGPLPPGWEER	SK(95)TSLNPNDLGPLPPGWEER	2	3	24083000	0	0	24083000	818
E3 ubiquitin-protein ligase NEDD4-like	NEDD4L	1	SLSSPTVTLSAPLEGAK(1)DSPVRR	SLSSPTVTLSAPLEGAK(67)DSPVRR	17	4	47487000	5968200	5859400	5746500	741
E3 ubiquitin-protein ligase NEDD4-like	NEDD4L	1	TFYIDHNSK(1)ITQWEDPR	TFYIDHNSK(67)ITQWEDPR	9	3	4730700	0	0	4730700	851
		1	GLVGGLK(1)NTLVHR	GLVGGLK(110)NTLVHR	7	3	3574200	1613400	0	1960800	283
Alkyldihydroxyacetonephosphate synthase, peroxisomal	AGPS	1	GQIELTGK(1)R	GQIELTGK(150)R	8	2	12728000	6547300	3485400	0	116
Ubiquitin-conjugating enzyme E2 E3;Ubiquitin-conjugating enzyme E2 E2	UBE2E3;UBE2E2	1	ELAEITLDPPPNCSAGPK(1)GDNIYEWR	ELAEITLDPPPNCSAGPK(81)GDNIYEWR	18	3	26122000	9096900	6684100	10341000	86
Ubiquitin-conjugating enzyme E2 E3;Ubiquitin-conjugating enzyme E2 E2	UBE2E3;UBE2E2	1	IQK(1)ELAEITLDPPPNCSAGPK	IQK(110)ELAEITLDPPPNCSAGPK(-110)	3	3	12528000	4271000	3566500	4690900	68
Transcription initiation factor TFIID subunit 6	TAF6	1	AEEK(1)K(1)LK(1)	AEEK(100)K(100)LK(100)	4	2	89218000	3326600	0	85891000	5
Transcription initiation factor TFIID subunit 6	TAF6	1	AEEK(1)K(1)LK(1)	AEEK(100)K(100)LK(100)	5	2	89218000	3326600	0	85891000	6
Transcription initiation factor TFIID subunit 6	TAF6	1	AEEK(1)K(1)LK(1)	AEEK(100)K(100)LK(100)	7	2	89218000	3326600	0	85891000	8
Immediate early response 3-interacting protein 1	IER3IP1	1	FLK(1)NIGWGTDQGIGGFGEEPGIK	FLK(110)NIGWGTDQGIGGFGEEPGIK(-110)	3	3	149580000	84882000	50588000	14113000	29
Protein unc-45 homolog A	UNC45A	1	AAQALAK(1)LTITSNPEMTFPGER	AAQALAK(72)LTITSNPEMTFPGER	7	3	5195900	0	5195900	0	854
Protein unc-45 homolog A	UNC45A	1	DNALTLLIK(1)AVPR	DNALTLLIK(150)AVPR	9	2	0	0	0	0	461
Protein unc-45 homolog A	UNC45A	1	GK(1)EGAIIVDPAR	GK(76)EGAIIVDPAR	2	2	5451100	1920500	2488300	1042300	419
Protein unc-45 homolog A	UNC45A	1	K(1)ILEVGGSLQDPPGELAVTANSR	K(67)ILEVGGSLQDPPGELAVTANSR	1	3	4711700	4711700	0	0	486
Protein unc-45 homolog A	UNC45A	1	NIGGQIQEK(1)VR	NIGGQIQEK(96)VR	9	2	16243000	5088900	2468700	1789900	282
Protein unc-45 homolog A	UNC45A	1	YAK(1)QHVPEQHPK	YAK(74)QHVPEQHPK(-74)	3	4	5485800	1301400	1479200	1064100	757
Kinase D-interacting substrate of 220 kDa	KIDINS220	1	LGSK(1)TALNR	LGSK(93)TALNR	4	3	2978100	911270	0	2066900	642
Heterogeneous nuclear ribonucleoprotein U	HNRNPU	1	AEVEGK(1)DLPEHAVLK	AEVEGK(100)DLPEHAVLK(-100)	6	3	123650000	0	8914100	3129000	626
Heterogeneous nuclear ribonucleoprotein U	HNRNPU	1	APQCLGK(1)FIEIAAR	APQCLGK(87)FIEIAAR	7	3	106790000	51068000	31150000	7122800	565
Heterogeneous nuclear ribonucleoprotein U	HNRNPU	1	EAAGK(1)SSGPTSLFAVTVAPPGAR	EAAGK(110)SSGPTSLFAVTVAPPGAR	5	2	216390000	69484000	16538000	110190000	186
Heterogeneous nuclear ribonucleoprotein U	HNRNPU	1	EK(1)PYFPIPEEYTFIQNVPLEDR	EK(64)PYFPIPEEYTFIQNVPLEDR	2	3	175700000	88890000	57236000	29576000	464
Heterogeneous nuclear ribonucleoprotein U	HNRNPU	1	GK(1)VCFEMK	GK(100)VCFEMK(-100)	2	2	3004300	1847200	0	0	333
Heterogeneous nuclear ribonucleoprotein U	HNRNPU	1	GYFEYIEENK(1)YSR	GYFEYIEENK(110)YSR	10	3	44258000	13383000	3621300	1851000	265
Heterogeneous nuclear ribonucleoprotein U	HNRNPU	1	HAAENPGK(1)YNILGTNTIMDK	HAAENPGK(71)YNILGTNTIMDK(-71)	8	2	297720000	35162000	18076000	18954000	524
Heterogeneous nuclear ribonucleoprotein U	HNRNPU	1	HLYTK(1)DIDIHEVR	HLYTK(80)DIDIHEVR	5	2	243990000	87684000	42185000	15329000	352
Heterogeneous nuclear ribonucleoprotein U	HNRNPU	1	ISK(1)EVLAGR	ISK(87)EVLAGR	3	3	33006000	4604800	2674300	21998000	436
Heterogeneous nuclear ribonucleoprotein U	HNRNPU	1	K(1)AVVVCPK	K(100)AVVVCPK(-100)	1	2	5443000	2061800	905540	0	602
Heterogeneous nuclear ribonucleoprotein U	HNRNPU	1	K(1)MCLFAGFQR	K(100)MCLFAGFQR	1	3	952790	0	952790	0	592
Heterogeneous nuclear ribonucleoprotein U	HNRNPU	1	QMADTGK(1)LNTLLQR	QMADTGK(81)LNTLLQR	7	2	42447000	14123000	4185800	1463800	551
Heterogeneous nuclear ribonucleoprotein U	HNRNPU	1	TTWVTK(1)HAAENPGK	TTWVTK(110)HAAENPGK(-110)	6	2	100000000	46407000	22419000	8766000	516
Heterogeneous nuclear ribonucleoprotein U	HNRNPU	1	VTEK(1)IPVR	VTEK(130)IPVR	4	2	6485700	4005800	2479800	0	343
Transcription elongation factor A protein 1	TCEA1	1	NLTK(1)EAIR	NLTK(99)EAIR	4	2	10657000	4204400	802150	0	58
Cyclin-T1	CCNT1	1	FGVDPDK(1)ELSYR	FGVDPDK(96)ELSYR	7	2	17995000	8586700	2741800	0	33
Squalene synthase	FDFT1	1	IPDSDPSSSK(1)TR	IPDSDPSSSK(84)TR	10	3	338080	0	338080	0	351
Ataxin-10	ATXN10	1	ITSDEPLTK(1)DDIPVFLR	ITSDEPLTK(110)DDIPVFLR	9	2	112700000	0	39613000	52599000	14
Cationic amino acid transporter 2	SLC7A2	1	NLSSPFIFHEK(1)TSEF	NLSSPFIFHEK(99)TSEF	11	2	28018000	6720800	3622000	12886000	679
Cationic amino acid transporter 2	SLC7A2	1	VTSK(1)SESQVTMLQR	VTSK(160)SESQVTMLQR	4	2	3703500	0	0	1950000	486
6-phosphofructo-2-kinase/fructose-2,6-bisphosphatase 3;6-phosphofructo-2-kinase;Fructose-2,6-bisphosphatase	PFKFB3	1	FVEEQNLK(1)DLR	FVEEQNLK(80)DLR	8	3	2448600	1444800	0	1003800	292
6-phosphofructo-2-kinase/fructose-2,6-bisphosphatase 3;6-phosphofructo-2-kinase;Fructose-2,6-bisphosphatase	PFKFB3	1	SYLAK(1)EGGQIAVFDATNTTR	SYLAK(78)EGGQIAVFDATNTTR	5	3	2455600	0	0	2455600	116
6-phosphofructo-2-kinase/fructose-2,6-bisphosphatase 3;6-phosphofructo-2-kinase;Fructose-2,6-bisphosphatase	PFKFB3	1	VWTSQLK(1)STIQTAEALR	VWTSQLK(100)STIQTAEALR	7	2	30455000	0	2008300	18291000	302
Survival motor neuron protein	SMN1;SMN2	1	AYDK(1)AVASFK	AYDK(95)AVASFK(-95)	4	2	18690000	3994800	0	3633900	45
Survival motor neuron protein	SMN1	1	K(1)NTAASLQQWK	K(140)NTAASLQQWK(-140)	1	2	5210900	1330600	0	2392400	83
Survival motor neuron protein	SMN1;SMN2	1	LGPGK(1)PGLK	LGPGK(86)PGLK(-86)	5	2	27992000	4476100	1470200	9026600	209
Stromal interaction molecule 2	STIM2	1	NVAVEK(1)QNLER	NVAVEK(72)QNLER	6	3	3619200	1722100	832550	0	230
Probable ATP-dependent RNA helicase DDX17	DDX17	1	GTAYTFFTPGNLK(1)QAR	GTAYTFFTPGNLK(130)QAR	13	3	8109900	0	2535200	5574700	528
Probable ATP-dependent RNA helicase DDX17;Probable ATP-dependent RNA helicase DDX5	DDX17;DDX5	1	LK(1)STCIYGGAPK	LK(76)STCIYGGAPK(-76)	2	2	5554400	2472200	0	2245500	197
Probable ATP-dependent RNA helicase DDX17;Probable ATP-dependent RNA helicase DDX5	DDX17;DDX5	1	STCIYGGAPK(1)GPQIR	STCIYGGAPK(93)GPQIR	10	3	13304000	4777900	3290900	3871000	207
Probable ATP-dependent RNA helicase DDX17;Probable ATP-dependent RNA helicase DDX5	DDX17;DDX5	1	QTLMWSATWPK(1)EVR	QTLMWSATWPK(69)EVR	11	3	3539400	3539400	0	0	284
Probable ATP-dependent RNA helicase DDX17	DDX17	1	SGK(1)APILIATDVASR	SGK(62)APILIATDVASR	3	3	1180800	1180800	0	0	468
F-box only protein 2	FBXO2	1	FEHGGQDSVYWK(1)GWFGAR	FEHGGQDSVYWK(52)GWFGAR	12	4	10885000	10885000	0	0	252
F-box only protein 2	FBXO2	1	K(1)YFASSFEWCR	K(130)YFASSFEWCR	1	3	1677500	1677500	0	0	139
Palmitoyl-protein thioesterase 1	PPT1	1	SGQAK(1)ETIPLQETSLYTQDR	SGQAK(82)ETIPLQETSLYTQDR	5	3	8136600	4521900	1151900	2462700	34
D-3-phosphoglycerate dehydrogenase	PHGDH	1	ALVDHENVISCPHLGASTK(1)EAQSR	ALVDHENVISCPHLGASTK(78)EAQSR	19	4	7301900	6064500	0	0	289
D-3-phosphoglycerate dehydrogenase	PHGDH	1	EASK(1)QADVNLVNAK	EASK(120)QADVNLVNAK(-120)	4	3	40304000	12785000	8327000	5642200	384
D-3-phosphoglycerate dehydrogenase	PHGDH	1	K(1)ILQDGGLQVVEK	K(270)ILQDGGLQVVEK(-270)	1	3	21864000	5809900	2915600	2372700	21
D-3-phosphoglycerate dehydrogenase	PHGDH	1	SATK(1)VTADVINAAEK	SATK(170)VTADVINAAEK(-170)	4	3	29475000	11621000	2258800	4298800	58
D-3-phosphoglycerate dehydrogenase	PHGDH	1	VTADVINAAEK(1)LQVVGR	VTADVINAAEK(130)LQVVGR	11	3	20394000	8379400	6384400	2479500	69
Histidine--tRNA ligase, cytoplasmic;Probable histidine--tRNA ligase, mitochondrial	HARS;HARS2	1	LSQNK(1)QALEGLGDLK	LSQNK(100)QALEGLGDLK(-100)	5	3	3724700	2520000	1204700	0	183
Sorting nexin-27	SNX27	1	K(1)LAPNEFPHK	K(100)LAPNEFPHK(-100)	1	3	2220300	1118500	1101800	0	106
Ataxin-3	ATXN3	1	EAYFEK(1)QQQK	EAYFEK(120)QQQK(-120)	6	2	15230000	3631000	993120	5032400	291
Ataxin-3	ATXN3	1	LIGEELAQLK(1)EQR	LIGEELAQLK(180)EQR	10	2	419080000	67795000	33898000	138650000	200
Ataxin-3	ATXN3	1	VQQMHRPK(1)LIGEELAQLK	VQQMHRPK(100)LIGEELAQLK(-100)	8	4	67130000	6092200	1572400	6264900	190
Ataxin-3	ATXN3	1	SFICNYK(1)EHWFTVR	SFICNYK(59)EHWFTVR	7	4	145110000	14399000	9990200	71218000	117
Ataxin-3	ATXN3	1	VHK(1)TDLER	VHK(110)TDLER	3	2	61802000	16234000	7609600	28031000	206
Glutathione synthetase	GSS	1	QVLK(1)EGIAQTVFLGLNR	QVLK(86)EGIAQTVFLGLNR	4	3	20298000	13560000	6737800	0	112
Glutathione synthetase	GSS	1	SADGSPALK(1)QIEINTISASFGGLASR	SADGSPALK(47)QIEINTISASFGGLASR	9	3	10253000	0	0	10253000	141
Trifunctional enzyme subunit alpha, mitochondrial;Long-chain enoyl-CoA hydratase;Long chain 3-hydroxyacyl-CoA dehydrogenase	HADHA	1	TSK(1)DTSASAVAVGLK	TSK(84)DTSASAVAVGLK(-84)	3	2	3872900	1764600	965130	0	484
SWI/SNF-related matrix-associated actin-dependent regulator of chromatin subfamily E member 1	SMARCE1	1	FLESTDSFNNELK(1)R	FLESTDSFNNELK(130)R	13	2	13395000	2601400	0	3763200	253
Interferon gamma receptor 1	IFNGR1	1	SIILPK(1)SLISVVR	SIILPK(100)SLISVVR	6	2	47461000	0	0	31128000	244
Catenin beta-1	CTNNB1	1	LAEPSQMLK(1)HAVVNLINYQDDAELATR	LAEPSQMLK(64)HAVVNLINYQDDAELATR	9	4	20904000	0	0	11890000	133
Catenin beta-1	CTNNB1	1	LLHPPSHWPLIK(1)ATVGLIR	LLHPPSHWPLIK(99)ATVGLIR	12	3	22575000	7383500	2963900	0	508
Thiamine transporter 1	SLC19A2	1	K(1)LEDPQSSSQVTTS	K(99)LEDPQSSSQVTTS	1	2	4999100	2581300	2417800	0	451
DNA-directed RNA polymerases I and III subunit RPAC1	POLR1C	1	DSSDPNELYVNHK(1)VYTR	DSSDPNELYVNHK(62)VYTR	13	4	16563000	6192900	3765400	0	112
DNA-directed RNA polymerases I and III subunit RPAC1	POLR1C	1	NPHAAK(1)DSSDPNELYVNHK	NPHAAK(110)DSSDPNELYVNHK(-110)	6	3	10786000	3356400	2157200	1511600	99
Protein diaphanous homolog 1	DIAPH1	1	LYK(1)PEVQLR	LYK(91)PEVQLR	3	2	9050000	2701900	0	4516900	774
Protein diaphanous homolog 1	DIAPH1	1	VQLNVFDEQGEEDSYDLK(1)GR	VQLNVFDEQGEEDSYDLK(82)GR	18	3	0	0	0	0	377
Radixin	RDX	1	AK(1)FFPEDVSEELIQEITQR	AK(110)FFPEDVSEELIQEITQR	2	3	4918200	0	0	4918200	83
Radixin;Ezrin	RDX;EZR	1	ENPLQFK(1)FR	ENPLQFK(130)FR	7	3	1306600000	45315000	23364000	28862000	79
Radixin;Ezrin;Moesin	RDX;EZR;MSN	1	K(1)APDFVFYAPR	K(170)APDFVFYAPR	1	3	177070000	33216000	19995000	55618000	263
Radixin	RDX	1	LTPK(1)IGFPWSEIR	LTPK(87)IGFPWSEIR	4	2	328880000	105960000	52617000	93197000	237
Radixin;Ezrin	RDX;EZR	1	K(1)ENPLQFK	K(120)ENPLQFK(-120)	1	2	214850000	59802000	38042000	30445000	72
Radixin;Ezrin;Moesin	RDX;EZR;MSN	1	K(1)FVIKPIDK	K(75)FVIK(-75)PIDK(-79)	1	3	21792000	14068000	7723900	0	254
Radixin	RDX	1	K(1)QLQALSSELAQAR	K(110)QLQALSSELAQAR	1	3	155120000	41634000	41483000	0	526
Radixin	RDX	1	LK(1)QIEEQTIK	LK(170)QIEEQTIK(-170)	2	2	16378000	1599600	3242000	4072700	352
Radixin;Ezrin	RDX;EZR	1	PK(1)PINVR	PK(98)PINVR	2	2	122680000	31903000	27798000	33926000	3
Radixin;Ezrin;Moesin	RDX;EZR;MSN	1	RK(1)PDTIEVQQMK	RK(110)PDTIEVQQMK(-110)	2	3	4120100	2341200	1778900	0	296
Radixin	RDX	1	VLEQHK(1)LTK	VLEQHK(85)LTK(-85)	6	2	140170000	42369000	35151000	25334000	162
Putative Polycomb group protein ASXL1	ASXH1;ASXL1	1	KVEQWK(1)EK	K(-160)VEQWK(80)EK(-80)	6	2	65707000	14987000	19389000	22153000	351
Tropomyosin alpha-4 chain	TPM4	1	AGLNSLEAVK(1)R	AGLNSLEAVK(100)R	10	2	4550400	3610500	939880	0	11
Tropomyosin alpha-4 chain	TPM4	1	K(1)IQALQQQADEAEDR	K(98)IQALQQQADEAEDR	1	3	1006900	1006900	0	0	13
Probable cation-transporting ATPase 13A3	ATP13A3	1	ISK(1)YSQTESQQIR	ISK(96)YSQTESQQIR	3	2	19599000	6161400	2854600	5949400	36
Uridine-cytidine kinase 2	UCK2	1	ALK(1)GQFNFDHPDAFDNELILK	ALK(91)GQFNFDHPDAFDNELILK(-91)	3	3	736060000	113340000	70095000	92605000	57
Uridine-cytidine kinase 2	UCK2	1	EITEGK(1)TVQIPVYDFVSHSR	EITEGK(74)TVQIPVYDFVSHSR	6	3	2695100	0	2695100	0	84
Uridine-cytidine kinase 2;Uridine-cytidine kinase 1	UCK2;UCK1	1	K(1)YADVIIPR	K(140)YADVIIPR	1	3	25793000	3467500	2625800	9341200	181
Uridine-cytidine kinase 2	UCK2	1	TLK(1)EITEGK	TLK(90)EITEGK(-90)	3	2	1562300	1562300	0	0	78
Actin, cytoplasmic 1;Actin, cytoplasmic 1, N-terminally processed	ACTB	1	DDDIAALVVDNGSGMCK(1)AGFAGDDAPR	DDDIAALVVDNGSGMCK(66)AGFAGDDAPR	17	3	18521000	18521000	0	0	18
Actin, cytoplasmic 1;Actin, cytoplasmic 1, N-terminally processed;Actin, gamma-enteric smooth muscle;Beta-actin-like protein 2;Actin, cytoplasmic 2;Actin, cytoplasmic 2, N-terminally processed;Actin, alpha skeletal muscle;Actin, alpha cardiac muscle 1;Actin, aortic smooth muscle	ACTB;ACTG2;ACTBL2;ACTG1;ACTA1;ACTC1;ACTA2	1	DLTDYLMK(1)ILTER	DLTDYLMK(130)ILTER	8	3	463450000	54694000	37506000	32823000	191
Actin, cytoplasmic 1;Actin, cytoplasmic 1, N-terminally processed;Actin, cytoplasmic 2;Actin, cytoplasmic 2, N-terminally processed;Actin, alpha skeletal muscle;Actin, alpha cardiac muscle 1;Actin, gamma-enteric smooth muscle;Actin, aortic smooth muscle	ACTB;ACTG1;ACTA1;ACTC1;ACTG2;ACTA2	1	HQGVMVGMGQK(1)DSYVGDEAQSK(1)R	HQGVMVGMGQK(79)DSYVGDEAQSK(79)R	22	4	676570000	288760000	135570000	45919000	61
Actin, cytoplasmic 1;Actin, cytoplasmic 1, N-terminally processed;Actin, gamma-enteric smooth muscle;POTE ankyrin domain family member I;POTE ankyrin domain family member J;Putative beta-actin-like protein 3;Putative beta-actin-like protein 3, N-terminally processed;Actin, cytoplasmic 2;Actin, cytoplasmic 2, N-terminally processed;POTE ankyrin domain family member E;POTE ankyrin domain family mem…	ACTB;ACTG2;POTEI;POTEJ;POTEKP;ACTG1;POTEE;POTEF	1	EK(1)LCYVALDFEQEMATAASSSSLEK	EK(140)LCYVALDFEQEMATAASSSSLEK(-140)	2	3	115660000	99900000	0	15755000	215
Actin, cytoplasmic 1;Actin, cytoplasmic 1, N-terminally processed;Actin, cytoplasmic 2;Actin, cytoplasmic 2, N-terminally processed;Actin, alpha skeletal muscle;Actin, alpha cardiac muscle 1;Actin, gamma-enteric smooth muscle;Actin, aortic smooth muscle	ACTB;ACTG1;ACTA1;ACTC1;ACTG2;ACTA2	1	HQGVMVGMGQK(1)DSYVGDEAQSK(1)R	HQGVMVGMGQK(79)DSYVGDEAQSK(79)R	11	4	395010000	47894000	21553000	7100900	50
Actin, cytoplasmic 1;Actin, cytoplasmic 1, N-terminally processed;Actin, cytoplasmic 2;Actin, cytoplasmic 2, N-terminally processed	ACTB;ACTG1	1	K(1)DLYANTVLSGGTTMYPGIADR	K(170)DLYANTVLSGGTTMYPGIADR	1	2	2468000000	287000000	180490000	68045000	291
Actin, cytoplasmic 1;Actin, cytoplasmic 1, N-terminally processed;Actin, cytoplasmic 2;Actin, cytoplasmic 2, N-terminally processed	ACTB;ACTG1	1	VAPEEHPVLLTEAPLNPK(1)ANR	VAPEEHPVLLTEAPLNPK(100)ANR	18	3	2.1223e+09	589100000	429370000	143690000	113
Ribose-phosphate pyrophosphokinase 1;Ribose-phosphate pyrophosphokinase 2	PRPS1;PRPS2	1	MVLVGDVK(1)DR	MVLVGDVK(100)DR	8	3	1547000	0	0	1547000	8
Tripeptidyl-peptidase 1	TPP1	1	VNTELMK(1)AAAR	VNTELMK(130)AAAR	7	3	15455000	4309000	0	5063700	43
40S ribosomal protein S14	RPS14	1	ELGITALHIK(1)LR	ELGITALHIK(80)LR	10	3	4168400	0	0	4168400	96
40S ribosomal protein S14	RPS14	1	TK(1)TPGPGAQSALR	TK(130)TPGPGAQSALR	2	3	16755000	8653700	8101600	0	106
40S ribosomal protein S14	RPS14	1	VK(1)ADRDESSPYAAMLAAQDVAQR	VK(85)ADRDESSPYAAMLAAQDVAQR	2	3	21021000	4998800	4705900	2849500	63
40S ribosomal protein S24	RPS24	1	ATVPK(1)TEIR	ATVPK(94)TEIR	5	2	20284000	0	0	13628000	37
E3 ubiquitin-protein ligase RBBP6	RBBP6	1	NIGSNYPEK(1)LSAR	NIGSNYPEK(110)LSAR	9	3	15257000	15257000	0	0	768
E3 ubiquitin-protein ligase RBBP6	RBBP6	1	YYK(1)GYAAGAQPR	YYK(86)GYAAGAQPR	3	2	3347200	3347200	0	0	710
ATP-dependent 6-phosphofructokinase, muscle type	PFKM	1	AAYNLVK(1)R	AAYNLVK(91)R	7	2	4576700	4576700	0	0	107
ATP-dependent 6-phosphofructokinase, muscle type;ATP-dependent 6-phosphofructokinase, platelet type	PFKM;PFKP	1	IPK(1)EQWWLK	IPK(79)EQWWLK(-79)	3	3	2094600	2094600	0	0	747
Deoxynucleoside triphosphate triphosphohydrolase SAMHD1	SAMHD1	1	DK(1)EVGNLYDMFHTR	DK(110)EVGNLYDMFHTR	2	3	11683000	11683000	0	0	354
Deoxynucleoside triphosphate triphosphohydrolase SAMHD1	SAMHD1	1	EILK(1)QIEYR	EILK(100)QIEYR	4	3	6528400	3387800	1870400	0	446
Deoxynucleoside triphosphate triphosphohydrolase SAMHD1	SAMHD1	1	RGGFEEPVLLK(1)NIR	RGGFEEPVLLK(150)NIR	11	3	18229000	9618500	3114000	5496600	66
Deoxynucleoside triphosphate triphosphohydrolase SAMHD1	SAMHD1	1	ITK(1)NQVSQLLPEK	ITK(75)NQVSQLLPEK(-75)	3	2	5716900	2126600	1578400	0	534
Deoxynucleoside triphosphate triphosphohydrolase SAMHD1	SAMHD1	1	K(1)LLSYIQR	K(91)LLSYIQR	1	3	1640300	990000	0	650280	99
Deoxynucleoside triphosphate triphosphohydrolase SAMHD1	SAMHD1	1	NPIDHVSFYCK(1)TAPNR	NPIDHVSFYCK(74)TAPNR	11	3	880800	880800	0	0	523
Deoxynucleoside triphosphate triphosphohydrolase SAMHD1	SAMHD1	1	SFLYEIVSNK(1)R	SFLYEIVSNK(130)R	10	2	9675200	5987400	3687900	0	304
Deoxynucleoside triphosphate triphosphohydrolase SAMHD1	SAMHD1	1	YIK(1)QLGGGYYVFPGASHNR	YIK(97)QLGGGYYVFPGASHNR	3	4	13669000	5518400	2658400	0	148
Rho GTPase-activating protein 26	ARHGAP26	1	TITSALK(1)TYLR	TITSALK(78)TYLR	7	2	37225000	10853000	8188700	5325700	155
Vacuolar protein sorting-associated protein 45	VPS45	1	DAVAITK(1)QFLK	DAVAITK(70)QFLK(-70)	7	2	23719000	6823300	4950900	11945000	414
Vacuolar protein sorting-associated protein 45	VPS45	1	VPGISK(1)DLR	VPGISK(91)DLR	6	3	1915000	0	0	1915000	221
		1	SEETVSESQFSLK(1)TAALR	SEETVSESQFSLK(140)TAALR	13	2	2363400	2363400	0	0	14
	OPA1	1	AAGQYSTSYAQQK(1)R	AAGQYSTSYAQQK(110)R	13	3	0	0	0	0	261
Epidermal growth factor receptor kinase substrate 8	EPS8	1	GSHLDQGEAAVAFK(1)PTSNR	GSHLDQGEAAVAFK(47)PTSNR	14	3	7483400	0	2938000	4545500	531
Epidermal growth factor receptor kinase substrate 8	EPS8	1	VAAWSAWAADQGDFEK(1)PR	VAAWSAWAADQGDFEK(100)PR	16	3	34189000	12622000	7725700	13841000	265
Cyclin-H	CCNH	1	K(1)TADDFLNR	K(94)TADDFLNR	1	3	556120	0	556120	0	115
Ribosomal protein L15;60S ribosomal protein L15	RPL15	1	AK(1)QGYVIYR	AK(61)QGYVIYR	2	3	4040000	1810800	1176000	1053200	56
Ribosomal protein L15;60S ribosomal protein L15	RPL15	1	FFEVILIDPFHK(1)AIR	FFEVILIDPFHK(87)AIR	12	3	96417000	33131000	14649000	25543000	140
Ribosomal protein L15;60S ribosomal protein L15	RPL15	1	GATYGK(1)PVHHGVNQLK	GATYGK(110)PVHHGVNQLK(-110)	6	3	95505000	20872000	12519000	12038000	83
Acetyl-coenzyme A transporter 1	SLC33A1	1	K(1)LQDEGSSSWK	K(110)LQDEGSSSWK(-110)	1	2	3031200	1068800	952370	0	170
Protein transport protein Sec23B	SEC23B	1	IMLFTGGPPTQGPGMVVGDELK(1)IPIR	IMLFTGGPPTQGPGMVVGDELK(53)IPIR	22	3	17575000	0	0	8098500	309
Protein transport protein Sec23B	SEC23B	1	SWHDIEK(1)DNAR	SWHDIEK(93)DNAR	7	3	8010600	3509700	0	4500900	320
Protein Wiz	WIZ	1	FVGNIYTLK(1)CR	FVGNIYTLK(130)CR	9	2	53808000	16483000	0	16928000	778
	ARHGEF7	1	SLVDTVYALK(1)DEVQELR	SLVDTVYALK(75)DEVQELR	10	2	8509000	0	0	8509000	598
Parafibromin	CDC73	1	LEGHK(1)EGIVQTEQIR	LEGHK(130)EGIVQTEQIR	5	3	4340700	0	1622200	2718400	161
Parafibromin	CDC73	1	NFSK(1)NIFAILQSVK	NFSK(75)NIFAILQSVK(-75)	4	3	3335600	0	0	3335600	247
Parafibromin	CDC73	1	STIK(1)TDLDDDITALK	STIK(81)TDLDDDITALK(-81)	4	2	5732600	2711300	1249100	1772200	198
Parafibromin	CDC73	1	TDLDDDITALK(1)QR	TDLDDDITALK(180)QR	11	3	22039000	4809700	3171700	3143100	209
Elongation factor 1-alpha 2;Putative elongation factor 1-alpha-like 3;Elongation factor 1-alpha 1;Elongation factor 1-alpha	EEF1A2;EEF1A1P5;EEF1A1	1	EHALLAYTLGVK(1)QLIVGVNK	EHALLAYTLGVK(81)QLIVGVNK(-81)	12	4	341740000	135190000	61297000	36284000	146
Elongation factor 1-alpha 2;Putative elongation factor 1-alpha-like 3;Elongation factor 1-alpha 1;Elongation factor 1-alpha	EEF1A2;EEF1A1P5;EEF1A1	1	FEK(1)EAAEMGK	FEK(130)EAAEMGK(-130)	3	2	132380000	5013100	3139500	2261200	44
Elongation factor 1-alpha 2;Putative elongation factor 1-alpha-like 3;Elongation factor 1-alpha 1	EEF1A2;EEF1A1P5;EEF1A1	1	LPLQDVYK(1)IGGIGTVPVGR	LPLQDVYK(110)IGGIGTVPVGR	8	2	533830000	76803000	36709000	42189000	255
Elongation factor 1-alpha 2;Putative elongation factor 1-alpha-like 3;Elongation factor 1-alpha 1;Elongation factor 1-alpha	EEF1A2;EEF1A1P5;EEF1A1	1	THINIVVIGHVDSGK(1)STTTGHLIYK	THINIVVIGHVDSGK(89)STTTGHLIYK(-89)	15	4	83188000	16679000	10463000	3684700	20
Elongation factor 1-alpha 2;Putative elongation factor 1-alpha-like 3;Elongation factor 1-alpha 1;Elongation factor 1-alpha	EEF1A2;EEF1A1P5;EEF1A1	1	TIEK(1)FEK	TIEK(79)FEK(-79)	4	2	104960000	21899000	13831000	6361700	41
Epithelial splicing regulatory protein 1	ESRP1	1	IAGGTSNEVAQFLSK(1)ENQVIVR	IAGGTSNEVAQFLSK(68)ENQVIVR	15	3	58794000	58794000	0	0	322
Epithelial splicing regulatory protein 1	ESRP1	1	FFK(1)GLNIAK	FFK(74)GLNIAK(-74)	3	2	16762000	10062000	2421400	0	246
Epithelial splicing regulatory protein 1	ESRP1	1	GLNIAK(1)GGAALCLNAQGR	GLNIAK(64)GGAALCLNAQGR	6	3	6632100	6632100	0	0	252
Glucose-6-phosphate isomerase	GPI	1	DPQFQK(1)LQQWYR	DPQFQK(110)LQQWYR	6	2	30549000	10117000	5579600	6048500	12
Glucose-6-phosphate isomerase	GPI	1	DPSAVAK(1)HFVALSTNTTK	DPSAVAK(66)HFVALSTNTTK(-66)	7	3	11869000	7183500	4685400	0	241
Glucose-6-phosphate isomerase	GPI	1	ELQAAGK(1)SPEDLER	ELQAAGK(95)SPEDLER	7	2	6045400	1969400	1437700	0	454
Glucose-6-phosphate isomerase	GPI	1	MLVDLAK(1)SR	MLVDLAK(100)SR	7	2	6123600	2979400	568930	0	73
C-1-tetrahydrofolate synthase, cytoplasmic;Methylenetetrahydrofolate dehydrogenase;Methenyltetrahydrofolate cyclohydrolase;Formyltetrahydrofolate synthetase;C-1-tetrahydrofolate synthase, cytoplasmic, N-terminally processed	MTHFD1	1	LPVEDK(1)IR	LPVEDK(60)IR	6	3	6009200	3713500	2295800	0	825
C-1-tetrahydrofolate synthase, cytoplasmic;Methylenetetrahydrofolate dehydrogenase;Methenyltetrahydrofolate cyclohydrolase;Formyltetrahydrofolate synthetase;C-1-tetrahydrofolate synthase, cytoplasmic, N-terminally processed	MTHFD1	1	AK(1)VLLSALER	AK(140)VLLSALER	2	3	18693000	4748800	1535700	0	354
C-1-tetrahydrofolate synthase, cytoplasmic;Methylenetetrahydrofolate dehydrogenase;Methenyltetrahydrofolate cyclohydrolase;Formyltetrahydrofolate synthetase;C-1-tetrahydrofolate synthase, cytoplasmic, N-terminally processed	MTHFD1	1	HRPDGK(1)YVVVTGITPTPLGEGK	HRPDGK(110)YVVVTGITPTPLGEGK(-110)	6	3	22269000	10267000	3933600	0	370
C-1-tetrahydrofolate synthase, cytoplasmic;Methylenetetrahydrofolate dehydrogenase;Methenyltetrahydrofolate cyclohydrolase;Formyltetrahydrofolate synthetase;C-1-tetrahydrofolate synthase, cytoplasmic, N-terminally processed	MTHFD1	1	IFHELTQTDK(1)ALFNR	IFHELTQTDK(67)ALFNR	10	3	10270000	9216500	0	1053300	473
C-1-tetrahydrofolate synthase, cytoplasmic;Methylenetetrahydrofolate dehydrogenase;Methenyltetrahydrofolate cyclohydrolase;Formyltetrahydrofolate synthetase;C-1-tetrahydrofolate synthase, cytoplasmic, N-terminally processed	MTHFD1	1	ITIGQAPTEK(1)GHTR	ITIGQAPTEK(55)GHTR	10	3	26619000	8833100	3510100	2897000	553
C-1-tetrahydrofolate synthase, cytoplasmic;Methylenetetrahydrofolate dehydrogenase;Methenyltetrahydrofolate cyclohydrolase;Formyltetrahydrofolate synthetase;C-1-tetrahydrofolate synthase, cytoplasmic, N-terminally processed	MTHFD1	1	K(1)ITIGQAPTEK	K(140)ITIGQAPTEK(-140)	1	3	13241000	3225700	2061900	1162300	543
C-1-tetrahydrofolate synthase, cytoplasmic;Methylenetetrahydrofolate dehydrogenase;Methenyltetrahydrofolate cyclohydrolase;Formyltetrahydrofolate synthetase;C-1-tetrahydrofolate synthase, cytoplasmic, N-terminally processed	MTHFD1	1	VVGDVAYDEAK(1)ER	VVGDVAYDEAK(110)ER	11	2	922200	0	922200	0	262
C-1-tetrahydrofolate synthase, cytoplasmic;Methylenetetrahydrofolate dehydrogenase;Methenyltetrahydrofolate cyclohydrolase;Formyltetrahydrofolate synthetase;C-1-tetrahydrofolate synthase, cytoplasmic, N-terminally processed	MTHFD1	1	LGIEK(1)TDPTTLTDEEINR	LGIEK(89)TDPTTLTDEEINR	5	2	31114000	13029000	8831100	0	504
C-1-tetrahydrofolate synthase, cytoplasmic;Methylenetetrahydrofolate dehydrogenase;Methenyltetrahydrofolate cyclohydrolase;Formyltetrahydrofolate synthetase;C-1-tetrahydrofolate synthase, cytoplasmic, N-terminally processed	MTHFD1	1	LGK(1)MVVASSK	LGK(78)MVVASSK(-78)	3	2	11566000	4592500	0	1739800	588
C-1-tetrahydrofolate synthase, cytoplasmic;Methylenetetrahydrofolate dehydrogenase;Methenyltetrahydrofolate cyclohydrolase;Formyltetrahydrofolate synthetase;C-1-tetrahydrofolate synthase, cytoplasmic, N-terminally processed	MTHFD1	1	NQVTQLK(1)EQVPGFTPR	NQVTQLK(74)EQVPGFTPR	7	3	2312400	2312400	0	0	28
CTP synthase 1;CTP synthase	CTPS1	1	LEIK(1)YIDSADLEPITSQEEPVR	LEIK(76)YIDSADLEPITSQEEPVR	4	3	17568000	10758000	6810000	0	335
CTP synthase 1	CTPS1	1	IYQYVINK(1)ER	IYQYVINK(110)ER	8	2	18913000	5937900	5693700	0	100
CTP synthase 1;CTP synthase	CTPS1	1	GTEGK(1)IQAIAWAR	GTEGK(150)IQAIAWAR	5	3	6466500	3985700	2480800	0	381
CTP synthase 1;CTP synthase	CTPS1	1	K(1)CLEEQGLK	K(87)CLEEQGLK(-87)	1	3	589240	0	589240	0	490
CTP synthase 1;CTP synthase	CTPS1	1	K(1)LYGDADYLEER	K(150)LYGDADYLEER	1	3	6616900	1771800	1835500	0	466
CTP synthase 1;CTP synthase	CTPS1	1	LSHYLQK(1)GCR	LSHYLQK(87)GCR	7	3	3448600	2488900	959670	0	557
CTP synthase 1	CTPS1	1	LTK(1)DNNLTTGK	LTK(94)DNNLTTGK(-94)	3	2	4551600	1421500	1082500	0	84
CTP synthase 1;CTP synthase	CTPS1	1	TLFQTK(1)NSVMR	TLFQTK(170)NSVMR	6	2	3869000	3869000	0	0	460
CTP synthase 1;CTP synthase	CTPS1	1	YTK(1)FSDSYASVIK	YTK(110)FSDSYASVIK(-110)	3	2	12667000	4229300	2396400	0	309
Histone deacetylase 8	HDAC8	1	FSPGFFPGTGDVSDVGLGK(1)GR	FSPGFFPGTGDVSDVGLGK(65)GR	19	3	1811200	0	1811200	0	46
Phosphatidylinositide phosphatase SAC2	INPP5F	1	AVSPFAK(1)IR	AVSPFAK(68)IR	7	3	1767700	1085300	682420	0	977
Inosine-5'-monophosphate dehydrogenase;Inosine-5'-monophosphate dehydrogenase 1	IMPDH1	1	IELVVAPAGVTLK(1)EANEILQR	IELVVAPAGVTLK(74)EANEILQR	13	3	19819000	8559300	0	11260000	158
Double-stranded RNA-specific adenosine deaminase	ADAR	1	LLSK(1)EGPAHEPK	LLSK(84)EGPAHEPK(-84)	4	3	12335000	4207400	1699700	1484600	614
Double-stranded RNA-specific adenosine deaminase	ADAR	1	VLIGENEK(1)AER	VLIGENEK(110)AER	8	3	9011000	3715200	1222500	1567900	756
Double-stranded RNA-specific adenosine deaminase	ADAR	1	VSIYDSK(1)R	VSIYDSK(110)R	7	2	2172800	0	804810	1368000	1047
Probable lysosomal cobalamin transporter	LMBRD1	1	ALK(1)QFEER	ALK(82)QFEER	3	3	21421000	4411700	3407400	4184400	197
TBC1 domain family member 4	TBC1D4	1	HASAPSHVQPSDSEK(1)NR	HASAPSHVQPSDSEK(100)NR	15	4	1803600	1315300	488300	0	172
Heme-binding protein 1	HEBP1	1	FATVEVTDK(1)PVDEALR	FATVEVTDK(110)PVDEALR	9	3	2626800	2626800	0	0	49
Treacle protein	TCOF1	1	KTNTTASAK(1)VAPVR	K(-76)TNTTASAK(76)VAPVR	9	3	1956300	0	0	1956300	655
Insulin-degrading enzyme	IDE	1	IVPIK(1)DIR	IVPIK(76)DIR	5	3	60097000	30736000	17699000	11661000	308
Nucleolar protein 9	NOP9	1	NVALTTFLK(1)R	NVALTTFLK(79)R	9	2	1370000	1370000	0	0	439
Ankyrin repeat and SAM domain-containing protein 1A	ANKS1A	1	NNK(1)FETPLDLAALYGR	NNK(91)FETPLDLAALYGR	3	3	0	0	0	0	202
Leucine-rich repeat-containing protein 57	LRRC57	1	HLDVMDLSK(1)NQIR	HLDVMDLSK(110)NQIR	9	3	3654300	1505300	0	2149000	140
Coatomer subunit alpha;Xenin;Proxenin	COPA	1	DADSITLFDVQQK(1)R	DADSITLFDVQQK(130)R	13	2	2639000	1513700	1125400	0	480
Coatomer subunit alpha;Xenin;Proxenin	COPA	1	FK(1)LALINR	FK(62)LALINR	2	3	4002400	1005700	552230	0	600
Coatomer subunit alpha;Xenin;Proxenin	COPA	1	GFFEGTIASK(1)GK	GFFEGTIASK(66)GK(-66)	10	2	34916000	3673300	3294700	12411000	825
Coatomer subunit alpha;Xenin;Proxenin	COPA	1	GIDFHK(1)QQPLFVSGGDDYK	GIDFHK(96)QQPLFVSGGDDYK(-96)	6	3	9935300	4416700	2232300	3286400	61
Coatomer subunit alpha;Xenin;Proxenin	COPA	1	K(1)YDEVLHMVR	K(88)YDEVLHMVR	1	3	2462100	2462100	0	0	607
Coatomer subunit alpha;Xenin;Proxenin	COPA	1	MNESK(1)AWEVDTCR	MNESK(79)AWEVDTCR	5	3	432110	0	432110	0	238
MFS-type transporter SLC18B1	SLC18B1	1	SK(1)SQNILSTEEER	SK(66)SQNILSTEEER	2	3	733250	0	733250	0	364
DNA replication licensing factor MCM4	MCM4	1	ALADDDFLTVTGK(1)TVR	ALADDDFLTVTGK(100)TVR	13	2	12696000	3989600	2096700	2650200	808
DNA replication licensing factor MCM4	MCM4	1	EALK(1)QSATDPR	EALK(140)QSATDPR	4	2	1268600	1268600	0	0	720
DNA replication licensing factor MCM4	MCM4	1	TPALK(1)YQQLFEDIR	TPALK(93)YQQLFEDIR	5	3	54570000	8741300	6805700	9601300	769
DNA replication licensing factor MCM4	MCM4	1	GQYTSGK(1)GSSAVGLTAYVMKDPETR	GQYTSGK(64)GSSAVGLTAYVMK(-64)DPETR	7	3	9671200	3501400	1415500	4754300	486
DNA replication licensing factor MCM4	MCM4	1	K(1)TTIENIQLPHTLLSR	K(110)TTIENIQLPHTLLSR	1	4	100340000	9671600	6686200	22938000	578
DNA replication licensing factor MCM4	MCM4	1	LSNK(1)VEAIDVEEAKR	LSNK(130)VEAIDVEEAK(-130)R	4	4	24707000	5614500	4869400	2779200	702
DNA replication licensing factor MCM4	MCM4	1	LSNKVEAIDVEEAK(1)R	LSNK(-150)VEAIDVEEAK(150)R	14	3	11547000	3824700	1913100	0	712
DNA replication licensing factor MCM4	MCM4	1	SFDK(1)NLYR	SFDK(130)NLYR	4	2	10572000	2680100	2220300	2156600	170
Beta-1-syntrophin;Alpha-1-syntrophin	SNTB1;SNTA1	1	ENK(1)MPILISK(1)IFK(1)	ENK(73)MPILISK(73)IFK(73)	3	3	10916000	0	10916000	0	134
Beta-1-syntrophin;Alpha-1-syntrophin	SNTB1;SNTA1	1	ENK(1)MPILISK(1)IFK(1)	ENK(73)MPILISK(73)IFK(73)	10	3	10916000	0	10916000	0	141
Beta-1-syntrophin;Alpha-1-syntrophin	SNTB1;SNTA1	1	ENK(1)MPILISK(1)IFK(1)	ENK(73)MPILISK(73)IFK(73)	13	3	10916000	0	10916000	0	144
Nuclear pore complex protein Nup98-Nup96;Nuclear pore complex protein Nup98;Nuclear pore complex protein Nup96	NUP98	1	ALTTPTHYK(1)LTPR	ALTTPTHYK(77)LTPR	9	4	11550000	5592600	2829000	3128000	534
Nuclear pore complex protein Nup98-Nup96;Nuclear pore complex protein Nup98;Nuclear pore complex protein Nup96	NUP98	1	ITNEK(1)GECIVSDFTIGR	ITNEK(140)GECIVSDFTIGR	5	3	9106200	5378900	3727300	0	740
Nuclear pore complex protein Nup98-Nup96;Nuclear pore complex protein Nup98;Nuclear pore complex protein Nup96	NUP98	1	LVLK(1)NLNNSNLFSPVNR	LVLK(63)NLNNSNLFSPVNR	4	3	7914900	4027000	0	0	586
Nuclear pore complex protein Nup98-Nup96;Nuclear pore complex protein Nup98;Nuclear pore complex protein Nup96	NUP98	1	LK(1)PTNPAAQK	LK(85)PTNPAAQK(-85)	2	2	2119200	0	740240	623590	517
Nuclear pore complex protein Nup98-Nup96;Nuclear pore complex protein Nup98;Nuclear pore complex protein Nup96	NUP98	1	LPISASHSSK(1)TR	LPISASHSSK(63)TR	10	3	1805300	0	0	1805300	1023
Nuclear pore complex protein Nup98-Nup96;Nuclear pore complex protein Nup98;Nuclear pore complex protein Nup96	NUP98	1	LPSK(1)ADTSQEICSPR	LPSK(74)ADTSQEICSPR	4	3	2812700	0	0	2812700	1002
Nuclear pore complex protein Nup98-Nup96;Nuclear pore complex protein Nup98;Nuclear pore complex protein Nup96	NUP98	1	NSPVEAVFSYLTGK(1)R	NSPVEAVFSYLTGK(98)R	14	3	65367000	12600000	14617000	14386000	1324
Nuclear pore complex protein Nup98-Nup96;Nuclear pore complex protein Nup98;Nuclear pore complex protein Nup96	NUP98	1	VRPK(1)ALQTTGTAK	VRPK(100)ALQTTGTAK(-100)	4	3	4901500	1797600	1386000	1718000	546
Integral membrane protein 2B;BRI2, membrane form;BRI2 intracellular domain;BRI2C, soluble form;Bri23 peptide	ITM2B	1	VK(1)VTFNSALAQK	VK(180)VTFNSALAQK(-180)	2	2	14282000	4502000	2337300	3383100	3
Integral membrane protein 2B;BRI2, membrane form;BRI2 intracellular domain;BRI2C, soluble form;Bri23 peptide	ITM2B	1	VTFNSALAQK(1)EAK	VTFNSALAQK(83)EAK(-83)	10	2	352470000	52931000	57672000	56861000	13
60S ribosomal protein L29	RPL29	1	DQTK(1)AQAAAPASVPAQAPK	DQTK(83)AQAAAPASVPAQAPK(-83)	4	3	16915000	4601100	2945000	4438800	142
60S ribosomal protein L29	RPL29	1	AQAAAPASVPAQAPK(1)R	AQAAAPASVPAQAPK(130)R	15	2	15157000	4343600	0	6157800	157
60S ribosomal protein L29	RPL29	1	MQANNAK(1)AMSAR	MQANNAK(89)AMSAR	7	2	734100	0	0	734100	71
60S ribosomal protein L29	RPL29	1	YESLK(1)GVDPK	YESLK(64)GVDPK(-64)	5	2	9254700	2037700	1426500	3170000	41
ATP-binding cassette sub-family D member 3	ABCD3	1	AAFSK(1)YLTAR	AAFSK(76)YLTAR	5	3	1880200	1880200	0	0	6
ATP-binding cassette sub-family D member 3	ABCD3	1	EGGWDSVQDWMDVLSGGEK(1)QR	EGGWDSVQDWMDVLSGGEK(84)QR	19	3	2708800	0	2708800	0	576
ATP-binding cassette sub-family D member 3	ABCD3	1	K(1)VGITLFTVSHR	K(88)VGITLFTVSHR	1	3	1540000	795980	744070	0	615
Minor histocompatibility antigen H13	HM13	1	EGTEASASK(1)GLEK	EGTEASASK(88)GLEK(-88)	9	2	3610700	1696600	1019900	894260	413
Minor histocompatibility antigen H13	HM13	1	GK(1)NASDMPETITSR	GK(150)NASDMPETITSR	2	2	133140000	41649000	16217000	8225200	61
Baculoviral IAP repeat-containing protein 6	BIRC6	1	GSSYK(1)LLVEQAK	GSSYK(160)LLVEQAK(-160)	5	2	552840000	104300000	52886000	79790000	2199
Baculoviral IAP repeat-containing protein 6	BIRC6	1	QQQLLK(1)LQQQK	QQQLLK(77)LQQQK(-77)	6	3	1958300	0	1199000	0	1563
Protein RRP5 homolog	PDCD11	1	AFLPLLK(1)AQEYIR	AFLPLLK(62)AQEYIR	7	3	37875000	16840000	10805000	2748100	219
Protein RRP5 homolog	PDCD11	1	AK(1)AIFENTLSTYPK	AK(110)AIFENTLSTYPK(-110)	2	3	7752800	2425600	1726300	0	1782
Protein RRP5 homolog	PDCD11	1	ALK(1)TISFR	ALK(75)TISFR	3	3	2884000	1405400	1478500	0	1648
Protein RRP5 homolog	PDCD11	1	HLPEGK(1)LLTAR	HLPEGK(130)LLTAR	6	3	4961800	0	4961800	0	1375
Protein RRP5 homolog	PDCD11	1	FDSEK(1)LQVGQGVSLTLK	FDSEK(91)LQVGQGVSLTLK(-91)	5	3	0	0	0	0	969
Protein RRP5 homolog	PDCD11	1	LSLNPK(1)NVNR	LSLNPK(82)NVNR	6	2	6783000	2922200	1513400	0	173
Protein RRP5 homolog	PDCD11	1	SEK(1)FQEAGELYNR	SEK(76)FQEAGELYNR	3	2	6806100	1890000	2244400	0	1707
Protein RRP5 homolog	PDCD11	1	TFK(1)YLPISHPR	TFK(55)YLPISHPR	3	4	3849800	2408700	0	0	1102
Protein RRP5 homolog	PDCD11	1	TK(1)DGLEVAVLPHNIR	TK(100)DGLEVAVLPHNIR	2	3	4189300	2657600	1531700	0	648
Protein RRP5 homolog	PDCD11	1	TTEPGVTGLLLAVEGPAAK(1)R	TTEPGVTGLLLAVEGPAAK(74)R	19	3	0	0	0	0	1000
Protein RRP5 homolog	PDCD11	1	VIHLSLAPK(1)R	VIHLSLAPK(70)R	9	3	9477200	2806200	2317900	0	1830
Transforming acidic coiled-coil-containing protein 3	TACC3	1	DLDAVVK(1)ATQEENR	DLDAVVK(100)ATQEENR	7	3	20669000	4943000	0	11321000	645
Poly(A)-specific ribonuclease PARN	PARN	1	SK(1)LIEPFFNK	SK(82)LIEPFFNK(-82)	2	2	1191200	1191200	0	0	235
Myosin phosphatase Rho-interacting protein	MPRIP	1	GWLTK(1)QYEDGQWK	GWLTK(73)QYEDGQWK(-73)	5	2	2674300	1216900	0	1457400	202
Lipopolysaccharide-responsive and beige-like anchor protein;Neurobeachin	LRBA;NBEA	1	PIGALNPK(1)R	PIGALNPK(120)R	8	3	598690000	93486000	82684000	252230000	921
Lipopolysaccharide-responsive and beige-like anchor protein	LRBA	1	LEHALEK(1)AAPLLR	LEHALEK(60)AAPLLR	7	3	3248800	1462400	0	0	459
Transcription factor Sp3	SP3	1	VQVVDEEGDQQHQEGK(1)R	VQVVDEEGDQQHQEGK(62)R	16	3	1908500	0	0	1908500	47
UV excision repair protein RAD23 homolog A	RAD23A	1	TLQQQTFK(1)IR	TLQQQTFK(80)IR	8	2	84793000	29737000	6739000	34019000	16
UV excision repair protein RAD23 homolog A	RAD23A	1	GRDAFPVAGQK(1)LIYAGK	GRDAFPVAGQK(64)LIYAGK(-64)	11	3	128720000	19556000	10236000	30028000	47
UV excision repair protein RAD23 homolog A	RAD23A	1	LIYAGK(1)ILSDDVPIRDYR	LIYAGK(64)ILSDDVPIRDYR	6	4	980560000	98086000	46429000	168910000	53
UV excision repair protein RAD23 homolog A	RAD23A	1	EDK(1)SPSEESAPTTSPESVSGSVPSSGSSGR	EDK(54)SPSEESAPTTSPESVSGSVPSSGSSGR	3	3	93604000	33761000	22032000	37811000	122
UV excision repair protein RAD23 homolog A	RAD23A	1	IDEK(1)NFVVVMVTK	IDEK(180)NFVVVMVTK(-180)	4	3	137580000	25808000	10150000	28266000	69
Signal transducer and activator of transcription 2	STAT2	1	ILDLRAMMEK(1)	ILDLRAMMEK(57)	10	4	576550	0	576550	0	154
DNA mismatch repair protein Msh6	MSH6	1	IHNVGSPLK(1)SQNHPDSR	IHNVGSPLK(62)SQNHPDSR	9	4	1345900	0	1345900	0	734
DNA mismatch repair protein Msh6	MSH6	1	K(1)LANLINAEER	K(91)LANLINAEER	1	2	1149300	1149300	0	0	915
DNA mismatch repair protein Msh6	MSH6	1	LANLPEEVIQK(1)GHR	LANLPEEVIQK(150)GHR	11	4	25870000	5332700	6644100	0	1216
DNA mismatch repair protein Msh6	MSH6	1	SGAIFTK(1)AYQR	SGAIFTK(190)AYQR	7	2	17534000	9239300	1579800	0	629
DNA mismatch repair protein Msh6	MSH6	1	VDTCHTPFGK(1)R	VDTCHTPFGK(75)R	10	3	2919000	2919000	0	0	672
Clustered mitochondria protein homolog	CLUH	1	DLENLK(1)AEVAR	DLENLK(130)AEVAR	6	3	5796900	1977200	0	0	1199
Clustered mitochondria protein homolog	CLUH	1	K(1)NFAVLQK	K(120)NFAVLQK(-120)	1	2	0	0	0	0	236
GTP-binding protein Rit1	RIT1	1	EAVLAMEK(1)K(1)	EAVLAMEK(69)K(69)	8	2	3545800	0	0	3545800	196
GTP-binding protein Rit1	RIT1	1	EAVLAMEK(1)K(1)	EAVLAMEK(69)K(69)	9	2	3545800	0	0	3545800	197
Tubulin-folding cofactor B	TBCB	1	LAEEK(1)AQASSIPVGSR	LAEEK(130)AQASSIPVGSR	5	2	26385000	5631300	2948300	7225000	102
Tubulin-folding cofactor B	TBCB	1	VEK(1)YTISQEAYDQR	VEK(110)YTISQEAYDQR	3	2	19737000	4047400	2631100	2107500	55
Nucleolar protein 56	NOP56	1	VK(1)FNVNR	VK(110)FNVNR	2	2	8658900	4155000	2174500	0	158
Nucleolar protein 56	NOP56	1	YLANK(1)CSIASR	YLANK(93)CSIASR	5	2	3653900	1319200	1231600	0	375
Nucleolar protein 56	NOP56	1	YPASTVQILGAEK(1)ALFR	YPASTVQILGAEK(160)ALFR	13	3	35632000	20529000	15103000	0	333
Cytochrome c oxidase subunit 6B1	COX6B1	1	NYK(1)TAPFDSR	NYK(57)TAPFDSR	3	3	2882300	1809000	0	0	13
U5 small nuclear ribonucleoprotein 200 kDa helicase	SNRNP200	1	YAQAGFEGFK(1)TLNR	YAQAGFEGFK(61)TLNR	10	3	1291300	0	0	1291300	479
Dystonin	DST	1	NNIENLISTLK(1)	NNIENLISTLK(98)	11	3	4004500	4004500	0	0	1332
General transcription factor II-I	GTF2I	1	EFNFEK(1)WNAR	EFNFEK(92)WNAR	6	2	8181100	0	1859800	1939100	514
General transcription factor 3C polypeptide 3	GTF3C3	1	AAESYGK(1)VVDLAPLHLDAR	AAESYGK(74)VVDLAPLHLDAR	7	4	15325000	6036600	0	0	481
General transcription factor 3C polypeptide 3	GTF3C3	1	ALK(1)YEPTNVR	ALK(76)YEPTNVR	3	3	5339100	2545000	2794100	0	245
Protein FAM83H	FAM83H	1	EGPEEPGLAK(1)QDSFR	EGPEEPGLAK(99)QDSFR	10	3	2691900	1646800	1045100	0	391
Protein disulfide-isomerase A4	PDIA4	1	VDATAETDLAK(1)R	VDATAETDLAK(110)R	11	2	1925200	1925200	0	0	245
Activated CDC42 kinase 1	TNK2	1	LLEK(1)LGDGSFGVVR	LLEK(110)LGDGSFGVVR	4	2	23606000	1650200	2472200	9086800	53
Casein kinase I isoform alpha	CSNK1A1	1	ASSSGSK(1)AEFIVGGK	ASSSGSK(76)AEFIVGGK(-76)	7	2	37871000	11554000	5073200	21244000	8
Casein kinase I isoform alpha	CSNK1A1	1	LYK(1)ILQGGVGIPHIR	LYK(75)ILQGGVGIPHIR	3	3	9229900	0	0	4753800	65
Casein kinase I isoform alpha	CSNK1A1	1	QK(1)AAQQAASSSGQGQQAQTPTGK	QK(130)AAQQAASSSGQGQQAQTPTGK(-130)	2	3	4585000	0	1108100	3476900	382
Egl nine homolog 1	EGLN1	1	ALHDTGK(1)FTDGQLVSQK	ALHDTGK(73)FTDGQLVSQK(-73)	7	3	1837600	1837600	0	0	14
Transmembrane and ubiquitin-like domain-containing protein 1	TMUB1	1	AWPHDTIGSLK(1)R	AWPHDTIGSLK(73)R	11	4	222760000	40339000	21495000	11743000	129
Transmembrane and ubiquitin-like domain-containing protein 1	TMUB1	1	LK(1)FLNDSEQVAR	LK(140)FLNDSEQVAR	2	2	442580000	144340000	68474000	65866000	108
Histone H2A deubiquitinase MYSM1	MYSM1	1	DIDTQAK(1)YQSYFSR	DIDTQAK(150)YQSYFSR	7	3	49591000	13111000	3099800	16841000	675
Misshapen-like kinase 1	MINK1	1	SLQQQQQQQQLQK(1)QQQQQLLPGDR	SLQQQQQQQQLQK(50)QQQQQLLPGDR	13	3	1207500	0	0	1207500	514
E3 ubiquitin-protein ligase Itchy homolog	ITCH	1	EFDPLGPLPPGWEK(1)R	EFDPLGPLPPGWEK(98)R	14	2	141340000	34768000	22594000	41645000	405
E3 ubiquitin-protein ligase Itchy homolog	ITCH	1	K(1)NWFGPSPYVEVTVDGQSK	K(96)NWFGPSPYVEVTVDGQSK(-96)	1	3	25596000	8812800	7248300	9535000	34
E3 ubiquitin-protein ligase Itchy homolog	ITCH	1	SQGQLNEK(1)PLPEGWEMR	SQGQLNEK(120)PLPEGWEMR	8	2	56810000	4997700	3560900	5188900	437
E3 ubiquitin-protein ligase Itchy homolog	ITCH	1	TGK(1)SALDNGPQIAYVR	TGK(88)SALDNGPQIAYVR	3	3	3721000	0	0	3721000	472
E3 ubiquitin-protein ligase Itchy homolog	ITCH	1	VGK(1)ENWLPR	VGK(130)ENWLPR	3	2	10083000	3083400	2154400	2436500	737
E3 ubiquitin-protein ligase Itchy homolog	ITCH	1	VYYVDHVEK(1)R	VYYVDHVEK(49)R	9	4	34794000	4569000	3302100	11823000	309
Fatty aldehyde dehydrogenase	ALDH3A2	1	EFYGENIK(1)ESPDYER	EFYGENIK(92)ESPDYER	8	2	17106000	7917000	2743700	1274500	238
Fatty aldehyde dehydrogenase	ALDH3A2	1	EK(1)PLALYVFSHNHK	EK(150)PLALYVFSHNHK(-150)	2	3	9105400	2785200	1411700	0	321
Fatty aldehyde dehydrogenase	ALDH3A2	1	ILSLLEGQK(1)IAFGGETDEATR	ILSLLEGQK(100)IAFGGETDEATR	9	3	178580000	108970000	22602000	22818000	263
Fatty aldehyde dehydrogenase	ALDH3A2	1	TK(1)VMQEEIFGPILPIVPVK	TK(84)VMQEEIFGPILPIVPVK(-84)	2	3	135800000	57169000	27249000	15787000	290
A/G-specific adenine DNA glycosylase	MUTYH	1	K(1)ALLQELQR	K(81)ALLQELQR	1	3	1215100	1215100	0	0	82
Oxysterol-binding protein;Oxysterol-binding protein-related protein 10;Oxysterol-binding protein-related protein 11	OSBPL10;OSBPL11	1	VVLPTFILEK(1)R	VVLPTFILEK(110)R	10	3	86770000	48019000	22150000	16600000	221
G-protein coupled receptor 56;GPR56 N-terminal fragment;GPR56 C-terminal fragment	GPR56	1	GGPSPLK(1)SNSDSAR	GGPSPLK(70)SNSDSAR	7	3	571590	0	571590	0	673
Merlin	NF2	1	YGDYDPSVHK(1)R	YGDYDPSVHK(100)R	10	3	1691600	0	0	1691600	10
Adenosine kinase	ADK	1	EQGFETK(1)DIK	EQGFETK(77)DIK(-77)	7	2	1026400	0	1026400	0	164
L-lactate dehydrogenase B chain;L-lactate dehydrogenase	LDHB	1	EK(1)LIAPVAEEEATVPNNK	EK(89)LIAPVAEEEATVPNNK(-89)	2	3	2946900	2946900	0	0	7
L-lactate dehydrogenase B chain	LDHB	1	K(1)SADTLWDIQK	K(120)SADTLWDIQK(-120)	1	2	4795100	2934000	0	1861100	319
L-lactate dehydrogenase B chain;L-lactate dehydrogenase	LDHB	1	LSGLPK(1)HR	LSGLPK(63)HR	6	3	1656900	841950	814950	0	156
BRI3-binding protein	BRI3BP	1	LEHLEK(1)QVR	LEHLEK(110)QVR	6	2	6245500	0	4678900	0	229
Rho guanine nucleotide exchange factor 2	ARHGEF2	1	AQTPVPGK(1)GPFGR	AQTPVPGK(77)GPFGR	8	3	4499100	0	4499100	0	505
Rho guanine nucleotide exchange factor 2	ARHGEF2	1	LYK(1)ELYAR	LYK(120)ELYAR	3	3	1940800	1173600	767240	0	398
Cell division control protein 45 homolog	CDC45	1	AFEK(1)AAESTSSR	AFEK(71)AAESTSSR	4	2	1199200	680900	0	518280	289
Tyrosine-protein kinase JAK1	JAK1	1	DFLK(1)EFNNK	DFLK(100)EFNNK(-100)	4	2	95686000	13088000	7911600	19283000	249
Tyrosine-protein kinase JAK1	JAK1	1	K(1)EIEILR	K(120)EIEILR	1	2	8439600	0	1749400	6690200	922
Pericentriolar material 1 protein	PCM1	1	ASSMREDLVEK(1)NER	ASSMREDLVEK(70)NER	11	3	8116900	4723900	0	3393100	229
Pericentriolar material 1 protein	PCM1	1	FYEAK(1)LQQQQR	FYEAK(150)LQQQQR	5	3	145810000	30749000	17641000	30305000	738
Pericentriolar material 1 protein	PCM1	1	ELK(1)QLQEER	ELK(180)QLQEER	3	2	34692000	8113700	4441700	4249500	747
Pericentriolar material 1 protein	PCM1	1	FFHK(1)QLGSILQDSLAK	FFHK(94)QLGSILQDSLAK(-94)	4	3	5344200	5344200	0	0	1639
Pericentriolar material 1 protein	PCM1	1	FGVESDK(1)R	FGVESDK(92)R	7	2	1474300	1065500	408800	0	58
Pericentriolar material 1 protein	PCM1	1	HSAQTEEPVQAK(1)VFSR	HSAQTEEPVQAK(120)VFSR	12	3	42383000	27998000	7867700	6517200	1345
Pericentriolar material 1 protein	PCM1	1	K(1)YMPAVTSTPTVNQHETSTSK	K(86)YMPAVTSTPTVNQHETSTSK(-86)	1	4	97017000	37146000	16126000	0	787
Pericentriolar material 1 protein	PCM1	1	K(1)ASAQASLASK	K(95)ASAQASLASK(-95)	1	2	423040	423040	0	0	1281
Pericentriolar material 1 protein	PCM1	1	K(1)LIDIQEK	K(110)LIDIQEK(-110)	1	2	8489200	2334800	0	906960	755
Pericentriolar material 1 protein	PCM1	1	K(1)LPEEEVESSR	K(100)LPEEEVESSR	1	3	68475000	19141000	9525500	8600700	1198
Pericentriolar material 1 protein	PCM1	1	K(1)PFNFLPMQINTNK	K(96)PFNFLPMQINTNK(-96)	1	3	11567000	0	6170000	5397200	139
Pericentriolar material 1 protein	PCM1	1	K(1)PSASERLPDEK	K(76)PSASERLPDEK(-76)	1	3	1241700	1241700	0	0	382
Pericentriolar material 1 protein	PCM1	1	LPDEK(1)VELFSK	LPDEK(130)VELFSK(-130)	5	2	216910000	46429000	28710000	27020000	393
Pericentriolar material 1 protein	PCM1	1	RK(1)QLEALMAEHQR	RK(83)QLEALMAEHQR	2	4	39897000	11461000	7393200	5761300	841
Pericentriolar material 1 protein	PCM1	1	LMAAK(1)QK(1)LR	LMAAK(120)QK(120)LR	5	3	3163300	3163300	0	0	666
Pericentriolar material 1 protein	PCM1	1	LMAAK(1)QK(1)LR	LMAAK(120)QK(120)LR	7	3	3163300	3163300	0	0	668
Pericentriolar material 1 protein	PCM1	1	LMQDLDNNSITVK(1)QR	LMQDLDNNSITVK(88)QR	13	3	2836900	2067800	769150	0	1693
Pericentriolar material 1 protein	PCM1	1	VELFSK(1)MR	VELFSK(100)MR	6	2	85647000	20445000	7074600	7760600	399
Pericentriolar material 1 protein	PCM1	1	LQK(1)LNEVR	LQK(91)LNEVR	3	3	58749000	17290000	5683400	12192000	492
Pericentriolar material 1 protein	PCM1	1	MDK(1)LLGELHTLR	MDK(98)LLGELHTLR	3	2	266740000	20237000	16453000	29832000	412
Pericentriolar material 1 protein	PCM1	1	NNCPFSADENYRPLAK(1)TR	NNCPFSADENYRPLAK(96)TR	16	4	23353000	6252600	2491400	3201200	970
Pericentriolar material 1 protein	PCM1	1	TGFSVSVEK(1)STSSNR	TGFSVSVEK(110)STSSNR	9	2	8074100	2840400	1386800	0	1234
Pericentriolar material 1 protein	PCM1	1	TK(1)TPHTFPHSR	TK(52)TPHTFPHSR	2	4	19575000	6612100	5923100	4783800	78
Pericentriolar material 1 protein	PCM1	1	WK(1)NNCPFSADENYRPLAK	WK(74)NNCPFSADENYRPLAK(-74)	2	4	7933000	3597300	0	1459800	954
Merlin	NF2	1	AQITEEEAK(1)LLAQK	AQITEEEAK(68)LLAQK(-68)	9	2	25688000	6502000	0	12417000	202
Merlin	NF2	1	SK(1)HLQEQLNELK	SK(100)HLQEQLNELK(-100)	2	3	5572300	2406100	2437100	0	339
Malate dehydrogenase, cytoplasmic;Malate dehydrogenase	MDH1	1	AK(1)AQIALK	AK(110)AQIALK(-110)	2	2	2670900	1409200	456510	805240	40
Catenin delta-1	CTNND1	1	DQDNK(1)IAIK	DQDNK(110)IAIK(-110)	5	2	8412900	3368200	2669500	0	390
Catenin delta-1	CTNND1	1	IAIK(1)NCDGVPALVR	IAIK(88)NCDGVPALVR	4	3	11235000	6028500	2217600	1035500	394
Catenin delta-1	CTNND1	1	EPNEDCK(1)PR	EPNEDCK(94)PR	7	2	612720	0	0	612720	463
Catenin delta-1	CTNND1	1	ESK(1)TPAILEASAGAIQNLCAGR	ESK(140)TPAILEASAGAIQNLCAGR	3	3	50462000	23456000	12515000	14491000	616
Catenin delta-1	CTNND1	1	ETQGIEK(1)LVLINK	ETQGIEK(130)LVLINK(-130)	7	2	80194000	12554000	7767300	3237400	744
Catenin delta-1	CTNND1	1	LVLINK(1)SGNR	LVLINK(130)SGNR	6	2	69867000	27556000	11630000	9458300	750
Catenin delta-1	CTNND1	1	EVHLGACGALK(1)NISFGR	EVHLGACGALK(180)NISFGR	11	3	12579000	7634500	3502800	0	379
Catenin delta-1	CTNND1	1	K(1)PIEDPANDTVDFPKR	K(67)PIEDPANDTVDFPK(-67)R	1	3	2425700	0	1087900	0	574
Catenin delta-1	CTNND1	1	GTTPLMQK(1)I	GTTPLMQK(150)I	8	2	42352000	4840200	1820000	8135500	878
Catenin delta-1	CTNND1	1	IYISLLK(1)ESK	IYISLLK(81)ESK(-81)	7	3	14573000	3399300	2393100	1244800	613
Catenin delta-1	CTNND1	1	K(1)EVHLGACGALK	K(77)EVHLGACGALK(-77)	1	2	14008000	7137800	4839600	0	368
Catenin delta-1	CTNND1	1	K(1)GGPPPPNWR	K(140)GGPPPPNWR	1	2	480240000	74046000	53626000	221480000	301
Catenin delta-1	CTNND1	1	LK(1)GIPVLVGLLDHPKK	LK(73)GIPVLVGLLDHPK(-73)K(-81)	2	4	31954000	18248000	0	0	354
Catenin delta-1	CTNND1	1	K(1)SDFQVNLNNASR	K(68)SDFQVNLNNASR	1	2	59733000	18545000	13560000	10373000	786
Catenin delta-1	CTNND1	1	LDAVK(1)SNAAAYLQHLCYR	LDAVK(55)SNAAAYLQHLCYR	5	3	6269200	6269200	0	0	329
Catenin delta-1	CTNND1	1	SALRQEK(1)ALSAIADLLTNEHER	SALRQEK(78)ALSAIADLLTNEHER	7	3	275800000	45252000	32522000	43206000	650
Catenin delta-1	CTNND1	1	VVK(1)AASGALR	VVK(120)AASGALR	3	3	31208000	9478000	5536300	1668600	668
Golgi-specific brefeldin A-resistance guanine nucleotide exchange factor 1	GBF1	1	HLETGGQK(1)IEADSR	HLETGGQK(87)IEADSR	8	3	19229000	9892000	4737900	2927900	1554
Signal transducer and activator of transcription 1-alpha/beta;Signal transducer and activator of transcription	STAT1	1	ALLK(1)DQQPGTFLLR	ALLK(180)DQQPGTFLLR	4	3	3022900	0	3022900	0	592
Signal transducer and activator of transcription 1-alpha/beta;Signal transducer and activator of transcription	STAT1	1	GTGYIK(1)TELISVSEVHPSR	GTGYIK(92)TELISVSEVHPSR	6	4	11031000	0	0	6793700	703
Signal transducer and activator of transcription 1-alpha/beta;Signal transducer and activator of transcription	STAT1	1	K(1)ELSAVTFPDIIR	K(160)ELSAVTFPDIIR	1	3	72264000	7017100	10182000	36469000	637
		1	SRMPNLNDLK(1)	SRMPNLNDLK(90)	10	2	2102100	0	2102100	0	956
Baculoviral IAP repeat-containing protein 3	BIRC3	1	HFPK(1)CPFIENQLQDTSR	HFPK(90)CPFIENQLQDTSR	4	3	3317100	0	0	3317100	231
Baculoviral IAP repeat-containing protein 3	BIRC3	1	LSNWEPK(1)DNAMSEHLR	LSNWEPK(59)DNAMSEHLR	7	3	3320100	0	0	3320100	218
AF4/FMR2 family member 1	AFF1	1	TDLK(1)VPAK	TDLK(110)VPAK(-110)	4	2	11405000	0	3012200	4393400	335
Ubiquitin carboxyl-terminal hydrolase 7;Ubiquitin carboxyl-terminal hydrolase	USP7	1	DLLQFFK(1)PR	DLLQFFK(120)PR	7	2	4240800	0	0	4240800	904
Ubiquitin carboxyl-terminal hydrolase 7;Ubiquitin carboxyl-terminal hydrolase	USP7	1	MNYFQVAK(1)TVAQR	MNYFQVAK(130)TVAQR	8	3	6976900	0	0	6976900	859
Ubiquitin carboxyl-terminal hydrolase 7	USP7	1	YTYLEK(1)AIK	YTYLEK(99)AIK(-99)	6	2	30145000	7276600	1607800	8618000	1131
Leucine--tRNA ligase, cytoplasmic	LARS	1	EIQQK(1)WDTER	EIQQK(120)WDTER	5	2	2656100	1249500	831370	0	23
DnaJ homolog subfamily C member 7	DNAJC7	1	ALELDHK(1)NAQAQQEFK	ALELDHK(69)NAQAQQEFK(-69)	7	3	8960000	2996200	3869000	2094700	128
DnaJ homolog subfamily C member 7	DNAJC7	1	IAETDFEK(1)R	IAETDFEK(94)R	8	2	5715300	1796600	1588900	0	155
DnaJ homolog subfamily C member 7	DNAJC7	1	ILGVDK(1)NASEDEIKK	ILGVDK(72)NASEDEIK(-72)K(-80)	6	2	48170000	16371000	8624900	5227600	390
Glutamine--fructose-6-phosphate aminotransferase [isomerizing] 1	GFPT1	1	EILETLIK(1)GLQR	EILETLIK(130)GLQR	8	3	39800000	12565000	4427400	2276100	25
Glutamine--fructose-6-phosphate aminotransferase [isomerizing] 1	GFPT1	1	FLESK(1)GYDFESETDTETIAK	FLESK(85)GYDFESETDTETIAK(-85)	5	3	10728000	4734400	3827400	0	139
Glutamine--fructose-6-phosphate aminotransferase [isomerizing] 1	GFPT1	1	LVK(1)YMYDNR	LVK(140)YMYDNR	3	2	10801000	2618000	1699000	0	157
Glutamine--fructose-6-phosphate aminotransferase [isomerizing] 1;Glutamine--fructose-6-phosphate aminotransferase [isomerizing] 2	GFPT1;GFPT2	1	NLAK(1)SVTVE	NLAK(130)SVTVE	4	2	10103000	7079200	3024200	0	620
Glutamine--fructose-6-phosphate aminotransferase [isomerizing] 1	GFPT1	1	SEHK(1)LSTDHIPILYR	SEHK(65)LSTDHIPILYR	4	3	17901000	7514600	2290600	1472100	216
Glutamine--fructose-6-phosphate aminotransferase [isomerizing] 1	GFPT1	1	VK(1)ALDEEVHK	VK(110)ALDEEVHK(-110)	2	3	1481300	0	1481300	0	67
Solute carrier family 12 member 8	SLC12A8	1	EGAEGLHCSEHLLLEK(1)APSYGSEGPAQR	EGAEGLHCSEHLLLEK(68)APSYGSEGPAQR	16	4	5345900	1953400	1279500	2112900	31
Ubiquitin-like modifier-activating enzyme 6	UBA6	1	IAGK(1)IIPAIATTTATVSGLVALEMIK	IAGK(65)IIPAIATTTATVSGLVALEMIK(-65)	4	3	48825000	0	29293000	19532000	889
Ubiquitin-like modifier-activating enzyme 6	UBA6	1	IDAHLNK(1)VCPTTETIYNDEFYTK	IDAHLNK(90)VCPTTETIYNDEFYTK(-90)	7	3	90959000	24975000	18445000	12865000	544
Shootin-1	KIAA1598	1	K(1)AESFAQEMFIEQNK	K(87)AESFAQEMFIEQNK(-87)	1	3	1856700	1856700	0	0	230
Shootin-1	KIAA1598	1	K(1)TLEAEFNSPSPPTPEPGEGPR	K(88)TLEAEFNSPSPPTPEPGEGPR	1	3	2154400	0	0	2154400	524
Shootin-1	KIAA1598	1	SLK(1)SLDPENSETELER	SLK(93)SLDPENSETELER	3	3	3470100	0	0	3470100	466
Synaptogyrin-1	SYNGR1	1	MEGGAYGAGK(1)AGGAFDPYTLVR	MEGGAYGAGK(66)AGGAFDPYTLVR	10	2	129930000	36372000	42164000	30791000	10
Phosphatidylinositol 4-phosphate 5-kinase type-1 alpha	PIP5K1A	1	GAIQLGITHTVGSLSTK(1)PER	GAIQLGITHTVGSLSTK(140)PER	17	2	1382800000	174150000	209840000	829680000	67
Transcription elongation factor A protein-like 4	TCEAL4	1	EYK(1)EAIHDMNFSNEDMIR	EYK(76)EAIHDMNFSNEDMIR	3	3	36497000	7842600	12209000	2296600	113
Low-density lipoprotein receptor-related protein 5-like protein;Low-density lipoprotein receptor-related protein 5	LRP5L;LRP5	1	DVIIDQLPDLMGLK(1)	DVIIDQLPDLMGLK(86)	14	3	0	0	0	0	210
Transmembrane protein 189	TMEM189	1	RLEDLIQGLTGEK(1)PR	RLEDLIQGLTGEK(79)PR	13	3	21409000	10476000	5540400	5392600	182
Microtubule-associated proteins 1A/1B light chain 3B;Microtubule-associated proteins 1A/1B light chain 3 beta 2	MAP1LC3B;MAP1LC3B2	1	EQHPTK(1)IPVIIER	EQHPTK(65)IPVIIER	6	4	3680600	0	2104600	1576000	30
Microtubule-associated proteins 1A/1B light chain 3B;Microtubule-associated proteins 1A/1B light chain 3 beta 2;Microtubule-associated proteins 1A/1B light chain 3A	MAP1LC3B;MAP1LC3B2;MAP1LC3A	1	TK(1)FLVPDHVNMSELIK	TK(110)FLVPDHVNMSELIK(-110)	2	3	56758000	23552000	19249000	0	51
	PBDC1	1	ESTMEEK(1)K(1)ELTVEK(1)	ESTMEEK(80)K(80)ELTVEK(80)	7	3	563030	0	0	563030	139
	PBDC1	1	ESTMEEK(1)K(1)ELTVEK(1)	ESTMEEK(80)K(80)ELTVEK(80)	8	3	563030	0	0	563030	140
	PBDC1	1	ESTMEEK(1)K(1)ELTVEK(1)	ESTMEEK(80)K(80)ELTVEK(80)	14	3	563030	0	0	563030	146
Host cell factor 1;HCF N-terminal chain 1;HCF N-terminal chain 2;HCF N-terminal chain 3;HCF N-terminal chain 4;HCF N-terminal chain 5;HCF N-terminal chain 6;HCF C-terminal chain 1;HCF C-terminal chain 2;HCF C-terminal chain 3;HCF C-terminal chain 4;HCF C-terminal chain 5;HCF C-terminal chain 6	HCFC1	1	ISVATGALEAAQGSK(1)SQCQTR	ISVATGALEAAQGSK(68)SQCQTR	15	3	2103600	2103600	0	0	1163
RNA-binding protein 38;RNA-binding protein 24	RBM24;RBM38	1	KANVNLAYLGAK(1)PR	K(-71)ANVNLAYLGAK(71)PR	12	3	2597000	1212600	0	1384300	50
D-dopachrome decarboxylase;D-dopachrome decarboxylase-like protein	DDT;DDTL	1	PFLELDTNLPANRVPAGLEK(1)R	PFLELDTNLPANRVPAGLEK(74)R	20	4	4656900	0	0	4656900	21
TNF receptor-associated factor 3	TRAF3	1	VTELESVDK(1)SAGQVAR	VTELESVDK(170)SAGQVAR	9	2	44679000	4068000	6477000	14129000	197
Structural maintenance of chromosomes flexible hinge domain-containing protein 1	SMCHD1	1	EK(1)ESELGDRPLQVGER	EK(66)ESELGDRPLQVGER	2	3	4474800	2815800	1659000	0	36
Structural maintenance of chromosomes flexible hinge domain-containing protein 1	SMCHD1	1	SLNSDISYFGVGGK(1)QAVFFVGQSAR	SLNSDISYFGVGGK(71)QAVFFVGQSAR	14	3	8342000	8342000	0	0	240
Structural maintenance of chromosomes flexible hinge domain-containing protein 1	SMCHD1	1	TIK(1)TLPLFYGSIVR	TIK(60)TLPLFYGSIVR	3	3	2187200	0	2187200	0	619
Aminopeptidase B	RNPEP	1	VK(1)EFLHNQGK	VK(88)EFLHNQGK(-88)	2	3	781240	0	781240	0	553
Sialic acid-binding Ig-like lectin 16	SIGLEC16	1	HPLGSQRVSLSFSVHCK(1)	HPLGSQRVSLSFSVHCK(57)	17	3	9697400	0	9697400	0	428
Tetraspanin;CD81 antigen	CD81	1	DVK(1)QFYDQALQQAVVDDDANNAK	DVK(66)QFYDQALQQAVVDDDANNAK(-66)	3	3	3936000	0	3936000	0	53
Angiomotin	AMOT	1	EK(1)EK(1)LEAELATAR	EK(52)EK(52)LEAELATAR	2	5	4781900	1965100	1560100	1256700	319
Angiomotin	AMOT	1	EK(1)EK(1)LEAELATAR	EK(52)EK(52)LEAELATAR	4	5	4781900	1965100	1560100	1256700	321
Angiomotin;Angiomotin-like protein 1	AMOT;AMOTL1	1	NK(1)LEGEIRR	NK(60)LEGEIRR	2	4	11627000	5200700	3083200	2502300	453
Copine-1	CPNE1	1	FETVQK(1)LR	FETVQK(98)LR	6	2	14029000	7018100	1885400	0	73
Copine-1	CPNE1	1	GTITVSAQELK(1)DNR	GTITVSAQELK(110)DNR	11	3	7185700	2264500	1459000	1395700	135
Copine-1	CPNE1	1	NNLNPTWK(1)R	NNLNPTWK(120)R	8	2	0	0	0	0	190
Protein FAM127A;Protein FAM127B	FAM127A;FAM127B	1	K(1)ESPLLNDYR	K(150)ESPLLNDYR	1	3	62945000	12859000	6593200	13154000	86
Protein dispatched homolog 2	DISP2	1	DGTWK(1)PPAVQHHVVSVR	DGTWK(57)PPAVQHHVVSVR	5	3	5372900	0	835670	2890500	138
Nuclear envelope pore membrane protein POM 121C;Nuclear envelope pore membrane protein POM 121	POM121C;POM121	1	GLNSQSSDDHLNK(1)R	GLNSQSSDDHLNK(99)R	13	3	1718700	775200	0	943500	364
Nuclear envelope pore membrane protein POM 121C	POM121C	1	GSRPLSSFVQK(1)AR	GSRPLSSFVQK(94)AR	11	4	2191700	2191700	0	0	85
WAS protein family homolog 6;Putative WAS protein family homolog 3;WAS protein family homolog 2;WAS protein family homolog 1;Putative WAS protein family homolog 4	WASH6P;WASH3P;WASH2P;WASH1;WASH4P	1	LFDAPLSISK(1)R	LFDAPLSISK(110)R	10	3	1693500	954470	739060	0	202
Cysteine-rich tail protein 1	CYSRT1	1	GAK(1)GNQGAAPIQNQQAWQQPGNPYSSSQR	GAK(79)GNQGAAPIQNQQAWQQPGNPYSSSQR	3	3	3379900	0	0	3379900	110
Fructose-bisphosphate aldolase;Fructose-bisphosphate aldolase C;Fructose-bisphosphate aldolase A	ALDOC;ALDOA	1	DGADFAK(1)WR	DGADFAK(78)WR	7	3	5059600	1928000	880510	919370	147
Fructose-bisphosphate aldolase;Fructose-bisphosphate aldolase C	ALDOC	1	VDK(1)GVVPLAGTDGETTTQGLDGLSER	VDK(76)GVVPLAGTDGETTTQGLDGLSER	3	3	66688000	21025000	17519000	28144000	72
Small nuclear ribonucleoprotein G;Putative small nuclear ribonucleoprotein G-like protein 15	SNRPG;SNRPGP15	1	SK(1)AHPPELK	SK(87)AHPPELK(-87)	2	2	7417700	2920400	0	0	3
TFIIH basal transcription factor complex helicase XPD subunit	ERCC2	1	GK(1)VSEGIDFVHHYGR	GK(110)VSEGIDFVHHYGR	2	4	4817400	4817400	0	0	525
TFIIH basal transcription factor complex helicase XPD subunit	ERCC2	1	GNDQVAISSK(1)FETR	GNDQVAISSK(120)FETR	10	3	4976900	2940800	2036100	0	429
TFIIH basal transcription factor complex helicase XPD subunit	ERCC2	1	NK(1)LLFIETQDGAETSVALEK	NK(93)LLFIETQDGAETSVALEK(-93)	2	3	2388900	2388900	0	0	487
Protein SEC13 homolog	SEC13	1	SVK(1)IFDVR	SVK(78)IFDVR	3	3	1406800	0	1406800	0	41
Pituitary tumor-transforming gene 1 protein-interacting protein	PTTG1IP	1	K(1)YGLFKEENPYAR	K(85)YGLFK(-85)EENPYAR	1	3	29212000	9689200	4764700	8730600	143
Pituitary tumor-transforming gene 1 protein-interacting protein	PTTG1IP	1	YGLFK(1)EENPYAR	YGLFK(130)EENPYAR	5	3	74494000	0	25408000	24401000	148
E3 ubiquitin-protein ligase RNF185	RNF185	1	DK(1)VIPLYGR	DK(100)VIPLYGR	2	2	40618000	7641700	4082600	13213000	87
E3 ubiquitin-protein ligase RNF185	RNF185	1	QVCPVCK(1)AGISR	QVCPVCK(130)AGISR	7	3	21801000	4609600	1805200	1887100	80
Serine/arginine repetitive matrix protein 1	SRRM1	1	VK(1)EPSVQEATSTSDILK	VK(120)EPSVQEATSTSDILK(-120)	2	3	0	0	0	0	192
Chromobox protein homolog 6	CBX6	1	VIDK(1)GAGGGGAGQGAGALAR	VIDK(110)GAGGGGAGQGAGALAR	4	2	6792900	669470	1063000	3696700	165
Chromobox protein homolog 6	CBX6	1	WK(1)GWAIK	WK(100)GWAIK(-100)	2	2	4937300	0	0	2889200	33
Cdc42 effector protein 1	CDC42EP1	1	LSPVGWVSSSQGK(1)R	LSPVGWVSSSQGK(86)R	13	2	18717000	3010200	0	7083800	30
DNA dC->dU-editing enzyme APOBEC-3A;DNA dC->dU-editing enzyme APOBEC-3B	APOBEC3B;APOBEC3A	1	IYDYDPLYK(1)EALQMLR	IYDYDPLYK(59)EALQMLR	9	3	6572600	0	6572600	0	320
DNA-directed RNA polymerases I, II, and III subunit RPABC2	POLR2F	1	ITTPYMTK(1)YER	ITTPYMTK(88)YER	8	3	2540100	1399400	0	1140700	59
SUMO-conjugating enzyme UBC9	UBE2I	1	K(1)DHPFGFVAVPTK	K(82)DHPFGFVAVPTK(-82)	1	3	11039000	5310300	0	5729100	14
SUMO-conjugating enzyme UBC9	UBE2I	1	K(1)GTPWEGGLFK	K(96)GTPWEGGLFK(-96)	1	2	12521000	2073200	0	4145600	45
SUMO-conjugating enzyme UBC9	UBE2I	1	MLFK(1)DDYPSSPPK	MLFK(76)DDYPSSPPK(-76)	4	3	0	0	0	0	61
ADP-ribosylation factor-binding protein GGA1	GGA1	1	ATNPLNK(1)ELDWASINGFCEQLNEDFEGPPLATR	ATNPLNK(55)ELDWASINGFCEQLNEDFEGPPLATR	7	3	4787800	0	0	4787800	15
ADP-ribosylation factor-binding protein GGA1	GGA1	1	LLK(1)SSHPEDLR	LLK(98)SSHPEDLR	3	3	0	0	0	0	175
Coatomer subunit delta	ARCN1	1	GK(1)EVDNFVDK	GK(110)EVDNFVDK(-110)	2	2	2957800	0	0	2957800	274
Coatomer subunit delta	ARCN1	1	K(1)LFTAESLIGLK	K(150)LFTAESLIGLK(-150)	1	3	31310000	6037600	3122700	4259700	377
Coatomer subunit delta	ARCN1	1	NPEK(1)SFPVNSDVGVLK	NPEK(110)SFPVNSDVGVLK(-110)	4	3	29773000	7587800	3136600	5255900	392
Coatomer subunit delta	ARCN1	1	SEGETIMSSSMGK(1)R	SEGETIMSSSMGK(120)R	13	2	2184400	0	0	2184400	297
Coatomer subunit delta	ARCN1	1	TFTEMDSHEEK(1)VFR	TFTEMDSHEEK(58)VFR	11	3	7557100	3404400	2591100	0	183
Sulfurtransferase;3-mercaptopyruvate sulfurtransferase	MPST	1	QNLPLSSGK(1)SQPAPAEFR	QNLPLSSGK(94)SQPAPAEFR	9	3	22077000	14374000	7703000	0	146
Ras-related C3 botulinum toxin substrate 2;Ras-related C3 botulinum toxin substrate 1;Ras-related C3 botulinum toxin substrate 3	RAC2;RAC3;RAC1	1	GLK(1)TVFDEAIR	GLK(100)TVFDEAIR	3	3	1923800	0	0	1923800	185
Ras-related C3 botulinum toxin substrate 2	RAC2	1	K(1)LAPITYPQGLALAK	K(140)LAPITYPQGLALAK(-140)	1	3	30025000	6373200	5969800	12057000	89
Ras-related C3 botulinum toxin substrate 2;Ras-related C3 botulinum toxin substrate 1	RAC2;RAC1	1	LDLRDDK(1)DTIEK	LDLRDDK(64)DTIEK(-64)	7	3	27061000	6238400	7753200	9997000	142
DNA replication licensing factor MCM5;DNA helicase	MCM5	1	VAIHEAMEQQTISIAK(1)AGITTTLNSR	VAIHEAMEQQTISIAK(51)AGITTTLNSR	16	4	6950100	0	0	6950100	471
Rho GTPase-activating protein 8	PRR5-ARHGAP8;ARHGAP8	1	LYNQGK(1)PVNFDDYGDIHIPAVILK	LYNQGK(96)PVNFDDYGDIHIPAVILK(-96)	6	3	31161000	9646600	7129500	0	305
Syntaxin-12	STX12	1	QDSSK(1)LQENLQQLQHSTNQLAK	QDSSK(65)LQENLQQLQHSTNQLAK(-65)	5	3	141380000	29776000	24485000	26980000	58
26S proteasome non-ATPase regulatory subunit 10	PSMD10	1	ESILADK(1)SLATR	ESILADK(110)SLATR	7	3	157530000	5246300	4674900	0	30
26S proteasome non-ATPase regulatory subunit 10	PSMD10	1	LEELK(1)ESILADK	LEELK(84)ESILADK(-84)	5	3	5113600	2751900	1327600	0	23
DnaJ homolog subfamily C member 11	DNAJC11	1	AIYDIYGK(1)R	AIYDIYGK(83)R	8	2	6292300	4383300	0	0	83
DnaJ homolog subfamily C member 11	DNAJC11	1	EASSEELK(1)AAYR	EASSEELK(98)AAYR	8	2	1251600	1251600	0	0	31
F-actin-capping protein subunit beta	CAPZB	1	LVEDMENK(1)IR	LVEDMENK(110)IR	8	3	1334100	0	0	1334100	211
Exosome complex component CSL4	EXOSC1	1	VHILYVGSMPLK(1)NSFR	VHILYVGSMPLK(110)NSFR	12	3	3093400	3093400	0	0	96
Guanylate kinase	GUK1	1	NTETEESLVK(1)R	NTETEESLVK(180)R	10	2	5284600	3708600	1576000	0	149
Polyadenylate-binding protein;Polyadenylate-binding protein 4	PABPC4	1	AK(1)EFTNVYIK	AK(170)EFTNVYIK(-170)	2	3	199150000	56827000	16734000	32560000	188
Polyadenylate-binding protein;Polyadenylate-binding protein 4	PABPC4	1	EISGK(1)IIFVGR	EISGK(120)IIFVGR	5	2	6859400	1915400	1014400	0	259
Polyadenylate-binding protein;Polyadenylate-binding protein 4	PABPC4	1	EAAQK(1)VGAVAAATS	EAAQK(110)VGAVAAATS	5	2	3793100	2771100	1022000	0	606
Polyadenylate-binding protein;Polyadenylate-binding protein 4	PABPC4	1	EFSPFGSITSAK(1)VMLEDGR	EFSPFGSITSAK(79)VMLEDGR	12	3	33527000	27293000	6234600	0	324
Polyadenylate-binding protein;Polyadenylate-binding protein 4	PABPC4	1	IVGSK(1)PLYVALAQR	IVGSK(83)PLYVALAQR	5	2	53790000	22564000	8239500	3725100	361
Polyadenylate-binding protein;Polyadenylate-binding protein 4	PABPC4	1	K(1)EFSPFGSITSAK	K(130)EFSPFGSITSAK(-130)	1	3	51514000	12154000	7618900	5092900	312
Polyadenylate-binding protein;Polyadenylate-binding protein 4;Polyadenylate-binding protein 1-like 2	PABPC4;PABPC1L2A	1	K(1)SGVGNVFIK	K(170)SGVGNVFIK(-170)	1	3	62351000	19038000	6285900	7535800	95
Polyadenylate-binding protein;Polyadenylate-binding protein 4;Polyadenylate-binding protein 4-like	PABPC4;PABPC4L	1	NLDK(1)SIDNK	NLDK(120)SIDNK(-120)	4	2	17748000	6327600	2356700	7592200	108
Polyadenylate-binding protein;Polyadenylate-binding protein 4;Polyadenylate-binding protein 4-like	PABPC4;PABPC4L	1	NLDDTIDDEK(1)LR	NLDDTIDDEK(110)LR	10	2	28500000	4324600	1617800	1375500	309
Polyadenylate-binding protein;Polyadenylate-binding protein 4;Polyadenylate-binding protein 4-like;Polyadenylate-binding protein 1	PABPC4;PABPC4L;PABPC1	1	SIDNK(1)ALYDTFSAFGNILSCK	SIDNK(84)ALYDTFSAFGNILSCK(-84)	5	3	3766600	0	0	3766600	113
Polyadenylate-binding protein;Polyadenylate-binding protein 4;Polyadenylate-binding protein 1;Polyadenylate-binding protein 3;Polyadenylate-binding protein 1-like	PABPC4;PABPC1;PABPC3;PABPC1L	1	SK(1)GFGFVCFSSPEEATK	SK(130)GFGFVCFSSPEEATK(-130)	2	3	58446000	25564000	16540000	7651800	333
Polyadenylate-binding protein;Polyadenylate-binding protein 4	PABPC4	1	TLSVK(1)VMR	TLSVK(98)VMR	5	2	2844900	1272600	410870	0	221
Transcription initiation factor IIB	GTF2B	1	GTGAASFDEFGNSK(1)YQNR	GTGAASFDEFGNSK(110)YQNR	14	3	5025000	0	1072300	3952700	99
Tyrosine-protein kinase transmembrane receptor ROR2	ROR2	1	VYK(1)GHLFGPAPGEQTQAVAIK	VYK(110)GHLFGPAPGEQTQAVAIK(-110)	3	3	5768500	1661100	0	2756300	349
Epoxide hydrolase 1	EPHX1	1	EDDSIRPFK(1)VETSDEEIHDLHQR	EDDSIRPFK(100)VETSDEEIHDLHQR	9	4	3585300	3585300	0	0	52
Epidermal growth factor receptor substrate 15	EPS15	1	EK(1)DPEIFCDPFTSATTTTNK	EK(160)DPEIFCDPFTSATTTTNK(-160)	2	3	43243000	9901200	13359000	19982000	684
Epidermal growth factor receptor substrate 15	EPS15	1	IGTPTRPCPLPPGK(1)R	IGTPTRPCPLPPGK(87)R	14	3	4433800	2470900	0	1962900	654
Epidermal growth factor receptor substrate 15	EPS15	1	SINK(1)LDSPDPFK	SINK(120)LDSPDPFK(-120)	4	2	14928000	0	8076600	0	659
Heterogeneous nuclear ribonucleoproteins C1/C2	HNRNPC	1	ASNVTNK(1)TDPR	ASNVTNK(180)TDPR	7	2	607850000	314730000	217350000	75768000	8
Heterogeneous nuclear ribonucleoproteins C1/C2;Heterogeneous nuclear ribonucleoprotein C-like 1;Heterogeneous nuclear ribonucleoprotein C-like 2;Heterogeneous nuclear ribonucleoprotein C-like 4;Heterogeneous nuclear ribonucleoprotein C-like 3	HNRNPC;HNRNPCL1;HNRNPCL2;HNRNPCL4;HNRNPCL3	1	AVVPSK(1)R	AVVPSK(100)R	6	2	10972000	7416500	3555300	0	157
Heterogeneous nuclear ribonucleoproteins C1/C2;Heterogeneous nuclear ribonucleoprotein C-like 1;Heterogeneous nuclear ribonucleoprotein C-like 2;Heterogeneous nuclear ribonucleoprotein C-like 4;Heterogeneous nuclear ribonucleoprotein C-like 3	HNRNPC;HNRNPCL1;HNRNPCL2;HNRNPCL4;HNRNPCL3	1	QK(1)VDSLLENLEK	QK(170)VDSLLENLEK(-170)	2	3	7420900	2886100	0	3627900	206
Heterogeneous nuclear ribonucleoproteins C1/C2;RNA-binding Raly-like protein	HNRNPC;RALYL	1	IVGCSVHK(1)GFAFVQYVNER	IVGCSVHK(120)GFAFVQYVNER	8	4	142070000	56042000	22116000	0	50
Heterogeneous nuclear ribonucleoproteins C1/C2;Heterogeneous nuclear ribonucleoprotein C-like 1;Heterogeneous nuclear ribonucleoprotein C-like 2;Heterogeneous nuclear ribonucleoprotein C-like 4;Heterogeneous nuclear ribonucleoprotein C-like 3	HNRNPC;HNRNPCL1;HNRNPCL2;HNRNPCL4;HNRNPCL3	1	K(1)SDVEAIFSK	K(160)SDVEAIFSK(-160)	1	2	39593000	13653000	11862000	2835000	30
Heterogeneous nuclear ribonucleoproteins C1/C2;Heterogeneous nuclear ribonucleoprotein C-like 1;Heterogeneous nuclear ribonucleoprotein C-like 2;Heterogeneous nuclear ribonucleoprotein C-like 4;Heterogeneous nuclear ribonucleoprotein C-like 3	HNRNPC;HNRNPCL1;HNRNPCL2;HNRNPCL4;HNRNPCL3	1	SDVEAIFSK(1)YGK	SDVEAIFSK(69)YGK(-69)	9	2	251850000	93173000	59341000	12045000	39
Heterogeneous nuclear ribonucleoproteins C1/C2;Heterogeneous nuclear ribonucleoprotein C-like 1;Heterogeneous nuclear ribonucleoprotein C-like 2;Heterogeneous nuclear ribonucleoprotein C-like 4;Heterogeneous nuclear ribonucleoprotein C-like 3;RNA-binding Raly-like protein	HNRNPC;HNRNPCL1;HNRNPCL2;HNRNPCL4;HNRNPCL3;RALYL	1	YGK(1)IVGCSVHK	YGK(170)IVGCSVHK(-170)	3	3	273410000	92388000	48517000	14853000	42
Heterogeneous nuclear ribonucleoproteins C1/C2;Heterogeneous nuclear ribonucleoprotein C-like 1;Heterogeneous nuclear ribonucleoprotein C-like 2;Heterogeneous nuclear ribonucleoprotein C-like 4;Heterogeneous nuclear ribonucleoprotein C-like 3	HNRNPC;HNRNPCL1;HNRNPCL2;HNRNPCL4;HNRNPCL3	1	LK(1)GDDLQAIKK	LK(120)GDDLQAIK(-120)K(-120)	2	3	11669000	5111800	3900300	2657100	189
Heterogeneous nuclear ribonucleoproteins C1/C2	HNRNPC	1	MIAGQVLDINLAAEPK(1)VNR	MIAGQVLDINLAAEPK(99)VNR	16	2	353140000	44363000	28893000	8292000	89
Heterogeneous nuclear ribonucleoproteins C1/C2	HNRNPC	1	NDK(1)SEEEQSSSSVK	NDK(77)SEEEQSSSSVK(-77)	3	3	3169300	283160	0	0	232
Bifunctional arginine demethylase and lysyl-hydroxylase JMJD6	JMJD6	1	FFTDDLFQYAGEK(1)R	FFTDDLFQYAGEK(150)R	13	3	46259000	20046000	7296300	10313000	167
Bifunctional arginine demethylase and lysyl-hydroxylase JMJD6	JMJD6	1	K(1)LLEDYKVPK	K(81)LLEDYK(-81)VPK(-110)	1	3	7575100	5870400	1704700	0	145
SUMO-activating enzyme subunit 1;SUMO-activating enzyme subunit 1, N-terminally processed	SAE1	1	LWGLEAQK(1)R	LWGLEAQK(110)R	8	2	23610000	5720300	3870300	4629400	32
SUMO-activating enzyme subunit 1;SUMO-activating enzyme subunit 1, N-terminally processed	SAE1	1	VAK(1)VSQGVEDGPDTKR	VAK(130)VSQGVEDGPDTK(-130)R	3	3	5006700	2688900	1669900	0	183
SUMO-activating enzyme subunit 1;SUMO-activating enzyme subunit 1, N-terminally processed	SAE1	1	VSQGVEDGPDTK(1)R	VSQGVEDGPDTK(95)R	12	3	9762700	2466100	1365800	1870200	195
Mortality factor 4-like protein 1	MORF4L1	1	ANQEQYAEGK(1)MR	ANQEQYAEGK(110)MR	10	2	12065000	1116700	0	6498200	98
Mortality factor 4-like protein 1	MORF4L1	1	ELQK(1)ANQEQYAEGK	ELQK(160)ANQEQYAEGK(-160)	4	2	11678000	0	1115200	5143100	88
Mortality factor 4-like protein 1	MORF4L1	1	GNTDNK(1)EYAVNEVVAGIK	GNTDNK(130)EYAVNEVVAGIK(-130)	6	3	7331400	0	0	4837800	220
Mortality factor 4-like protein 1	MORF4L1	1	YVDTNLQK(1)QR	YVDTNLQK(170)QR	8	3	30962000	2215500	2583300	10191000	82
CDP-diacylglycerol--inositol 3-phosphatidyltransferase	CDIPT	1	GSESHK(1)MIDLSGNPVLR	GSESHK(75)MIDLSGNPVLR	6	3	1456400	0	1456400	0	121
Polyadenylate-binding protein 2	PABPN1	1	GFAYIEFSDK(1)ESVR	GFAYIEFSDK(58)ESVR	10	3	4880300	1864100	0	1165000	95
Polyadenylate-binding protein 2	PABPN1	1	LK(1)ELQNEVEK	LK(94)ELQNEVEK(-94)	2	3	1889600	1889600	0	0	9
Protein ITFG3	ITFG3	1	K(1)SQENLGNPSKNEDNVK	K(81)SQENLGNPSK(-81)NEDNVK(-110)	1	3	11324000	2863400	1763400	5979600	20
RNA-binding protein Musashi homolog 2;RNA-binding protein Musashi homolog 1	MSI2;MSI1	1	TIDPK(1)VAFPR	TIDPK(75)VAFPR	5	3	3311500	0	3311500	0	90
Syntenin-1	SDCBP	1	QAFGEK(1)ITMTIR	QAFGEK(100)ITMTIR	6	2	66738000	12491000	8936600	22927000	126
Syntenin-1	SDCBP	1	VDK(1)VIQAQTAFSANPANPAILSEASAPIPHDGNLYPR	VDK(41)VIQAQTAFSANPANPAILSEASAPIPHDGNLYPR	3	3	57642000	31112000	26530000	0	14
COP9 signalosome complex subunit 2	COPS2	1	IDQVNQLLELDHQK(1)R	IDQVNQLLELDHQK(51)R	14	4	11433000	0	2111300	6890100	351
COP9 signalosome complex subunit 2	COPS2	1	YTALDK(1)WTNQLNSLNQAVVSK	YTALDK(83)WTNQLNSLNQAVVSK(-83)	6	3	180820000	68218000	46375000	66228000	362
Elongator complex protein 3	ELP3	1	EVGIQEIHHK(1)VRPYQVELVR	EVGIQEIHHK(54)VRPYQVELVR	10	4	1749000	1749000	0	0	13
Transmembrane protein 104	TMEM104	1	AEK(1)RPILSVQR	AEK(120)RPILSVQR	3	4	89288000	15211000	11027000	16650000	41
Sulfotransferase;Sulfotransferase 1C2	SULT1C2	1	ALTSDLGK(1)QIK(1)	ALTSDLGK(65)QIK(65)	8	2	25736000	1273000	3684800	20778000	9
Sulfotransferase;Sulfotransferase 1C2	SULT1C2	1	ALTSDLGK(1)QIK(1)	ALTSDLGK(65)QIK(65)	11	2	25736000	1273000	3684800	20778000	12
NAD(P)H dehydrogenase [quinone] 1	NQO1	1	LK(1)DPANFQYPAESVLAYK	LK(85)DPANFQYPAESVLAYK(-85)	2	3	154250000	37920000	29178000	14721000	61
NAD(P)H dehydrogenase [quinone] 1	NQO1	1	FGLSVGHHLGK(1)SIPTDNQIK	FGLSVGHHLGK(64)SIPTDNQIK(-64)	11	3	32982000	8508100	4272500	1347000	190
NAD(P)H dehydrogenase [quinone] 1	NQO1	1	SIPTDNQIK(1)AR	SIPTDNQIK(67)AR	9	3	15092000	5033100	2902700	1678000	199
NAD(P)H dehydrogenase [quinone] 1	NQO1	1	K(1)FGLSVGHHLGK	K(110)FGLSVGHHLGK(-110)	1	3	59638000	13767000	9458100	7616200	179
NAD(P)H dehydrogenase [quinone] 1	NQO1	1	K(1)GWEVVESDLYAMNFNPIISR	K(71)GWEVVESDLYAMNFNPIISR	1	3	28596000	14630000	13967000	0	33
NAD(P)H dehydrogenase [quinone] 1	NQO1	1	TSFNYAMK(1)EAAAAALKK	TSFNYAMK(70)EAAAAALK(-71)K(-70)	8	4	33008000	7864500	5116200	0	23
Ras-related protein Rab-11A	RAB11A	1	IVSQK(1)QMSDR	IVSQK(75)QMSDR	5	3	512500	0	0	512500	60
E3 ubiquitin-protein ligase MGRN1	MGRN1	1	SPSLQSETVHYK(1)R	SPSLQSETVHYK(79)R	12	4	29217000	7246300	0	13401000	126
Protein transport protein Sec61 subunit alpha isoform 2;Protein transport protein Sec61 subunit alpha isoform 1	SEC61A2;SEC61A1	1	IIEVGDTPK(1)DR	IIEVGDTPK(84)DR	9	2	44981000	13409000	10718000	4626200	107
Protein transport protein Sec61 subunit alpha isoform 2;Protein transport protein Sec61 subunit alpha isoform 1	SEC61A2;SEC61A1	1	QLK(1)EQQMVMR	QLK(120)EQQMVMR	3	3	1926400	0	1926400	0	329
Serine/threonine-protein kinase 26;Serine/threonine-protein kinase 24;Serine/threonine-protein kinase 24 36 kDa subunit;Serine/threonine-protein kinase 24 12 kDa subunit	STK24;STK26	1	K(1)TSYLTELIDR	K(170)TSYLTELIDR	1	3	25009000	6570100	3564500	5159500	198
Serine/threonine-protein kinase 26;Serine/threonine-protein kinase 24;Serine/threonine-protein kinase 24 36 kDa subunit;Serine/threonine-protein kinase 24 12 kDa subunit;Serine/threonine-protein kinase 25	STK24;STK26;STK25	1	LADFGVAGQLTDTQIK(1)R	LADFGVAGQLTDTQIK(76)R	16	3	9380600	5704000	3676600	0	93
Palmitoyltransferase;Probable palmitoyltransferase ZDHHC20	ZDHHC20	1	YEK(1)EFSQER	YEK(81)EFSQER	3	3	37116000	5206200	2944300	13258000	33
Receptor protein-tyrosine kinase;Receptor tyrosine-protein kinase erbB-2;Receptor tyrosine-protein kinase erbB-4;ERBB4 intracellular domain	ERBB2;ERBB4	1	SPNHVK(1)ITDFGLAR	SPNHVK(160)ITDFGLAR	6	3	2602000	0	2602000	0	584
Apoptosis regulatory protein Siva	SIVA1	1	SCPFADVAPLQLK(1)VR	SCPFADVAPLQLK(94)VR	13	2	15840000	0	0	11336000	17
Purine nucleoside phosphorylase;S-methyl-5'-thioadenosine phosphorylase	MTAP	1	YVDTPFGK(1)PSDALILGK	YVDTPFGK(91)PSDALILGK(-91)	8	3	17454000	5639500	3272400	6681300	40
mRNA-decapping enzyme 1B	DCP1B	1	AAVAAGGLVGK(1)GR	AAVAAGGLVGK(110)GR	11	2	7294300	5430000	1864400	0	12
Brain-specific angiogenesis inhibitor 1-associated protein 2	BAIAP2	1	NSYATTENK(1)TLPR	NSYATTENK(150)TLPR	9	2	6392200	1622000	1432000	0	116
Brain-specific angiogenesis inhibitor 1-associated protein 2	BAIAP2	1	SLSPPQSQSK(1)LSDSYSNTLPVR	SLSPPQSQSK(73)LSDSYSNTLPVR	10	3	4914300	0	2331900	2582500	89
Actin-related protein 3	ACTR3	1	K(1)EFSIDVGYER	K(77)EFSIDVGYER	1	3	3728500	0	0	3728500	214
Actin-related protein 3	ACTR3	1	LK(1)LSEELSGGR	LK(82)LSEELSGGR	2	3	1504800	0	0	1504800	297
Fragile X mental retardation syndrome-related protein 1	FXR1	1	VRIEGDNENK(1)LPR	VRIEGDNENK(93)LPR	10	3	16238000	3165100	0	3031200	312
Fragile X mental retardation syndrome-related protein 1	FXR1	1	K(1)EISEGDEVEVYSR	K(98)EISEGDEVEVYSR	1	3	12676000	3194800	2649900	0	44
Fragile X mental retardation syndrome-related protein 1	FXR1	1	K(1)VPGVTAIELDEDTGTFR	K(110)VPGVTAIELDEDTGTFR	1	3	19607000	5633700	5330300	8643300	233
Fragile X mental retardation syndrome-related protein 1;Fragile X mental retardation syndrome-related protein 2	FXR1;FXR2	1	NGK(1)VIQEIVDK	NGK(98)VIQEIVDK(-98)	3	2	1494100	1494100	0	0	289
Fragile X mental retardation syndrome-related protein 1;Fragile X mental retardation syndrome-related protein 2	FXR1;FXR2	1	VIQEIVDK(1)SGVVR	VIQEIVDK(66)SGVVR	8	3	41241000	11900000	7759800	3795400	297
Fragile X mental retardation syndrome-related protein 1	FXR1	1	TK(1)LMLMSR	TK(73)LMLMSR	2	3	4679400	4679400	0	0	182
Interleukin enhancer-binding factor 2	ILF2	1	K(1)GTMTTGHNVADLVVILK	K(70)GTMTTGHNVADLVVILK(-70)	1	3	5881500	5881500	0	0	72
Interleukin enhancer-binding factor 2	ILF2	1	K(1)ILGQEGDASYLASEISTWDGVIVTPSEK	K(69)ILGQEGDASYLASEISTWDGVIVTPSEK(-69)	1	3	12813000	0	0	12813000	290
Interleukin enhancer-binding factor 2	ILF2	1	K(1)LDPELHLDIK	K(130)LDPELHLDIK(-130)	1	3	25978000	12638000	4235200	3435400	148
Interleukin enhancer-binding factor 2	ILF2	1	VK(1)PAPDETSFSEALLK	VK(180)PAPDETSFSEALLK(-180)	2	3	47786000	10078000	7239900	10395000	7
Interleukin enhancer-binding factor 2	ILF2	1	VKPAPDETSFSEALLK(1)R	VK(-130)PAPDETSFSEALLK(130)R	16	4	30447000	8127500	3708600	2611100	21
Receptor protein serine/threonine kinase;TGF-beta receptor type-1	TGFBR1	1	TLSQLSQQEGIK(1)M	TLSQLSQQEGIK(210)M	12	2	15623000	0	0	2839100	433
DNA fragmentation factor subunit beta	DFFB	1	FQSK(1)SGYLR	FQSK(63)SGYLR	4	3	4325700	3125800	0	1199900	176
Peroxisomal targeting signal 1 receptor	PEX5	1	LAGHFTQDK(1)ALR	LAGHFTQDK(93)ALR	9	3	925880	925880	0	0	49
Peroxisomal targeting signal 1 receptor	PEX5	1	YTPAYAHLVTPAEEGAGGAGLGPSK(1)R	YTPAYAHLVTPAEEGAGGAGLGPSK(56)R	25	3	7456200	2040800	1824700	1221600	477
Armadillo repeat-containing protein 6	ARMC6	1	AIAGNDDVK(1)DAIVR	AIAGNDDVK(110)DAIVR	9	3	20200000	6448300	3681500	2680100	268
Armadillo repeat-containing protein 6	ARMC6	1	FLAAQK(1)GAYPIIFTAWK	FLAAQK(72)GAYPIIFTAWK(-72)	6	3	18273000	11982000	6290400	0	41
Serine/threonine-protein kinase RIO3	RIOK3	1	AASFLK(1)DDGDPPLLYDE	AASFLK(68)DDGDPPLLYDE	6	2	3374000	0	0	3374000	492
Serine/threonine-protein kinase RIO3	RIOK3	1	DDPYRPAK(1)PVPTPK	DDPYRPAK(75)PVPTPK(-75)	8	3	12669000	4931000	2833300	4904300	130
Serine/threonine-protein kinase RIO3	RIOK3	1	FSK(1)LNPR	FSK(110)LNPR	3	2	26534000	9004200	5543300	6974800	302
Serine/threonine-protein kinase RIO3	RIOK3	1	GGVK(1)EALSER	GGVK(140)EALSER	4	2	13869000	0	4003900	0	440
Serine/threonine-protein kinase RIO3	RIOK3	1	LSNHVFNALK(1)QHAYSEER	LSNHVFNALK(56)QHAYSEER	10	4	7639000	5050300	0	2588700	191
Serine/threonine-protein kinase RIO3	RIOK3	1	TTLNEFK(1)NR	TTLNEFK(97)NR	7	2	16738000	2940300	2459100	0	284
Calcium-transporting ATPase;Calcium-transporting ATPase type 2C member 1	ATP2C1	1	AK(1)GVVIGTGENSEFGEVFK	AK(72)GVVIGTGENSEFGEVFK(-72)	2	3	3849600	0	0	3849600	263
Calcium-transporting ATPase;Calcium-transporting ATPase type 2C member 1	ATP2C1	1	EGK(1)LEHTLAR	EGK(58)LEHTLAR	3	4	1642500	0	726330	916170	180
Calcium-transporting ATPase;Calcium-transporting ATPase type 2C member 1	ATP2C1	1	FQK(1)IPNGENETMIPVLTSK	FQK(88)IPNGENETMIPVLTSK(-88)	3	3	11546000	7104400	0	0	42
Calcium-transporting ATPase;Calcium-transporting ATPase type 2C member 1	ATP2C1	1	IQK(1)HVSSTSSSFLEV	IQK(72)HVSSTSSSFLEV	3	3	16975000	8291500	0	8683000	941
Calcium-transporting ATPase;Calcium-transporting ATPase type 2C member 1	ATP2C1	1	LGLYSK(1)TSQSVSGEEIDAMDVQQLSQIVPK	LGLYSK(74)TSQSVSGEEIDAMDVQQLSQIVPK(-74)	6	3	102300000	33702000	33879000	27733000	623
Calcium-transporting ATPase;Calcium-transporting ATPase type 2C member 1	ATP2C1	1	YCTTYQSK(1)GQTLTLTQQQR	YCTTYQSK(110)GQTLTLTQQQR	8	3	12852000	4378800	2635500	5837800	530
Metalloreductase STEAP2	STEAP2	1	NPK(1)FASEFFPHVVDVTHHEDALTK	NPK(71)FASEFFPHVVDVTHHEDALTK(-71)	3	3	136150000	21487000	17138000	74588000	64
Cilia- and flagella-associated protein 36	CFAP36	1	TK(1)QIQNMEQK	TK(100)QIQNMEQK(-100)	2	3	735900	0	0	735900	264
Epithelial cell adhesion molecule	EPCAM	1	AEIK(1)EMGEMHR	AEIK(82)EMGEMHR	4	4	742020000	1134800	653950	1282900	331
Epithelial cell adhesion molecule	EPCAM	1	TALQK(1)EITTR	TALQK(98)EITTR	5	2	4199900	2037600	926720	1235600	196
Epithelial cell adhesion molecule	EPCAM	1	YEK(1)AEIK	YEK(120)AEIK(-120)	3	2	56434000	10419000	8830700	26611000	327
Pescadillo homolog	PES1	1	FLLHEPIVNK(1)FR	FLLHEPIVNK(99)FR	10	3	25103000	6691200	4793400	5745600	81
Pescadillo homolog	PES1	1	LK(1)LLALQR	LK(90)LLALQR	2	3	3051600	1627100	1424400	0	424
Septin-2	2024-09-02	1	VIPGAAEK(1)IER	VIPGAAEK(68)IER	8	3	1093700	0	1093700	0	34
GTP-binding nuclear protein Ran	RAN	1	FNVWDTAGQEK(1)FGGLR	FNVWDTAGQEK(110)FGGLR	11	2	132690000	33580000	14256000	53629000	71
GTP-binding nuclear protein Ran	RAN	1	GPIK(1)FNVWDTAGQEK	GPIK(150)FNVWDTAGQEK(-150)	4	3	19669000	12181000	7487400	0	60
GTP-binding nuclear protein Ran	RAN	1	K(1)YVATLGVEVHPLVFHTNR	K(100)YVATLGVEVHPLVFHTNR	1	3	77615000	13640000	7144000	26503000	38
GTP-binding nuclear protein Ran	RAN	1	K(1)NLQYYDISAK	K(120)NLQYYDISAK(-120)	1	2	35820000	9390800	0	7028400	159
GTP-binding nuclear protein Ran	RAN	1	SNYNFEK(1)PFLWLAR	SNYNFEK(98)PFLWLAR	7	2	40445000	8048500	0	0	176
GTP-binding nuclear protein Ran	RAN	1	VTYK(1)NVPNWHR	VTYK(79)NVPNWHR	4	4	29377000	6252300	2804800	12531000	116
Eukaryotic translation initiation factor 3 subunit C;Eukaryotic translation initiation factor 3 subunit C-like protein	EIF3C;EIF3CL	1	AK(1)ELLGQGLLLR	AK(69)ELLGQGLLLR	2	2	11618000	1900800	2154800	3008100	633
Eukaryotic translation initiation factor 3 subunit C;Eukaryotic translation initiation factor 3 subunit C-like protein	EIF3C;EIF3CL	1	MISK(1)QFHHQLR	MISK(140)QFHHQLR	4	3	13165000	6149900	3614900	3399900	702
Eukaryotic translation initiation factor 3 subunit C;Eukaryotic translation initiation factor 3 subunit C-like protein	EIF3C;EIF3CL	1	VFDHK(1)QGTYGGYFR	VFDHK(88)QGTYGGYFR	5	2	91319000	22432000	6141500	26428000	867
Echinoderm microtubule-associated protein-like 3	EML3	1	AIAEGLGSELLVGTTK(1)NALLR	AIAEGLGSELLVGTTK(160)NALLR	16	2	392140000	139580000	19662000	160290000	360
Surfeit locus protein 4	SURF4	1	SEGK(1)SMFAGVPTMR	SEGK(70)SMFAGVPTMR	4	2	26354000	5699500	2252600	909500	139
V-type proton ATPase subunit a;V-type proton ATPase 116 kDa subunit a isoform 1	ATP6V0A1	1	VLQAAAK(1)NIR	VLQAAAK(140)NIR	7	2	4949400	0	0	2663200	245
Acyl-CoA-binding domain-containing protein 5	ACBD5	1	LQK(1)LETLTALQAK	LQK(89)LETLTALQAK(-89)	3	3	1902000	0	0	1902000	458
TOM1-like protein 2	TOM1L2	1	IISPK(1)NNPPTIVQDK	IISPK(89)NNPPTIVQDK(-89)	5	2	44842000	13202000	7467800	11748000	106
TOM1-like protein 2	TOM1L2	1	K(1)TVTYEDPQAVGGLASALDNR	K(83)TVTYEDPQAVGGLASALDNR	1	3	116970000	23024000	16790000	40309000	302
BTB/POZ domain-containing protein 10	BTBD10	1	TAGEMVFVYENAK(1)EGAR	TAGEMVFVYENAK(110)EGAR	13	3	1183000	0	0	1183000	109
Mothers against decapentaplegic homolog;Mothers against decapentaplegic homolog 2	SMAD2	1	SSILPFTPPVVK(1)R	SSILPFTPPVVK(96)R	12	2	13266000	7212200	0	6053900	13
Next to BRCA1 gene 1 protein	NBR1	1	GAEGK(1)PGVEAGQEPAEAGER	GAEGK(130)PGVEAGQEPAEAGER	5	3	14502000	4158900	2245000	8098100	746
Next to BRCA1 gene 1 protein	NBR1	1	LSHK(1)GQQFGPR	LSHK(98)GQQFGPR	4	3	542580	0	0	542580	443
Mitochondrial sodium/hydrogen exchanger 9B2	SLC9B2	1	LK(1)GIDANEPTEGSILLK	LK(110)GIDANEPTEGSILLK(-110)	2	3	5612800	0	0	3942000	38
Eukaryotic peptide chain release factor subunit 1	ETF1	1	K(1)FGATLEIVTDK	K(67)FGATLEIVTDK(-67)	1	3	2179000	0	0	2179000	370
Peroxisomal biogenesis factor 19	PEX19	1	SPGDTAK(1)DALFASQEK	SPGDTAK(100)DALFASQEK(-100)	7	3	7804800	1438700	0	3721700	40
Periphilin-1	PPHLN1	1	ERPVQSLK(1)TSR	ERPVQSLK(91)TSR	8	3	2260700	2260700	0	0	132
	SCARB1	1	DK(1)EAIQAYSESLMTSAPK	DK(97)EAIQAYSESLMTSAPK(-97)	2	2	15160000	0	2966600	5795800	384
	SCARB1	1	GSVLQEAK(1)L	GSVLQEAK(200)L	8	2	86322000	17900000	13720000	54702000	408
Small ubiquitin-related modifier 1	SUMO1	1	LK(1)VIGQDSSEIHFK	LK(140)VIGQDSSEIHFK(-140)	2	3	20520000	5643200	3584700	7189200	25
Prothymosin alpha;Prothymosin alpha, N-terminally processed;Thymosin alpha-1	PTMA	1	K(1)EVVEEAENGR	K(95)EVVEEAENGR	1	3	4845500	2483100	0	0	21
Transcription elongation factor B polypeptide 2	TCEB2	1	ESSTVFELK(1)R	ESSTVFELK(87)R	9	2	1682900	1682900	0	0	23
Transcription elongation factor B polypeptide 2	TCEB2	1	IVEGILK(1)RPPDEQR	IVEGILK(53)RPPDEQR	7	4	29991000	14771000	4597700	0	31
Transcription elongation factor B polypeptide 2	TCEB2	1	LYK(1)DDQLLDDGK	LYK(77)DDQLLDDGK(-77)	3	3	2803800	1724100	1079700	0	41
Bifunctional methylenetetrahydrofolate dehydrogenase/cyclohydrolase, mitochondrial;NAD-dependent methylenetetrahydrofolate dehydrogenase;Methenyltetrahydrofolate cyclohydrolase	MTHFD2	1	TGIPTLGK(1)NVVVAGR	TGIPTLGK(76)NVVVAGR	8	3	1355400	1355400	0	0	153
MICOS complex subunit MIC60	IMMT	1	RAFDSAVAK(1)ALEHHR	RAFDSAVAK(110)ALEHHR	9	4	39531000	10914000	5436700	788070	306
MICOS complex subunit MIC60	IMMT	1	FVNQLK(1)GESR	FVNQLK(110)GESR	6	2	7121100	4183900	1689600	0	569
MICOS complex subunit MIC60	IMMT	1	FYAVQK(1)LAR	FYAVQK(120)LAR	6	2	10548000	3995900	2640600	0	495
MICOS complex subunit MIC60	IMMT	1	SEFEQNLSEK(1)LSEQELQFR	SEFEQNLSEK(90)LSEQELQFR	10	3	22174000	10559000	11616000	0	371
SWI/SNF-related matrix-associated actin-dependent regulator of chromatin subfamily D member 2	SMARCD2	1	DLK(1)IITDVIGNPEEERR	DLK(93)IITDVIGNPEEERR	3	3	6618100	0	0	6618100	405
SWI/SNF-related matrix-associated actin-dependent regulator of chromatin subfamily D member 2	SMARCD2	1	HIFAK(1)VQQR	HIFAK(74)VQQR	5	3	2204500	0	2204500	0	439
SWI/SNF-related matrix-associated actin-dependent regulator of chromatin subfamily D member 2	SMARCD2	1	IHETIESINQLK(1)TQR	IHETIESINQLK(130)TQR	12	3	0	0	0	0	376
SWI/SNF-related matrix-associated actin-dependent regulator of chromatin subfamily D member 2;SWI/SNF-related matrix-associated actin-dependent regulator of chromatin subfamily D member 3	SMARCD2;SMARCD3	1	VEGK(1)LLDDPSK	VEGK(110)LLDDPSK(-110)	4	2	6293100	2232400	0	1136700	162
DNA-directed RNA polymerase;DNA-directed RNA polymerase I subunit RPA1	POLR1A	1	LPEEVATPTTDEEK(1)DSLIAIDR	LPEEVATPTTDEEK(73)DSLIAIDR	14	3	0	0	0	0	364
Interleukin-32	IL32	1	FYDK(1)MQNAESGR	FYDK(110)MQNAESGR	4	2	7950800	2229100	2381700	1292700	28
Eukaryotic translation initiation factor 2A;Eukaryotic translation initiation factor 2A, N-terminally processed	EIF2A	1	VAVYVPGSK(1)GAPSFVR	VAVYVPGSK(74)GAPSFVR	9	3	7313300	2834400	1818100	2660800	204
Choline-phosphate cytidylyltransferase A	PCYT1A	1	VEEK(1)SIDLIQK	VEEK(100)SIDLIQK(-100)	4	3	13160000	4031900	2147300	2341800	270
Charged multivesicular body protein 2b	CHMP2B	1	SLPSASTSK(1)ATISDEEIER	SLPSASTSK(54)ATISDEEIER	9	3	12503000	6960500	5542200	0	165
Profilin;Profilin-2	PFN2	1	K(1)AYELALYLR	K(160)AYELALYLR	1	2	59396000	14236000	6499900	7325000	78
Profilin;Profilin-2	PFN2	1	TK(1)SQGGEPTYNVAVGR	TK(130)SQGGEPTYNVAVGR	2	3	58362000	20506000	15832000	5009100	42
Sorcin	SRI	1	SGTVDPQELQK(1)ALTTMGFR	SGTVDPQELQK(63)ALTTMGFR	11	2	28009000	0	0	17561000	84
Eukaryotic translation elongation factor 1 epsilon-1	EEF1E1;EEF1E1-BLOC1S5	1	QANK(1)EYLLGSTAEEK	QANK(87)EYLLGSTAEEK(-87)	4	3	0	0	0	0	69
RNA-binding protein 6	RBM6	1	K(1)GTGLGYGHPGLASSEEAEGR	K(87)GTGLGYGHPGLASSEEAEGR	1	4	3077700	0	0	1678800	62
Ubiquitin-conjugating enzyme E2 E1	UBE2E1	1	ELADITLDPPPNCSAGPK(1)GDNIYEWR	ELADITLDPPPNCSAGPK(66)GDNIYEWR	18	3	39694000	14431000	11427000	13836000	72
Ubiquitin-conjugating enzyme E2 E1	UBE2E1	1	NSK(1)LLSTSAK	NSK(96)LLSTSAK(-96)	3	2	6434600	1737000	1953000	1656700	43
DNA-directed RNA polymerase;DNA-directed RNA polymerase II subunit RPB2	POLR2B	1	ELDDRDHYGNK(1)R	ELDDRDHYGNK(77)R	11	3	1249700	0	486740	762980	384
DNA-directed RNA polymerase;DNA-directed RNA polymerase II subunit RPB2	POLR2B	1	FEQIYLSK(1)PTHWER	FEQIYLSK(120)PTHWER	8	3	11372000	3975200	3875300	3521200	88
DNA-directed RNA polymerase;DNA-directed RNA polymerase II subunit RPB2	POLR2B	1	GKDFNLELAIK(1)TR	GK(-74)DFNLELAIK(74)TR	11	3	928740	928740	0	0	429
DNA-directed RNA polymerase;DNA-directed RNA polymerase II subunit RPB2	POLR2B	1	HAIYDK(1)LDDDGLIAPGVR	HAIYDK(120)LDDDGLIAPGVR	6	3	27373000	11367000	6637000	9369500	840
DNA-directed RNA polymerase;DNA-directed RNA polymerase II subunit RPB2	POLR2B	1	HGQK(1)GTCGIQYR	HGQK(63)GTCGIQYR	4	3	761870	761870	0	0	935
DNA-directed RNA polymerase;DNA-directed RNA polymerase II subunit RPB2	POLR2B	1	HIDQLK(1)ER	HIDQLK(80)ER	6	3	2462700	0	1300300	1162400	637
DNA-directed RNA polymerase;DNA-directed RNA polymerase II subunit RPB2	POLR2B	1	K(1)GFDQEEVFEKPTR	K(110)GFDQEEVFEK(-110)PTR	1	3	9708300	3589200	1508400	4610700	814
DNA-directed RNA polymerase;DNA-directed RNA polymerase II subunit RPB2	POLR2B	1	K(1)ITSQIFIGPTYYQR	K(110)ITSQIFIGPTYYQR	1	3	5602700	0	2650100	2952600	1029
DNA-directed RNA polymerase;DNA-directed RNA polymerase II subunit RPB2	POLR2B	1	MDTLAHVLYYPQK(1)PLVTTR	MDTLAHVLYYPQK(76)PLVTTR	13	3	19093000	0	4157800	5165900	749
DNA-directed RNA polymerase;DNA-directed RNA polymerase II subunit RPB2	POLR2B	1	NK(1)TQISLVR	NK(81)TQISLVR	2	2	2501700	0	1227000	0	1136
DNA-directed RNA polymerase;DNA-directed RNA polymerase II subunit RPB2	POLR2B	1	TVIK(1)EGEEQLQTQHQK	TVIK(93)EGEEQLQTQHQK(-93)	4	3	21795000	9310600	0	6363000	127
DNA-directed RNA polymerase;DNA-directed RNA polymerase II subunit RPB2	POLR2B	1	NTYQSAMGK(1)QAMGVYITNFHVR	NTYQSAMGK(57)QAMGVYITNFHVR	9	3	3519200	3519200	0	0	723
DNA-directed RNA polymerase;DNA-directed RNA polymerase II subunit RPB2	POLR2B	1	VSANK(1)GEIGDATPFNDAVNVQK	VSANK(89)GEIGDATPFNDAVNVQK(-89)	5	3	18828000	9952400	0	8876000	986
DNA-directed RNA polymerase;DNA-directed RNA polymerase II subunit RPB2	POLR2B	1	VSGDDVIIGK(1)TVTLPENEDELESTNR	VSGDDVIIGK(58)TVTLPENEDELESTNR	10	3	6088000	0	6088000	0	862
DNA-directed RNA polymerase;DNA-directed RNA polymerase II subunit RPB2	POLR2B	1	YAK(1)EVLQK	YAK(130)EVLQK(-130)	3	2	11773000	3113100	2432400	1943900	333
Probable E3 ubiquitin-protein ligase makorin-2	MKRN2	1	LAEPEK(1)PR	LAEPEK(74)PR	6	3	3853700	0	3853700	0	357
Ras-related protein Rab-7a	RAB7A	1	FSNQYK(1)ATIGADFLTK	FSNQYK(110)ATIGADFLTK(-110)	6	3	72687000	21972000	11609000	20505000	38
Alanyl-tRNA editing protein Aarsd1	PTGES3L-AARSD1;AARSD1	1	ILQK(1)NNLNLLR	ILQK(110)NNLNLLR	4	3	4479700	2842700	1637000	0	370
Alanyl-tRNA editing protein Aarsd1	PTGES3L-AARSD1;AARSD1	1	LK(1)TTSWELGR	LK(75)TTSWELGR	2	2	3096900	1779700	0	0	209
Alanyl-tRNA editing protein Aarsd1	PTGES3L-AARSD1;AARSD1	1	LQNSTK(1)ILQK	LQNSTK(82)ILQK(-82)	6	2	1630000	912580	717440	0	366
Alanyl-tRNA editing protein Aarsd1	PTGES3L-AARSD1;AARSD1	1	SAIELDTPSMTAEQVAAIEQSVNEK(1)IR	SAIELDTPSMTAEQVAAIEQSVNEK(70)IR	25	3	15928000	15928000	0	0	244
Ubiquitin-like modifier-activating enzyme 5	UBA5	1	LFFQPHQAGLSK(1)VQAAEHTLR	LFFQPHQAGLSK(69)VQAAEHTLR	12	3	8135300	5362500	0	0	71
Ras-related protein Ral-B;Ras-related protein Ral-A	RALB;RALA	1	K(1)VVLDGEEVQIDILDTAGQEDYAAIR	K(100)VVLDGEEVQIDILDTAGQEDYAAIR	1	3	33559000	0	9224400	24335000	54
Ras-related protein Ral-B	RALB	1	SK(1)GQSSLALHK	SK(79)GQSSLALHK(-79)	2	3	322100	0	322100	0	7
MKI67 FHA domain-interacting nucleolar phosphoprotein	NIFK	1	K(1)GIDYDFPSLILQK	K(70)GIDYDFPSLILQK(-70)	1	2	2158700	0	0	2158700	74
MKI67 FHA domain-interacting nucleolar phosphoprotein	NIFK	1	TLTQK(1)LR	TLTQK(110)LR	5	2	15058000	5712800	3615500	5729700	53
Zinc finger CCCH-type antiviral protein 1	ZC3HAV1	1	ARPPSGSSK(1)ATDLGGTSQAGTSQR	ARPPSGSSK(57)ATDLGGTSQAGTSQR	9	4	12646000	4034800	0	6137700	314
Zinc finger CCCH-type antiviral protein 1	ZC3HAV1	1	K(1)FTYLGSQDR	K(130)FTYLGSQDR	1	3	4787500	0	1258500	1719400	296
Zinc finger CCCH-type antiviral protein 1	ZC3HAV1	1	K(1)GTGLLSSDYR	K(120)GTGLLSSDYR	1	2	19189000	4814100	3507800	5253600	401
Zinc finger CCCH-type antiviral protein 1	ZC3HAV1	1	K(1)NSNVDSSYLESLYQSCPR	K(84)NSNVDSSYLESLYQSCPR	1	3	3916300	2935600	980760	0	751
Zinc finger CCCH-type antiviral protein 1	ZC3HAV1	1	K(1)VLAIMR	K(100)VLAIMR	1	2	5968800	3499600	1397000	1072200	197
Zinc finger CCCH-type antiviral protein 1	ZC3HAV1	1	RK(1)TVFSPTLPAAR	RK(93)TVFSPTLPAAR	2	3	3490800	1168900	0	2321900	374
Zinc finger CCCH-type antiviral protein 1	ZC3HAV1	1	RPTFVPQWYVQQMK(1)R	RPTFVPQWYVQQMK(120)R	14	3	8854600	8854600	0	0	817
Acyl-coenzyme A thioesterase 9, mitochondrial	ACOT9	1	IDMCK(1)K(1)SLSPEQDIK	IDMCK(74)K(67)SLSPEQDIK(-67)	5	3	25857000	0	0	25857000	96
Acyl-coenzyme A thioesterase 9, mitochondrial	ACOT9	1	IDMCK(1)K(1)SLSPEQDIK	IDMCK(74)K(67)SLSPEQDIK(-67)	6	3	25857000	0	0	25857000	97
GTP-binding protein Rheb	RHEB	1	IILEAEK(1)MDGAASQGK	IILEAEK(72)MDGAASQGK(-72)	7	2	1372600	1372600	0	0	64
LIM and SH3 domain protein 1	LASP1	1	GK(1)GFSVVADTPELQR	GK(78)GFSVVADTPELQR	2	3	3051900	3051900	0	0	60
LIM and SH3 domain protein 1	LASP1	1	LK(1)QQSELQSQVR	LK(62)QQSELQSQVR	2	3	5732800	3827700	0	1905100	39
Translocon-associated protein subunit gamma	SSR3	1	GSSK(1)QQSEEDLLLQDFSR	GSSK(82)QQSEEDLLLQDFSR	4	3	18557000	10280000	8277400	0	8
Sulfate transporter	SLC26A2	1	SSESK(1)EQHNVSPR	SSESK(110)EQHNVSPR	5	3	1168500	0	0	1168500	6
Maturin	MTURN	1	K(1)TLHEVLEK	K(92)TLHEVLEK(-92)	1	2	9509000	2628100	1734100	3863600	63
Mitogen-activated protein kinase kinase kinase kinase 2	MAP4K2	1	VGAGTYGDVYK(1)AR	VGAGTYGDVYK(73)AR	11	3	2596100	2596100	0	0	32
Angio-associated migratory cell protein	AAMP	1	IWDLK(1)QGSPIHVLK	IWDLK(84)QGSPIHVLK(-84)	5	3	49818000	13356000	7610300	14343000	226
COP9 signalosome complex subunit 1	GPS1	1	STTFEK(1)SLLMGK	STTFEK(76)SLLMGK(-76)	6	2	2689800	0	903070	1786700	418
COP9 signalosome complex subunit 1	GPS1	1	VSVYLQNWSHVLSYVSK(1)AESTPEIAEQR	VSVYLQNWSHVLSYVSK(50)AESTPEIAEQR	17	4	39557000	0	0	14530000	204
Integral membrane protein 2C;CT-BRI3	ITM2C	1	GDK(1)ADK(1)ASASAPAPASATEILLTPAR	GDK(63)ADK(63)ASASAPAPASATEILLTPAR	6	3	90378000	18987000	12798000	15500000	20
Integral membrane protein 2C;CT-BRI3	ITM2C	1	GDK(1)ADK(1)ASASAPAPASATEILLTPAR	GDK(63)ADK(63)ASASAPAPASATEILLTPAR	3	3	65814000	18835000	18362000	19126000	17
Integral membrane protein 2C;CT-BRI3	ITM2C	1	VK(1)ISFQPAVAGIK	VK(150)ISFQPAVAGIK(-150)	2	3	47013000	9785200	11925000	12806000	3
Testis-expressed sequence 264 protein	TEX264	1	VHPALDTYIK(1)ER	VHPALDTYIK(110)ER	10	3	13849000	4643700	1859300	0	160
Sodium-coupled neutral amino acid transporter 5	SLC38A5	1	GPAPGSK(1)PVQFMDFEGK	GPAPGSK(63)PVQFMDFEGK(-63)	7	3	339110000	7486900	4166700	20710000	37
Sodium-coupled neutral amino acid transporter 5	SLC38A5	1	MELQDPK(1)MNGALPSDAVGYRQER	MELQDPK(54)MNGALPSDAVGYRQER	7	3	74682000	5582300	0	17305000	7
Acylamino-acid-releasing enzyme	APEH	1	RVPFK(1)QGMEYYR	RVPFK(84)QGMEYYR	5	3	2232000	0	0	2232000	686
Serine/threonine-protein kinase OSR1	OXSR1	1	EVLEGLEYLHK(1)NGQIHR	EVLEGLEYLHK(85)NGQIHR	11	3	0	0	0	0	139
Serine/threonine-protein kinase OSR1;STE20/SPS1-related proline-alanine-rich protein kinase	OXSR1;STK39	1	K(1)TFVGTPCWMAPEVMEQVR	K(79)TFVGTPCWMAPEVMEQVR	1	3	30232000	22578000	7653600	0	211
Cysteine protease ATG4B	ATG4B	1	K(1)YSIFTEKDEILSDVASR	K(69)YSIFTEK(-69)DEILSDVASR	1	3	5599900	5599900	0	0	30
Guanine nucleotide-binding protein G(I)/G(S)/G(T) subunit beta-2;Guanine nucleotide-binding protein G(I)/G(S)/G(T) subunit beta-1	GNB2;GNB1	1	GHLAK(1)IYAMHWGTDSR	GHLAK(76)IYAMHWGTDSR	5	3	2823900	0	1742500	0	57
Guanine nucleotide-binding protein G(I)/G(S)/G(T) subunit beta-2	GNB2	1	K(1)ACGDSTLTQITAGLDPVGR	K(140)ACGDSTLTQITAGLDPVGR	1	2	72020000	21524000	0	40789000	23
Guanine nucleotide-binding protein G(I)/G(S)/G(T) subunit beta-2;Guanine nucleotide-binding protein G(I)/G(S)/G(T) subunit beta-1	GNB2;GNB1	1	LIIWDSYTTNK(1)VHAIPLR	LIIWDSYTTNK(58)VHAIPLR	11	4	34939000	8987600	2148800	4598400	89
Guanine nucleotide-binding protein G(I)/G(S)/G(T) subunit beta-2	GNB2	1	TFVSGACDASIK(1)LWDVR	TFVSGACDASIK(78)LWDVR	12	3	11623000	7624900	3997600	0	209
Prosaposin;Saposin-A;Saposin-B-Val;Saposin-B;Saposin-C;Saposin-D	PSAP	1	K(1)LVGYLDR	K(110)LVGYLDR	1	3	22685000	12568000	0	10117000	130
Protein TFG	TFG	1	PLESSQVK(1)YLR	PLESSQVK(130)YLR	8	2	58226000	11498000	12602000	22333000	103
Solute carrier family 35 member E1	SLC35E1	1	HLLPVTTADLSSK(1)ER	HLLPVTTADLSSK(82)ER	13	3	5292200	3046600	0	0	109
Solute carrier family 35 member E1	SLC35E1	1	K(1)HLLPVTTADLSSK	K(120)HLLPVTTADLSSK(-120)	1	3	41935000	15876000	8597400	10775000	96
STAM-binding protein	STAMBP	1	LK(1)EIAFPK	LK(71)EIAFPK(-71)	2	3	2894900	1957200	937660	0	96
STAM-binding protein	STAMBP	1	LK(1)IVQEFGK	LK(110)IVQEFGK(-110)	2	3	8732600	2275700	1766100	2352500	180
STAM-binding protein	STAMBP	1	SLK(1)PGALSNSESIPTIDGLR	SLK(67)PGALSNSESIPTIDGLR	3	3	8317500	2364300	2460600	3492600	238
STAM-binding protein	STAMBP	1	VAQQK(1)QQQLEQEQFHAFEEMIR	VAQQK(67)QQQLEQEQFHAFEEMIR	5	3	5180700	5180700	0	0	153
DNA-directed RNA polymerases I, II, and III subunit RPABC3	POLR2H	1	ADQFEYVMYGK(1)VYR	ADQFEYVMYGK(81)VYR	11	3	5756700	1114000	0	0	95
Apoptotic protease-activating factor 1	APAF1	1	LPLNIEEAK(1)DR	LPLNIEEAK(100)DR	9	3	1525500	1525500	0	0	224
O-acetyl-ADP-ribose deacetylase 1	OARD1	1	ASHK(1)PTYENLQK	ASHK(96)PTYENLQK(-96)	4	3	695430	695430	0	0	51
Peptidyl-prolyl cis-trans isomerase;Peptidyl-prolyl cis-trans isomerase H	PPIH	1	DGVPIGYK(1)GSTFHR	DGVPIGYK(68)GSTFHR	8	3	2919200	2919200	0	0	35
Peptidyl-prolyl cis-trans isomerase;Peptidyl-prolyl cis-trans isomerase H	PPIH	1	GPFADENFK(1)LR	GPFADENFK(140)LR	9	3	12488000	6066000	4393800	2028300	75
NEDD8 ultimate buster 1	NUB1	1	GLEILAK(1)R	GLEILAK(92)R	7	2	2528300	2528300	0	0	198
NEDD8 ultimate buster 1	NUB1	1	K(1)NFQLEEEEQNEAK	K(72)NFQLEEEEQNEAK(-72)	1	3	2439100	543330	564150	1331600	167
MICOS complex subunit MIC19	CHCHD3	1	VTTEQYQK(1)AAEEVEAK	VTTEQYQK(76)AAEEVEAK(-76)	8	3	15628000	7054700	3128500	2292700	170
MICOS complex subunit MIC19	CHCHD3	1	YSGAYGASVSDEELK(1)R	YSGAYGASVSDEELK(100)R	15	3	29775000	21355000	8420200	0	63
DnaJ homolog subfamily B member 4	DNAJB4	1	EIYDQFGEEGLK(1)GGAGGTDGQGGTFR	EIYDQFGEEGLK(94)GGAGGTDGQGGTFR	12	3	2785800	0	1235500	1550200	73
DCN1-like protein;DCN1-like protein 1	DCUN1D1	1	MEQELK(1)EPGR	MEQELK(87)EPGR	6	3	59857000	2034400	800170	3818600	134
DCN1-like protein;DCN1-like protein 1	DCUN1D1	1	K(1)LEQLYNR	K(150)LEQLYNR	1	3	48122000	3199900	0	12686000	49
DCN1-like protein;DCN1-like protein 1	DCUN1D1	1	TAVSCLSQNDWK(1)LDVATDNFFQNPELYIR	TAVSCLSQNDWK(89)LDVATDNFFQNPELYIR	12	3	123390000	34883000	11219000	77292000	21
Prohibitin	PHB	1	EFTEAVEAK(1)QVAQQEAER	EFTEAVEAK(47)QVAQQEAER	9	3	31512000	6969200	6795800	1797600	186
Prohibitin	PHB	1	K(1)AAIISAEGDSK	K(130)AAIISAEGDSK(-130)	1	3	12567000	4035600	3085800	1114400	208
Prohibitin	PHB	1	VLPSITTEILK(1)SVVAR	VLPSITTEILK(110)SVVAR	11	3	7667400	0	7667400	0	128
60S ribosomal protein L22-like 1	RPL22L1	1	VVASDK(1)ETYELR	VVASDK(63)ETYELR	6	3	4883900	2400500	0	0	100
Golgi apparatus membrane protein TVP23 homolog;Golgi apparatus membrane protein TVP23 homolog B	TVP23B;TVP23C	1	HLTSMATSYFGK(1)QFLR	HLTSMATSYFGK(130)QFLR	12	3	24703000	0	0	16034000	128
Golgi apparatus membrane protein TVP23 homolog;Golgi apparatus membrane protein TVP23 homolog B	TVP23B;TVP23C	1	K(1)HLTSMATSYFGK	K(140)HLTSMATSYFGK(-140)	1	3	10614000	4643700	2383300	2308600	116
Guanine nucleotide-binding protein-like 3	GNL3	1	KDPGVPNSAPFK(1)EALLR	K(-85)DPGVPNSAPFK(85)EALLR	12	3	4079800	1909800	0	2169900	45
Ubiquitin-conjugating enzyme E2 H	UBE2H	1	FYGPQGTPYEGGVWK(1)VR	FYGPQGTPYEGGVWK(65)VR	15	3	3178800	0	3178800	0	44
Geminin	GMNN	1	ENELSAGLSK(1)R	ENELSAGLSK(86)R	10	2	0	0	0	0	50
Intermediate conductance calcium-activated potassium channel protein 4	KCNN4	1	ALEK(1)QIDTLAGK	ALEK(140)QIDTLAGK(-140)	4	3	14630000	1503700	0	4742600	26
Eukaryotic translation initiation factor 4 gamma 2	EIF4G2	1	K(1)AFLDNGPK	K(110)AFLDNGPK(-110)	1	2	4860800	2556400	1019200	0	313
Eukaryotic translation initiation factor 4 gamma 2	EIF4G2	1	LLISK(1)LQDEFENR	LLISK(100)LQDEFENR	5	2	30140000	10460000	9714600	0	170
Eukaryotic translation initiation factor 4 gamma 2	EIF4G2	1	NVDVYDK(1)R	NVDVYDK(120)R	7	2	2814400	2069500	744840	0	187
Interleukin-1 receptor-associated kinase 1	IRAK1	1	GTLAYLPEEYIK(1)TGR	GTLAYLPEEYIK(77)TGR	12	2	15124000	4911000	3476600	0	70
Transcription factor RelB	RELB	1	SAGSILGESSTEASK(1)TLPAIELR	SAGSILGESSTEASK(80)TLPAIELR	15	3	3592600	0	3592600	0	159
RNA-binding protein 4	RBM4	1	LHVGNISPTCTNK(1)ELR	LHVGNISPTCTNK(110)ELR	13	3	5725400	2049900	0	0	92
RNA-binding protein 4;RNA-binding protein 4B	RBM4;RBM4B	1	NYGFVHIEDK(1)TAAEDAIR	NYGFVHIEDK(70)TAAEDAIR	10	3	6430700	3337900	1939000	1153800	45
RNA-binding protein 4;RNA-binding protein 4B	RBM4;RBM4B	1	VK(1)LFIGNLPR	VK(160)LFIGNLPR	2	3	12663000	7999900	3535600	0	3
Heterogeneous nuclear ribonucleoprotein A/B	HNRNPAB	1	DAASVEK(1)VLDQK	DAASVEK(93)VLDQK(-93)	7	2	3090100	1509700	0	1580400	126
Heterogeneous nuclear ribonucleoprotein A/B	HNRNPAB	1	FGEVVDCTIK(1)MDPNTGR	FGEVVDCTIK(88)MDPNTGR	10	2	4828000	2062300	0	2765700	102
Heterogeneous nuclear ribonucleoprotein A/B	HNRNPAB	1	IFVGGLNPEATEEK(1)IR	IFVGGLNPEATEEK(90)IR	14	3	12903000	4748500	2122100	6032800	169
Heterogeneous nuclear ribonucleoprotein A/B	HNRNPAB	1	VAQPK(1)EVYQQQQYGSGGR	VAQPK(55)EVYQQQQYGSGGR	5	3	2098100	0	0	2098100	232
Protein CDV3 homolog	CDV3	1	K(1)TPQGPPEIYSDTQFPSLQSTAK	K(99)TPQGPPEIYSDTQFPSLQSTAK(-99)	1	3	4049200	0	0	4049200	79
Microfibril-associated glycoprotein 3;Microfibrillar-associated protein 3-like	MFAP3L;MFAP3	1	LQK(1)AFEIAK	LQK(72)AFEIAK(-72)	3	2	11087000	0	0	11087000	97
Microfibril-associated glycoprotein 3;Microfibrillar-associated protein 3-like	MFAP3L;MFAP3	1	TLELAK(1)VTQFK	TLELAK(92)VTQFK(-92)	6	2	10989000	2744100	1394200	6850600	118
Microfibril-associated glycoprotein 3;Microfibrillar-associated protein 3-like	MFAP3L;MFAP3	1	VTQFK(1)TMEFAR	VTQFK(110)TMEFAR	5	2	10058000	0	0	6306500	123
Heterogeneous nuclear ribonucleoprotein D0	HNRNPD	1	FGEVVDCTLK(1)LDPITGR	FGEVVDCTLK(120)LDPITGR	10	3	14435000	7809500	0	6625900	129
Heterogeneous nuclear ribonucleoprotein D0	HNRNPD	1	IDASK(1)NEEDEGHSNSSPR	IDASK(58)NEEDEGHSNSSPR	5	3	2666200	1396200	0	1270000	72
Heterogeneous nuclear ribonucleoprotein D0	HNRNPD	1	IFVGGLSPDTPEEK(1)IR	IFVGGLSPDTPEEK(99)IR	14	2	35963000	2702100	1149700	4761000	197
Cellular nucleic acid-binding protein	CNBP	1	SSNECFK(1)CGR	SSNECFK(96)CGR	7	2	892180	892180	0	0	8
Soluble lamin-associated protein of 75 kDa	FAM169A	1	DAFASTSEGHDK(1)TSVSTHTR	DAFASTSEGHDK(48)TSVSTHTR	12	4	10808000	5783100	0	5025100	261
OCIA domain-containing protein 1	OCIAD1	1	K(1)LENSPLGEALR	K(73)LENSPLGEALR	1	3	2009900	2009900	0	0	77
OCIA domain-containing protein 1	OCIAD1	1	K(1)NITYEELR	K(87)NITYEELR	1	3	2268300	1416300	0	0	168
OCIA domain-containing protein 1	OCIAD1	1	VNK(1)YGDTWDE	VNK(83)YGDTWDE	3	2	3273300	2366100	907210	0	211
Sodium channel and clathrin linker 1	SCLT1	1	AASASQQLSVITVQRRK(1)	AASASQQLSVITVQRRK(54)	17	4	13038000	0	13038000	0	274
ELMO domain-containing protein 2	ELMOD2	1	ISK(1)QWAEIGFQGDDPK	ISK(66)QWAEIGFQGDDPK(-66)	3	3	1193200	0	0	1193200	73
Sorting nexin-2	SNX2	1	IESK(1)SMSAPVIFDR	IESK(100)SMSAPVIFDR	4	2	15884000	2561700	1225300	2551500	115
OCIA domain-containing protein 2	OCIAD2	1	AEISK(1)IMR	AEISK(130)IMR	5	2	1307500	1307500	0	0	41
CDC42 small effector protein 2	CDC42SE2	1	GGYGGGMPANVQMQLVDTK(1)AG	GGYGGGMPANVQMQLVDTK(64)AG	19	2	13160000	8461200	4699300	0	55
Protein Red	IK	1	GLDFALLQK(1)VR	GLDFALLQK(95)VR	9	2	5604200	0	0	5604200	173
Epsin-3	EPN3	1	NIVHNYSEAEIK(1)VR	NIVHNYSEAEIK(130)VR	12	3	4448200	0	2526700	1921500	23
Epsin-3	EPN3	1	QVMALLK(1)DEER	QVMALLK(120)DEER	7	2	1524100	0	0	1524100	135
Protein transport protein Sec31A	SEC31A	1	K(1)PIPDEHLILK	K(110)PIPDEHLILK(-110)	1	3	2710900	0	0	2710900	1141
Protein transport protein Sec31A	SEC31A	1	VVLTQANK(1)LGV	VVLTQANK(130)LGV	8	2	10202000	4942200	2420300	2839500	1248
Syntaxin-18	STX18	1	EVISHIGK(1)LR	EVISHIGK(90)LR	8	3	1439800	0	1439800	0	62
Protein YIPF3;Protein YIPF3, 36 kDa form III	YIPF3	1	GFK(1)GQLSR	GFK(98)GQLSR	3	2	5162900	1401300	608270	2164800	51
Ufm1-specific protease 2	UFSP2	1	EIQQALVDAGDK(1)PATFVGSR	EIQQALVDAGDK(64)PATFVGSR	12	3	1665900	0	1665900	0	69
Trafficking protein particle complex subunit 11	TRAPPC11	1	FIPTSIFVK(1)PQGR	FIPTSIFVK(84)PQGR	9	3	5978100	5978100	0	0	725
OTU domain-containing protein 4	OTUD4	1	DYSIAAGLQYEVGDK(1)CQVR	DYSIAAGLQYEVGDK(65)CQVR	15	3	4036600	0	0	4036600	223
OTU domain-containing protein 4	OTUD4	1	NLK(1)APPPESWNTVSGK	NLK(110)APPPESWNTVSGK(-110)	3	3	1436900	0	0	1436900	264
Heat shock 70 kDa protein 4L	HSPA4L	1	AIGNAAK(1)SQIVTNVR	AIGNAAK(99)SQIVTNVR	7	3	27003000	11851000	5690100	1657000	53
Heat shock 70 kDa protein 4L	HSPA4L	1	FFLK(1)DISTTLNADEAVAR	FFLK(130)DISTTLNADEAVAR	4	3	25235000	25235000	0	0	319
Heat shock 70 kDa protein 4L;Heat shock 70 kDa protein 4;Heat shock protein 105 kDa	HSPA4L;HSPA4;HSPH1	1	GCALQCAILSPAFK(1)VR	GCALQCAILSPAFK(98)VR	14	2	70172000	30878000	14392000	17887000	388
Heat shock 70 kDa protein 4L	HSPA4L	1	VEPPLK(1)AVMEQANLQR	VEPPLK(69)AVMEQANLQR	6	3	9153100	5426600	3726500	0	281
	HLA-B	1	ETQISK(1)TNTQTYR	ETQISK(62)TNTQTYR	6	3	3806900	1712500	1085400	1009000	92
HLA class I histocompatibility antigen, B-7 alpha chain	HLA-B;HLA-F	1	TFQK(1)WAAVVVPSGEEQR	TFQK(68)WAAVVVPSGEEQR	4	3	8439300	8439300	0	0	267
Solute carrier organic anion transporter family member 4A1	SLCO4A1	1	AAEMHQLK(1)DSSR	AAEMHQLK(65)DSSR	8	3	34850000	4796500	4450500	12141000	353
Solute carrier organic anion transporter family member 4A1	SLCO4A1	1	QPLCQLWAEK(1)HGAR	QPLCQLWAEK(61)HGAR	10	4	5913500	0	770740	2517100	66
Solute carrier organic anion transporter family member 4A1	SLCO4A1	1	SAAHSPLDTSK(1)QPLCQLWAEK	SAAHSPLDTSK(71)QPLCQLWAEK(-71)	11	3	37564000	5803200	5141900	13967000	56
AN1-type zinc finger protein 1	ZFAND1	1	NSETAAK(1)VALMK	NSETAAK(67)VALMK(-67)	7	2	0	0	0	0	35
Cytoplasmic dynein 2 light intermediate chain 1	DYNC2LI1	1	MPSETLWEIAK(1)	MPSETLWEIAK(62)	11	3	0	0	0	0	11
Vacuolar protein sorting-associated protein 37A	VPS37A	1	SASSSAAGSPGGLTSLQQQK(1)QR	SASSSAAGSPGGLTSLQQQK(120)QR	20	3	14024000	6440500	4536000	3047300	29
Receptor expression-enhancing protein;Receptor expression-enhancing protein 4	REEP4	1	EIDAYIVQAK(1)ER	EIDAYIVQAK(74)ER	10	3	152680000	0	33862000	98147000	111
Receptor expression-enhancing protein;Receptor expression-enhancing protein 4	REEP4	1	GLNIAASAAVQAATK(1)SQGALAGR	GLNIAASAAVQAATK(54)SQGALAGR	15	3	3789000	3789000	0	0	139
Receptor expression-enhancing protein;Receptor expression-enhancing protein 4	REEP4	1	HEK(1)EIDAYIVQAK	HEK(110)EIDAYIVQAK(-110)	3	3	10037000	2914200	2903400	4219900	101
Receptor expression-enhancing protein;Receptor expression-enhancing protein 4	REEP4	1	K(1)FVHPSLSR	K(78)FVHPSLSR	1	3	20059000	5333700	6010500	8714900	90
Receptor expression-enhancing protein;Receptor expression-enhancing protein 4	REEP4	1	SYETVLSFGK(1)R	SYETVLSFGK(92)R	10	3	22016000	5912900	4069000	3859800	123
ADP-ribosylation factor GTPase-activating protein 1	ARFGAP1	1	DK(1)VVALAEGR	DK(98)VVALAEGR	2	2	1298400	1298400	0	0	114
Transcription elongation factor B polypeptide 1	TCEB1	1	EHALTSGTIK(1)AMLSGPGQFAENETNEVNFR	EHALTSGTIK(110)AMLSGPGQFAENETNEVNFR	10	3	148370000	52494000	15852000	17275000	43
Transcription elongation factor B polypeptide 1	TCEB1	1	LISSDGHEFIVK(1)R	LISSDGHEFIVK(67)R	12	3	13685000	3786900	2974400	1874800	32
Dynamin-3;Dynamin-2	DNM2;DNM3	1	LAK(1)EVDPQGLR	LAK(81)EVDPQGLR	3	3	1046200	1046200	0	0	33
Serine/threonine-protein phosphatase 2A catalytic subunit alpha isoform	PPP2CA	1	ELDQWIEQLNECK(1)QLSESQVK	ELDQWIEQLNECK(88)QLSESQVK(-88)	13	3	139310000	61394000	0	77917000	21
Serine/threonine-protein phosphatase 2A catalytic subunit alpha isoform	PPP2CA	1	MDEK(1)VFTK	MDEK(90)VFTK(-90)	4	2	55900000	6610000	2934800	9601800	4
Serine/threonine-protein phosphatase 2A catalytic subunit alpha isoform	PPP2CA	1	VFTK(1)ELDQWIEQLNECK	VFTK(170)ELDQWIEQLNECK(-170)	4	3	15290000	12432000	2857700	0	8
60S ribosomal protein L30	RPL30	1	AK(1)LVILANNCPALR	AK(200)LVILANNCPALR	2	3	25871000	7704000	0	8206000	44
60S ribosomal protein L30	RPL30	1	K(1)SEIEYYAMLAK	K(92)SEIEYYAMLAK(-92)	1	2	3411900	1135700	2276100	0	57
60S ribosomal protein L30	RPL30	1	TGVHHYSGNNIELGTACGK(1)YYR	TGVHHYSGNNIELGTACGK(87)YYR	19	4	4884000	0	4884000	0	87
60S ribosomal protein L30	RPL30	1	K(1)SLESINSR	K(190)SLESINSR	1	3	43522000	4667900	7609900	7473300	9
60S ribosomal protein L30	RPL30	1	SGK(1)YVLGYK(1)QTLK	SGK(150)YVLGYK(58)QTLK(-58)	3	3	730670000	117460000	91330000	139970000	26
Phospholipase A-2-activating protein	PLAA	1	ELSHATIDSK(1)TGDLGDINAEQLPGR	ELSHATIDSK(93)TGDLGDINAEQLPGR	10	4	11234000	3036700	1387400	3768600	325
Phospholipase A-2-activating protein	PLAA	1	FIIDNTK(1)GQMLGLGNPSFSDPFTGGGR	FIIDNTK(50)GQMLGLGNPSFSDPFTGGGR	7	3	72344000	0	23117000	37045000	456
Phospholipase A-2-activating protein	PLAA	1	K(1)EAVTFDQANPTQILGK	K(110)EAVTFDQANPTQILGK(-110)	1	3	2981400	0	1745700	1235800	538
Tubulin-specific chaperone A	TBCA	1	K(1)QAEILQESR	K(95)QAEILQESR	1	3	42462000	5299200	5946400	6146700	28
Tubulin-specific chaperone A	TBCA	1	LVLDSVK(1)LEA	LVLDSVK(140)LEA	7	2	10256000	6542300	0	3714200	81
Armadillo repeat-containing protein 1	ARMC1	1	AQFFLGTTNK(1)R	AQFFLGTTNK(81)R	10	3	693720	0	693720	0	140
Protein O-mannose kinase	POMK	1	MEK(1)QPQNSR	MEK(85)QPQNSR	3	2	2714700	2011400	0	703270	3
S-phase kinase-associated protein 1	SKP1	1	TFNIK(1)NDFTEEEEAQVR	TFNIK(170)NDFTEEEEAQVR	5	3	55014000	16053000	5530000	21323000	142
Dynactin subunit 4	DCTN4	1	NYMPLAFSDK(1)YGLGTR	NYMPLAFSDK(100)YGLGTR	10	3	8342000	0	0	8342000	38
NADPH--cytochrome P450 reductase	POR	1	INK(1)GVATNWLR	INK(160)GVATNWLR	3	3	5311900	3818700	1493300	0	228
E3 ubiquitin-protein ligase UBR5	UBR5	1	ELLSAK(1)DAR	ELLSAK(65)DAR	6	3	46388000	10771000	7244200	9023100	1103
E3 ubiquitin-protein ligase UBR5	UBR5	1	GSGLLGSQPQPVIPASVIPEELISQAQVVLQGK(1)SR	GSGLLGSQPQPVIPASVIPEELISQAQVVLQGK(43)SR	33	3	149380000	90443000	34921000	24020000	200
E3 ubiquitin-protein ligase UBR5	UBR5	1	VLK(1)VDGAYVAVK	VLK(77)VDGAYVAVK(-77)	3	3	6321700	6321700	0	0	666
Toll-interacting protein	TOLLIP	1	LAK(1)NYGMTR	LAK(94)NYGMTR	3	3	13319000	2642100	1884800	1952600	38
Toll-interacting protein	TOLLIP	1	LNITVVQAK(1)LAK	LNITVVQAK(72)LAK(-72)	9	3	42661000	10236000	5874800	12511000	35
Toll-interacting protein	TOLLIP	1	VEDK(1)WYSLSGR	VEDK(110)WYSLSGR	4	2	15509000	3433800	4138900	1670200	122
T-complex protein 1 subunit epsilon	CCT5	1	ASMGTLAFDEYGRPFLIIK(1)DQDR	ASMGTLAFDEYGRPFLIIK(75)DQDR	19	3	31878000	0	0	31878000	20
T-complex protein 1 subunit epsilon	CCT5	1	HK(1)LDVTSVEDYK	HK(110)LDVTSVEDYK(-110)	2	3	1081300000	0	0	1078400000	210
T-complex protein 1 subunit epsilon	CCT5	1	K(1)QQISLATQMVR	K(130)QQISLATQMVR	1	2	39998000	4887000	4912500	4634800	459
T-complex protein 1 subunit epsilon	CCT5	1	MIIEEAK(1)R	MIIEEAK(90)R	7	3	6873600	2525400	1395600	1762200	344
Protein-tyrosine-phosphatase;Receptor-type tyrosine-protein phosphatase mu	PTPRM	1	ANGETK(1)IDCVQVATK(0.995)GAATPK(0.005)	ANGETK(85)IDCVQVATK(23)GAATPK(-23)	6	3	0	0	0	0	66
TRAF family member-associated NF-kappa-B activator	TANK	1	MDK(1)NIGEQLNK	MDK(71)NIGEQLNK(-71)	3	3	5064500	2377800	0	2686800	3
Apoptotic chromatin condensation inducer in the nucleus	ACIN1	1	SISQQK(1)SGVSITIDDPVR	SISQQK(67)SGVSITIDDPVR	6	3	2179400	2179400	0	0	227
Polyadenylate-binding protein 1;Polyadenylate-binding protein	PABPC1	1	AK(1)EFTNVYIK	AK(170)EFTNVYIK(-170)	2	3	199150000	56827000	16734000	32560000	188
Polyadenylate-binding protein 1;Polyadenylate-binding protein;Polyadenylate-binding protein 3	PABPC1;PABPC3	1	DLFGK(1)FGPALSVK	DLFGK(70)FGPALSVK(-70)	5	3	46669000	7671200	5553400	4679300	213
Polyadenylate-binding protein 1;Polyadenylate-binding protein	PABPC1	1	EAAQK(1)AVNSATGVPTV	EAAQK(120)AVNSATGVPTV	5	2	6096200	0	0	6096200	625
Polyadenylate-binding protein 1;Polyadenylate-binding protein;Polyadenylate-binding protein 3	PABPC1;PABPC3	1	IVATK(1)PLYVALAQR	IVATK(88)PLYVALAQR	5	2	66971000	19949000	14350000	13331000	361
Polyadenylate-binding protein 1;Polyadenylate-binding protein	PABPC1	1	K(1)EFSPFGTITSAK	K(190)EFSPFGTITSAK(-190)	1	2	152940000	41989000	14560000	18783000	312
Polyadenylate-binding protein 1;Polyadenylate-binding protein;Polyadenylate-binding protein 5;Polyadenylate-binding protein 1-like	PABPC1;PABPC5;PABPC1L	1	K(1)SGVGNIFIK	K(130)SGVGNIFIK(-130)	1	3	34254000	6676200	3089200	5729900	95
Polyadenylate-binding protein 1;Polyadenylate-binding protein;Polyadenylate-binding protein 5	PABPC1;PABPC5	1	NLDK(1)SIDNK	NLDK(120)SIDNK(-120)	4	2	25702000	6327600	2356700	7592200	108
Polyadenylate-binding protein 1;Polyadenylate-binding protein;Polyadenylate-binding protein 3	PABPC1;PABPC3	1	LK(1)DLFGK	LK(100)DLFGK(-100)	2	2	7105500	5415200	0	0	208
Polyadenylate-binding protein 1;Polyadenylate-binding protein;Polyadenylate-binding protein 3	PABPC1;PABPC3	1	SK(1)GFGFVSFER	SK(84)GFGFVSFER	2	2	10815000	2432200	2866600	0	231
Polyadenylate-binding protein 1;Polyadenylate-binding protein	PABPC1	1	TVPQYK(1)YAAGVR	TVPQYK(76)YAAGVR	6	2	12400000	4233200	0	0	512
Polyadenylate-binding protein 1;Polyadenylate-binding protein	PABPC1	1	YQGVNLYVK(1)NLDDGIDDER	YQGVNLYVK(65)NLDDGIDDER	9	3	25292000	8986900	8884500	7420400	299
Protein FAM136A	FAM136A	1	VQEAVESMVK(1)SLER	VQEAVESMVK(120)SLER	10	3	6831500	6831500	0	0	18
Protein FAM91A1	FAM91A1	1	K(1)ESLQNLLHSSR	K(88)ESLQNLLHSSR	1	3	2066600	0	0	2066600	752
Protein FAM91A1	FAM91A1	1	VNMGVHK(1)ALQILR	VNMGVHK(120)ALQILR	7	3	3859900	1086600	884600	1888700	638
TBC1 domain family member 31	TBC1D31	1	IIQMPTK(1)VR	IIQMPTK(86)VR	7	3	1074500	0	0	1074500	61
Cyclin-dependent kinase 2	CDK2	1	QDFSK(1)VVPPLDEDGR	QDFSK(61)VVPPLDEDGR	5	3	2582600	0	0	2582600	190
Transmembrane and ubiquitin-like domain-containing protein 2	TMUB2	1	SK(1)YFPGQESQMK	SK(79)YFPGQESQMK(-79)	2	3	1353100	1353100	0	0	75
Transmembrane and ubiquitin-like domain-containing protein 2	TMUB2	1	LK(1)FLNDTEELAVARPEDTVGALK	LK(70)FLNDTEELAVARPEDTVGALK(-70)	2	4	9783100	0	6730200	0	52
Transmembrane and ubiquitin-like domain-containing protein 2	TMUB2	1	YFPGQESQMK(1)LIYQGR	YFPGQESQMK(58)LIYQGR	10	3	2843200	0	2843200	0	85
Intercellular adhesion molecule 1	ICAM1	1	GTPMK(1)PNTQATPP	GTPMK(85)PNTQATPP	5	2	26145000	6111100	6118100	13916000	302
Ubiquitin carboxyl-terminal hydrolase;Ubiquitin carboxyl-terminal hydrolase 19	USP19	1	DK(1)INDLVEFPVR	DK(64)INDLVEFPVR	2	3	15390000	7545700	0	7844500	1019
Ubiquitin carboxyl-terminal hydrolase;Ubiquitin carboxyl-terminal hydrolase 19	USP19	1	IQNK(1)PYTETVDSDGRPDEVVAEEAWQR	IQNK(50)PYTETVDSDGRPDEVVAEEAWQR	4	4	3150100	0	1299400	1850800	509
Ras-related protein Rap-1b;Ras-related protein Rap-1A;Ras-related protein Rap-1b-like protein	RAP1B;RAP1A	1	SALTVQFVQGIFVEK(1)YDPTIEDSYR	SALTVQFVQGIFVEK(50)YDPTIEDSYR	15	2	1264100000	115070000	123290000	269860000	31
Ras-related protein Rap-1b;Ras-related protein Rap-1A;Ras-related protein Rap-1b-like protein	RAP1B;RAP1A	1	VVGK(1)EQGQNLAR	VVGK(79)EQGQNLAR	4	3	833000	833000	0	0	128
Caspase-8;Caspase-8 subunit p18;Caspase-8 subunit p10	CASP8	1	IINDYEEFSK(1)ER	IINDYEEFSK(120)ER	10	3	1613200	0	1613200	0	183
Nucleolysin TIAR	TIAL1	1	SAFAPFGK(1)ISDAR	SAFAPFGK(120)ISDAR	8	2	9504000	3196400	1258800	2182200	83
Protein SYS1 homolog	SYS1	1	EIPLNSAPK(1)SNV	EIPLNSAPK(100)SNV	9	2	860880	0	860880	0	132
Serine/threonine-protein kinase MARK2	MARK2	1	K(1)VLDANSCQSELHEK	K(190)VLDANSCQSELHEK(-190)	1	3	9966100	5699800	4266300	0	620
Histone acetyltransferase;Histone acetyltransferase KAT7	KAT7	1	ASEDLEK(1)LR	ASEDLEK(96)LR	7	2	579820	0	0	579820	137
Eukaryotic translation initiation factor 4 gamma 1	EIF4G1	1	LK(1)EELEEAR	LK(96)EELEEAR	2	2	2688100	2688100	0	0	717
Eukaryotic translation initiation factor 4 gamma 1	EIF4G1	1	SDQWK(1)PLNLEEK	SDQWK(66)PLNLEEK(-66)	5	2	4554000	2498100	0	0	438
Eukaryotic translation initiation factor 4 gamma 1	EIF4G1	1	SFSK(1)EVEER	SFSK(120)EVEER	4	2	7195100	5690100	0	1505000	1024
Eukaryotic translation initiation factor 4 gamma 1	EIF4G1	1	VPTTEK(1)PTVTVNFR	VPTTEK(110)PTVTVNFR	6	3	5585200	1177800	1551000	2856400	668
Cleavage stimulation factor subunit 2	CSTF2	1	EQIQK(1)STGAP	EQIQK(140)STGAP	5	2	1414600	0	0	1414600	592
Cleavage stimulation factor subunit 2	CSTF2	1	IVDPEIALK(1)ILHR	IVDPEIALK(110)ILHR	9	4	92801000	25592000	6635400	20545000	189
Eukaryotic translation initiation factor 4B	EIF4B	1	AASIFGGAK(1)PVDTAAR	AASIFGGAK(92)PVDTAAR	9	2	10451000	1818400	0	1964000	365
Eukaryotic translation initiation factor 4B	EIF4B	1	SQSSDTEQQSPTSGGGK(1)VAPAQPSEEGPGR	SQSSDTEQQSPTSGGGK(52)VAPAQPSEEGPGR	17	3	1683400	0	0	1683400	516
Polyhomeotic-like protein 3	PHC3	1	TTVTSSK(1)ISQR	TTVTSSK(79)ISQR	7	2	755060	755060	0	0	215
Chromosome transmission fidelity protein 18 homolog	CHTF18	1	K(1)GPQEVGPQGPAVPSGGGR	K(110)GPQEVGPQGPAVPSGGGR	1	3	2588700	2588700	0	0	455
Chromosome transmission fidelity protein 18 homolog	CHTF18	1	KPLTYQTK(1)QLIAR	K(-72)PLTYQTK(72)QLIAR	8	3	15340000	11245000	4094600	0	841
Chromosome transmission fidelity protein 18 homolog	CHTF18	1	LLQEAQK(1)LSDTLHSLR	LLQEAQK(110)LSDTLHSLR	7	3	5677400	5677400	0	0	244
Nascent polypeptide-associated complex subunit alpha;Nascent polypeptide-associated complex subunit alpha, muscle-specific form;Putative nascent polypeptide-associated complex subunit alpha-like protein	NACA;NACAP1	1	SK(1)NILFVITKPDVYK	SK(100)NILFVITK(-100)PDVYK(-130)	2	3	197970000	49005000	24545000	81113000	21
Rho guanine nucleotide exchange factor 10	ARHGEF10	1	TK(1)SLIAQDHR	TK(68)SLIAQDHR	2	3	387570	0	387570	0	109
Hexokinase;Hexokinase-2	HK2	1	DISDIEGEK(1)DGIR	DISDIEGEK(82)DGIR	9	2	8623800	1428400	0	1610000	318
Hexokinase;Hexokinase-2	HK2	1	EELLFGGK(1)LSPELLNTGR	EELLFGGK(100)LSPELLNTGR	8	3	21730000	0	13763000	7966800	295
Hexokinase;Hexokinase-2	HK2	1	LSDETLLEISK(1)R	LSDETLLEISK(100)R	11	3	0	0	0	0	13
Hexokinase;Hexokinase-2	HK2	1	TLEHLQLSHDQLLEVK(1)R	TLEHLQLSHDQLLEVK(110)R	16	4	2550100	0	1158200	1391900	460
Multifunctional protein ADE2;Phosphoribosylaminoimidazole-succinocarboxamide synthase;Phosphoribosylaminoimidazole carboxylase	PAICS	1	DLK(1)EVTPEGLQMVK	DLK(94)EVTPEGLQMVK(-94)	3	3	1833200	0	0	1833200	235
Multifunctional protein ADE2;Phosphoribosylaminoimidazole-succinocarboxamide synthase;Phosphoribosylaminoimidazole carboxylase	PAICS	1	IATGSFLK(1)R	IATGSFLK(100)R	8	2	4640600	3271700	0	0	110
Multifunctional protein ADE2;Phosphoribosylaminoimidazole-succinocarboxamide synthase;Phosphoribosylaminoimidazole carboxylase	PAICS	1	VTSAHK(1)GPDETLR	VTSAHK(82)GPDETLR	6	3	7012900	1825200	1229600	0	304
Zinc finger CCCH domain-containing protein 11A	ZC3H11A	1	ASQLSVQQNK(1)LSVQSNPSPQLR	ASQLSVQQNK(43)LSVQSNPSPQLR	10	3	4240200	2757300	0	1482900	124
Integrin-linked kinase-associated serine/threonine phosphatase 2C	ILKAP	1	ASK(1)FAAQNLHQNLIR	ASK(67)FAAQNLHQNLIR	3	3	1524000	1524000	0	0	159
Histone-binding protein RBBP7	RBBP7	1	ASK(1)EMFEDTVEER	ASK(55)EMFEDTVEER	3	2	53513000	20062000	7304400	20931000	4
Neuron-specific calcium-binding protein hippocalcin;Hippocalcin-like protein 1	HPCAL1;HPCA	1	K(1)IYANFFPYGDASK	K(69)IYANFFPYGDASK(-69)	1	2	7695000	0	2364800	0	50
Golgi SNAP receptor complex member 1	GOSR1	1	GMLK(1)SIHSK	GMLK(72)SIHSK(-72)	4	2	3489800	0	0	2337100	185
Golgi SNAP receptor complex member 1	GOSR1	1	TELFLK(1)EHDHLR	TELFLK(76)EHDHLR	6	3	24453000	10217000	8810600	3467600	161
Heterogeneous nuclear ribonucleoprotein H;Heterogeneous nuclear ribonucleoprotein H, N-terminally processed	HNRNPH1	1	FFSDCK(1)IQNGAQGIR	FFSDCK(120)IQNGAQGIR	6	3	5014100	5014100	0	0	35
Heterogeneous nuclear ribonucleoprotein H;Heterogeneous nuclear ribonucleoprotein H, N-terminally processed	HNRNPH1	1	MMLGTEGGEGFVVK(1)VR	MMLGTEGGEGFVVK(87)VR	14	2	98349000	33293000	10723000	0	14
Heterogeneous nuclear ribonucleoprotein H;Heterogeneous nuclear ribonucleoprotein H, N-terminally processed	HNRNPH1	1	SNNVEMDWVLK(1)HTGPNSPDTANDGFVR	SNNVEMDWVLK(110)HTGPNSPDTANDGFVR	11	4	13895000	6438200	0	0	98
Heterogeneous nuclear ribonucleoprotein H;Heterogeneous nuclear ribonucleoprotein H, N-terminally processed;Heterogeneous nuclear ribonucleoprotein H2	HNRNPH1;HNRNPH2	1	YIEIFK(1)SSR	YIEIFK(80)SSR	6	3	55344000	19373000	3718700	6994800	185
Diamine acetyltransferase 1	SAT1	1	AK(1)FVIRPATAADCSDILR	AK(110)FVIRPATAADCSDILR	2	3	5402300	0	0	5402300	3
Diamine acetyltransferase 1	SAT1	1	IDK(1)EYLLK	IDK(120)EYLLK(-120)	3	2	31414000	5112100	3502800	12956000	133
Diamine acetyltransferase 1	SAT1	1	IDKEYLLK(1)MATEE	IDK(-66)EYLLK(66)MATEE	8	2	3549600	0	0	3549600	138
Structural maintenance of chromosomes protein;Structural maintenance of chromosomes protein 4	SMC4	1	IIDK(1)EGDDYEVIPNSNFYVSR	IIDK(62)EGDDYEVIPNSNFYVSR	4	3	2242600	0	2242600	0	145
Structural maintenance of chromosomes protein;Structural maintenance of chromosomes protein 4	SMC4	1	ILGPFHK(1)R	ILGPFHK(83)R	7	3	5666800	3345200	1172000	1149700	81
Structural maintenance of chromosomes protein;Structural maintenance of chromosomes protein 4	SMC4	1	K(1)IFNLSGGEK	K(100)IFNLSGGEK(-100)	1	3	4336500	3322400	0	0	1162
Structural maintenance of chromosomes protein;Structural maintenance of chromosomes protein 4	SMC4	1	TFK(1)DVGNLLR	TFK(93)DVGNLLR	3	2	5768500	2348100	1596900	0	182
Unconventional myosin-Ib	MYO1B	1	DAIEEK(1)IIIAEVVNK	DAIEEK(82)IIIAEVVNK(-82)	6	2	459250000	0	8643400	12609000	65
Unconventional myosin-Ib	MYO1B	1	SGQIK(1)SEVPLVDVTK	SGQIK(120)SEVPLVDVTK(-120)	5	3	9038700	2930900	864000	0	105
Ladinin-1	LAD1	1	TQESGDQDPQEAQK(1)ASSATER	TQESGDQDPQEAQK(53)ASSATER	14	3	763440	0	763440	0	509
Far upstream element-binding protein 1;Far upstream element-binding protein 2	FUBP1;KHSRP	1	GGETIK(1)QLQER	GGETIK(130)QLQER	6	3	4061800	2310300	0	0	257
Far upstream element-binding protein 1	FUBP1	1	GGETIK(1)SISQQSGAR	GGETIK(110)SISQQSGAR	6	2	3593600	1043100	603340	1947100	400
Far upstream element-binding protein 1	FUBP1	1	IQQESGCK(1)IQIAPDSGGLPER	IQQESGCK(56)IQIAPDSGGLPER	8	3	3056300	1724200	0	1332100	133
Acetyltransferase component of pyruvate dehydrogenase complex;Dihydrolipoyllysine-residue acetyltransferase component of pyruvate dehydrogenase complex, mitochondrial	DLAT	1	GIDLTQVK(1)GTGPDGR	GIDLTQVK(78)GTGPDGR	8	2	545460	0	545460	0	208
Phospholipid-transporting ATPase;Probable phospholipid-transporting ATPase IH	ATP11A	1	VIEGK(1)VDQIR	VIEGK(120)VDQIR	5	2	54244000	8118200	7100300	15858000	11
Nuclear pore complex protein Nup155	NUP155	1	ESLK(1)EYQK	ESLK(110)EYQK(-110)	4	2	4620400	1880700	1027100	1712600	838
Nuclear pore complex protein Nup155	NUP155	1	K(1)FHEAQLSEK	K(110)FHEAQLSEK(-110)	1	2	41701000	17709000	4684700	12155000	766
Nuclear pore complex protein Nup155	NUP155	1	NSQFAGGPLGNPNTTAK(1)VQQR	NSQFAGGPLGNPNTTAK(110)VQQR	17	3	92548000	47991000	0	42532000	740
Transducin beta-like protein 2	TBL2	1	AFELK(1)GHSAAVHSFAFSNDSR	AFELK(43)GHSAAVHSFAFSNDSR	5	4	3163100	1481100	1682100	0	240
Transducin beta-like protein 2	TBL2	1	AMVEEMQGHLK(1)R	AMVEEMQGHLK(120)R	11	3	1626000	1626000	0	0	381
Transducin beta-like protein 2	TBL2	1	IWSTK(1)DFLQR	IWSTK(87)DFLQR	5	3	4464300	1958400	1509100	996890	84
Transducin beta-like protein 2	TBL2	1	K(1)QDPYLLK	K(75)QDPYLLK(-75)	1	2	2813100	1174800	654710	0	279
Rho-associated protein kinase 2	ROCK2	1	K(1)LYTLEEHLSNEMQAKEELEQK	K(69)LYTLEEHLSNEMQAK(-69)EELEQK(-73)	1	3	18545000	18545000	0	0	448
Rho-associated protein kinase 2	ROCK2	1	TSMK(1)IQQNQSIR	TSMK(93)IQQNQSIR	4	3	1532700	0	1532700	0	1368
Uridine 5'-monophosphate synthase;Orotate phosphoribosyltransferase;Orotidine 5'-phosphate decarboxylase	UMPS	1	FGDFVLK(1)SGLSSPIYIDLR	FGDFVLK(120)SGLSSPIYIDLR	7	3	17691000	0	17691000	0	29
Uridine 5'-monophosphate synthase;Orotate phosphoribosyltransferase;Orotidine 5'-phosphate decarboxylase	UMPS	1	IHPVASK(1)LLR	IHPVASK(58)LLR	7	3	1742800	1167800	574970	0	242
Receptor protein-tyrosine kinase;Epidermal growth factor receptor	EGFR	1	VK(1)IPVAIK	VK(120)IPVAIK(-120)	2	2	47955000	10211000	7607300	7358200	694
Receptor protein-tyrosine kinase;Epidermal growth factor receptor	EGFR	1	IPVAIK(1)ELR	IPVAIK(60)ELR	6	3	8234300	2763800	1877100	0	700
Receptor protein-tyrosine kinase;Epidermal growth factor receptor	EGFR	1	IK(1)VLGSGAFGTVYK	IK(91)VLGSGAFGTVYK(-91)	2	3	6458500	2520200	0	829140	671
Receptor protein-tyrosine kinase;Epidermal growth factor receptor	EGFR	1	NVLVK(1)TPQHVK	NVLVK(77)TPQHVK(-77)	5	2	6364200	0	6364200	0	801
Receptor protein-tyrosine kinase;Epidermal growth factor receptor	EGFR	1	TPQHVK(1)ITDFGLAK	TPQHVK(65)ITDFGLAK(-65)	6	3	7451000	4017400	1490000	0	807
Rab5 GDP/GTP exchange factor	RABGEF1	1	EIQEAK(1)APSPSINR	EIQEAK(95)APSPSINR	6	3	11089000	2675600	1677300	2767000	134
Rab5 GDP/GTP exchange factor	RABGEF1	1	K(1)FFSASSR	K(100)FFSASSR	1	2	18470000	0	0	14525000	116
AP-2 complex subunit mu	AP2M1	1	K(1)WARPPISMNFEVPFAPSGLK	K(87)WARPPISMNFEVPFAPSGLK(-87)	1	3	7630000	0	0	7630000	405
AP-2 complex subunit mu	AP2M1	1	SQHQTK(1)EEQSQITSQVTGQIGWR	SQHQTK(71)EEQSQITSQVTGQIGWR	6	3	2273900	0	2273900	0	170
Translin	TSN	1	EILTLLQGVHQGAGFQDIPK(1)R	EILTLLQGVHQGAGFQDIPK(96)R	20	3	39698000	15155000	0	24544000	51
Translin	TSN	1	GFNK(1)ETAAACVEK	GFNK(140)ETAAACVEK(-140)	4	2	1744000	0	0	1744000	214
Translin	TSN	1	LLNLK(1)NDSLR	LLNLK(83)NDSLR	5	2	9064500	7616400	0	0	182
Ribosomal protein S6 kinase;Ribosomal protein S6 kinase alpha-1	RPS6KA1	1	LGSGPDGAEEIK(1)R	LGSGPDGAEEIK(75)R	12	3	4113400	2333200	0	1780200	305
Zinc finger protein 451	ZNF451	1	EK(1)IDFQHAHGLQELEFIR	EK(96)IDFQHAHGLQELEFIR	2	3	69666000	18161000	14495000	12557000	106
Zinc finger protein 451	ZNF451	1	EK(1)SDEEEQQYVIK	EK(130)SDEEEQQYVIK(-130)	2	3	1192600	0	0	1192600	779
Zinc finger protein 451	ZNF451	1	HCFLQK(1)PSVAHFGSEK	HCFLQK(73)PSVAHFGSEK(-73)	6	4	3856300	0	0	3856300	817
Zinc finger protein 451	ZNF451	1	SNLYK(1)FTASASHTER	SNLYK(95)FTASASHTER	5	3	0	0	0	0	832
Cytoplasmic dynein 1 light intermediate chain 1	DYNC1LI1	1	LQSLLAK(1)QPPTAAGRPVDASPR	LQSLLAK(54)QPPTAAGRPVDASPR	7	4	3178500	0	0	3178500	269
Annexin;Annexin A5	ANXA5	1	AIK(1)QVYEEEYGSSLEDDVVGDTSGYYQR	AIK(48)QVYEEEYGSSLEDDVVGDTSGYYQR	3	3	33053000	12284000	9075500	11694000	126
Annexin;Annexin A5	ANXA5	1	AMK(1)GLGTDEESILTLLTSR	AMK(130)GLGTDEESILTLLTSR	3	3	71218000	24028000	0	24180000	29
Annexin;Annexin A5	ANXA5	1	GAGTNEK(1)VLTEIIASR	GAGTNEK(100)VLTEIIASR	7	2	25154000	4456200	1683600	3997600	108
Annexin;Annexin A5	ANXA5	1	LIVALMK(1)PSR	LIVALMK(110)PSR	7	2	19973000	2287800	1897600	2899100	86
Sperm-specific antigen 2	SSFA2	1	DEPDIASK(1)IPSR	DEPDIASK(83)IPSR	8	3	18437000	0	2273300	6331700	199
Sperm-specific antigen 2	SSFA2	1	FFNSSSFAK(1)GIDIK	FFNSSSFAK(80)GIDIK(-80)	9	3	42949000	5719200	6151600	12793000	212
Sperm-specific antigen 2	SSFA2	1	GPDPAAAPYSTQK(1)SSVLPLYENTFQELQVMR	GPDPAAAPYSTQK(50)SSVLPLYENTFQELQVMR	13	3	135090000	48950000	32392000	21154000	947
Sperm-specific antigen 2	SSFA2	1	IGSMSSVTSNK(1)ETDPPPPLTR	IGSMSSVTSNK(80)ETDPPPPLTR	11	3	13440000	0	10848000	0	278
Sperm-specific antigen 2	SSFA2	1	LQFHQK(1)GR	LQFHQK(89)GR	6	3	750570	750570	0	0	150
Sperm-specific antigen 2	SSFA2	1	TPLGASLDEQSSSTLK(1)GVLVR	TPLGASLDEQSSSTLK(79)GVLVR	16	3	34222000	15133000	7646700	11442000	102
Sperm-specific antigen 2	SSFA2	1	YLFAK(1)AGYPLR	YLFAK(66)AGYPLR	5	3	540910	540910	0	0	729
Sperm-specific antigen 2	SSFA2	1	YTPEEEQELEK(1)R	YTPEEEQELEK(73)R	11	3	3405200	1610000	1795200	0	785
Receptor protein-tyrosine kinase;Tyrosine-protein kinase Mer	MERTK	1	LQLEK(1)LLESLPDVR	LQLEK(160)LLESLPDVR	5	3	56284000	6698100	3734900	19491000	180
Band 4.1-like protein 2	EPB41L2	1	EPTQAVVEEQVLDK(1)EEPLPEEQR	EPTQAVVEEQVLDK(78)EEPLPEEQR	14	3	3422700	0	0	3422700	114
Band 4.1-like protein 2	EPB41L2	1	ETK(1)EVQTNELK	ETK(190)EVQTNELK(-190)	3	2	1798000	0	623760	1174300	195
Band 4.1-like protein 2	EPB41L2	1	EVQTNELK(1)AEK	EVQTNELK(64)AEK(-64)	8	2	4270300	1391800	1095000	1783400	203
Band 4.1-like protein 2	EPB41L2	1	QK(1)SYTLVVAK	QK(180)SYTLVVAK(-180)	2	2	28911000	3841900	3227400	7659900	86
Band 4.1-like protein 2	EPB41L2	1	SPTK(1)APHLQLIEGK	SPTK(110)APHLQLIEGK(-110)	4	3	11089000	1480000	883680	1209300	601
Band 4.1-like protein 2	EPB41L2	1	TEISTK(1)EVPIVQTETK	TEISTK(80)EVPIVQTETK(-80)	6	3	9840200	0	2540200	7300000	739
Band 4.1-like protein 2	EPB41L2	1	VK(1)ETQEDKLEGGAAK	VK(120)ETQEDK(-120)LEGGAAK(-160)	2	3	5024400	1688200	0	3336100	178
Band 4.1-like protein 2	EPB41L2	1	VVVHK(1)ETELAEEGED	VVVHK(76)ETELAEEGED	5	3	20157000	6441500	3994300	4190800	842
Maestro heat-like repeat-containing protein family member 1	MROH1	1	K(1)HLQELLETAR	K(72)HLQELLETAR	1	3	1480900	0	1480900	0	667
CAAX prenyl protease 2	RCE1	1	DHPAVIK(1)R	DHPAVIK(99)R	7	3	1473900	1036000	437900	0	69
Elongation factor 1-delta;Elongation factor 1-beta	EEF1D;EEF1B2	1	K(1)PALVAK	K(110)PALVAK(-110)	1	2	6025700	1776600	0	0	189
Elongation factor 1-delta	EEF1D	1	ENIQK(1)SLAGSSGPGASSGTSGDHGELVVR	ENIQK(71)SLAGSSGPGASSGTSGDHGELVVR	5	4	25480000	3811000	1879100	4376200	59
Elongation factor 1-delta	EEF1D	1	GVVQELQQAISK(1)LEAR	GVVQELQQAISK(110)LEAR	12	3	53957000	0	0	53957000	107
Elongation factor 1-delta	EEF1D	1	LNVLEK(1)SSPGHR	LNVLEK(70)SSPGHR	6	2	19784000	4623300	1623200	3931300	117
Gasdermin-D	GSDMD	1	K(1)TVTIPSGSTLAFR	K(64)TVTIPSGSTLAFR	1	3	14587000	4539000	3500000	1933500	220
Gasdermin-D	GSDMD	1	HLRQPEHK(1)VLQQLR	HLRQPEHK(62)VLQQLR	8	4	1010400	1010400	0	0	161
Gasdermin-D	GSDMD	1	SRGDNVYVVTEVLQTQK(1)EVEVTR	SRGDNVYVVTEVLQTQK(130)EVEVTR	17	4	38082000	15814000	9413500	0	184
Gasdermin-D	GSDMD	1	TFQPPATGHK(1)R	TFQPPATGHK(70)R	10	3	9662000	1787700	1290900	0	264
Protein kinase C delta-binding protein	PRKCDBP	1	SHDTTSNTLAQLLAK(1)AER	SHDTTSNTLAQLLAK(64)AER	15	2	343160000	85603000	57353000	139300000	84
Rho-related GTP-binding protein RhoD	RHOD	1	SLVNK(1)LR	SLVNK(110)LR	5	2	5304100	0	743120	4561000	76
Tumor protein p53-inducible protein 11	TP53I11	1	AAK(1)QPPPLMK	AAK(77)QPPPLMK(-77)	3	2	2392800	1226500	1166400	0	4
Tumor protein p53-inducible protein 11	TP53I11	1	K(1)ILGVGGEDDDGEVHR	K(100)ILGVGGEDDDGEVHR	1	3	1953100	0	1953100	0	26
Tumor protein p53-inducible protein 11	TP53I11	1	SK(1)ISQVLGNEIK	SK(200)ISQVLGNEIK(-200)	2	2	15077000	5476500	5821000	0	43
Serine-protein kinase ATM	ATM	1	K(1)IELGWEVIK	K(73)IELGWEVIK(-73)	1	3	1031700	0	1031700	0	388
Large neutral amino acids transporter small subunit 3	SLC43A1	1	LSQK(1)APSLEDGSDAFMSPQDVR	LSQK(110)APSLEDGSDAFMSPQDVR	4	3	44586000	4093100	3176400	7172100	233
UBX domain-containing protein 1	UBXN1	1	EK(1)AEELAAR	EK(160)AEELAAR	2	3	13997000	3275000	1450900	3411100	154
UBX domain-containing protein 1	UBXN1	1	EPTSSEQGGLEGSGSAAGEGK(1)PALSEEER	EPTSSEQGGLEGSGSAAGEGK(76)PALSEEER	21	3	39349000	8869600	7619300	22860000	83
UBX domain-containing protein 1	UBXN1	1	YGGSVGSQPPPVAPEPGPVPSSPSQEPPTK(1)R	YGGSVGSQPPPVAPEPGPVPSSPSQEPPTK(61)R	30	3	67099000	30808000	17782000	18509000	208
UBX domain-containing protein 1	UBXN1	1	MLELVAQK(1)QR	MLELVAQK(170)QR	8	2	166530000	11669000	10528000	5914400	105
Cysteine and histidine-rich protein 1	CYHR1	1	LLAAK(1)NINLR	LLAAK(86)NINLR	5	3	1502000	0	0	1502000	391
Methylosome subunit pICln	CLNS1A	1	FEEESK(1)EPVADEEEEDSDDDVEPITEFR	FEEESK(77)EPVADEEEEDSDDDVEPITEFR	6	3	2444900	2444900	0	0	91
Sjoegren syndrome/scleroderma autoantigen 1	SSSCA1	1	ALNGAEVDDFSWEPPTEAETK(1)VLQAR	ALNGAEVDDFSWEPPTEAETK(120)VLQAR	21	3	0	0	0	0	22
NAD-dependent protein deacetylase sirtuin-3, mitochondrial	SIRT3	1	LLHDK(1)GLLLR	LLHDK(67)GLLLR	5	3	26631000	0	0	26631000	77
Protein arginine N-methyltransferase 1	PRMT1	1	DVAIK(1)EPLVDVVDPK	DVAIK(88)EPLVDVVDPK(-88)	5	2	14248000	3415500	3472800	3251900	187
Protein arginine N-methyltransferase 1	PRMT1	1	TGEEIFGTIGMRPNAK(1)NNR	TGEEIFGTIGMRPNAK(70)NNR	16	4	27589000	6686400	2707500	11901000	296
Nucleolar transcription factor 1	UBTF	1	DYIQK(1)HPELNISEEGITK	DYIQK(66)HPELNISEEGITK(-66)	5	3	3587000	1716300	1870700	0	229
Nucleolar transcription factor 1	UBTF	1	WVEISNEVRK(1)	WVEISNEVRK(76)	10	3	2736000	0	0	2736000	81
Trafficking protein particle complex subunit 4	TRAPPC4	1	TFSYPLDLLLK(1)LHDER	TFSYPLDLLLK(54)LHDER	11	4	5342800	0	0	3340300	41
Neutral alpha-glucosidase AB	GANAB	1	LK(1)VTEGGEPYR	LK(86)VTEGGEPYR	2	2	18294000	8249200	0	3416500	172
Neutral alpha-glucosidase AB	GANAB	1	LVAIVDPHIK(1)VDSGYR	LVAIVDPHIK(72)VDSGYR	10	3	10733000	2991600	2386100	1227700	375
Neutral alpha-glucosidase AB	GANAB	1	NLGLYVK(1)TR	NLGLYVK(110)TR	7	2	44258000	14515000	11452000	4542700	394
Neutral alpha-glucosidase AB	GANAB	1	TLFGK(1)MMDYLQGSGETPQTDVR	TLFGK(64)MMDYLQGSGETPQTDVR	5	3	12554000	12554000	0	0	240
Neutral alpha-glucosidase AB	GANAB	1	VVIIGAGK(1)PAAVVLQTK	VVIIGAGK(80)PAAVVLQTK(-80)	8	3	14500000	10448000	4052800	0	802
Neutral alpha-glucosidase AB	GANAB	1	VVIIGAGKPAAVVLQTK(1)GSPESR	VVIIGAGK(-110)PAAVVLQTK(110)GSPESR	17	3	38686000	10384000	7516300	6287800	811
Transcription factor BTF3;Transcription factor BTF3 homolog 4	BTF3L4	1	K(1)LAEQFPR	K(130)LAEQFPR	1	3	8106500	2454800	1790400	3861300	115
Transcription factor BTF3;Transcription factor BTF3 homolog 4	BTF3L4	1	LAK(1)LQAQVR	LAK(99)LQAQVR	3	2	102650000	34821000	22247000	14843000	8
Polyribonucleotide 5'-hydroxyl-kinase Clp1	CLP1	1	LYNK(1)ITSR	LYNK(99)ITSR	4	2	13891000	6094700	3144800	1040700	213
Polyribonucleotide 5'-hydroxyl-kinase Clp1	CLP1	1	TVLLPK(1)SGGVVER	TVLLPK(67)SGGVVER	6	2	33678000	8678500	7781500	5104300	292
Protein SAAL1	SAAL1	1	VGEVVDK(1)LFDLDEK	VGEVVDK(88)LFDLDEK(-88)	7	2	54832000	13123000	6027500	11776000	46
Ras-related protein Rab-7L1	RAB29	1	VLVVGDAAVGK(1)TSLVQR	VLVVGDAAVGK(81)TSLVQR	11	3	1714600	858940	855620	0	20
General transcription factor IIH subunit 1	GTF2H1	1	IAWAPEGK(1)DR	IAWAPEGK(110)DR	8	3	3448300	0	3448300	0	38
Ras-related protein Rab-1B;Ras-related protein Rab-1A	RAB1B;RAB1A	1	YASENVNK(1)LLVGNK	YASENVNK(91)LLVGNK(-91)	8	2	144810000	22421000	17217000	20993000	119
Glycosylphosphatidylinositol anchor attachment 1 protein	GPAA1	1	K(1)LPFPDETHER	K(110)LPFPDETHER	1	3	16357000	8696000	4190100	0	62
Puromycin-sensitive aminopeptidase	NPEPPS	1	TPVMSTYLVAFVVGEYDFVETRSK(1)	TPVMSTYLVAFVVGEYDFVETRSK(48)	24	3	7085100	7085100	0	0	257
Multivesicular body subunit 12A	MVB12A	1	DMQGLSLDAASQPSK(1)GGLLER	DMQGLSLDAASQPSK(49)GGLLER	15	3	27775000	4568000	4706900	11836000	87
	PDHX	1	PSLSPTMEEGNIVK(1)	PSLSPTMEEGNIVK(79)	14	2	1553600	0	0	1553600	15
Small acidic protein	C11orf58;SMAP	1	INEELESQYQQSMDSK(1)LSGR	INEELESQYQQSMDSK(96)LSGR	16	3	8599800	5479000	0	3120800	63
Small acidic protein	C11orf58;SMAP	1	LVIGDHK(1)STSHFR	LVIGDHK(76)STSHFR	7	4	5651600	3788100	1863500	0	34
Apoptosis-inducing factor 1, mitochondrial	AIFM1	1	ATAQDNPK(1)SATEQSGTGIR	ATAQDNPK(54)SATEQSGTGIR	8	3	4531900	4531900	0	0	179
Palmitoyltransferase;Palmitoyltransferase ZDHHC5;Probable palmitoyltransferase ZDHHC8	ZDHHC5;ZDHHC8	1	TTNEQVTGK(1)FR	TTNEQVTGK(120)FR	9	2	2441400	0	0	2441400	122
Baculoviral IAP repeat-containing protein 2	BIRC2	1	GIIK(1)GTVR	GIIK(120)GTVR	4	2	2278300	1236900	0	0	589
Baculoviral IAP repeat-containing protein 2	BIRC2	1	LSNWEPK(1)DDAMSEHRR	LSNWEPK(77)DDAMSEHRR	7	3	22656000	2116000	0	0	212
Baculoviral IAP repeat-containing protein 2	BIRC2	1	MK(1)GQEFVDEIQGR	MK(82)GQEFVDEIQGR	2	2	21342000	6164000	2264700	0	319
Baculoviral IAP repeat-containing protein 2	BIRC2	1	NMK(1)YIPTEDVSGLSLEEQLR	NMK(87)YIPTEDVSGLSLEEQLR	3	3	43330000	9499100	11820000	16959000	525
Baculoviral IAP repeat-containing protein 2	BIRC2	1	QLYPSCSFIQNLVSASLGSTSK(1)NTSPMR	QLYPSCSFIQNLVSASLGSTSK(65)NTSPMR	22	3	12006000	0	0	12006000	105
Galectin;Galectin-8	LGALS8	1	ENVPK(1)SGTPQLR	ENVPK(140)SGTPQLR	5	3	5692600	0	0	2740600	150
Galectin;Galectin-8	LGALS8	1	SK(1)DIALHLNPR	SK(95)DIALHLNPR	2	3	56210000	8824500	8923800	34051000	266
	TOLLIP	1	LAK(1)NYGMTR	LAK(94)NYGMTR	3	3	13319000	2642100	1884800	1952600	16
Splicing factor 3B subunit 2	SF3B2	1	EALQEK(1)EEQK	EALQEK(64)EEQK(-64)	6	2	6224300	1048900	580520	1144200	526
Splicing factor 3B subunit 2	SF3B2	1	GIEK(1)PPFELPDFIK	GIEK(69)PPFELPDFIK(-69)	4	3	0	0	0	0	502
Splicing factor 3B subunit 2	SF3B2	1	GIEKPPFELPDFIK(1)R	GIEK(-120)PPFELPDFIK(120)R	14	3	127090000	27702000	14049000	31124000	512
Splicing factor 3B subunit 2	SF3B2	1	ILQLK(1)ESR	ILQLK(80)ESR	5	3	32627000	8603700	5263500	15950000	263
Splicing factor 3B subunit 2	SF3B2	1	LLVHLK(1)ATR	LLVHLK(82)ATR	6	2	42149000	10013000	7737500	19123000	475
Splicing factor 3B subunit 2	SF3B2	1	LTIHGDLYYEGK(1)EFETR	LTIHGDLYYEGK(45)EFETR	12	4	5910000	1302600	2122500	0	578
Splicing factor 3B subunit 2	SF3B2	1	MGK(1)IDIDYQK	MGK(110)IDIDYQK(-110)	3	2	9464600	2288700	1502100	2983700	546
mRNA export factor	RAE1	1	IESPLK(1)HQHR	IESPLK(67)HQHR	6	4	1267600	0	0	526440	212
Ribosomal protein S6 kinase beta-2;Ribosomal protein S6 kinase beta-1	RPS6KB1;RPS6KB2	1	GGYGK(1)VFQVR	GGYGK(82)VFQVR	5	3	2781200	1409300	1371900	0	51
Uncharacterized protein C11orf98	C11orf98	1	TAMEVEAPSK(1)PAR	TAMEVEAPSK(110)PAR	10	2	0	0	0	0	93
Putative FERM domain-containing protein FRMD8P1;FERM domain-containing protein 8	FRMD8;FRMD8P1	1	LLYEEAK(1)GNVLAAR	LLYEEAK(79)GNVLAAR	7	2	0	0	0	0	111
Fatty acid desaturase 3	FADS3	1	AHDQPGDK(1)WLVIER	AHDQPGDK(87)WLVIER	8	3	4404500	2963600	1440900	0	37
Fatty acid desaturase 3	FADS3	1	K(1)SGDIWLDAYLHQ	K(88)SGDIWLDAYLHQ	1	3	25572000	9759100	4576300	2972100	405
WD repeat-containing protein 74	WDR74	1	K(1)LSGLEQPQGALQTR	K(76)LSGLEQPQGALQTR	1	3	10056000	4339100	0	3540300	302
WD repeat-containing protein 74	WDR74	1	LLGCLK(1)GLAGSVR	LLGCLK(100)GLAGSVR	6	3	4785300	2204600	2580700	0	209
	IFITM3	1	MLK(1)EEHEVAVLGAPHNPAPPTSTVIHIR	MLK(43)EEHEVAVLGAPHNPAPPTSTVIHIR	3	4	34703000	13962000	0	11238000	3
Solute carrier family 43 member 3	SLC43A3	1	EETPGAGQK(1)QELR	EETPGAGQK(130)QELR	9	2	41943000	2369600	2034200	7034700	35
Solute carrier family 43 member 3	SLC43A3	1	EFLSAK(1)EETPGAGQK	EFLSAK(130)EETPGAGQK(-130)	6	2	208920000	13822000	14496000	89232000	26
Solute carrier family 43 member 3	SLC43A3	1	ELQSK(1)EFLSAK	ELQSK(130)EFLSAK(-130)	5	2	567320000	21579000	26056000	104960000	20
Interferon regulatory factor 7	IRF7	1	ATDPQQVAFPSPAELPDQK(1)QLR	ATDPQQVAFPSPAELPDQK(49)QLR	19	3	8124100	8124100	0	0	235
Deoxynucleotidyltransferase terminal-interacting protein 1	DNTTIP1	1	FFQK(1)AALNVR	FFQK(100)AALNVR	4	2	1735600	0	0	1735600	55
Deoxynucleotidyltransferase terminal-interacting protein 1	DNTTIP1	1	LLFSDGEK(1)VIPR	LLFSDGEK(78)VIPR	8	3	1103900	0	0	1103900	94
Ras GTPase-activating-like protein IQGAP3	IQGAP3	1	SLTAHSLLPLAEK(1)QR	SLTAHSLLPLAEK(130)QR	13	3	986630	986630	0	0	1393
tRNA (uracil-5-)-methyltransferase homolog A	TRMT2A	1	LARPK(1)ADPMAR	LARPK(60)ADPMAR	5	4	9346500	3160300	0	3009200	147
tRNA (uracil-5-)-methyltransferase homolog A	TRMT2A	1	VK(1)GIPFRPVK	VK(80)GIPFRPVK(-80)	2	3	5024000	2709300	2314700	0	577
Exportin-4	XPO4	1	ADLTHLLSPQMGK(1)DIVWFLK(1)R	ADLTHLLSPQMGK(57)DIVWFLK(57)R	13	4	1939500	1939500	0	0	636
Exportin-4	XPO4	1	ADLTHLLSPQMGK(1)DIVWFLK(1)R	ADLTHLLSPQMGK(57)DIVWFLK(57)R	20	4	1939500	1939500	0	0	643
Long-chain-fatty-acid--CoA ligase 3	ACSL3	1	HIITVDGK(1)PPTWSEFPK	HIITVDGK(80)PPTWSEFPK(-80)	8	3	23215000	16746000	6469600	0	240
Protein SSXT	SS18	1	GK(1)GEITPAAIQK	GK(90)GEITPAAIQK(-90)	2	2	453920	0	453920	0	13
26S proteasome non-ATPase regulatory subunit 9	PSMD9	1	K(1)LGQSESQGPPR	K(97)LGQSESQGPPR	1	3	483340	0	483340	0	72
Multifunctional methyltransferase subunit TRM112-like protein	TRMT112	1	LIQVPK(1)GPVEGYEENEEFLR	LIQVPK(58)GPVEGYEENEEFLR	6	3	77200000	39261000	22434000	15506000	68
Multifunctional methyltransferase subunit TRM112-like protein	TRMT112	1	MK(1)LLTHNLLSSHVR	MK(73)LLTHNLLSSHVR	2	4	5132500	5132500	0	0	2
CD166 antigen	ALCAM	1	LEENNHK(1)TEA	LEENNHK(98)TEA	7	2	554160	0	0	554160	341
Pre-mRNA-processing factor 19	PRPF19	1	VAHPIRPK(1)PPSATSIPAILK	VAHPIRPK(75)PPSATSIPAILK(-75)	8	4	4177400	2533200	1644200	0	64
Uracil-DNA glycosylase	DKFZp781L1143;UNG	1	NK(1)AAALLR	NK(100)AAALLR	2	2	7001300	0	0	7001300	69
Oligoribonuclease, mitochondrial	REXO2	1	IIDVSTVK(1)ELCR	IIDVSTVK(74)ELCR	8	3	1056800	1056800	0	0	124
Ubiquitin thioesterase OTUB1	OTUB1	1	AFGFSHLEALLDDSK(1)ELQR	AFGFSHLEALLDDSK(76)ELQR	15	4	154990000	65837000	47684000	23315000	79
Ubiquitin thioesterase OTUB1	OTUB1	1	ESK(1)FFEHFIEGGR	ESK(73)FFEHFIEGGR	3	3	4363500	4363500	0	0	158
Ubiquitin thioesterase OTUB1	OTUB1	1	K(1)TRPDGNCFYR	K(80)TRPDGNCFYR	1	3	22538000	8820700	6239500	7478100	54
Ubiquitin thioesterase OTUB1	OTUB1	1	LELSVLYK(1)EYAEDDNIYQQK	LELSVLYK(84)EYAEDDNIYQQK(-84)	8	3	57562000	23821000	14737000	19004000	29
Ubiquitin thioesterase OTUB1	OTUB1	1	VYLLYRPGHYDILYK(1)	VYLLYRPGHYDILYK(60)	15	4	28634000	12400000	5129100	0	241
V-type proton ATPase subunit d 1	ATP6V0D1	1	AK(1)IDNYIPIF	AK(130)IDNYIPIF	2	2	92205000	56442000	0	35764000	224
Polyubiquitin-B;Ubiquitin;Polyubiquitin-C;Ubiquitin;Ubiquitin-40S ribosomal protein S27a;Ubiquitin;40S ribosomal protein S27a;Ubiquitin-60S ribosomal protein L40;Ubiquitin;60S ribosomal protein L40	UBC;UBB;RPS27A;UBA52	1	AK(1)IQDK(1)EGIPPDQQR	AK(90)IQDK(90)EGIPPDQQR	2	4	11433000000	2338900000	1277700000	2550400000	29
Polyubiquitin-B;Ubiquitin;Polyubiquitin-C;Ubiquitin;Ubiquitin-40S ribosomal protein S27a;Ubiquitin;40S ribosomal protein S27a;Ubiquitin-60S ribosomal protein L40;Ubiquitin;60S ribosomal protein L40	UBC;UBB;RPS27A;UBA52	1	IQDK(1)EGIPPDQQR	IQDK(81)EGIPPDQQR	4	3	624860000	160160000	62419000	154210000	33
Polyubiquitin-B;Ubiquitin;Polyubiquitin-C;Ubiquitin	UBC;UBB	1	LIFAGK(1)QLEDGRTLSD	LIFAGK(100)QLEDGRTLSD	6	2	283840000000	40256000000	33535000000	36151000000	48
Polyubiquitin-B;Ubiquitin;Polyubiquitin-C;Ubiquitin;Ubiquitin-40S ribosomal protein S27a;Ubiquitin;40S ribosomal protein S27a;Ubiquitin-60S ribosomal protein L40;Ubiquitin;60S ribosomal protein L40	UBC;UBB;RPS27A;UBA52	1	TLSDYNIQK(1)ESTLHLVLRLR	TLSDYNIQK(67)ESTLHLVLRLR	9	5	105560000000	4614200000	3.8353e+09	3.9795e+09	63
Polyubiquitin-B;Ubiquitin;Polyubiquitin-C;Ubiquitin;Ubiquitin-40S ribosomal protein S27a;Ubiquitin;40S ribosomal protein S27a;Ubiquitin-60S ribosomal protein L40;Ubiquitin;60S ribosomal protein L40	UBC;UBB;RPS27A;UBA52	1	QIFVK(1)TLTGK	QIFVK(150)TLTGK(-150)	5	2	19345000000	2.1404e+09	1111300000	2.0874e+09	6
Polyubiquitin-B;Ubiquitin;Polyubiquitin-C;Ubiquitin;Ubiquitin-40S ribosomal protein S27a;Ubiquitin;40S ribosomal protein S27a;Ubiquitin-60S ribosomal protein L40;Ubiquitin;60S ribosomal protein L40	UBC;UBB;RPS27A;UBA52	1	TLTGK(1)TITLEVEPSDTIENVK	TLTGK(150)TITLEVEPSDTIENVK(-150)	5	3	83754000000	31746000	25929000	44007000	11
DNA ligase;DNA ligase 1	LIG1	1	AQIHALEGGEVK(1)IFSR	AQIHALEGGEVK(100)IFSR	12	3	1402400	1402400	0	0	584
DNA ligase;DNA ligase 1	LIG1	1	NQEDNTGK(1)YPDIISR	NQEDNTGK(100)YPDIISR	8	3	1886000	0	1886000	0	596
DNA ligase;DNA ligase 1	LIG1	1	TLDVDATYEIAK(1)R	TLDVDATYEIAK(76)R	12	3	2195100	2195100	0	0	736
Denticleless protein homolog	DTL	1	QEPIASK(1)SFLYPGSSTR	QEPIASK(85)SFLYPGSSTR	7	3	1799400	0	1799400	0	218
Enolase;Gamma-enolase	ENO2	1	SIEK(1)IWAR	SIEK(110)IWAR	4	2	13860000	5048000	0	8812000	5
Ras-related protein Rab-35	RAB35	1	DNLAK(1)QQQQQQNDVVK	DNLAK(120)QQQQQQNDVVK(-120)	5	3	13765000	6684200	7081200	0	178
Ras-related protein Rab-35	RAB35	1	ILVGNK(1)NDDPER	ILVGNK(78)NDDPER	6	3	7150100	2898100	1071000	0	121
Ras-related protein Rab-35	RAB35	1	K(1)VVETEDAYK	K(160)VVETEDAYK(-160)	1	2	3764200	1664100	1104000	0	128
Ras-related protein Rab-35;Ras-related protein Rab-30;Ras-related protein Rab-43;Ras-related protein Rab-37	RAB35;RAB30;RAB37;RAB43	1	VK(1)LQIWDTAGQER	VK(73)LQIWDTAGQER	2	3	13147000	5739300	0	1198500	58
Nucleoside diphosphate-linked moiety X motif 22	NUDT22	1	AQPWLFDAPK(1)FR	AQPWLFDAPK(86)FR	10	2	16290000	3681000	5676000	4811100	60
Golgi-associated PDZ and coiled-coil motif-containing protein	GOPC	1	YLDK(1)ELAGR	YLDK(120)ELAGR	4	2	3365500	1787200	1578300	0	212
Zinc finger protein 40	HIVEP1	1	ALLLPGQMRPPLATK(1)TLEER	ALLLPGQMRPPLATK(78)TLEER	15	4	6022400	0	0	6022400	742
Zinc finger protein 40	HIVEP1	1	DSFQFDLK(1)PVGR	DSFQFDLK(92)PVGR	8	2	9943600	0	0	4587900	797
Zinc finger protein 40	HIVEP1	1	QQATDYSQEQQGK(1)LLSPR	QQATDYSQEQQGK(130)LLSPR	13	3	29551000	0	0	29551000	661
Ubiquitin-40S ribosomal protein S27a;Ubiquitin;40S ribosomal protein S27a;Ubiquitin-60S ribosomal protein L40;Ubiquitin;60S ribosomal protein L40	UBC;RPS27A;UBA52	1	LIFAGK(1)QLEDGR	LIFAGK(110)QLEDGR	6	2	283780000000	40256000000	33535000000	36151000000	48
	UBC	1	TLSDYNIQK(1)ESTLHLVLRLR	TLSDYNIQK(67)ESTLHLVLRLR	9	5	105580000000	4614200000	3.8353e+09	3.9795e+09	63
Transcriptional repressor CTCFL	CTCFL	1	IK(1)ELELMPEK	IK(86)ELELMPEK(-86)	2	3	0	0	0	0	17
Nucleolar complex protein 4 homolog	NOC4L	1	REPTVSSFYVK(1)R	REPTVSSFYVK(100)R	11	3	14314000	4340000	9973900	0	199
Probable ATP-dependent RNA helicase DHX37	DHX37	1	LFAKPPPVIK(1)VESR	LFAK(-70)PPPVIK(70)VESR	10	3	1161500	1161500	0	0	255
Tumor susceptibility gene 101 protein	TSG101	1	AQAELNALK(1)R	AQAELNALK(95)R	9	3	0	0	0	0	257
Tumor susceptibility gene 101 protein	TSG101	1	ASLISAVSDK(1)LR	ASLISAVSDK(120)LR	10	3	41309000	16883000	3741900	4927900	237
Nucleosome assembly protein 1-like 1	NAP1L1	1	K(1)YAVLYQPLFDKR	K(170)YAVLYQPLFDK(-170)R	1	3	28942000	10756000	5231700	11430000	105
Nucleosome assembly protein 1-like 1	NAP1L1	1	VNALK(1)NLQVK	VNALK(75)NLQVK(-75)	5	2	730700	0	0	730700	82
Tubulin alpha-1C chain;Tubulin alpha-1B chain	TUBA1C;TUBA1B	1	DVNAAIATIK(1)TK(1)R	DVNAAIATIK(110)TK(110)R	10	3	2.0285e+09	731810000	463240000	125560000	336
Tubulin alpha-1C chain;Tubulin alpha-1B chain	TUBA1C;TUBA1B	1	DVNAAIATIK(1)TK(1)R	DVNAAIATIK(110)TK(110)R	12	3	72940000	32393000	18922000	4174500	338
Tubulin alpha-1C chain	TUBA1C	1	EDMAALEK(1)DYEEVGADSADGEDEGEEY	EDMAALEK(61)DYEEVGADSADGEDEGEEY	8	3	11229000	6731700	0	0	430
Tubulin alpha-1C chain;Tubulin alpha-8 chain;Tubulin alpha chain-like 3;Tubulin alpha-1B chain;Tubulin alpha-4A chain	TUBA1C;TUBA8;TUBAL3;TUBA1B;TUBA4A	1	LDHK(1)FDLMYAK(1)R	LDHK(130)FDLMYAK(130)R	11	3	1160300000	249770000	132650000	52200000	401
Tubulin alpha-1C chain;Tubulin alpha-1B chain	TUBA1C;TUBA1B	1	GDVVPK(1)DVNAAIATIK	GDVVPK(91)DVNAAIATIK(-91)	6	2	2.1026e+09	553570000	383360000	181360000	326
Tubulin alpha-1C chain;Tubulin alpha-1B chain	TUBA1C;TUBA1B;TUBA1A	1	GHYTIGK(1)EIIDLVLDR	GHYTIGK(120)EIIDLVLDR	7	3	46896000	0	39456000	7440700	112
Tubulin alpha-1C chain;Tubulin alpha-1B chain;Tubulin alpha-4A chain	TUBA1C;TUBA1B;TUBA4A	1	HGK(1)YMACCLLYR	HGK(87)YMACCLLYR	3	3	12046000	5292400	0	2484900	311
Tubulin alpha-1C chain;Tubulin alpha-8 chain;Tubulin alpha chain-like 3;Tubulin alpha-1B chain;Tubulin alpha-4A chain	TUBA1C;TUBA8;TUBAL3;TUBA1B;TUBA4A	1	LDHK(1)FDLMYAK(1)R	LDHK(130)FDLMYAK(130)R	4	3	1.5609e+09	36010000	14092000	5412900	394
Tubulin alpha-1C chain;Tubulin alpha-1B chain;Tubulin alpha-4A chain	TUBA1C;TUBA1A;TUBA1B;TUBA4A	1	LSVDYGK(1)K(1)SK	LSVDYGK(69)K(57)SK(-57)	7	2	1189200000	469370000	412270000	287860000	163
Tubulin alpha-1C chain;Tubulin alpha-8 chain;Tubulin alpha-1B chain;Tubulin alpha-4A chain	TUBA1C;TUBA1B;TUBA1A;TUBA8;TUBA4A	1	QLFHPEQLITGK(1)EDAANNYAR	QLFHPEQLITGK(130)EDAANNYAR	12	4	1.942e+09	607350000	269490000	103390000	96
Tubulin alpha-1C chain;Tubulin alpha-1B chain	TUBA1C;TUBA1B;TUBA1A	1	TIGGGDDSFNTFFSETGAGK(1)HVPR	TIGGGDDSFNTFFSETGAGK(80)HVPR	20	3	2153700000	441900000	300080000	100390000	60
Tubulin alpha-1C chain;Tubulin alpha-8 chain	TUBA1C;TUBA8	1	VGINYQPPTVVPGGDLAK(1)VQR	VGINYQPPTVVPGGDLAK(63)VQR	18	2	3.6425e+09	1.5496e+09	1179300000	775650000	370
V-type proton ATPase subunit a;V-type proton ATPase 116 kDa subunit a isoform 2	ATP6V0A2	1	LGAK(1)LGFVSGLINQGK	LGAK(76)LGFVSGLINQGK(-76)	4	2	2839700	2839700	0	0	42
Unconventional myosin-Ic	MYO1C	1	GAPVGGHILSYLLEK(1)SR	GAPVGGHILSYLLEK(59)SR	15	3	10183000	10183000	0	0	200
Unconventional myosin-Ic	MYO1C	1	IIAK(1)GEELLSPLNLEQAAYAR	IIAK(89)GEELLSPLNLEQAAYAR	4	3	3327500	0	0	3327500	337
Unconventional myosin-Ic	MYO1C	1	LLQSNPVLEAFGNAK(1)TLR	LLQSNPVLEAFGNAK(110)TLR	15	3	35160000	13390000	9179800	12591000	164
Unconventional myosin-Ic	MYO1C	1	QSLATK(1)IQAAWR	QSLATK(79)IQAAWR	6	3	1255700	0	1255700	0	716
Unconventional myosin-Ic	MYO1C	1	SISPEWK(1)QQLQQK	SISPEWK(97)QQLQQK(-97)	7	2	9401000	2557400	1002900	1874000	844
Unconventional myosin-Ic	MYO1C	1	SLASK(1)DVESPSWR	SLASK(100)DVESPSWR	5	3	7575400	3172300	0	2057900	380
Atlastin-3	ATL3	1	AYIK(1)IYQGEDLPHPK	AYIK(74)IYQGEDLPHPK(-74)	4	3	2424500	2424500	0	0	312
Atlastin-3	ATL3	1	LQVK(1)EHQHEEIQNVR	LQVK(65)EHQHEEIQNVR	4	4	4458100	0	1418300	0	221
Actin-related protein 2	ACTR2	1	ELK(1)QLYLER	ELK(120)QLYLER	3	3	8116200	3191800	1735800	0	267
Actin-related protein 2	ACTR2	1	ILLTEPPMNPTK(1)NR	ILLTEPPMNPTK(110)NR	12	3	13789000	4246500	3466700	3798000	63
Actin-related protein 2	ACTR2	1	SEFYK(1)HIVLSGGSTMYPGLPSR	SEFYK(55)HIVLSGGSTMYPGLPSR	5	3	10313000	10313000	0	0	244
Actin-related protein 2	ACTR2	1	VLEK(1)LGVTVR	VLEK(110)LGVTVR	4	3	25015000	11786000	2163600	1973900	333
Actin-related protein 2	ACTR2	1	YLIK(1)LLLLR	YLIK(150)LLLLR	4	2	3485200	0	0	3485200	140
Cytochrome b561	CYB561	1	RPSQAEEQALSMDFK(1)TLTEGDSPGSQ	RPSQAEEQALSMDFK(110)TLTEGDSPGSQ	15	3	60396000	15515000	14715000	30166000	211
Epsin-2	EPN2	1	DGK(1)DQGINVR	DGK(76)DQGINVR	3	2	51063000	5551900	7619600	26192000	117
Epsin-2	EPN2	1	DTVK(1)IPK	DTVK(70)IPK(-70)	4	2	2872800	1549300	1323500	0	261
Epsin-2	EPN2	1	ENIFAIQTLK(1)DFQYIDR	ENIFAIQTLK(91)DFQYIDR	10	2	46562000	12569000	18112000	11837000	107
Epsin-2	EPN2	1	GSSQPNLSTSHSEQEYGK(1)AGGSPASYHGSTSPR	GSSQPNLSTSHSEQEYGK(81)AGGSPASYHGSTSPR	18	3	448660000	130250000	78089000	62296000	188
Epsin-2	EPN2	1	NSDPWAASQQPASSAGK(1)R	NSDPWAASQQPASSAGK(110)R	17	3	10484000	3745400	3352400	3386100	366
Epsin-2	EPN2	1	QLVALLK(1)DEER	QLVALLK(140)DEER	7	2	29734000	2969800	2308200	7045100	135
Epsin-2	EPN2	1	SK(1)QLVALLKDEER	SK(72)QLVALLK(-72)DEER	2	3	4223600	0	0	4223600	128
ATP-dependent RNA helicase DDX19B;ATP-dependent RNA helicase DDX19A	DDX19A;DDX19B	1	DPNSPLYSVK(1)SFEELR	DPNSPLYSVK(110)SFEELR	10	3	38760000	22638000	3287600	0	91
ATP-dependent RNA helicase DDX19B;ATP-dependent RNA helicase DDX19A	DDX19A;DDX19B	1	FAQK(1)VVPDPNVIK	FAQK(98)VVPDPNVIK(-98)	4	2	15376000	4291100	2021300	0	255
ATP-dependent RNA helicase DDX19B;ATP-dependent RNA helicase DDX19A	DDX19A;DDX19B	1	FYPELK(1)LAYAVR	FYPELK(76)LAYAVR	6	2	21257000	8211000	4894700	0	161
ATP-dependent RNA helicase DDX19B;ATP-dependent RNA helicase DDX19A	DDX19A;DDX19B	1	GLAVNMVDSK(1)HSMNILNR	GLAVNMVDSK(48)HSMNILNR	10	4	5917600	3948300	0	0	414
ATP-dependent RNA helicase DDX19B;ATP-dependent RNA helicase DDX19A	DDX19A;DDX19B	1	K(1)TASWLAAELSK	K(80)TASWLAAELSK(-80)	1	2	2108200	1367300	0	0	312
ATP-dependent RNA helicase DDX19B;ATP-dependent RNA helicase DDX19A	DDX19A;DDX19B	1	LDTDDLDEIEK(1)IAN	LDTDDLDEIEK(140)IAN	11	2	4801000	4801000	0	0	444
Destrin	DSTN	1	HFVGMLPEK(1)DCR	HFVGMLPEK(140)DCR	9	3	0	0	0	0	78
Destrin	DSTN	1	IFYDMK(1)VR	IFYDMK(130)VR	6	3	12804000	10038000	2766600	0	19
Destrin	DSTN	1	SK(1)MIYASSK	SK(110)MIYASSK(-110)	2	2	7879200	3636400	2293900	0	114
Destrin	DSTN	1	YALYDASFETK(1)ESR	YALYDASFETK(110)ESR	11	3	35781000	4668900	3045300	6409500	92
N-acetylglucosamine-6-sulfatase	GNS	1	SWQK(1)IQEPNTFPAILR	SWQK(64)IQEPNTFPAILR	4	3	12448000	6156500	0	6291500	69
N-acetylglucosamine-6-sulfatase	GNS	1	TIDPELLGK(1)MNYR	TIDPELLGK(96)MNYR	9	3	0	0	0	0	446
2',5'-phosphodiesterase 12	PDE12	1	IK(1)QHEGLATFYR	IK(110)QHEGLATFYR	2	3	5152600	0	0	5152600	377
2',5'-phosphodiesterase 12	PDE12	1	LVLYPSAQEK(1)VLQR	LVLYPSAQEK(91)VLQR	10	3	16476000	4088400	4705300	4818100	427
Glyoxalase domain-containing protein 4	GLOD4	1	K(1)LEWPLTEVAEGVFETEAPGGYK	K(76)LEWPLTEVAEGVFETEAPGGYK(-76)	1	3	10163000	0	0	10163000	102
Ankyrin repeat and SOCS box protein 6	ASB6	1	K(1)AHSPFYQEGVSNALLK	K(65)AHSPFYQEGVSNALLK(-65)	1	3	2177500	2177500	0	0	59
Ras-related protein Rap-2c;Ras-related protein Rap-2a;Ras-related protein Rap-2b	RAP2A;RAP2C;RAP2B	1	EYK(1)VVVLGSGGVGK	EYK(130)VVVLGSGGVGK(-130)	3	2	5981100	1675600	0	4305500	5
Ran-specific GTPase-activating protein	RANBP1	1	FASENDLPEWK(1)ER	FASENDLPEWK(91)ER	11	3	15384000	15384000	0	0	145
Ran-specific GTPase-activating protein	RANBP1	1	GTGDVK(1)LLK	GTGDVK(87)LLK(-87)	6	2	20123000	4571200	1880000	3236000	153
Ran-specific GTPase-activating protein	RANBP1	1	TLEEDEEELFK(1)MR	TLEEDEEELFK(87)MR	11	3	1896200	1896200	0	0	127
Ran-specific GTPase-activating protein	RANBP1	1	VAEK(1)LEALSVK	VAEK(100)LEALSVK(-100)	4	3	654770	0	654770	0	260
Tumor necrosis factor receptor superfamily member 10A	TNFRSF10A	1	EK(1)IQDLLVDSGK	EK(120)IQDLLVDSGK(-120)	2	2	3191100	0	3191100	0	285
TRAF-type zinc finger domain-containing protein 1	TRAFD1	1	DLK(1)THPEVCGR	DLK(67)THPEVCGR	3	3	2992000	0	0	2992000	129
CAD protein;Glutamine-dependent carbamoyl-phosphate synthase;Aspartate carbamoyltransferase;Dihydroorotase	CAD	1	K(1)NILLTIGSYK	K(160)NILLTIGSYK(-160)	1	2	17784000	7539200	3676500	0	1250
CAD protein;Glutamine-dependent carbamoyl-phosphate synthase;Aspartate carbamoyltransferase;Dihydroorotase	CAD	1	NK(1)SELLPTVR	NK(130)SELLPTVR	2	2	41030000	6921300	6465000	0	1262
CAD protein;Glutamine-dependent carbamoyl-phosphate synthase;Aspartate carbamoyltransferase;Dihydroorotase	CAD	1	LGPGK(1)GEVRPELGSR	LGPGK(97)GEVRPELGSR	5	3	7444300	7444300	0	0	1594
CAD protein;Glutamine-dependent carbamoyl-phosphate synthase;Aspartate carbamoyltransferase;Dihydroorotase	CAD	1	LSSFVTK(1)GYR	LSSFVTK(110)GYR	7	2	38687000	11962000	8363800	3049700	1348
CAD protein;Glutamine-dependent carbamoyl-phosphate synthase;Aspartate carbamoyltransferase;Dihydroorotase	CAD	1	SFEEAFQK(1)ALR	SFEEAFQK(140)ALR	8	2	2936200	1784300	1151900	0	715
Bax inhibitor 1	TMBIM6	1	K(1)INFDALLK	K(110)INFDALLK(-110)	1	2	52952000	12197000	12598000	19113000	7
Oxysterol-binding protein;Oxysterol-binding protein-related protein 8	OSBPL8	1	AINAK(1)DQTEATQEK	AINAK(91)DQTEATQEK(-91)	5	2	954230	954230	0	0	672
Oxysterol-binding protein;Oxysterol-binding protein-related protein 8	OSBPL8	1	EGK(1)EHDLSVSSDSTHVTFYGLLR	EGK(72)EHDLSVSSDSTHVTFYGLLR	3	4	9922400	9922400	0	0	254
Oxysterol-binding protein;Oxysterol-binding protein-related protein 8	OSBPL8	1	GPK(1)GEAVGSITQPLPSSYLIIR	GPK(60)GEAVGSITQPLPSSYLIIR	3	3	84570000	61570000	23000000	0	202
UPF0160 protein MYG1, mitochondrial	C12orf10	1	LNPTWNHPDQDTEAGFK(1)R	LNPTWNHPDQDTEAGFK(67)R	17	3	7405300	0	2149900	1146700	55
Dynein light chain 1, cytoplasmic	DYNLL1	1	YNIEK(1)DIAAHIK	YNIEK(100)DIAAHIK(-100)	5	3	51756000	21026000	11761000	7055200	36
Charged multivesicular body protein 1a	CHMP1A	1	ALLQK(1)NVECAR	ALLQK(91)NVECAR	5	3	8508100	2045100	0	1458200	40
DAZ-associated protein 2	DAZAP2	1	K(1)GNFFMGGSDGGYTIW	K(63)GNFFMGGSDGGYTIW	1	2	36554000	0	8579500	20041000	93
Myelin regulatory factor-like protein	MYRFL	1	IEELEIWNRK(1)	IEELEIWNRK(82)	10	2	12278000	12278000	0	0	33
Rho GTPase-activating protein 29	ARHGAP29	1	NMVK(1)LAEATR	NMVK(88)LAEATR	4	2	1328000	0	0	1328000	242
SWI/SNF complex subunit SMARCC2	SMARCC2	1	AK(1)HLAAVEER	AK(84)HLAAVEER	2	3	12200000	9340600	2859600	0	905
SWI/SNF complex subunit SMARCC2	SMARCC2	1	ISAK(1)TLTDEVNSPDSDRR	ISAK(48)TLTDEVNSPDSDRR	4	4	3347200	0	0	2065500	275
ORM1-like protein 2;ORM1-like protein 3;ORM1-like protein 1	ORMDL2;ORMDL1;ORMDL3	1	GTPFETPDQGK(1)AR	GTPFETPDQGK(96)AR	11	3	14602000	6547600	2697900	2802800	28
ORM1-like protein 2	ORMDL2	1	VFGINK(1)Y	VFGINK(130)Y	6	2	0	0	0	0	118
Protein SCAF11	SCAF11	1	FVEQQSYK(1)R	FVEQQSYK(91)R	8	2	595310	0	0	595310	932
Protein SCAF11	SCAF11	1	K(1)TLPADVQNYYSR	K(83)TLPADVQNYYSR	1	3	2073300	0	680220	1393100	960
Vacuolar protein sorting-associated protein 29	VPS29	1	K(1)LLVPGK	K(130)LLVPGK(-130)	1	2	3988900	2140400	1848400	0	56
Serine/threonine-protein phosphatase;Serine/threonine-protein phosphatase PP1-gamma catalytic subunit	PPP1CC	1	ADLDK(1)LNIDSIIQR	ADLDK(120)LNIDSIIQR	5	2	60794000	28783000	16356000	15655000	6
Serine/threonine-protein phosphatase;Serine/threonine-protein phosphatase PP1-gamma catalytic subunit;Serine/threonine-protein phosphatase PP1-alpha catalytic subunit;Serine/threonine-protein phosphatase PP1-beta catalytic subunit	PPP1CC;PPP1CA;PPP1CB	1	AHQVVEDGYEFFAK(1)R	AHQVVEDGYEFFAK(76)R	14	2	56344000	18653000	14111000	8934700	260
Serine/threonine-protein phosphatase;Serine/threonine-protein phosphatase PP1-gamma catalytic subunit;Serine/threonine-protein phosphatase PP1-alpha catalytic subunit	PPP1CC;PPP1CA	1	FLHK(1)HDLDLICR	FLHK(88)HDLDLICR	4	3	1416000	0	1416000	0	238
Serine/threonine-protein phosphatase;Serine/threonine-protein phosphatase PP1-gamma catalytic subunit;Serine/threonine-protein phosphatase PP1-alpha catalytic subunit	PPP1CC;PPP1CA	1	YNIK(1)LWK	YNIK(84)LWK(-84)	4	2	5439700	5439700	0	0	147
ADP-ribosylation factor-like protein 1	ARL1	1	K(1)AILVVFANK	K(96)AILVVFANK(-96)	1	2	6392700	1624500	1670800	653480	118
ADP-ribosylation factor-like protein 1	ARL1	1	ILILGLDGAGK(1)TTILYR	ILILGLDGAGK(140)TTILYR	11	3	7338400	0	7338400	0	30
5'-AMP-activated protein kinase subunit gamma-1	PRKAG1	1	VSALPVVDEK(1)GR	VSALPVVDEK(98)GR	10	2	10108000	1673900	1994500	2845600	183
Aladin	AAAS	1	GGGVTNLLWSPDGSK(1)ILATTPSAVFR	GGGVTNLLWSPDGSK(50)ILATTPSAVFR	15	3	6227300	0	6227300	0	141
Dual specificity protein phosphatase 6	DUSP6	1	RLQK(1)GNLPVR	RLQK(110)GNLPVR	4	3	2141100	0	0	2141100	68
Poly(rC)-binding protein 3;Poly(rC)-binding protein 1;Poly(rC)-binding protein 2	PCBP2;PCBP3;PCBP1	1	LLMHGK(1)EVGSIIGK	LLMHGK(140)EVGSIIGK(-140)	6	3	111030000	24925000	11206000	7680400	23
Poly(rC)-binding protein 2	PCBP2	1	QGAK(1)INEIR	QGAK(130)INEIR	4	2	24056000	13436000	7784400	2836200	305
Poly(rC)-binding protein 2	PCBP2	1	QMSGAQIK(1)IANPVEGSTDR	QMSGAQIK(90)IANPVEGSTDR	8	2	140630000	24635000	10450000	6314100	318
Myosin light polypeptide 6	MYL6	1	NK(1)DQGTYEDYVEGLR	NK(92)DQGTYEDYVEGLR	2	2	20607000	4424700	6145400	4213500	81
Heterogeneous nuclear ribonucleoprotein A1;Heterogeneous nuclear ribonucleoprotein A1, N-terminally processed	HNRNPA1	1	GFGFVTYATVEEVDAAMNARPHK(1)VDGR	GFGFVTYATVEEVDAAMNARPHK(61)VDGR	23	4	48149000	41222000	0	6927200	78
Heterogeneous nuclear ribonucleoprotein A1;Heterogeneous nuclear ribonucleoprotein A1, N-terminally processed;Heterogeneous nuclear ribonucleoprotein A1-like 2	HNRNPA1;HNRNPA1L2	1	K(1)LFIGGLSFETTDESLR	K(160)LFIGGLSFETTDESLR	1	3	77230000	46448000	30782000	0	15
Heterogeneous nuclear ribonucleoprotein A1;Heterogeneous nuclear ribonucleoprotein A1, N-terminally processed	HNRNPA1	1	SESPK(1)EPEQLR	SESPK(120)EPEQLR	5	2	85471000	9347500	4766200	5691600	8
Heterogeneous nuclear ribonucleoprotein A1;Heterogeneous nuclear ribonucleoprotein A1, N-terminally processed;Heterogeneous nuclear ribonucleoprotein A1-like 2	HNRNPA1;HNRNPA1L2	1	SHFEQWGTLTDCVVMRDPNTK(1)R	SHFEQWGTLTDCVVMRDPNTK(83)R	21	4	20404000	0	9780700	8776700	52
Heterogeneous nuclear ribonucleoprotein A1;Heterogeneous nuclear ribonucleoprotein A1, N-terminally processed	HNRNPA1	1	SK(1)SESPKEPEQLR	SK(100)SESPK(-100)EPEQLR	2	2	179860000	68496000	34498000	37040000	3
NEDD8-activating enzyme E1 catalytic subunit	UBA3	1	EQPFGEGVPLDGDDPEHIQWIFQK(1)SLER	EQPFGEGVPLDGDDPEHIQWIFQK(45)SLER	24	4	223140000	49368000	33687000	0	243
NEDD8-activating enzyme E1 catalytic subunit	UBA3	1	SPAITATLEGK(1)NR	SPAITATLEGK(76)NR	11	3	2908800	0	0	2908800	368
NEDD8-activating enzyme E1 catalytic subunit	UBA3	1	LTQGVVK(1)R	LTQGVVK(98)R	7	2	2553500	1286000	391430	876150	266
Reticulon;Reticulon-4	RTN4	1	DAMAK(1)IQAK	DAMAK(88)IQAK(-88)	5	2	5823100	3856000	1967000	0	332
Reticulon;Reticulon-4	RTN4	1	GVIQAIQK(1)SDEGHPFR	GVIQAIQK(110)SDEGHPFR	8	3	2385100	2385100	0	0	219
Reticulon;Reticulon-4	RTN4	1	K(1)PAAGLSAAPVPTAPAAGAPLMDFGNDFVPPAPR	K(64)PAAGLSAAPVPTAPAAGAPLMDFGNDFVPPAPR	1	3	14359000	0	0	14359000	30
Insulin-like growth factor 2 mRNA-binding protein 2	IGF2BP2	1	EADETK(1)LAEEIPLK	EADETK(170)LAEEIPLK(-170)	6	2	48773000	14428000	7624500	8182400	276
Insulin-like growth factor 2 mRNA-binding protein 2	IGF2BP2	1	LAEEIPLK(1)ILAHNGLVGR	LAEEIPLK(75)ILAHNGLVGR	8	3	110900000	52075000	29895000	6932200	284
Insulin-like growth factor 2 mRNA-binding protein 2	IGF2BP2	1	IAMEK(1)LSGHQFENYSFK	IAMEK(65)LSGHQFENYSFK(-65)	5	3	21782000	11533000	3201100	4410000	145
Insulin-like growth factor 2 mRNA-binding protein 2	IGF2BP2	1	EEVK(1)LEAHIR	EEVK(62)LEAHIR	4	4	19315000	6224400	5192800	0	515
Insulin-like growth factor 2 mRNA-binding protein 2	IGF2BP2	1	EGLTIK(1)NITK	EGLTIK(89)NITK(-89)	6	2	20893000	6891800	3718900	1205400	223
Insulin-like growth factor 2 mRNA-binding protein 2	IGF2BP2	1	EIVQQVK(1)QQEQK	EIVQQVK(120)QQEQK(-120)	7	2	50229000	11601000	6904200	3092500	589
Insulin-like growth factor 2 mRNA-binding protein 2	IGF2BP2	1	QQEQK(1)YPQGVASQR	QQEQK(88)YPQGVASQR	5	2	27188000	11343000	5770600	5453800	594
Insulin-like growth factor 2 mRNA-binding protein 2	IGF2BP2	1	FAGASIK(1)IAPAEGPDVSER	FAGASIK(82)IAPAEGPDVSER	7	2	111980000	51561000	22442000	18456000	468
Insulin-like growth factor 2 mRNA-binding protein 2	IGF2BP2	1	GAHIK(1)QLAR	GAHIK(60)QLAR	5	3	16608000	9065400	3530900	1939600	457
Insulin-like growth factor 2 mRNA-binding protein 2	IGF2BP2	1	GGK(1)TVNELQNLTSAEVIVPR	GGK(110)TVNELQNLTSAEVIVPR	3	3	53107000	20759000	19816000	8943600	536
Insulin-like growth factor 2 mRNA-binding protein 2	IGF2BP2	1	LSGHQFENYSFK(1)ISYIPDEEVSSPSPPQR	LSGHQFENYSFK(44)ISYIPDEEVSSPSPPQR	12	4	7375700	0	7375700	0	157
Insulin-like growth factor 2 mRNA-binding protein 2	IGF2BP2	1	LK(1)EENFFNPK	LK(95)EENFFNPK(-95)	2	3	30086000	7563700	3041700	3699500	503
Insulin-like growth factor 2 mRNA-binding protein 2	IGF2BP2	1	K(1)LPLAGQVLLK	K(140)LPLAGQVLLK(-140)	1	3	91947000	26904000	8182700	5605200	27
Insulin-like growth factor 2 mRNA-binding protein 2	IGF2BP2	1	MNK(1)LYIGNLSPAVTADDLR	MNK(79)LYIGNLSPAVTADDLR	3	2	37332000	20517000	10941000	5874100	4
Insulin-like growth factor 2 mRNA-binding protein 2;Insulin-like growth factor 2 mRNA-binding protein 3;Insulin-like growth factor 2 mRNA-binding protein 1	IGF2BP2;IGF2BP3;IGF2BP1	1	MVIITGPPEAQFK(1)AQGR	MVIITGPPEAQFK(98)AQGR	13	3	88241000	6794000	7001700	2502000	493
Phylloquinone omega-hydroxylase CYP4F11	CYP4F11	1	SVNIMHDK(1)WQR	SVNIMHDK(71)WQR	8	3	4342700	4342700	0	0	177
Histone acetyltransferase type B catalytic subunit	HAT1	1	AGFGAMEK(1)FLVEYK	AGFGAMEK(73)FLVEYK(-73)	8	2	10750000	0	0	10750000	9
Histone acetyltransferase type B catalytic subunit	HAT1	1	FLVEYK(1)SAVEK	FLVEYK(110)SAVEK(-110)	6	2	167990000	32035000	17508000	21478000	15
GTPase-activating protein and VPS9 domain-containing protein 1	GAPVD1	1	IFK(1)LAFYPNQDGDILR	IFK(100)LAFYPNQDGDILR	3	3	7819400	7819400	0	0	1261
GTPase-activating protein and VPS9 domain-containing protein 1	GAPVD1	1	LSK(1)VVTANHR	LSK(51)VVTANHR	3	4	3464800	1212000	439570	0	1287
Zinc finger CCCH domain-containing protein 15	ZC3H15	1	AVTHQVK(1)FGQQNPR	AVTHQVK(84)FGQQNPR	7	3	7872300	0	0	5000400	51
Serine/threonine-protein kinase;Serine/threonine-protein kinase D2;Serine/threonine-protein kinase D3;Serine/threonine-protein kinase D1	PRKD3;PRKD1;PRKD2	1	IIGEK(1)SFR	IIGEK(70)SFR	5	3	3481300	1619300	1862000	0	123
Vesicle-associated membrane protein 3;Vesicle-associated membrane protein 2;Vesicle-associated membrane protein 1	VAMP2;VAMP3;VAMP1	1	VLERDQK(1)LSELDDR	VLERDQK(69)LSELDDR	7	4	1456600000	56519000	68595000	128740000	14
Vesicle-associated membrane protein 3;Vesicle-associated membrane protein 2;Vesicle-associated membrane protein 1	VAMP2;VAMP3;VAMP1	1	VNVDK(1)VLER	VNVDK(180)VLER	5	2	883050000	161080000	103960000	188160000	7
E3 ubiquitin-protein ligase RNF149	RNF149	1	HGEK(1)GIDVDAENCAVCIENFK	HGEK(75)GIDVDAENCAVCIENFK(-75)	4	3	2320200	0	0	1549300	260
Translocation protein SEC62	SEC62	1	IQEVGEPSK(1)EEK	IQEVGEPSK(73)EEK(-73)	9	2	15598000	1359300	898870	5826100	19
Translocation protein SEC62	SEC62	1	K(1)GEEALFTTR	K(83)GEEALFTTR	1	3	3107600	0	1246100	0	66
ATP-dependent DNA helicase Q1	RECQL	1	QQELIQK(1)K	QQELIQK(72)K(-72)	7	2	5201300	1147100	0	2440800	38
Leucine-rich repeat and WD repeat-containing protein 1	LRWD1	1	AQADFVK(1)SAVR	AQADFVK(86)SAVR	7	3	2873800	1297100	885950	0	19
V-type proton ATPase subunit H	ATP6V1H	1	ILTK(1)LLEVSDDPQVLAVAAHDVGEYVR	ILTK(71)LLEVSDDPQVLAVAAHDVGEYVR	4	4	191500000	0	89722000	46110000	356
Poly [ADP-ribose] polymerase 2	PARP2	1	LVK(1)TELQSPEHPLDQHYR	LVK(60)TELQSPEHPLDQHYR	3	4	1376600	0	1376600	0	25
Protein lin-7 homolog C	LIN7C	1	AIELLEK(1)LQR	AIELLEK(150)LQR	7	2	2016600	0	0	2016600	23
Protein lin-7 homolog C	LIN7C	1	AVELLK(1)AAQGK	AVELLK(80)AAQGK(-80)	6	2	720020	0	0	720020	137
Protein lin-7 homolog C	LIN7C	1	YTPK(1)VLEEMESR	YTPK(87)VLEEMESR	4	3	10841000	0	0	8211200	152
Nardilysin	NRD1	1	K(1)EMLFGSLAR	K(100)EMLFGSLAR	1	3	1557300	1557300	0	0	262
Nardilysin	NRD1	1	LWFK(1)STYSK	LWFK(66)STYSK(-66)	4	2	6548400	0	2309600	2376700	97
Nardilysin	NRD1	1	STYSK(1)MSSTLLVETR	STYSK(78)MSSTLLVETR	5	2	1445900	0	0	1445900	102
Vesicle transport protein GOT1B	GOLT1B	1	SFVDK(1)VGESNNMV	SFVDK(120)VGESNNMV	5	2	41927000	20146000	11027000	3835700	66
Gametocyte-specific factor 1	GTSF1	1	NHPDVASK(1)LATCPFNAR	NHPDVASK(88)LATCPFNAR	8	3	1889200	1889200	0	0	47
Proteasome subunit alpha type;Proteasome subunit alpha type-6	PSMA6	1	ATAAGVK(1)QTESTSFLEK	ATAAGVK(87)QTESTSFLEK(-87)	7	3	1963800	0	0	0	171
Proteasome subunit alpha type;Proteasome subunit alpha type-6	PSMA6	1	GK(1)DCAVIVTQK	GK(83)DCAVIVTQK(-83)	2	2	0	0	0	0	45
Proteasome subunit alpha type;Proteasome subunit alpha type-6	PSMA6	1	LYQVEYAFK(1)AINQGGLTSVAVR	LYQVEYAFK(66)AINQGGLTSVAVR	9	3	53626000	22678000	10014000	20935000	30
	TUBB3	1	K(1)LAVNMVPFP	K(110)LAVNMVPFP	1	2	246740000	122300000	103270000	11473000	180
Protein max	MAX	1	DSVPSLQGEK(1)ASR	DSVPSLQGEK(76)ASR	10	2	2026900	0	0	2026900	48
Legumain	LGMN	1	GDAEAVK(1)GIGSGK	GDAEAVK(91)GIGSGK(-91)	7	2	3785200	1701100	0	2084100	116
Acylphosphatase;Acylphosphatase-1	ACYP1	1	GTVQGQLQGPISK(1)VR	GTVQGQLQGPISK(88)VR	13	3	8497300	3869500	541110	2624000	88
Serine hydroxymethyltransferase;Serine hydroxymethyltransferase, mitochondrial	SHMT2	1	LNPK(1)TGLIDYNQLALTAR	LNPK(92)TGLIDYNQLALTAR	4	3	4008400	4008400	0	0	39
SNW domain-containing protein 1	SNW1	1	AADK(1)LAPAQYIR	AADK(74)LAPAQYIR	4	3	2029500	2029500	0	0	8
Protein numb homolog	NUMB	1	EK(1)ECGVTATFDASR	EK(99)ECGVTATFDASR	2	3	7732300	2519300	1092800	1460700	138
Protein kinase C eta type	PRKCH	1	K(1)GHQLLDPYLTVSVDQVR	K(92)GHQLLDPYLTVSVDQVR	1	4	59848000	15058000	7026900	4505400	36
Translation initiation factor eIF-2B subunit beta	EIF2B2	1	IESFVETLK(1)R	IESFVETLK(100)R	9	3	3655000	3655000	0	0	14
RNA-binding protein 39	RBM39	1	DLEEFFSTVGK(1)VR	DLEEFFSTVGK(85)VR	11	2	8029500	0	0	8029500	178
RNA-binding protein 39	RBM39	1	GK(1)IGLPHSIK	GK(93)IGLPHSIK(-93)	2	3	2818900	2818900	0	0	111
RNA-binding protein 39	RBM39	1	IGLPHSIK(1)LSR	IGLPHSIK(70)LSR	8	4	3904100	2660200	0	0	119
RNA-binding protein 39	RBM39	1	SPYSGPK(1)FNSAIR	SPYSGPK(140)FNSAIR	7	3	11900000	2988900	1287800	0	103
Raftlin	RFTN1	1	K(1)IQEAASQGLK	K(140)IQEAASQGLK(-140)	1	2	3387800	0	0	2585100	147
Solute carrier family 12 member 2	SLC12A2	1	SPGTK(1)DVVVSVEYSK	SPGTK(190)DVVVSVEYSK(-190)	5	2	55388000	4776600	3621100	23510000	948
Solute carrier family 12 member 2	SLC12A2	1	ESK(1)GPIVPLNVADQK	ESK(100)GPIVPLNVADQK(-100)	3	3	217700000	16587000	16510000	98755000	995
Solute carrier family 12 member 2	SLC12A2	1	HTAAQLGEK(1)LLR	HTAAQLGEK(77)LLR	9	3	864880	0	0	864880	237
Solute carrier family 12 member 2	SLC12A2	1	K(1)ENIIAFEEIIEPYR	K(150)ENIIAFEEIIEPYR	1	3	413330000	28752000	28156000	217080000	1098
Solute carrier family 12 member 2	SLC12A2	1	LHEDDK(1)EQDIADK	LHEDDK(96)EQDIADK(-96)	6	3	7742700	809710	818870	4298800	1118
Solute carrier family 12 member 2	SLC12A2	1	LLRPSLAELHDELEK(1)EPFEDGFANGEESTPTR	LLRPSLAELHDELEK(43)EPFEDGFANGEESTPTR	15	5	209190000	20004000	0	110440000	252
Solute carrier family 12 member 2	SLC12A2	1	VEEEDGK(1)TATQPLLK	VEEEDGK(80)TATQPLLK(-80)	7	2	11499000	0	0	5100900	983
Mitochondrial import inner membrane translocase subunit Tim8 B	TIMM8B	1	FAQIVQK(1)GGQ	FAQIVQK(270)GGQ	7	2	74963000	40893000	21560000	12509000	95
Ubiquitin carboxyl-terminal hydrolase 11;Ubiquitin carboxyl-terminal hydrolase	USP11	1	EK(1)LDTLVEFPIR	EK(78)LDTLVEFPIR	2	3	3011500	0	3011500	0	840
Ubiquitin carboxyl-terminal hydrolase 11;Ubiquitin carboxyl-terminal hydrolase	USP11	1	K(1)VIELPNIQK	K(91)VIELPNIQK(-91)	1	3	1290500	0	629010	0	182
Ubiquitin carboxyl-terminal hydrolase 11;Ubiquitin carboxyl-terminal hydrolase	USP11	1	LWAK(1)NSEGSLDR	LWAK(72)NSEGSLDR	4	2	11857000	2727800	2474300	909280	245
Ubiquitin carboxyl-terminal hydrolase 11;Ubiquitin carboxyl-terminal hydrolase	USP11	1	NPLGMK(1)GEIAEAYADLVK	NPLGMK(82)GEIAEAYADLVK(-82)	6	3	0	0	0	0	355
Cleavage and polyadenylation specificity factor subunit 3	CPSF3	1	VSGILVK(1)R	VSGILVK(140)R	7	2	5398200	2210800	0	3187400	450
Cleft lip and palate transmembrane protein 1-like protein	CLPTM1L	1	VNEFGESYEEK(1)ATR	VNEFGESYEEK(95)ATR	11	3	28323000	8512800	3304600	2772300	361
CUGBP Elav-like family member 1	CELF1	1	K(1)AALEAQNALHNMK	K(160)AALEAQNALHNMK(-160)	1	3	14985000	6497700	1889900	1722200	97
CUGBP Elav-like family member 1	CELF1	1	K(1)LFIGMISK	K(91)LFIGMISK(-91)	1	2	1884300	1122700	761560	0	135
CUGBP Elav-like family member 1;CUGBP Elav-like family member 2	CELF1;CELF2	1	SQNPPQSK(1)GCCFVTFYTR	SQNPPQSK(66)GCCFVTFYTR	8	3	4850000	1977200	1735900	1136800	86
CUGBP Elav-like family member 1;CUGBP Elav-like family member 2	CELF1;CELF2	1	VFIDK(1)QTNLSK	VFIDK(80)QTNLSK(-80)	5	3	8331300	2332600	1200000	1528900	462
Structural maintenance of chromosomes protein 1A;Structural maintenance of chromosomes protein	SMC1A	1	DK(1)FQETSDEFEAAR	DK(80)FQETSDEFEAAR	2	3	19314000	5422300	0	2852600	1037
Structural maintenance of chromosomes protein 1A;Structural maintenance of chromosomes protein	SMC1A	1	LK(1)YSQSDLEQTK	LK(110)YSQSDLEQTK(-110)	2	2	1430200	0	0	1430200	713
Structural maintenance of chromosomes protein 1A;Structural maintenance of chromosomes protein	SMC1A	1	VLTFDLTK(1)YPDANPNPNEQ	VLTFDLTK(46)YPDANPNPNEQ	8	3	28755000	10740000	0	14088000	1222
Tetraspanin;CD9 antigen	CD9	1	K(1)DVLETFTVK	K(82)DVLETFTVK(-82)	1	2	1261600	0	0	1261600	193
Biogenesis of lysosome-related organelles complex 1 subunit 1	BLOC1S1	1	TIATALEYVYK(1)GQLQSAPS	TIATALEYVYK(91)GQLQSAPS	11	2	6084000	0	0	6084000	67
Zyxin	ZYX	1	VQEK(1)QHPVPPPAQNQNQVR	VQEK(65)QHPVPPPAQNQNQVR	4	3	2428000	2428000	0	0	296
Dolichol-phosphate mannosyltransferase subunit 1	DPM1	1	DVAEQLEK(1)IYGSDR	DVAEQLEK(120)IYGSDR	8	3	31140000	0	4550100	13579000	80
Sphingosine-1-phosphate lyase 1	SGPL1	1	LK(1)EYSSMDAFWQEGR	LK(98)EYSSMDAFWQEGR	2	3	29796000	3823100	0	12716000	45
Inosine-5'-monophosphate dehydrogenase 2	IMPDH2	1	DK(1)YPNLQVIGGNVVTAAQAK	DK(94)YPNLQVIGGNVVTAAQAK(-94)	2	2	311880000	51963000	10138000	122410000	293
Inosine-5'-monophosphate dehydrogenase 2	IMPDH2	1	DKYPNLQVIGGNVVTAAQAK(1)NLIDAGVDALR	DK(-65)YPNLQVIGGNVVTAAQAK(65)NLIDAGVDALR	20	4	8169600	0	0	8169600	311
Inosine-5'-monophosphate dehydrogenase 2	IMPDH2	1	VRDVFEAK(1)AR	VRDVFEAK(95)AR	8	3	33369000	11571000	4881900	0	134
Inosine-5'-monophosphate dehydrogenase 2	IMPDH2	1	FVPYLIAGIQHSCQDIGAK(1)SLTQVR	FVPYLIAGIQHSCQDIGAK(97)SLTQVR	19	3	78739000	23749000	0	29432000	474
Inosine-5'-monophosphate dehydrogenase 2	IMPDH2	1	GK(1)LPIVNEDDELVAIIAR	GK(97)LPIVNEDDELVAIIAR	2	2	650220000	120430000	53663000	61478000	208
Inosine-5'-monophosphate dehydrogenase 2	IMPDH2	1	GMGSLDAMDK(1)HLSSQNR	GMGSLDAMDK(81)HLSSQNR	10	3	53606000	22764000	4348800	14844000	422
Inosine-5'-monophosphate dehydrogenase 2	IMPDH2	1	K(1)QLLCGAAIGTHEDDKYR	K(97)QLLCGAAIGTHEDDK(-97)YR	1	4	8751900	4073200	1362200	3316500	242
Inosine-5'-monophosphate dehydrogenase 2	IMPDH2	1	YEQGFITDPVVLSPK(1)DR	YEQGFITDPVVLSPK(110)DR	15	3	89083000	15597000	2599300	8739100	124
Inosine-5'-monophosphate dehydrogenase 2	IMPDH2	1	REDLVVAPAGITLK(1)EANEILQR	REDLVVAPAGITLK(110)EANEILQR	14	3	78482000	19592000	0	13156000	195
Inosine-5'-monophosphate dehydrogenase 2	IMPDH2	1	TSSAQVEGGVHSLHSYEK(1)R	TSSAQVEGGVHSLHSYEK(110)R	18	3	12717000	9081800	3635500	0	511
Transmembrane protein 201	TMEM201	1	ALLLSHQFK(1)R	ALLLSHQFK(140)R	9	3	11658000	6266000	2442500	2949300	102
Transmembrane protein 201	TMEM201	1	IK(1)QLAAFAPR	IK(97)QLAAFAPR	2	2	9123100	4026900	1886200	0	43
GTP-binding protein SAR1a	SAR1A	1	GNVTLK(1)ELNAR	GNVTLK(120)ELNAR	6	2	6077700	1926800	2905000	0	83
GTP-binding protein SAR1a	SAR1A	1	TDAISEEK(1)LR	TDAISEEK(78)LR	8	3	28267000	2670400	1937100	3940400	63
Endoplasmic reticulum-Golgi intermediate compartment protein 3	ERGIC3	1	LK(1)QFDAYPK	LK(120)QFDAYPK(-120)	2	3	8636100	2894300	1287700	1204200	7
Endoplasmic reticulum-Golgi intermediate compartment protein 3	ERGIC3	1	LKQFDAYPK(1)TLEDFR	LK(-75)QFDAYPK(75)TLEDFR	9	3	0	0	0	0	14
BTB/POZ domain-containing protein KCTD3;SH3KBP1-binding protein 1	KCTD3;SHKBP1	1	SPVTK(1)IMLSEK	SPVTK(64)IMLSEK(-64)	5	2	1124600	1124600	0	0	58
BTB/POZ domain-containing protein KCTD3	KCTD3	1	VVPITNK(1)LFVR	VVPITNK(94)LFVR	7	3	2521000	0	0	2521000	142
Alsin	ALS2	1	LHNYAK(1)VLLK	LHNYAK(76)VLLK(-76)	6	3	4557400	1196200	2155100	1206100	170
Run domain Beclin-1 interacting and cysteine-rich containing protein	KIAA0226	1	TK(1)NLLPMYQEAEHGSFR	TK(110)NLLPMYQEAEHGSFR	2	3	1573200	0	1573200	0	308
RNA-binding motif protein, X chromosome;RNA-binding motif protein, X chromosome, N-terminally processed;RNA binding motif protein, X-linked-like-1	RBMX;RBMXL1	1	DDGYSTK(1)DSYSSR	DDGYSTK(120)DSYSSR	7	3	6537000	2376200	973670	1367200	219
RNA-binding motif protein, X chromosome;RNA-binding motif protein, X chromosome, N-terminally processed;RNA binding motif protein, X-linked-like-1	RBMX;RBMXL1	1	GFAFVTFESPADAK(1)DAAR	GFAFVTFESPADAK(94)DAAR	14	3	12251000	6012800	0	6237900	65
RNA-binding motif protein, X chromosome;RNA-binding motif protein, X chromosome, N-terminally processed	RBMX	1	LFIGGLNTETNEK(1)ALEAVFGK	LFIGGLNTETNEK(74)ALEAVFGK(-74)	13	2	2559300000	199940000	206200000	88000000	24
Limb region 1 protein homolog	LMBR1	1	ALGLHK(1)LHLPNTSR	ALGLHK(62)LHLPNTSR	6	4	3618400	3618400	0	0	505
Zinc finger protein 185	ZNF185	1	EYVNASEVSSGK(1)PVSAR	EYVNASEVSSGK(84)PVSAR	12	3	1485700	1485700	0	0	350
MMS19 nucleotide excision repair protein homolog	MMS19	1	LPTPVLLPYK(1)PQVIR	LPTPVLLPYK(110)PQVIR	10	3	23225000	13898000	9327300	0	53
Adenosylhomocysteinase;Putative adenosylhomocysteinase 2;Putative adenosylhomocysteinase 3	AHCYL2;AHCYL1	1	NIK(1)QAEFGR	NIK(150)QAEFGR	3	2	15310000	3506800	2584400	7050700	99
Adenosylhomocysteinase;Putative adenosylhomocysteinase 2;Putative adenosylhomocysteinase 3	AHCYL2;AHCYL1	1	SQVDHVIWPDGK(1)R	SQVDHVIWPDGK(73)R	12	3	3113800	3113800	0	0	420
Mitochondrial carrier homolog 1	MTCH1	1	K(1)VLYLPSFFTYAK	K(130)VLYLPSFFTYAK(-130)	1	3	20753000	14296000	3277600	0	109
Importin-5	IPO5	1	AK(1)LEEHFK	AK(66)LEEHFK(-66)	2	3	3265700	1443300	947740	874710	802
Cysteine-rich hydrophobic domain-containing protein 2	CHIC2	1	SIEK(1)LLEWENNR	SIEK(140)LLEWENNR	4	3	153710000	17546000	18332000	21361000	89
C-terminal-binding protein 1;C-terminal-binding protein 2	CTBP1;CTBP2	1	ALAQALK(1)EGR	ALAQALK(76)EGR	7	3	29147000	5859600	3439000	2940800	108
C-terminal-binding protein 1;C-terminal-binding protein 2	CTBP1;CTBP2	1	GGLVDEK(1)ALAQALK	GGLVDEK(100)ALAQALK(-100)	7	3	47739000	30232000	5438600	2614100	101
E3 ubiquitin-protein ligase NEDD4	NEDD4	1	GK(1)TSLDTSNDLGPLPPGWEER	GK(83)TSLDTSNDLGPLPPGWEER	2	3	10028000	0	0	10028000	473
E3 ubiquitin-protein ligase NEDD4	NEDD4	1	IFYINHNIK(1)R	IFYINHNIK(59)R	9	4	28506000	3506600	5651600	4644700	507
E3 ubiquitin-protein ligase NEDD4	NEDD4	1	LK(1)IPAHLR	LK(100)IPAHLR	2	3	16501000	7464400	3406700	5629700	465
LEM domain-containing protein 2	LEMD2	1	WTK(1)PSSFSDSER	WTK(84)PSSFSDSER	3	3	4236800	1773800	1088400	0	76
Fibroblast growth factor receptor 4	FGFR4	1	LVLGK(1)PLGEGCFGQVVR	LVLGK(58)PLGEGCFGQVVR	5	3	2919000	0	0	2919000	103
Ubiquitin-conjugating enzyme E2 B	UBE2B	1	LVIEFSEEYPNK(1)PPTVR	LVIEFSEEYPNK(95)PPTVR	12	3	5990600	0	0	5990600	65
NEDD4-binding protein 2	N4BP2	1	AFGK(1)QK(1)SK(1)	AFGK(110)QK(110)SK(110)	4	2	0	0	0	0	416
NEDD4-binding protein 2	N4BP2	1	AFGK(1)QK(1)SK(1)	AFGK(110)QK(110)SK(110)	6	2	0	0	0	0	418
NEDD4-binding protein 2	N4BP2	1	AFGK(1)QK(1)SK(1)	AFGK(110)QK(110)SK(110)	8	2	0	0	0	0	420
Store-operated calcium entry-associated regulatory factor	SARAF	1	AYSPLHGGSGSYSVCSNSDTK(1)TR	AYSPLHGGSGSYSVCSNSDTK(52)TR	21	4	7953000	3009800	0	2118600	200
Protein THEM6	THEM6	1	MESGLSDVTK(1)DQ	MESGLSDVTK(100)DQ	10	2	2301500	1502200	0	0	81
	TACC1	1	SRLITTTEQVK(1)	SRLITTTEQVK(80)	11	3	3254600	0	3254600	0	108
Cytoskeleton-associated protein 5	CKAP5	1	LDDIFEPVLIPEPK(1)IR	LDDIFEPVLIPEPK(84)IR	14	3	21698000	9493400	12205000	0	80
Transcriptional coactivator YAP1	YAP1	1	LDK(1)ESFLTWL	LDK(99)ESFLTWL	3	2	19787000	0	6541600	13246000	251
CD44 antigen	CD44	1	K(1)LVINSGNGAVEDR	K(120)LVINSGNGAVEDR	1	2	68139000	4973700	4456100	12428000	21
CD44 antigen	CD44	1	K(1)PSGLNGEASK	K(99)PSGLNGEASK(-99)	1	2	3916300	0	872880	1375200	35
CD44 antigen	CD44	1	KPSGLNGEASK(1)SQEMVHLVNK	K(-90)PSGLNGEASK(82)SQEMVHLVNK(-82)	11	4	105410000	4407200	4349000	7843400	45
CD44 antigen	CD44	1	SQEMVHLVNK(1)ESSETPDQFMTADETR	SQEMVHLVNK(50)ESSETPDQFMTADETR	10	2	2.0195e+09	13397000	7539100	11994000	55
CD44 antigen	CD44	1	NLQNVDMK(1)IGV	NLQNVDMK(200)IGV	8	2	953260000	85748000	69028000	260900000	79
Protein SOGA1;N-terminal form;C-terminal 80 kDa form	SOGA1	1	SYTAPDK(1)TGIR	SYTAPDK(79)TGIR	7	2	11492000	2967000	0	5149900	861
Rho GTPase-activating protein 1	ARHGAP1	1	QVLK(1)YDDFLK	QVLK(83)YDDFLK(-83)	4	3	5779400	1384000	1477700	2917700	212
E3 ubiquitin-protein ligase RNF169	RNF169	1	K(1)GSVDQYLLR	K(77)GSVDQYLLR	1	3	2014900	0	381340	939290	62
Non-specific lipid-transfer protein	SCP2	1	K(1)IGGIFAFK	K(92)IGGIFAFK(-92)	1	3	3168800	1488700	1680100	0	69
Tripartite motif-containing protein 65	TRIM65	1	SIEVAK(1)TQALAQAR	SIEVAK(84)TQALAQAR	6	3	3707500	1438800	0	1068100	198
ATP-binding cassette sub-family F member 1	ABCF1	1	ATGAAAAEAK(1)AR	ATGAAAAEAK(88)AR	10	2	533570	0	0	0	181
ATP-binding cassette sub-family F member 1	ABCF1	1	TTLLK(1)HIANR	TTLLK(69)HIANR	5	3	1444200	1008500	435710	0	98
Dynactin subunit 2	DCTN2	1	LLGPDAAINLTDPDGALAK(1)R	LLGPDAAINLTDPDGALAK(95)R	19	3	4337700	0	0	4337700	59
Serine/arginine-rich splicing factor 9	SRSF9	1	EK(1)DLEDLFYK	EK(140)DLEDLFYK(-140)	2	3	6292200	2189900	2011200	2091100	16
Serine/arginine-rich splicing factor 9	SRSF9	1	EKDLEDLFYK(1)YGR	EK(-95)DLEDLFYK(95)YGR	10	3	9911400	2935400	0	6976000	24
Integrin alpha-5;Integrin alpha-5 heavy chain;Integrin alpha-5 light chain	ITGA5	1	AQLK(1)PPATSDA	AQLK(99)PPATSDA	4	2	7388300	2597700	0	4790600	112
ER membrane protein complex subunit 4	EMC4	1	GSGQGDSLYPVGYLDK(1)QVPDTSVQETDR	GSGQGDSLYPVGYLDK(71)QVPDTSVQETDR	16	3	25800000	17975000	0	7824700	50
Maspardin	SPG21	1	FAEYTHK(1)SPR	FAEYTHK(80)SPR	7	3	2033800	0	889750	1144100	124
60S ribosomal protein L28	RPL28	1	GVVVVIK(1)R	GVVVVIK(100)R	7	2	5053100	3248700	1804400	0	65
60S ribosomal protein L28	RPL28	1	K(1)PATSYVR	K(72)PATSYVR	1	3	2998900	1245400	760750	992800	72
60S ribosomal protein L28	RPL28	1	K(1)TVGVEPAADGK	K(160)TVGVEPAADGK(-160)	1	2	24420000	4893600	5116200	2456300	47
60S ribosomal protein L28	RPL28	1	NK(1)QTYSTEPNNLK	NK(210)QTYSTEPNNLK(-210)	2	2	14089000	5514700	1869700	0	22
60S ribosomal protein L28	RPL28	1	QTYSTEPNNLK(1)AR	QTYSTEPNNLK(120)AR	11	2	11211000	5618100	3069700	0	33
Ceramide synthase 2	CERS2	1	QPK(1)QVEVELLSR	QPK(87)QVEVELLSR	3	3	6448000	0	6448000	0	96
Signal peptidase complex catalytic subunit SEC11;Signal peptidase complex catalytic subunit SEC11A;Putative signal peptidase complex catalytic subunit SEC11B	SEC11A;SEC11B	1	FLTK(1)GDNNAVDDR	FLTK(76)GDNNAVDDR	4	3	3141900	931720	0	1090500	88
Ubiquitin carboxyl-terminal hydrolase;Ubiquitin carboxyl-terminal hydrolase 3	USP3	1	K(1)LLENSTLNSK	K(80)LLENSTLNSK(-80)	1	3	2751600	1480800	551340	0	46
Ubiquitin carboxyl-terminal hydrolase;Ubiquitin carboxyl-terminal hydrolase 3	USP3	1	NK(1)VDTYVEFPLR	NK(100)VDTYVEFPLR	2	2	21697000	10050000	5910700	5736200	334
E3 ubiquitin-protein ligase RNF31	RNF31	1	GCK(1)GLGLGTEGPQGTGGLEPDLAR	GCK(75)GLGLGTEGPQGTGGLEPDLAR	3	3	35088000	8715300	10996000	15376000	231
E3 ubiquitin-protein ligase RNF31	RNF31	1	GPPK(1)PGPPR	GPPK(92)PGPPR	4	3	7292000	0	2258500	5033500	359
E3 ubiquitin-protein ligase RNF31	RNF31	1	LWDSGPEPTPSWDGPDK(1)QSLVR	LWDSGPEPTPSWDGPDK(72)QSLVR	17	3	11397000	11397000	0	0	485
Activating signal cointegrator 1	TRIP4	1	VDISTK(1)DLLPHQELR	VDISTK(93)DLLPHQELR	6	3	2056200	0	0	2056200	245
Signal recognition particle 14 kDa protein	SRP14	1	K(1)GTVEGFEPADNK	K(180)GTVEGFEPADNK(-180)	1	2	29398000	3808600	2709200	10667000	43
U2 small nuclear ribonucleoprotein A'	SNRPA1	1	LK(1)GLLQSGQIPGR	LK(80)GLLQSGQIPGR	2	3	1998600	0	0	1998600	116
Proteasome subunit alpha type-4;Proteasome subunit alpha type	PSMA4	1	LSAEK(1)VEIATLTR	LSAEK(100)VEIATLTR	5	3	21517000	6262300	2152500	2590100	179
Proteasome subunit alpha type-4;Proteasome subunit alpha type;Proteasome subunit beta type	PSMA4	1	NIHK(1)LLDEVFFSEK	NIHK(87)LLDEVFFSEK(-87)	4	3	20993000	6789700	0	9261300	23
Proteasome subunit alpha type-4	PSMA4	1	QK(1)EVEQLIK	QK(220)EVEQLIK(-220)	2	2	32180000	5003900	2704100	7454800	200
Proteasome subunit alpha type-4;Proteasome subunit alpha type;Proteasome subunit beta type	PSMA4	1	VLNK(1)TMDVSK	VLNK(87)TMDVSK(-87)	4	2	21225000	4457600	2473500	4092700	168
EP300-interacting inhibitor of differentiation 1	EID1	1	VSAALEEADK(1)MFLR	VSAALEEADK(120)MFLR	10	2	16905000	0	0	10193000	111
WD repeat-containing protein 61;WD repeat-containing protein 61, N-terminally processed	WDR61	1	K(1)ENSETVVTGSLDDLVK	K(130)ENSETVVTGSLDDLVK(-130)	1	3	8185700	4598100	0	3587600	29
WD repeat-containing protein 61;WD repeat-containing protein 61, N-terminally processed	WDR61	1	SVK(1)VWDVGTR	SVK(81)VWDVGTR	3	2	1083200	0	1083200	0	257
Deoxyuridine 5'-triphosphate nucleotidohydrolase, mitochondrial	DUT	1	PCSEETPAISPSK(1)R	PCSEETPAISPSK(88)R	13	3	7709700	4593200	1607300	1509200	14
Deoxyuridine 5'-triphosphate nucleotidohydrolase, mitochondrial	DUT	1	SGLAAK(1)HFIDVGAGVIDEDYR	SGLAAK(82)HFIDVGAGVIDEDYR	6	3	24755000	9326900	6226000	9201700	91
Arginine/serine-rich protein 1	RSRP1	1	LSEK(1)DRMELLEIAK	LSEK(71)DRMELLEIAK(-71)	4	4	27773000	15333000	5822100	0	31
Prefoldin subunit 5	PFDN5	1	IQQLTALGAAQATAK(1)A	IQQLTALGAAQATAK(170)A	15	2	8148300	3119400	1403800	3625000	83
Probable ribosome biogenesis protein RLP24	RSL24D1	1	ELTVDNSFEFEK(1)R	ELTVDNSFEFEK(110)R	12	2	7209700	2451500	1627700	0	56
IST1 homolog	IST1	1	EIADYLAAGK(1)DER	EIADYLAAGK(120)DER	10	2	1079500	0	0	1079500	48
IST1 homolog	IST1	1	LMHK(1)LSVEAPPK	LMHK(84)LSVEAPPK(-84)	4	3	8026700	1947000	0	1938000	151
Protein FAM192A	FAM192A;NIP30	1	MDGGDDGNLIIK(1)	MDGGDDGNLIIK(88)	12	2	2635500	0	2635500	0	12
40S ribosomal protein S15a	RPS15A	1	AGK(1)IVVNLTGR	AGK(87)IVVNLTGR	3	3	851130	851130	0	0	60
ADP-ribosylation factor-like protein 6-interacting protein 1	ARL6IP1	1	IFGSNK(1)WTTEQQQR	IFGSNK(99)WTTEQQQR	6	2	61184000	15681000	9448400	17358000	96
40S ribosomal protein S17	RPS17	1	EMLK(1)LLDFGSLSNLQVTQPTVGMNFK	EMLK(130)LLDFGSLSNLQVTQPTVGMNFK(-130)	4	3	254630000	0	0	53144000	556
40S ribosomal protein S17	RPS17	1	LLDFGSLSNLQVTQPTVGMNFK(1)TPR	LLDFGSLSNLQVTQPTVGMNFK(43)TPR	22	3	45426000	20653000	12522000	9189000	578
40S ribosomal protein S17	RPS17	1	GISIK(1)LQEEERER	GISIK(100)LQEEERER	5	3	17720000	4192300	1994200	2126000	521
40S ribosomal protein S17	RPS17	1	IAGYVTHLMK(1)R	IAGYVTHLMK(79)R	10	3	3797800	1571500	1371600	854660	508
40S ribosomal protein S17	RPS17	1	LGNDFHTNK(1)R	LGNDFHTNK(79)R	9	3	3374200	1451700	1045500	0	481
40S ribosomal protein S17	RPS17	1	NK(1)IAGYVTHLMK	NK(100)IAGYVTHLMK(-100)	2	3	5206300	3461400	0	0	498
40S ribosomal protein S17	RPS17	1	VIIEK(1)YYTR	VIIEK(100)YYTR	5	3	53528000	8232900	3998300	11753000	468
Cytosolic Fe-S cluster assembly factor NUBP2	NUBP2	1	GGVGK(1)STISTELALALR	GGVGK(99)STISTELALALR	5	3	14133000	9409800	4723600	0	28
Cytosolic Fe-S cluster assembly factor NUBP2	NUBP2	1	K(1)VGILDVDLCGPSIPR	K(100)VGILDVDLCGPSIPR	1	3	0	0	0	0	45
M-phase phosphoprotein 6	MPHOSPH6	1	LSK(1)NLLR	LSK(72)NLLR	3	3	7494600	3700100	0	3794500	11
THUMP domain-containing protein 1	THUMPD1	1	AAPAQQTTQPGGGK(1)R	AAPAQQTTQPGGGK(63)R	14	2	1352000	0	0	1352000	15
Beta-hexosaminidase;Beta-hexosaminidase subunit alpha	HEXA	1	K(1)GSYNPVTHIYTAQDVK	K(92)GSYNPVTHIYTAQDVK(-92)	1	3	2265200	0	0	2265200	182
E3 ubiquitin-protein ligase BRE1B	RNF40	1	GLLLATK(1)NSHLR	GLLLATK(74)NSHLR	7	3	985600	985600	0	0	380
RNA-binding protein FUS	FUS	1	EFSGNPIK(1)VSFATR	EFSGNPIK(98)VSFATR	8	3	1688000	0	0	1688000	366
RNA-binding protein FUS	FUS	1	LK(1)GEATVSFDDPPSAK	LK(110)GEATVSFDDPPSAK(-110)	2	3	6153200	1343100	0	0	335
RNA-binding protein FUS	FUS	1	K(1)TGQPMINLYTDR	K(91)TGQPMINLYTDR	1	3	25113000	0	3967500	5875400	317
Zinc finger protein 598	ZNF598	1	TEIDLK(1)AHR	TEIDLK(72)AHR	6	3	5075100	2928000	2147100	0	208
Serine/threonine-protein phosphatase;Serine/threonine-protein phosphatase 4 catalytic subunit	PPP4C	1	ESEVK(1)ALCAK	ESEVK(130)ALCAK(-130)	5	2	5244400	0	0	5244400	26
Transcription factor 25	TCF25	1	HLNPDTELK(1)R	HLNPDTELK(130)R	9	3	24495000	12573000	5701200	6220600	54
Transcription factor 25	TCF25	1	K(1)GLSFFAFEHSEEYQQAQHK	K(120)GLSFFAFEHSEEYQQAQHK(-120)	1	4	21827000	8937900	5032800	4641700	105
Transcription factor 25	TCF25	1	K(1)HVLYVEHR	K(67)HVLYVEHR	1	4	8040700	4526900	1464400	2049400	37
Transcription factor 25	TCF25	1	YSK(1)PGLSMR	YSK(63)PGLSMR	3	3	5706400	3164900	0	2541500	93
Adenine phosphoribosyltransferase	APRT	1	AELEIQK(1)DALEPGQR	AELEIQK(91)DALEPGQR	7	2	23706000	12203000	11503000	0	114
Adenine phosphoribosyltransferase	APRT	1	DISPVLK(1)DPASFR	DISPVLK(73)DPASFR	7	3	29700000	10361000	6457400	3195500	34
Adenine phosphoribosyltransferase	APRT	1	GK(1)LPGPTLWASYSLEYGK	GK(130)LPGPTLWASYSLEYGK(-130)	2	3	30686000	0	30686000	0	91
Fanconi anemia group A protein	FANCA	1	ELQK(1)LQEGR	ELQK(100)LQEGR	4	2	312020	0	312020	0	149
Heterogeneous nuclear ribonucleoprotein U-like protein 2	HNRNPUL2-BSCL2;HNRNPUL2	1	LLLFK(1)TFSR	LLLFK(93)TFSR	5	3	5996000	0	0	5996000	553
RUS1 family protein C16orf58	C16orf58	1	LVLK(1)HYLQR	LVLK(94)HYLQR	4	3	804970	0	0	804970	252
Hyaluronan synthase 3	HAS3	1	AGQALK(1)LPSPR	AGQALK(100)LPSPR	6	2	7819300	0	2194000	3712700	78
Ubiquitin domain-containing protein UBFD1	UBFD1	1	GKPEDVMPSVK(1)GAQER	GK(-72)PEDVMPSVK(72)GAQER	11	3	5458000	3345900	0	2112100	207
Ubiquitin domain-containing protein UBFD1	UBFD1	1	GLVPEDK(1)TLR	GLVPEDK(110)TLR	7	2	106600000	14387000	10085000	13858000	137
Ubiquitin domain-containing protein UBFD1	UBFD1	1	HDVK(1)FPLDSTGSELK	HDVK(77)FPLDSTGSELK(-77)	4	3	33231000	2213000	1632300	1676000	100
Ubiquitin domain-containing protein UBFD1	UBFD1	1	VMYK(1)GLVPEDK	VMYK(82)GLVPEDK(-82)	4	2	17934000	5118200	2163300	2747200	130
Ubiquitin domain-containing protein UBFD1	UBFD1	1	LEQDQLWIGTK(1)ER	LEQDQLWIGTK(160)ER	11	3	29444000	9507900	0	7652500	245
Telomere length regulation protein TEL2 homolog	TELO2	1	EK(1)EEFASAHFSPVLR	EK(100)EEFASAHFSPVLR	2	3	10630000	5205200	3237300	2187700	51
Telomere length regulation protein TEL2 homolog	TELO2	1	ETLLGK(1)VVALPDHLGNR	ETLLGK(110)VVALPDHLGNR	6	3	26230000	11866000	10160000	4203200	159
Nuclear transport factor 2	NUTF2	1	AAIVEK(1)LSSLPFQK	AAIVEK(94)LSSLPFQK(-94)	6	2	28601000	7753700	4325600	8380400	55
Sulfotransferase;Sulfotransferase 1A1	SULT1A1	1	APGIPSGMETLK(1)DTPAPR	APGIPSGMETLK(81)DTPAPR	12	3	8566500	6649900	1916600	0	97
Sulfotransferase;Sulfotransferase 1A1;Sulfotransferase 1A2	SULT1A1;SULT1A2	1	LLK(1)THLPLALLPQTLLDQK	LLK(71)THLPLALLPQTLLDQK(-71)	3	3	8021000	0	8021000	0	106
Sulfotransferase;Sulfotransferase 1A1;Sulfotransferase 1A2	SULT1A1;SULT1A2	1	VK(1)VVYVAR	VK(75)VVYVAR	2	3	7962200	3246400	1982500	758360	124
Zinc finger protein 768	ZNF768	1	AFSQSSDLIK(1)HQR	AFSQSSDLIK(78)HQR	10	3	5657500	3764800	1892800	0	275
Cirhin	CIRH1A	1	LFQITPDK(1)IQFER	LFQITPDK(120)IQFER	8	3	1988600	0	1988600	0	148
Cirhin	CIRH1A	1	LNYEHDNISLK(1)R	LNYEHDNISLK(140)R	11	3	3913200	513080	0	2520500	442
Cirhin	CIRH1A	1	SLPLPNDK(1)TLLYNPFPPTNESDVIR	SLPLPNDK(50)TLLYNPFPPTNESDVIR	8	3	11181000	0	11181000	0	631
Cirhin	CIRH1A	1	TVQK(1)QGFHHLWLQR	TVQK(52)QGFHHLWLQR	4	4	3121900	1704600	0	0	583
Gamma-aminobutyric acid receptor-associated protein-like 2	GABARAPL2	1	AK(1)YPDRVPVIVEK	AK(120)YPDRVPVIVEK(-120)	2	3	86491000	10171000	20005000	11541000	24
Cell death-inducing p53-target protein 1	CDIP1	1	SSEPPPPYPGGPTAPLLEEK(1)SGAPPTPGR	SSEPPPPYPGGPTAPLLEEK(60)SGAPPTPGR	20	3	40383000	0	0	40383000	21
Ataxin-2-like protein	ATXN2L	1	EGK(1)YIPLPQR	EGK(110)YIPLPQR	3	2	8920800	1748300	1971600	3379500	348
Ataxin-2-like protein	ATXN2L	1	FGAQFK(1)LQPSSSPENSLDPFPPR	FGAQFK(63)LQPSSSPENSLDPFPPR	6	3	11199000	11199000	0	0	559
Ataxin-2-like protein	ATXN2L	1	IAGK(1)VPGLQNEQK	IAGK(78)VPGLQNEQK(-78)	4	3	3283000	0	1027600	2255500	535
Ataxin-2-like protein	ATXN2L	1	VPGLQNEQK(1)R	VPGLQNEQK(66)R	9	3	5767500	1681600	1019300	1674300	544
Ubiquitin-like protein 7	UBL7	1	LADQPLTPK(1)SILR	LADQPLTPK(64)SILR	9	3	2645000	1600200	1044800	0	20
Cytochrome b5 type B	CYB5B	1	LEEVAK(1)R	LEEVAK(92)R	6	2	4012600	2806500	1206100	0	34
Cytochrome b5 type B	CYB5B	1	NSLK(1)ELWLVIHGR	NSLK(180)ELWLVIHGR	4	3	62319000	23385000	24886000	14047000	39
Cytochrome b5 type B	CYB5B	1	SGSMATAEASGSDGK(1)GQEVETSVTYYR	SGSMATAEASGSDGK(59)GQEVETSVTYYR	15	3	46171000	17388000	4140300	8490000	16
Nuclear pore complex protein Nup93	NUP93	1	LK(1)LVPLNQESVEER	LK(96)LVPLNQESVEER	2	3	15574000	7164600	4679800	1016000	718
Nuclear pore complex protein Nup93	NUP93	1	LLSPVVPQISAPQSNK(1)ER	LLSPVVPQISAPQSNK(61)ER	16	3	13275000	8897400	4377700	0	660
Nuclear pore complex protein Nup93	NUP93	1	RLSPATENK(1)LR	RLSPATENK(120)LR	9	3	100460000	22153000	14940000	11997000	370
Nuclear pore complex protein Nup93	NUP93	1	NEK(1)DNALLSAIEESR	NEK(99)DNALLSAIEESR	3	2	13649000	6311200	3898000	0	106
Nuclear pore complex protein Nup93	NUP93	1	QMTDVLLTPATDALK(1)NR	QMTDVLLTPATDALK(96)NR	15	3	5691800	4426200	0	0	243
Nuclear pore complex protein Nup93	NUP93	1	TSQETADVK(1)ASVLLGSR	TSQETADVK(210)ASVLLGSR	9	2	113180000	40511000	26016000	17219000	59
Gamma-aminobutyric acid receptor-associated protein	GABARAP	1	FVYKEEHPFEK(1)R	FVYK(-78)EEHPFEK(78)R	11	3	190160000	53441000	38443000	18638000	13
Gamma-aminobutyric acid receptor-associated protein;Gamma-aminobutyric acid receptor-associated protein-like 1	GABARAP;GABARAPL1	1	K(1)YPDRVPVIVEK	K(100)YPDRVPVIVEK(-100)	1	2	21778000	2189200	2434800	976280	24
WD repeat-containing protein 44	WDR44	1	AK(1)HLAEEYGER	AK(100)HLAEEYGER	2	3	2918500	0	0	2918500	340
WD repeat-containing protein 44	WDR44	1	ITGIEPLPGENK(1)ILVTSNDSR	ITGIEPLPGENK(45)ILVTSNDSR	12	3	10346000	6681500	0	0	656
Bystin	BYSL	1	IFASNLK(1)ER	IFASNLK(96)ER	7	2	14475000	3802500	2969600	1821500	133
Peptidyl-glycine alpha-amidating monooxygenase;Peptidylglycine alpha-hydroxylating monooxygenase;Peptidyl-alpha-hydroxyglycine alpha-amidating lyase	PAM	1	GK(1)GSGGLNLGNFFASR	GK(120)GSGGLNLGNFFASR	2	3	3344300	0	0	3344300	622
Nucleoporin p58/p45	NUPL1	1	K(1)MFLGDAVDVFETR	K(93)MFLGDAVDVFETR	1	2	129570000	3952800	3299300	4989100	369
Nucleoporin p58/p45	NUPL1	1	TQK(1)TPPGLQHEYAAPADYFR	TQK(60)TPPGLQHEYAAPADYFR	3	4	4016800	2408400	1608400	0	277
Kinesin-like protein;Kinesin-like protein KIF23	KIF23	1	TTTIYEEDK(1)R	TTTIYEEDK(91)R	9	2	4858000	864560	670440	0	586
Kinesin-like protein;Kinesin-like protein KIF23	KIF23	1	IPTYNTPLK(1)VTSIAR	IPTYNTPLK(99)VTSIAR	9	3	2233200	2233200	0	0	741
Kinesin-like protein;Kinesin-like protein KIF23	KIF23	1	LIEALEK(1)R	LIEALEK(70)R	7	3	25044000	6286600	2544600	11049000	503
Kinesin-like protein;Kinesin-like protein KIF23	KIF23	1	NLQQELETQNQK(1)LQR	NLQQELETQNQK(81)LQR	12	2	20091000	7094900	2281600	6064700	599
Kinesin-like protein;Kinesin-like protein KIF23	KIF23	1	VAAK(1)QLEMQNK	VAAK(110)QLEMQNK(-110)	4	2	16940000	4380600	1689500	4130700	636
Protein disulfide-isomerase	P4HB	1	K(1)SNFAEALAAHK	K(100)SNFAEALAAHK(-100)	1	3	1827000	1827000	0	0	31
Protein disulfide-isomerase	P4HB	1	LAK(1)VDATEESDLAQQYGVR	LAK(120)VDATEESDLAQQYGVR	3	3	8868100	4874900	1713300	2280000	81
Protein disulfide-isomerase	P4HB	1	VHSFPTLK(1)FFPASADR	VHSFPTLK(130)FFPASADR	8	3	14277000	7594400	6682800	0	400
Integrin alpha-6;Integrin alpha-6 heavy chain;Integrin alpha-6 light chain;Processed integrin alpha-6	ITGA6	1	QWITK(1)WNENESYS	QWITK(86)WNENESYS	5	2	1589200	0	0	1589200	250
Zinc finger protein ZPR1	ZPR1	1	TNEVK(1)SGGAVEPLGTR	TNEVK(110)SGGAVEPLGTR	5	2	38737000	4876200	4738600	12429000	226
Histone deacetylase complex subunit SAP18	SAP18	1	ELTSLVK(1)EVYPEAR	ELTSLVK(120)EVYPEAR	7	3	50175000	6516900	5152700	12418000	71
Methionine adenosyltransferase 2 subunit beta	MAT2B	1	VQFSNK(1)SANMDHWQQR	VQFSNK(85)SANMDHWQQR	6	3	9516400	2280000	0	3915100	144
RAF proto-oncogene serine/threonine-protein kinase;Serine/threonine-protein kinase B-raf	RAF1;BRAF	1	IGDFGLATVK(1)SR	IGDFGLATVK(160)SR	10	3	0	0	0	0	372
RAF proto-oncogene serine/threonine-protein kinase;Serine/threonine-protein kinase A-Raf	RAF1;ARAF	1	QTAQGMDYLHAK(1)NIIHR	QTAQGMDYLHAK(130)NIIHR	12	3	5374400	3150300	0	0	426
Ubiquitin carboxyl-terminal hydrolase;Ubiquitin carboxyl-terminal hydrolase 4	USP4	1	DK(1)LDTVVEFPIR	DK(150)LDTVVEFPIR	2	3	7034000	3542600	3491400	0	576
BET1 homolog	BET1;DKFZp781C0425	1	TQNK(1)LLAEMDSQFDSTTGFLGK	TQNK(110)LLAEMDSQFDSTTGFLGK(-110)	4	3	98430000	33487000	28315000	36627000	77
Sphingomyelin phosphodiesterase 4	SMPD4	1	TPAIPFASYGLHHTSLLK(1)R	TPAIPFASYGLHHTSLLK(54)R	18	4	12628000	0	0	12628000	54
Sphingomyelin phosphodiesterase 4	SMPD4	1	YAPDK(1)QAPGSDSQPR	YAPDK(71)QAPGSDSQPR	5	2	11303000	2687000	1213100	3633900	201
Glucocorticoid-induced transcript 1 protein	GLCCI1	1	QSPLHGNHITISHTQATGSRSVPMPLSNISVPK(1)	QSPLHGNHITISHTQATGSRSVPMPLSNISVPK(43)	33	4	3.8151e+09	0	0	3.8151e+09	147
Probable rRNA-processing protein EBP2	EBNA1BP2	1	VQTEVLQK(1)R	VQTEVLQK(150)R	8	2	7879300	3125200	0	3538100	242
Peroxiredoxin-4;Peroxiredoxin-1	PRDX4;PRDX1	1	GLFIIDDK(1)GILR	GLFIIDDK(110)GILR	8	3	123180000	38083000	13871000	17986000	136
Signal recognition particle receptor subunit beta	SRPRB	1	LIQQQLEK(1)ELNTLR	LIQQQLEK(100)ELNTLR	8	3	50240000	25059000	11296000	6800700	88
Signal recognition particle receptor subunit beta	SRPRB	1	SAK(1)LIQQQLEK	SAK(200)LIQQQLEK(-200)	3	2	50322000	10726000	5351100	6374100	80
Signal recognition particle receptor subunit beta	SRPRB	1	VEFLECSAK(1)GGR	VEFLECSAK(82)GGR	9	2	820770	0	820770	0	138
Mitofusin-1	MFN1	1	QQFVNYATEK(1)LR	QQFVNYATEK(71)LR	10	3	1298800	0	1298800	0	405
Apoptosis-stimulating of p53 protein 2	TP53BP2	1	QQQQIEAQQQLLATK(1)EQR	QQQQIEAQQQLLATK(67)EQR	15	3	971800	0	0	971800	92
PERQ amino acid-rich with GYF domain-containing protein 2	GIGYF2	1	LASK(1)LQEHR	LASK(84)LQEHR	4	3	831850	831850	0	0	537
PERQ amino acid-rich with GYF domain-containing protein 2	GIGYF2	1	LLK(1)LFQGVNK	LLK(76)LFQGVNK(-76)	3	3	2530800	1156600	0	1374200	1145
PERQ amino acid-rich with GYF domain-containing protein 2	GIGYF2	1	NNASLSK(1)SVGVSNR	NNASLSK(120)SVGVSNR	7	2	8650800	2193200	856610	1431600	1125
E3 ubiquitin-protein ligase RNF167	RNF167	1	TCPICK(1)QPVHR	TCPICK(84)QPVHR	6	2	11224000	2354200	0	0	237
Vesicle-fusing ATPase	NSF	1	ASTK(1)VEVDMEK	ASTK(77)VEVDMEK(-77)	4	2	2413500	2413500	0	0	457
Vesicle-fusing ATPase	NSF	1	VEVDMEK(1)AESLQVTR	VEVDMEK(63)AESLQVTR	7	2	3305700	1135200	0	0	464
Vesicle-fusing ATPase	NSF	1	ELAVETK(1)NFSGAELEGLVR	ELAVETK(140)NFSGAELEGLVR	7	3	6627000	0	6627000	0	429
Vesicle-fusing ATPase	NSF	1	EPK(1)VVNGPEILNK	EPK(78)VVNGPEILNK(-78)	3	3	4669500	1909500	1088000	0	278
Vesicle-fusing ATPase	NSF	1	GILLYGPPGCGK(1)TLLAR	GILLYGPPGCGK(86)TLLAR	12	3	13195000	8857100	4338100	0	261
Vesicle-fusing ATPase	NSF	1	K(1)LFADAEEEQR	K(90)LFADAEEEQR	1	2	2052600	682330	460060	0	299
Vesicle-fusing ATPase	NSF	1	MEIGLPDEK(1)GR	MEIGLPDEK(120)GR	9	3	2643400	1664800	978560	0	396
Vesicle-fusing ATPase	NSF	1	VLDDGELLVQQTK(1)NSDR	VLDDGELLVQQTK(120)NSDR	13	3	15345000	7136600	6454000	0	524
Coiled-coil domain-containing protein 137	CCDC137	1	K(1)GESDGAYIHR	K(72)GESDGAYIHR	1	3	2006900	1538300	468680	0	127
Neuralized-like protein 4	NEURL4	1	LK(1)AGDTVGVVR	LK(110)AGDTVGVVR	2	3	3305000	2104200	0	0	378
Neuralized-like protein 4	NEURL4	1	VEELDEK(1)WAGSLR	VEELDEK(79)WAGSLR	7	2	680650	0	680650	0	711
Lipopolysaccharide-induced tumor necrosis factor-alpha factor	LITAF	1	ALLGTYK(1)R	ALLGTYK(120)R	7	2	5544800	0	0	3494100	66
Tumor necrosis factor receptor superfamily member 12A	TNFRSF12A	1	EK(1)FTTPIEETGGEGCPAVALIQ	EK(72)FTTPIEETGGEGCPAVALIQ	2	2	13561000	0	0	13561000	60
Mitochondrial 2-oxoglutarate/malate carrier protein	SLC25A11	1	AATASAGAGGIDGK(1)PR	AATASAGAGGIDGK(190)PR	14	2	45318000	31255000	1993400	12070000	15
Promethin	TMEM159	1	AK(1)EEPQSISR	AK(150)EEPQSISR	2	2	24755000	5657900	5359600	13737000	3
Centrosomal protein of 131 kDa	CEP131	1	RAAIQELQQK(1)R	RAAIQELQQK(98)R	10	3	8126200	1182500	0	4179000	346
Centrosomal protein of 131 kDa	CEP131	1	LPK(1)NVSSATHSAR	LPK(110)NVSSATHSAR	3	3	12288000	1703900	1438300	1983900	231
Centrosomal protein of 131 kDa	CEP131	1	APPLK(1)SSNQTAPSLNNIIK	APPLK(74)SSNQTAPSLNNIIK(-74)	5	3	10426000	4748500	2101700	3576000	200
Centrosomal protein of 131 kDa	CEP131	1	FGK(1)LSAFPEPPEDGTLLSEAK	FGK(140)LSAFPEPPEDGTLLSEAK(-140)	3	3	121380000	42614000	28707000	50057000	510
Centrosomal protein of 131 kDa	CEP131	1	GLEPEIQK(1)LIAR	GLEPEIQK(82)LIAR	8	2	13208000	4555000	0	3574400	714
Centrosomal protein of 131 kDa	CEP131	1	K(1)RPASLSTAPSEK	K(97)RPASLSTAPSEK(-97)	1	3	1161900	688840	473010	0	110
Centrosomal protein of 131 kDa	CEP131	1	LEHLLQAK(1)R	LEHLLQAK(100)R	8	3	8875200	3382900	1133100	4359200	300
Centrosomal protein of 131 kDa	CEP131	1	SGEGTLLDLHQQK(1)EAAR	SGEGTLLDLHQQK(68)EAAR	13	4	55706000	13226000	11122000	19872000	320
Segment polarity protein dishevelled homolog DVL-2	DVL2	1	DIVHK(1)PGPIVLTVAK	DIVHK(120)PGPIVLTVAK(-120)	5	3	8422800	5530700	2892100	0	337
Segment polarity protein dishevelled homolog DVL-2;Putative segment polarity protein dishevelled homolog DVL1P1;Segment polarity protein dishevelled homolog DVL-1;Segment polarity protein dishevelled homolog DVL-3	DVL2;DVL1P1;DVL1;DVL3	1	GDGGIYIGSIMK(1)GGAVAADGR	GDGGIYIGSIMK(73)GGAVAADGR	12	3	12479000	7025100	5454400	0	295
Segment polarity protein dishevelled homolog DVL-2	DVL2	1	GLSVHTDMASVTK(1)AMAAPESGLEVR	GLSVHTDMASVTK(51)AMAAPESGLEVR	13	3	17430000	8593900	0	0	422
Segment polarity protein dishevelled homolog DVL-2	DVL2	1	K(1)YASGLLK	K(100)YASGLLK(-100)	1	2	8732700	3349000	1861200	0	471
Segment polarity protein dishevelled homolog DVL-2	DVL2	1	YASGLLK(1)AGLIR	YASGLLK(120)AGLIR	7	3	10368000	7200100	3167400	0	478
Thioredoxin domain-containing protein 17	TXNDC17	1	NLK(1)VTAVPTLLK	NLK(110)VTAVPTLLK(-110)	3	3	6215100	2554900	0	0	64
Phospholipase D2	PLD2	1	TVLNK(1)VGDEIVDR	TVLNK(110)VGDEIVDR	5	3	12472000	3714500	3760700	4996400	54
Eukaryotic translation initiation factor 5A;Eukaryotic translation initiation factor 5A-1;Eukaryotic translation initiation factor 5A-1-like	EIF5A;EIF5AL1	1	EDLRLPEGDLGK(1)EIEQK	EDLRLPEGDLGK(110)EIEQK(-110)	12	3	81883000	22864000	15278000	9017600	121
Eukaryotic translation initiation factor 5A;Eukaryotic translation initiation factor 5A-1;Eukaryotic translation initiation factor 5A-2;Eukaryotic translation initiation factor 5A-1-like	EIF5A;EIF5A2;EIF5AL1	1	K(1)NGFVVLK	K(110)NGFVVLK(-110)	1	2	13187000	4726500	1375500	0	27
Eukaryotic translation initiation factor 5A;Eukaryotic translation initiation factor 5A-1;Eukaryotic translation initiation factor 5A-2;Eukaryotic translation initiation factor 5A-1-like	EIF5A;EIF5A2;EIF5AL1	1	K(1)YEDICPSTHNMDVPNIK	K(76)YEDICPSTHNMDVPNIK(-76)	1	3	49650000	11093000	5485300	5691000	68
Eukaryotic translation initiation factor 5A;Eukaryotic translation initiation factor 5A-1;Eukaryotic translation initiation factor 5A-2;Eukaryotic translation initiation factor 5A-1-like	EIF5A;EIF5A2;EIF5AL1	1	YEDICPSTHNMDVPNIK(1)R	YEDICPSTHNMDVPNIK(76)R	17	3	27553000	4160800	1642100	0	85
40S ribosomal protein S15a	RPS15A	1	DLEK(1)WQNNLLPSR	DLEK(81)WQNNLLPSR	4	2	14355000	2742900	1896000	2372900	88
40S ribosomal protein S15a	RPS15A	1	FDVQLK(1)DLEK	FDVQLK(73)DLEK(-73)	6	2	36513000	8290500	5460400	8143000	84
Beta-arrestin-2	ARRB2	1	VQFAPEK(1)PGPQPSAETTR	VQFAPEK(68)PGPQPSAETTR	7	3	88963000	3219000	9247600	26454000	167
Serine/arginine repetitive matrix protein 2	SRRM2	1	LEAALVK(1)RPNPDILDHER	LEAALVK(75)RPNPDILDHER	7	3	13636000	5389200	1876600	2841000	51
TOM1-like protein 1	TOM1L1	1	AFGK(1)SHRDPYATSVGHLIEK	AFGK(110)SHRDPYATSVGHLIEK(-110)	4	3	145820000	48196000	30220000	20747000	5
TOM1-like protein 1	TOM1L1	1	NQK(1)EATNTTSEPSAPSQDLLDLSPSPR	NQK(74)EATNTTSEPSAPSQDLLDLSPSPR	3	3	106660000	26704000	26460000	36726000	301
Solute carrier family 12 member 4	SLC12A4	1	DK(1)YMTETWDPSHAPDNFR	DK(100)YMTETWDPSHAPDNFR	2	3	5359800	1574600	0	3785300	940
Solute carrier family 12 member 4	SLC12A4	1	ELVHIK(1)PDQSNVR	ELVHIK(120)PDQSNVR	6	4	28730000	6266000	4194900	14014000	962
Dihydroorotate dehydrogenase (quinone), mitochondrial	DHODH	1	MGFGFVEIGSVTPK(1)PQEGNPRPR	MGFGFVEIGSVTPK(75)PQEGNPRPR	14	4	13502000	13502000	0	0	123
Dihydroorotate dehydrogenase (quinone), mitochondrial	DHODH	1	SETGGLSGK(1)PLRDLSTQTIR	SETGGLSGK(88)PLRDLSTQTIR	9	3	11377000	4472900	0	741970	306
40S ribosomal protein S13	RPS13	1	EQIYK(1)LAK	EQIYK(90)LAK(-90)	5	2	58212000	0	0	4317700	39
40S ribosomal protein S13	RPS13	1	K(1)GLTPSQIGVILR	K(79)GLTPSQIGVILR	1	2	36640000	10683000	5322000	12518000	43
40S ribosomal protein S13	RPS13	1	SVPTWLK(1)LTSDDVK	SVPTWLK(78)LTSDDVK(-78)	7	2	114260000	9167100	4906100	27293000	27
Nodal modulator 2;Nodal modulator 3	NOMO3;NOMO2	1	LQGVGALGQAASDNSGPEDAK(1)R	LQGVGALGQAASDNSGPEDAK(69)R	21	3	41081000	20173000	12535000	8372400	1211
Transcription initiation factor IIA subunit 1;Transcription initiation factor IIA alpha chain;Transcription initiation factor IIA beta chain	GTF2A1	1	ANSANTNTVPK(1)LYR	ANSANTNTVPK(100)LYR	11	2	1588100	0	0	1588100	12
Fibronectin type III domain-containing protein 1	FNDC1	1	AK(1)EAAASLPK	AK(77)EAAASLPK(-77)	2	3	4099900	0	0	4099900	997
Serine/arginine-rich splicing factor 2;Serine/arginine-rich splicing factor 8	SRSF2;SRSF8	1	VFEK(1)YGR	VFEK(120)YGR	4	2	11957000	2485400	1054300	3322100	36
Deoxynucleotidyltransferase terminal-interacting protein 2	DNTTIP2	1	IVLPTEK(1)TTGAR	IVLPTEK(75)TTGAR	7	3	2925000	1607200	595080	722690	159
DnaJ homolog subfamily B member 12	DNAJB12	1	AIGTAYAVLSNPEK(1)R	AIGTAYAVLSNPEK(64)R	14	2	13914000	3262300	1971300	774380	67
Fructose-bisphosphate aldolase;Fructose-bisphosphate aldolase A	ALDOA	1	AAQEEYVK(1)R	AAQEEYVK(120)R	8	2	1247800	661520	0	586240	334
Fructose-bisphosphate aldolase;Fructose-bisphosphate aldolase A	ALDOA	1	ENLK(1)AAQEEYVKR	ENLK(130)AAQEEYVK(-130)R	4	3	53176000	17603000	0	11299000	326
Fructose-bisphosphate aldolase;Fructose-bisphosphate aldolase A	ALDOA	1	VDK(1)GVVPLAGTNGETTTQGLDGLSER	VDK(52)GVVPLAGTNGETTTQGLDGLSER	3	3	19222000	8055800	4116900	7049500	111
Fructose-bisphosphate aldolase;Fructose-bisphosphate aldolase A	ALDOA	1	GILAADESTGSIAK(1)R	GILAADESTGSIAK(160)R	14	3	53764000	14284000	5782800	9232400	42
Fructose-bisphosphate aldolase;Fructose-bisphosphate aldolase A	ALDOA	1	IVAPGK(1)GILAADESTGSIAK	IVAPGK(92)GILAADESTGSIAK(-92)	6	3	57109000	21094000	9168300	14876000	28
Fructose-bisphosphate aldolase;Fructose-bisphosphate aldolase A	ALDOA	1	K(1)ELSDIAHR	K(85)ELSDIAHR	1	3	1846200	1846200	0	0	14
TraB domain-containing protein	TRABD	1	EAQELSLEK(1)LQQAVR	EAQELSLEK(93)LQQAVR	9	2	19858000	4255600	4420100	1507800	133
Obg-like ATPase 1	OLA1	1	QK(1)YLEANMTQSALPK	QK(100)YLEANMTQSALPK(-100)	2	3	0	0	0	0	301
Obg-like ATPase 1	OLA1	1	VK(1)SWVIDQK	VK(140)SWVIDQK(-140)	2	2	66313000	7969800	6786500	20408000	210
Peptidyl-tRNA hydrolase 2, mitochondrial	PTRH2	1	TSK(1)THTDTESEASILGDSGEYK	TSK(150)THTDTESEASILGDSGEYK(-150)	3	3	159360000	27665000	13122000	8654100	48
Peptidyl-tRNA hydrolase 2, mitochondrial	PTRH2	1	VTGHLK(1)LY	VTGHLK(99)LY	6	2	14819000	5531700	5930700	3357100	178
F-box only protein 6	FBXO6	1	NQASSEAQPGQK(1)HGQEEAAQSPYR	NQASSEAQPGQK(56)HGQEEAAQSPYR	12	4	5398100	3281000	0	0	231
Synaptotagmin-1	SYT1	1	K(1)NTLNPYYNESFSFEVPFEQIQK	K(85)NTLNPYYNESFSFEVPFEQIQK(-85)	1	3	116110000	46154000	29023000	40932000	330
Apolipoprotein L2	APOL2	1	NLDQSGTNVAK(1)VMK	NLDQSGTNVAK(72)VMK(-72)	11	2	10841000	1253000	1079600	2750400	305
Aurora kinase B	AURKB	1	SNVQPTAAPGQK(1)VMENSSGTPDILTR	SNVQPTAAPGQK(84)VMENSSGTPDILTR	12	3	3713200	1412600	0	2300600	15
Serine/threonine-protein kinase tousled-like 2	TLK2	1	EATEEQSALPTLMSVMLAK(1)PR	EATEEQSALPTLMSVMLAK(83)PR	19	3	95712000	0	23704000	72009000	86
[truncated: 7,894 more rows]
