# Supplementary material for: Multi-omics analysis reveals RNA polymerase II degradation as a novel mechanism of PF-3758309’s anti-tumor activity
Source: Cell Death Discov. 2025 Aug 25;11:404. doi: 10.1038/s41420-025-02677-5 (PMC12379277; doi:10.1038/s41420-025-02677-5)
Supplement: Supplementary file 12 — Supplementary table S4 [file 41420_2025_2677_MOESM12_ESM.xlsx]

## Sheet: Table S4
Table S4. The list of proteins quantified through PAK4-KO proteomics analysis.
Protein names	Gene names	Ratio1	Ratio2	Ratio3	Nor_ratio1	Nor_ratio2	Nor_ratio3
Mitogen-activated protein kinase kinase kinase kinase 2	MAP4K2	1.23643	1.13114	1.60795	1.08459	1.00994	1.43567
FAD synthase;Molybdenum cofactor biosynthesis protein-like region;FAD synthase region	FLAD1	0.598885	0.464253	3.24473	0.525337	0.414512	2.89708
Ran-binding protein 6	RANBP6	1.17112	0.748603	0.886328	1.02729	0.668396	0.791365
GEM-interacting protein	GMIP	0.822509	1.08171	1.10983	0.721499	0.965809	0.990918
Macrophage-stimulating protein receptor;Macrophage-stimulating protein receptor alpha chain;Macrophage-stimulating protein receptor beta chain	MST1R	0.946662	0.890597	1.77917	0.830405	0.795176	1.58854
Roquin-1	RC3H1	0.672668	1.41281	0.813991	0.59006	1.26144	0.726777
Isoamyl acetate-hydrolyzing esterase 1 homolog	IAH1	0.687488	1.00266	1.02935	0.603059	0.895236	0.91906
Pleckstrin homology domain-containing family O member 2	PLEKHO2	1.28202	1.46518	1.35492	1.12458	1.3082	1.20975
Protein FAM8A1	FAM8A1	1.32609	0.900325	1.11932	1.16323	0.803862	0.999389
UPF0688 protein C1orf174	C1orf174	1.02808	0.853546	1.55282	0.901823	0.762095	1.38644
von Willebrand factor D and EGF domain-containing protein	VWDE	1.7679	1.61094	1.26212	1.55079	1.43834	1.1269
FAS-associated death domain protein	FADD	0.977007	0.77062	1.33886	0.857024	0.688054	1.19541
Vacuolar fusion protein CCZ1 homolog;Vacuolar fusion protein CCZ1 homolog B	CCZ1;CCZ1B	1.19635	0.963389	1.11792	1.04943	0.860169	0.998144
N-lysine methyltransferase SETD6	SETD6	0.857899	0.973568	0.825303	0.752543	0.869257	0.736878
Histone-lysine N-methyltransferase SMYD3	SMYD3	1.30206	1.07077	1.44003	1.14216	0.956044	1.28574
Transmembrane protein 126A	TMEM126A	0.893342	1.12453	1.47943	0.783633	1.00404	1.32092
Receptor protein-tyrosine kinase;Tyrosine-protein kinase receptor UFO	AXL	1.58563	1.78158	2.13702	1.3909	1.5907	1.90805
	ACSBG1	1.21033	1.74549	1.54296	1.06169	1.55847	1.37764
ATP-dependent RNA helicase DQX1	DQX1	1.26727	0.995942	1.80621	1.11164	0.889234	1.61269
Putative FERM domain-containing protein FRMD8P1;FERM domain-containing protein 8	FRMD8;FRMD8P1	1.58785	0.919928	0.780845	1.39285	0.821364	0.697183
cAMP-dependent protein kinase type II-beta regulatory subunit	PRKAR2B	0.921433	1.76199	1.30317	0.808275	1.57321	1.16354
Kelch-like protein 7	KLHL7	0.962203	0.546648	1.01689	0.844037	0.488079	0.907937
Transmembrane protein 97	TMEM97	1.90138	1.86837	1.4391	1.66787	1.66819	1.28491
Transcription initiation factor TFIID subunit 8	TAF8	1.53135	2.07027	1.2445	1.34329	1.84846	1.11116
Microtubule-associated protein 1A;MAP1A heavy chain;MAP1 light chain LC2	MAP1A	1.45042	1.20117	1.0246	1.2723	1.07247	0.914819
Lipoyl synthase, mitochondrial	LIAS	0.833621	1.36915	1.14291	0.731247	1.22246	1.02046
Bromodomain-containing protein 9	BRD9	0.723148	0.745056	0.833439	0.634341	0.665229	0.744142
Ribosome biogenesis protein TSR3 homolog	TSR3	0.742689	0.603589	0.634784	0.651481	0.538919	0.566771
Vimentin	VIM	1.68574	0.406156	2.3317	1.47872	0.362639	2.08188
Intraflagellar transport protein 52 homolog	IFT52	0.875241	1.20983	0.961651	0.767755	1.08021	0.858617
RCC1 domain-containing protein 1	RCCD1	1.08212	1.28601	1.29973	0.949227	1.14822	1.16047
RNA polymerase II elongation factor ELL	ELL	1.02945	1.11393	0.979689	0.903027	0.994578	0.874723
Trimethylguanosine synthase	TGS1	1.02651	1.1278	0.985483	0.900445	1.00696	0.879896
WD repeat-containing protein 34	WDR34	0.86859	1.1139	0.758532	0.761921	0.994549	0.677261
Ras-related protein Rab-7L1;Ras-related protein Rab-38;Ras-related protein Rab-32	RAB29;RAB38;RAB32	1.48997	1.12961	1.0934	1.30699	1.00858	0.976247
Far upstream element-binding protein 1	FUBP1	0.925979	0.954319	1.1303	0.812262	0.85207	1.0092
Rab11 family-interacting protein 5	RAB11FIP5	1.0048	0.823917	1.14023	0.881404	0.73564	1.01807
ATP-binding cassette sub-family B member 8, mitochondrial	ABCB8	1.11254	1.1864	1.05909	0.97591	1.05929	0.945617
Collagen alpha-1(VI) chain	COL6A1	1.21474	1.29818	1.06834	1.06556	1.15909	0.953877
DNA repair endonuclease XPF	ERCC4	1.22485	1.08214	1.07009	1.07443	0.966199	0.955438
Retinoic acid receptor RXR-alpha	RXRA	0.903814	0.804101	0.727302	0.79282	0.717948	0.649377
Laminin subunit beta-2	LAMB2	1.09545	0.976323	0.803176	0.960922	0.871717	0.717121
Tripartite motif-containing protein 65	TRIM65	1.46679	1.1034	0.910499	1.28666	0.98518	0.812945
Glycogen phosphorylase, muscle form	PYGM	1.09354	0.442725	0.603048	0.959245	0.395291	0.538436
Protein Hook homolog 2	HOOK2	0.972434	1.21626	1.0122	0.853012	1.08594	0.903752
Glutamate-rich protein 1	ERICH1	1.27627	0.876705	1.02581	1.11954	0.782772	0.915899
Protein tweety homolog;Protein tweety homolog 3	TTYH3	1.04013	0.941309	0.936067	0.912394	0.840455	0.835774
E3 ubiquitin-protein ligase RNF31	RNF31	1.55268	1.06594	1.8576	1.362	0.951733	1.65857
E3 ubiquitin-protein ligase MYCBP2	MYCBP2	1.20668	0.918595	1.03103	1.05849	0.820174	0.920562
Trinucleotide repeat-containing gene 18 protein	TNRC18	0.887721	0.617629	1.10451	0.778703	0.551455	0.986169
Monoacylglycerol lipase ABHD12	ABHD12	1.23626	0.910364	1.42029	1.08444	0.812825	1.26811
Threonylcarbamoyladenosine tRNA methylthiotransferase	CDKAL1	1.13607	0.967509	1.33946	0.996554	0.863847	1.19595
Absent in melanoma 1 protein	AIM1	1.10518	1.1755	1.49395	0.969452	1.04956	1.33388
Disintegrin and metalloproteinase domain-containing protein 17	ADAM17	0.879695	0.836338	0.999013	0.771663	0.74673	0.891976
UHRF1-binding protein 1	UHRF1BP1	0.910984	0.566637	0.930937	0.799108	0.505926	0.831194
DAZ-associated protein 2	DAZAP2	1.12741	0.988103	1.39307	0.988954	0.882235	1.24381
Amyloid beta A4 protein;N-APP;Soluble APP-alpha;Soluble APP-beta;C99;Beta-amyloid protein 42;Beta-amyloid protein 40;C83;P3(42);P3(40);C80;Gamma-secretase C-terminal fragment 59;Gamma-secretase C-terminal fragment 57;Gamma-secretase C-terminal fragment 50;C31	APP	1.08088	1.02335	1.04233	0.948141	0.913702	0.930654
Sodium/hydrogen exchanger 6	SLC9A6	1.10079	0.994073	1.24152	0.965601	0.887565	1.1085
Stromal interaction molecule 1	STIM1	1.18318	1.15956	1.61905	1.03788	1.03533	1.44558
Arf-GAP with Rho-GAP domain, ANK repeat and PH domain-containing protein 1	ARAP1	1.16776	1.09891	1.24622	1.02435	0.98117	1.1127
Protein phosphatase 1 regulatory subunit 14C	PPP1R14C	1.36777	1.18039	1.13331	1.1998	1.05392	1.01189
Lysophosphatidylcholine acyltransferase 2	LPCAT2	1.1597	1.10214	1.04342	1.01728	0.98405	0.931628
Kinesin heavy chain isoform 5C	KIF5C	1.03753	0.975283	0.958749	0.910112	0.870788	0.856026
Afadin- and alpha-actinin-binding protein	SSX2IP	1.00715	1.1925	0.949058	0.883467	1.06473	0.847373
Genetic suppressor element 1	GSE1	0.866372	1.02657	1.08518	0.759976	0.916581	0.96891
Dehydrogenase/reductase SDR family member 1	DHRS1	1.43047	1.00713	1.88863	1.25479	0.899223	1.68628
Tropomodulin-2	TMOD2	1.07474	1.07563	0.861608	0.942758	0.960385	0.769293
UPF0598 protein C8orf82	C8orf82	1.07652	1.45133	1.31536	0.944317	1.29583	1.17443
Ribosyldihydronicotinamide dehydrogenase [quinone]	NQO2	1.20872	0.849269	0.810133	1.06028	0.758276	0.723333
C2 domain-containing protein 2	C2CD2	1.09587	0.938177	1.09254	0.961288	0.837658	0.975486
General transcription factor IIH subunit 1	GTF2H1	0.951815	0.928952	1.1333	0.834926	0.829421	1.01187
SH3KBP1-binding protein 1	SHKBP1	1.26266	1.2884	1.28435	1.1076	1.15036	1.14674
Mitochondrial amidoxime-reducing component 1	45352	1.24964	1.08533	1.10638	1.09617	0.969047	0.987841
Claudin domain-containing protein 1	CLDND1	0.800221	0.696137	0.971344	0.701948	0.621551	0.867272
Sulfhydryl oxidase;FAD-linked sulfhydryl oxidase ALR	GFER	0.99882	0.993283	0.938438	0.876158	0.88686	0.837891
Nuclear transcription factor Y subunit beta	NFYB	0.730273	0.876143	1.01532	0.640591	0.782271	0.906534
RNA-binding protein 47	RBM47	1.13766	0.679161	1.20567	0.997946	0.606394	1.07649
Alpha-ketoglutarate-dependent dioxygenase alkB homolog 4	ALKBH4	0.740026	0.940092	1.58736	0.649146	0.839367	1.41728
Derlin-2	DERL2	1.11099	1.24797	1.25523	0.974555	1.11426	1.12074
Disco-interacting protein 2 homolog B	DIP2B	0.98679	1.08241	1.08259	0.865605	0.966436	0.966597
Fos-related antigen 1	FOSL1	0.98568	0.918931	0.89366	0.864632	0.820474	0.797911
Valine--tRNA ligase, mitochondrial	VARS2	1.26443	1.22808	1.30079	1.10915	1.0965	1.16142
Endoplasmic reticulum-Golgi intermediate compartment protein 1	ERGIC1	1.23762	1.31621	1.24054	1.08563	1.17519	1.10762
Zinc finger protein 385A	ZNF385A	0.907942	0.672698	0.710421	0.79644	0.600624	0.634304
GTP-binding protein 8	GTPBP8	0.862436	1.1869	0.850109	0.756523	1.05974	0.759026
Alpha-1,3-mannosyl-glycoprotein 4-beta-N-acetylglucosaminyltransferase B	MGAT4B	1.14277	1.16769	1.19403	1.00243	1.04258	1.0661
Cell cycle control protein 50A;Cell cycle control protein 50B	TMEM30A;TMEM30B	1.15702	0.978768	1.09538	1.01493	0.8739	0.978014
RNA polymerase II-associated protein 1	RPAP1	0.95557	0.829391	1.51271	0.838219	0.740528	1.35063
Eukaryotic translation initiation factor 1b	EIF1B	0.52909	0.715689	0.859257	0.464114	0.639008	0.767194
Transmembrane protein 41A	TMEM41A	1.65841	1.00848	1.20111	1.45474	0.900429	1.07242
Epsin-3	EPN3	0.71561	0.839375	0.936259	0.627728	0.749442	0.835946
Serine/threonine-protein kinase haspin	GSG2	0.870528	0.786287	0.656789	0.763621	0.702042	0.586419
Soluble lamin-associated protein of 75 kDa	FAM169A	0.8975	0.746631	1.09335	0.787281	0.666635	0.976206
Cyclin-dependent kinase 16	CDK16	1.08715	0.95157	1.06793	0.953641	0.849616	0.953513
Protein diaphanous homolog 3	DIAPH3	0.838629	0.880111	1.05539	0.735639	0.785813	0.942314
Protein-glutamine gamma-glutamyltransferase 2	TGM2	1.05359	1.21519	1.37222	0.924198	1.08499	1.2252
Alkylated DNA repair protein alkB homolog 1	ALKBH1	0.908733	0.930486	1.23551	0.797134	0.830791	1.10313
WD repeat-containing protein 20	WDR20	1.01575	1.13333	0.882226	0.891011	1.0119	0.787702
Neutral alpha-glucosidase AB	GANAB	1.08285	1.29439	0.954552	0.949866	1.1557	0.852278
CAP-Gly domain-containing linker protein 2	CLIP2	1.1871	1.26033	1.05323	1.04132	1.1253	0.94038
Sentrin-specific protease 6	SENP6	1.16307	1.00045	0.997588	1.02023	0.893259	0.890704
TBC1 domain family member 2B	TBC1D2B	1.04085	0.834938	0.871133	0.913023	0.74548	0.777798
Interferon-related developmental regulator 1	IFRD1	1.2331	0.923352	1.08279	1.08167	0.824422	0.966779
Presenilin;Presenilin-1;Presenilin-1 NTF subunit;Presenilin-1 CTF subunit;Presenilin-1 CTF12	PSEN1	1.24462	1.15929	1.17287	1.09177	1.03508	1.0472
Poliovirus receptor	PVR	1.12609	1.45545	1.72332	0.987801	1.29951	1.53868
Lethal(2) giant larvae protein homolog 1	LLGL1	1.26501	1.11537	1.26495	1.10966	0.99587	1.12942
INO80 complex subunit B	INO80B-WBP1;INO80B	0.672196	0.837116	0.698418	0.589645	0.747425	0.623587
GATA zinc finger domain-containing protein 1	GATAD1	1.05822	1.037	1.19843	0.928266	0.92589	1.07003
Aminoacylase-1	ACY1;ABHD14A-ACY1	1.23074	1.22601	1.22441	1.0796	1.09465	1.09322
Ubiquitin domain-containing protein 2	UBTD2	1.08865	1.11379	0.933708	0.954958	0.994454	0.833668
Growth factor receptor-bound protein 7	GRB7	0.871616	0.84767	0.988749	0.764576	0.756848	0.882812
Ras-related protein Rab-27B	RAB27B	0.990148	1.03322	1.31746	0.868551	0.92252	1.17631
CKLF-like MARVEL transmembrane domain-containing protein 4	CMTM4	1.30702	1.35561	1.51573	1.14651	1.21036	1.35333
Urokinase plasminogen activator surface receptor	PLAUR	0.852134	1.12669	1.24056	0.747486	1.00598	1.10764
E3 ubiquitin-protein ligase RNF185	RNF185	1.41014	1.15986	1.47515	1.23696	1.03559	1.3171
Beclin 1-associated autophagy-related key regulator	ATG14	0.884506	1.10888	0.871712	0.775882	0.990073	0.778314
Coiled-coil domain-containing protein 71L	CCDC71L	1.39273	1.14523	1.33322	1.22169	1.02252	1.19038
Serine/threonine-protein kinase Nek3	NEK3	0.90158	0.881015	0.986037	0.790859	0.786621	0.88039
Probable aminopeptidase NPEPL1	NPEPL1	0.816801	1.15671	0.937108	0.716492	1.03277	0.836704
E3 ubiquitin-protein ligase RNF169	RNF169	0.301183	0.456748	0.432168	0.264196	0.407811	0.385864
Vacuolar protein sorting-associated protein 16 homolog	VPS16	0.882803	0.946072	0.912123	0.774388	0.844707	0.814395
	ABCF1	0.900169	0.786379	0.980934	0.789622	0.702124	0.875834
Transmembrane prolyl 4-hydroxylase	P4HTM	1.27225	1.02041	1.0751	1.11601	0.911076	0.959907
Striatin-interacting protein 1	STRIP1	1.23551	1.00767	1.1599	1.08378	0.899707	1.03562
Acid ceramidase;Acid ceramidase subunit alpha;Acid ceramidase subunit beta	ASAH1	1.08837	0.999333	0.983446	0.954715	0.892262	0.878077
F-box/LRR-repeat protein 18	FBXL18	0.720758	1.17026	0.699568	0.632244	1.04487	0.624615
Cathepsin L1;Cathepsin L1 heavy chain;Cathepsin L1 light chain;Putative inactive cathepsin L-like protein CTSL3P;Cathepsin K;Cathepsin L2	CTSL;CTSK;CTSL3P;CTSV	1.28175	1.01783	0.843447	1.12434	0.908781	0.753077
R3H domain-containing protein 1	R3HDM1	0.873947	1.00524	1.13078	0.76662	0.897536	1.00962
Rho GTPase-activating protein 27	ARHGAP27	1.12868	1.08109	1.07426	0.990071	0.965261	0.959161
Renin receptor	ATP6AP2	0.978505	1.30851	1.24203	0.858337	1.16831	1.10895
ER membrane protein complex subunit 3	EMC3	1.17403	1.00406	1.10329	1.02985	0.896482	0.985081
Tumor suppressor candidate 2	TUSC2	1.10617	0.937932	1.02869	0.970321	0.837439	0.918471
N-acetylglucosamine-1-phosphotransferase subunit gamma	GNPTG	1.40701	1.08244	1.3481	1.23422	0.966461	1.20366
Parkinson disease 7 domain-containing protein 1	PDDC1	0.745304	0.802791	0.839035	0.653775	0.716778	0.749139
Zinc finger MYM-type protein 1	ZMYM1	0.896708	0.727861	0.782742	0.786586	0.649876	0.698877
Protein TANC1	TANC1	0.829877	0.78971	0.853472	0.727962	0.705099	0.762028
Protein kinase C iota type	PRKCI	1.08691	1.09649	1.26059	0.953428	0.979007	1.12553
Bromodomain and WD repeat-containing protein 1	BRWD1	0.917375	0.794296	0.868734	0.804715	0.709193	0.775655
Condensin-2 complex subunit H2	NCAPH2	0.86347	1.11143	1.06386	0.75743	0.992347	0.949871
DnaJ homolog subfamily B member 2	DNAJB2	1.00012	0.836476	0.848658	0.877294	0.746854	0.75773
Casein kinase I isoform alpha	CSNK1A1	1.08176	0.923427	0.986788	0.948914	0.824488	0.881061
Ethanolamine kinase 1	ETNK1	0.674621	0.48524	0.576724	0.591773	0.43325	0.514933
EKC/KEOPS complex subunit LAGE3	LAGE3	0.999309	1.09569	1.33428	0.876587	0.978297	1.19132
Methionine aminopeptidase 1D, mitochondrial	METAP1D	1.40503	1.14408	1.17143	1.23249	1.0215	1.04592
Lipoamide acyltransferase component of branched-chain alpha-keto acid dehydrogenase complex, mitochondrial	DBT	1.18634	1.06373	1.02853	1.04065	0.949762	0.918329
UbiA prenyltransferase domain-containing protein 1	UBIAD1	1.11436	1.19853	0.802508	0.977506	1.07011	0.716525
Vang-like protein 1	VANGL1	0.663325	0.808021	0.750497	0.581864	0.721447	0.670087
Signal peptidase complex catalytic subunit SEC11;Signal peptidase complex catalytic subunit SEC11C	SEC11L3;SEC11C	1.12777	1.1515	1.05579	0.989275	1.02813	0.942666
Uncharacterized protein C17orf59	C17orf59	1.14511	0.824358	1.19786	1.00448	0.736034	1.06952
Biogenesis of lysosome-related organelles complex 1 subunit 1	BLOC1S1	0.995034	1.09296	0.969305	0.872837	0.975862	0.865451
Signal-induced proliferation-associated protein 1	SIPA1	1.03329	1.00478	1.04119	0.906393	0.897129	0.929637
Mothers against decapentaplegic homolog;Mothers against decapentaplegic homolog 4	SMAD4	1.05952	1.47938	1.00345	0.9294	1.32087	0.895938
CAAX prenyl protease 2	RCE1	0.992989	0.717783	1.22198	0.871043	0.640878	1.09105
Kinesin-like protein;Kinesin-like protein KIF18B	KIF18B	0.71636	0.723334	0.654623	0.628386	0.645834	0.584485
High mobility group protein 20A	HMG20A	0.745216	0.607531	0.648477	0.653698	0.542438	0.578997
Pre-mRNA-splicing factor SLU7	SLU7	0.948759	0.948038	1.03779	0.832245	0.846463	0.9266
Metal transporter CNNM4	CNNM4	1.30046	1.03973	1.27074	1.14075	0.92833	1.13459
InaD-like protein	INADL	1.02349	0.753236	0.855596	0.897798	0.672533	0.763925
ETS domain-containing transcription factor ERF	ERF	1.1348	0.964537	0.980481	0.995438	0.861194	0.875429
Glycerophosphodiester phosphodiesterase domain-containing protein 1	GDPD1	1.03223	1.20822	1.12912	0.905468	1.07877	1.00814
Syntaxin-8	STX8	0.921248	1.03158	1.30407	0.808113	0.921056	1.16435
Transcription intermediary factor 1-alpha	TRIM24	0.623634	0.71127	0.636718	0.547047	0.635063	0.568499
Dehydrogenase/reductase SDR family member 11	DHRS11	1.25079	1.1525	1.04339	1.09718	1.02902	0.931603
Vacuolar protein sorting-associated protein 45	VPS45	0.727906	0.707485	0.671075	0.638514	0.631683	0.599174
Leucine-rich repeat-containing protein 41	LRRC41	0.864671	0.61646	0.709724	0.758483	0.550411	0.633682
Endogenous retrovirus group MER34 member 1 Env polyprotein	ERVMER34-1	1.00747	0.939466	0.855497	0.883747	0.838809	0.763836
Sperm-associated antigen 1	SPAG1	1.23597	1.42246	1.37033	1.08418	1.27005	1.22351
Unconventional myosin-IXb	MYO9B	1.21324	0.98743	0.993271	1.06425	0.881634	0.886849
Isochorismatase domain-containing protein 2, mitochondrial	ISOC2	1.28597	1.19099	1.29367	1.12804	1.06339	1.15506
RAD50-interacting protein 1	RINT1	1.13622	1.15416	1.2093	0.996686	1.0305	1.07974
TBC1 domain family member 10B	TBC1D10B	0.748032	0.86951	0.891969	0.656168	0.776349	0.796401
Pericentrin	PCNT	0.697762	0.863171	0.824253	0.612072	0.770688	0.73594
Tripartite motif-containing protein 16	TRIM16	1.18809	1.00616	1.07704	1.04218	0.898359	0.961645
tRNA wybutosine-synthesizing protein 3 homolog	TYW3	1.27109	0.924593	1.11525	1.11499	0.825529	0.995763
Disintegrin and metalloproteinase domain-containing protein 15	ADAM15	1.14012	1.19837	1.33599	1.0001	1.06997	1.19284
Pantothenate kinase 2, mitochondrial	PANK2	1.20052	1.24186	1.29074	1.05309	1.1088	1.15245
Cdc42 effector protein 4	CDC42EP4	0.916275	1.05191	0.994817	0.80375	0.939206	0.888229
GTP-binding protein SAR1b	SAR1B;DKFZp434B2017	0.874733	0.9707	0.905839	0.767309	0.866696	0.808785
Probable ATP-dependent RNA helicase DDX28	DDX28	0.732906	0.903106	1.07765	0.6429	0.806345	0.962185
Major facilitator superfamily domain-containing protein 10	MFSD10	1.56811	1.68038	1.72392	1.37554	1.50034	1.53922
Putative protein arginine N-methyltransferase 9	PRMT9	0.991579	0.822297	1.03665	0.869806	0.734193	0.925581
Zinc finger protein with KRAB and SCAN domains 1	ZKSCAN1	0.665892	0.689924	0.689077	0.584116	0.616004	0.615247
Dedicator of cytokinesis protein 1	DOCK1	1.03283	1.00233	1.09839	0.905988	0.89494	0.980703
Neurabin-1	PPP1R9A	0.937352	1.0255	1.33787	0.822238	0.915621	1.19452
Kinesin-like protein;Kinesin-like protein KIF13B;Kinesin-like protein KIF13A	KIF13B;KIF13A	1.09513	0.848468	0.960054	0.960636	0.757561	0.857191
Translocation protein SEC63 homolog	SEC63	1.31938	1.18038	1.3372	1.15735	1.05391	1.19392
BTB/POZ domain-containing protein KCTD1	KCTD1	0.774243	1.01742	0.847084	0.67916	0.908414	0.756325
Homer protein homolog 3	HOMER3	1.28222	1.3242	1.21352	1.12476	1.18232	1.0835
Partitioning defective 6 homolog beta	PARD6B	1.26204	1.07282	1.1588	1.10705	0.957873	1.03465
Centromere protein H	CENPH	1.24681	0.97688	0.969565	1.09369	0.872215	0.865683
Zinc finger protein 609	ZNF609	0.805705	0.62962	0.829159	0.706758	0.56216	0.740321
Ubiquitin-conjugating enzyme E2 E1	UBE2E1	0.675561	0.951495	0.970528	0.592597	0.849549	0.866543
Protein kintoun	DNAAF2	0.461178	0.508777	0.43585	0.404542	0.454266	0.389151
	SSFA2	1.00607	1.10227	0.972158	0.882516	0.984173	0.867999
Low molecular weight phosphotyrosine protein phosphatase	ACP1	1.26365	1.13594	1.14402	1.10847	1.01423	1.02144
Ubiquitin carboxyl-terminal hydrolase 28;Ubiquitin carboxyl-terminal hydrolase	USP28	0.960001	1.16755	1.03575	0.842106	1.04245	0.924777
Acetyl-coenzyme A synthetase, cytoplasmic	ACSS2	1.0252	0.924429	0.964007	0.899294	0.825383	0.86072
Adenosine deaminase	ADA	0.903908	1.05591	0.817825	0.792902	0.942779	0.730201
Ribonuclease P protein subunit p21	TRIM39-RPP21;RPP21	1.06112	0.956811	1.10279	0.930809	0.854296	0.984635
Glycogen synthase kinase-3 beta	GSK3B	0.866805	0.967694	0.909347	0.760355	0.864013	0.811917
Serine/threonine-protein kinase WNK2	WNK2	1.17106	1.0303	0.947709	1.02725	0.919911	0.846168
Probable ATP-dependent RNA helicase DDX46	DDX46	0.990176	1.13291	1.11746	0.868575	1.01153	0.997735
DCC-interacting protein 13-alpha	APPL1	1.31161	1.17141	1.02728	1.15053	1.0459	0.917216
Long-chain-fatty-acid--CoA ligase 1	ACSL1	1.05164	1.26342	1.21896	0.922494	1.12806	1.08836
COP9 signalosome complex subunit 7b	COPS7B	1.2749	1.02788	1.15983	1.11833	0.917746	1.03557
Stromal interaction molecule 2	STIM2	0.93446	1.15845	0.911057	0.819702	1.03433	0.813444
Protein prenyltransferase alpha subunit repeat-containing protein 1	PTAR1	0.761371	0.752234	0.758766	0.667869	0.671637	0.67747
Tectonic-3	TCTN3	0.791804	0.902031	0.942924	0.694565	0.805385	0.841896
Vacuolar ATPase assembly integral membrane protein VMA21	VMA21	1.50952	1.57847	1.58496	1.32414	1.40935	1.41514
Protein phosphatase 1 regulatory subunit 21	PPP1R21	0.745084	0.890824	0.687424	0.653583	0.795378	0.613771
Protein XRP2	RP2	1.44678	1.11701	1.09298	1.2691	0.997334	0.975873
Probable phospholipid-transporting ATPase IIA	ATP9A	1.2075	0.780521	1.10185	1.05921	0.696894	0.983797
Protein O-linked-mannose beta-1,4-N-acetylglucosaminyltransferase 2	POMGNT2	1.25984	0.974603	1.04858	1.10512	0.870181	0.936233
Probable proline--tRNA ligase, mitochondrial	PARS2	1.14838	1.13996	1.32102	1.00735	1.01782	1.17948
ATP synthase subunit s-like protein	ATP5SL	1.03817	0.962223	1.0794	0.910677	0.859128	0.963746
Protein phosphatase 1D	PPM1D	0.695813	0.84164	0.711974	0.610362	0.751464	0.635691
Band 4.1-like protein 1	EPB41L1	1.33706	1.37475	1.09033	1.17286	1.22746	0.973512
Protein SSXT	SS18	1.07613	0.865665	1.06704	0.943973	0.772915	0.952716
Phosphorylated CTD-interacting factor 1	PCIF1	1.05964	1.20359	1.29808	0.929507	1.07464	1.159
Nucleolar protein 8	NOL8	0.795839	0.727579	0.681465	0.698104	0.649624	0.608451
Methylcrotonoyl-CoA carboxylase subunit alpha, mitochondrial	MCCC1	1.06508	1.24348	1.0875	0.93428	1.11025	0.970982
DNA ligase;DNA ligase 4	LIG4	1.1215	1.15801	1.14449	0.983773	1.03394	1.02186
ADP-ribosylation factor-like protein 2-binding protein	ARL2BP	0.68658	0.837166	0.848407	0.602263	0.74747	0.757506
BEN domain-containing protein 3	BEND3	0.862889	0.975104	1.10152	0.75692	0.870629	0.983496
Protein furry homolog-like	FRYL	1.16246	1.19493	1.07943	1.0197	1.06691	0.963774
Protein FAM91A1	FAM91A1	0.920423	0.834173	0.969748	0.807388	0.744797	0.865846
Atypical kinase ADCK3, mitochondrial	ADCK3	1.00905	1.06149	0.981955	0.885133	0.947756	0.876745
Protein TSSC1	TSSC1	1.08395	1.05223	1.08951	0.950834	0.939493	0.97278
Denticleless protein homolog	DTL	0.243478	0.276053	0.243868	0.213577	0.246476	0.21774
Lipid phosphate phosphohydrolase 2	PPAP2C	1.29908	1.07785	0.940225	1.13954	0.962369	0.839487
MICOS complex subunit MIC25	CHCHD6	0.966955	1.21067	1.09822	0.848206	1.08096	0.98055
Multiple inositol polyphosphate phosphatase 1	MINPP1	1.14999	1.11399	1.02896	1.00876	0.994638	0.918718
Casein kinase I isoform gamma-3;Casein kinase I isoform gamma-2	CSNK1G3;CSNK1G2	1.10266	1.26414	1.17027	0.967242	1.1287	1.04488
Protein MTO1 homolog, mitochondrial	MTO1	0.713228	0.643606	0.740417	0.625639	0.574648	0.661087
Myc-associated zinc finger protein	MAZ	0.895306	0.955111	0.886278	0.785356	0.852778	0.79132
Serine/threonine-protein phosphatase 2B catalytic subunit beta isoform;Serine/threonine-protein phosphatase	PPP3CB	1.11441	0.558613	1.26299	0.977554	0.498762	1.12767
Pyridoxine-5-phosphate oxidase	PNPO	1.18714	1.14119	1.06339	1.04135	1.01892	0.949456
Isobutyryl-CoA dehydrogenase, mitochondrial	ACAD8	1.30203	1.14094	1.44102	1.14213	1.01869	1.28663
Volume-regulated anion channel subunit LRRC8C	LRRC8C	1.27601	1.21373	1.058	1.11931	1.08369	0.944644
Eukaryotic translation initiation factor 2-alpha kinase 1	EIF2AK1	0.801005	0.756913	0.777659	0.702636	0.675815	0.694338
Transmembrane protein 120B	TMEM120B	1.06798	1.07145	1.07628	0.936827	0.95665	0.960962
Protein S100-A14	S100A14	0.963411	0.995961	0.840271	0.845097	0.889251	0.750242
Complement component C6	C6	5.83156	6.10096	6.37029	5.11541	5.44729	5.68776
Ubiquitin-conjugating enzyme E2 J2	UBE2J2	0.912398	0.929824	0.897163	0.800349	0.8302	0.801038
Integrin alpha-5;Integrin alpha-5 heavy chain;Integrin alpha-5 light chain	ITGA5	0.898721	0.787398	0.823362	0.788352	0.703034	0.735145
Tumor necrosis factor alpha-induced protein 2	TNFAIP2	1.62861	1.04689	1.30253	1.42861	0.93472	1.16298
Vesicle-associated membrane protein 2	VAMP2	1.25875	1.12155	1.28273	1.10416	1.00138	1.14529
Phospholipid-transporting ATPase;Probable phospholipid-transporting ATPase IF	ATP11B	1.21324	1.25413	1.14232	1.06425	1.11976	1.01993
Transgelin	TAGLN	0.750894	0.72379	0.692583	0.658679	0.646241	0.618377
Neurobeachin-like protein 2	NBEAL2	1.01136	1.09118	1.25308	0.887161	0.974266	1.11882
Phosphatidate cytidylyltransferase 2	CDS2	1.42033	1.39094	1.28596	1.2459	1.24191	1.14818
Microtubule-associated protein 4;Microtubule-associated protein	MAP4	1.23962	1.18298	0.989715	1.08738	1.05623	0.883674
Methionine aminopeptidase 2	METAP2	0.895687	1.0712	0.900949	0.78569	0.95643	0.804418
tRNA-splicing endonuclease subunit Sen15	TSEN15	1.15069	1.19127	1.22301	1.00938	1.06363	1.09197
Thioredoxin-like protein 4B	TXNL4B	0.653371	0.651093	0.674588	0.573133	0.581333	0.60231
Arylsulfatase B	ARSB	1.18504	1.21227	1.31783	1.03951	1.08238	1.17664
Intercellular adhesion molecule 1	ICAM1	1.18562	1.14794	1.13604	1.04002	1.02494	1.01432
Ubiquitin carboxyl-terminal hydrolase 42	USP42	0.873003	0.762838	0.923045	0.765792	0.681105	0.824148
Transmembrane protein 115	TMEM115	1.10423	1.25104	1.00614	0.968619	1.117	0.898338
UDP-glucuronic acid decarboxylase 1	UXS1	1.46406	1.34722	1.69541	1.28427	1.20287	1.51376
Terminal uridylyltransferase 7	ZCCHC6	1.04835	0.854355	0.908843	0.919604	0.762817	0.811467
Microprocessor complex subunit DGCR8	DGCR8	1.23992	1.17132	1.31108	1.08765	1.04582	1.17061
Beta-mannosidase	MANBA	1.17341	0.907148	1.14027	1.02931	0.809953	1.0181
Ubiquitin-like protein ATG12	ATG12	0.803737	0.869276	0.825401	0.705032	0.776139	0.736965
Dol-P-Man:Man(5)GlcNAc(2)-PP-Dol alpha-1,3-mannosyltransferase	ALG3	1.74073	1.6029	1.78896	1.52696	1.43116	1.59729
Enhancer of polycomb homolog 1	EPC1	0.851237	0.859758	0.860492	0.746699	0.767641	0.768297
Protein zwilch homolog	ZWILCH	0.847809	0.882316	0.901686	0.743692	0.787782	0.805077
Receptor expression-enhancing protein 6	REEP6	1.39035	1.41577	1.29364	1.21961	1.26408	1.15503
Protein JTB	JTB	0.847514	0.843127	0.71455	0.743433	0.752792	0.637991
Phospholysine phosphohistidine inorganic pyrophosphate phosphatase	LHPP	1.146	1.17917	1.22248	1.00527	1.05283	1.0915
Rho GTPase-activating protein 35	ARHGAP35	0.917888	0.925103	0.757992	0.805165	0.825985	0.676779
Ras-responsive element-binding protein 1	RREB1	0.629057	0.546625	0.53437	0.551804	0.488058	0.477116
La-related protein 1B	LARP1B	0.981445	0.820822	0.975206	0.860917	0.732877	0.87072
Metalloreductase STEAP3	STEAP3	0.954963	1.02252	0.862633	0.837687	0.912963	0.770208
Homologous-pairing protein 2 homolog	PSMC3IP	1.01367	0.834829	0.832502	0.889182	0.745383	0.743306
Angiogenic factor with G patch and FHA domains 1	AGGF1	0.850711	0.880503	0.924154	0.746237	0.786164	0.825137
Nebulette	NEBL	1.18831	1.34661	1.15894	1.04238	1.20233	1.03477
Katanin p60 ATPase-containing subunit A1	KATNA1	0.981463	0.798056	0.861216	0.860933	0.71255	0.768943
Mitogen-activated protein kinase kinase kinase 2	MAP3K2	1.06311	0.758302	0.656486	0.932549	0.677056	0.586148
Uncharacterized protein C11orf57	C11orf57	0.807754	0.926288	0.992271	0.708556	0.827043	0.885956
Di-N-acetylchitobiase	CTBS	1.3673	1.34788	1.41175	1.19939	1.20347	1.26049
DNA (cytosine-5)-methyltransferase 1	DNMT1	1.1449	1.07057	1.05144	1.0043	0.955869	0.938788
Trafficking protein particle complex subunit 6B	TRAPPC6B	0.813287	0.859719	1.06561	0.713409	0.767607	0.951438
Succinate dehydrogenase assembly factor 3, mitochondrial	SDHAF3	0.932948	1.0039	1.008	0.818376	0.896335	0.9
Transcription initiation factor TFIID subunit 4	TAF4	1.0014	1.10869	0.989507	0.878419	0.989904	0.883488
DNA topoisomerase 3-alpha	TOP3A	1.11614	0.838534	0.90559	0.979068	0.748691	0.808563
UPF0585 protein C16orf13	C16orf13	1.12329	1.0818	1.06346	0.985342	0.96589	0.949516
Fanconi anemia group G protein	FANCG	0.81078	1.16769	0.903192	0.711211	1.04258	0.806421
NADH dehydrogenase [ubiquinone] complex I, assembly factor 7	NDUFAF7	1.06916	0.985222	1.10237	0.937863	0.879663	0.984257
ADP-ribosylation factor-like protein 15	ARL15	1.03174	0.991064	1.13388	0.905033	0.884879	1.01239
1-acyl-sn-glycerol-3-phosphate acyltransferase alpha	AGPAT1	1.20607	1.29075	1.26527	1.05796	1.15245	1.12971
THAP domain-containing protein 4	THAP4	0.753649	0.809384	0.93036	0.661096	0.722664	0.830679
Metal-response element-binding transcription factor 2	MTF2	0.939242	0.750908	0.846429	0.823897	0.670453	0.75574
Phosphorylase b kinase regulatory subunit alpha, liver isoform	PHKA2	1.22305	1.10923	1.18924	1.07285	0.990383	1.06182
Endonuclease 8-like 2	NEIL2	1.13674	1.0667	1.04147	0.997142	0.952408	0.929887
POZ-, AT hook-, and zinc finger-containing protein 1	PATZ1	0.64922	0.647842	0.648589	0.569492	0.57843	0.579097
Epsin-2	EPN2	0.761996	0.722417	0.855276	0.668418	0.645016	0.763639
ER membrane protein complex subunit 4	EMC4	1.08458	1.04066	1.17134	0.951387	0.929158	1.04584
RUS1 family protein C16orf58	C16orf58	1.00359	0.955711	1.05926	0.88034	0.853314	0.945764
Melanoma-associated antigen D1	MAGED1	1.52547	1.23089	1.29229	1.33813	1.09901	1.15383
F-box only protein 38	FBXO38	0.759488	0.719438	0.733918	0.666218	0.642355	0.655284
Actin-related protein 5	ACTR5	1.02154	0.977326	1.00172	0.89609	0.872612	0.894393
Smad nuclear-interacting protein 1	SNIP1	1.20836	0.788407	1.05239	1.05997	0.703935	0.939631
Helicase with zinc finger domain 2	HELZ2	1.06311	1.12551	0.973605	0.932552	1.00492	0.86929
Vacuolar protein sorting-associated protein 53 homolog	VPS53	1.01692	1.03996	1.071	0.892032	0.928534	0.956254
DNA-directed RNA polymerase III subunit RPC10	POLR3K	0.983339	1.01095	1.26694	0.862578	0.902635	1.13119
FAST kinase domain-containing protein 5	FASTKD5	0.924009	0.903614	0.968891	0.810534	0.806798	0.865081
Glycerol-3-phosphate acyltransferase 4	AGPAT6	1.08811	0.930183	1.13379	0.954482	0.830521	1.01231
Tribbles homolog 1	TRIB1	0.516599	0.437362	0.572223	0.453157	0.390502	0.510913
Myb-related protein B	MYBL2	1.38061	0.999636	1.22079	1.21106	0.892532	1.08999
Myeloid-associated differentiation marker	MYADM	1.11677	0.993785	1.13028	0.979624	0.887308	1.00918
Bisphosphoglycerate mutase	BPGM	1.4714	1.34119	1.31522	1.2907	1.19749	1.1743
Serine/threonine-protein kinase 32C	STK32C	0.890739	0.982596	1.01069	0.78135	0.877318	0.902405
Protein RMD5 homolog A	RMND5A	1.02308	0.764267	0.844663	0.897443	0.682381	0.754163
Protein phosphatase Slingshot homolog 1	SSH1	0.992053	1.2072	1.19662	0.870222	1.07786	1.06841
	SLC35A4	1.02649	1.04135	1.1132	0.900426	0.92978	0.993926
Atlastin-2	ATL2	0.892137	0.949215	0.950392	0.782576	0.847513	0.848565
Oxysterol-binding protein-related protein 5	OSBPL5	0.974417	0.91264	0.927658	0.854752	0.814858	0.828266
6-phosphofructo-2-kinase/fructose-2,6-bisphosphatase 4;6-phosphofructo-2-kinase;Fructose-2,6-bisphosphatase;6-phosphofructo-2-kinase/fructose-2,6-bisphosphatase 1;6-phosphofructo-2-kinase;Fructose-2,6-bisphosphatase	PFKFB4;PFKFB1	1.04698	1.16198	1.20412	0.918402	1.03748	1.07511
Poly(rC)-binding protein 4	PCBP4	0.910707	0.712425	0.750712	0.798865	0.636093	0.670278
5-3 exoribonuclease 1	XRN1	0.983249	1.11735	1.00168	0.862499	0.997637	0.894356
Transmembrane protein 179B	TMEM179B	1.61625	1.26845	1.27536	1.41776	1.13254	1.13872
Zinc finger and BTB domain-containing protein 17	ZBTB17	0.844787	1.06565	1.10375	0.741041	0.95147	0.985495
Protein fem-1 homolog B	FEM1B	0.644633	0.638054	0.659448	0.565468	0.569691	0.588793
NADH dehydrogenase [ubiquinone] 1 alpha subcomplex subunit 7	NDUFA7	1.11507	0.99412	0.996602	0.978132	0.887607	0.889823
Uncharacterized protein C7orf50	C7orf50	1.00548	1.09936	1.01103	0.882002	0.981567	0.902708
AT-rich interactive domain-containing protein 1B	ARID1B	1.07781	0.858301	0.9803	0.945447	0.76634	0.875268
Ras-related protein Rab-5B	RAB5B	1.18615	1.22687	1.10367	1.04048	1.09542	0.985415
Annexin	ANXA6	0.880897	0.931178	1.10959	0.772717	0.831409	0.990706
Protein jagunal homolog 1	JAGN1	1.09483	0.991881	1.12258	0.960379	0.885608	1.0023
DNA methyltransferase 1-associated protein 1	DMAP1	0.92132	0.860991	0.935065	0.808175	0.768742	0.83488
WD repeat-containing protein mio	MIOS	0.765347	0.809025	1.10485	0.671357	0.722343	0.98647
Transmembrane protein 194A	TMEM194A	1.38099	1.40565	1.19133	1.21139	1.25505	1.06369
Anoctamin-6	ANO6	1.14803	1.19076	0.96906	1.00704	1.06317	0.865232
Selenoprotein M	SELM	1.06962	1.20679	1.26583	0.938264	1.07749	1.1302
Rap guanine nucleotide exchange factor 6	RAPGEF6	0.907303	0.808077	0.825366	0.79588	0.721497	0.736934
Probable hydrolase PNKD	PNKD	1.12066	1.15829	1.19482	0.983037	1.03419	1.0668
KH domain-containing, RNA-binding, signal transduction-associated protein 3	KHDRBS3	1.08512	1.06503	1.171	0.951862	0.950919	1.04554
General transcription factor IIH subunit 5	GTF2H5	0.879912	0.875926	0.861043	0.771852	0.782076	0.768788
Xyloside xylosyltransferase 1	XXYLT1	1.07882	1.20003	1.11177	0.946334	1.07146	0.992648
UPF0469 protein KIAA0907	KIAA0907	0.794803	0.768912	0.891795	0.697195	0.686528	0.796246
E3 ubiquitin-protein ligase TRIM23	TRIM23	0.953671	1.04352	1.05412	0.836554	0.931711	0.941183
Phosphorylase b kinase regulatory subunit beta	PHKB	1.08157	1.13098	1.08957	0.948747	1.0098	0.972831
Serine/threonine-protein kinase D2	PRKD2	1.06148	0.995788	0.911845	0.931122	0.889096	0.814147
Kinetochore-associated protein 1	KNTC1	1.01204	0.794559	1.02655	0.887751	0.709427	0.91656
		1.09334	1.16239	1.20279	0.959074	1.03785	1.07392
Alpha-1,2-mannosyltransferase ALG9	ALG9	1.47631	1.25857	1.4765	1.29501	1.12372	1.3183
Protein numb homolog	NUMB	0.927781	0.833096	1.1547	0.813843	0.743836	1.03098
Double-strand break repair protein MRE11A	MRE11A	1.10652	1.11734	0.915234	0.970629	0.997628	0.817173
Raftlin	RFTN1	1.37669	0.945933	0.99554	1.20762	0.844583	0.888875
Motor neuron and pancreas homeobox protein 1	MNX1	1.0569	1.01754	0.85635	0.927104	0.908519	0.764598
Probable hydrolase PNKD	PNKD	0.701621	0.955074	0.90205	0.615457	0.852745	0.805402
Mitochondrial dicarboxylate carrier	SLC25A10	1.18494	1.28682	1.21274	1.03942	1.14894	1.0828
Neuron navigator 1	NAV1	0.926096	0.748028	0.811988	0.812365	0.667883	0.724989
Procollagen-lysine,2-oxoglutarate 5-dioxygenase 2	PLOD2	1.21522	1.0252	1.24031	1.06598	0.915358	1.10742
Ribosomal RNA-processing protein 8	RRP8	1.14913	1.10672	1.10171	1.00801	0.988146	0.983665
DNL-type zinc finger protein	DNLZ	1.29718	1.16204	1.21368	1.13788	1.03754	1.08365
Pleckstrin homology-like domain family B member 1	PHLDB1	0.949042	0.792332	0.794903	0.832493	0.707439	0.709735
Signal-induced proliferation-associated 1-like protein 1	SIPA1L1	1.37593	1.38502	1.3583	1.20695	1.23662	1.21277
Pyroglutamyl-peptidase 1	PGPEP1	1.20859	1.34384	1.25408	1.06016	1.19986	1.11972
Protein FAM208A	FAM208A	1.03998	0.986468	0.89123	0.912264	0.880775	0.795741
Transcription factor SPT20 homolog	SUPT20H	1.06316	1.06294	1.01004	0.932596	0.949057	0.90182
Numb-like protein	NUMBL	1.28348	1.09043	0.990785	1.12586	0.973597	0.884629
SURP and G-patch domain-containing protein 1	SUGP1	0.792568	0.901524	0.767857	0.695235	0.804932	0.685586
Little elongation complex subunit 2	ICE2	0.902028	0.908581	0.87551	0.791252	0.811233	0.781705
Solute carrier organic anion transporter family member 4A1	SLCO4A1	1.10199	1.13164	1.29796	0.966662	1.01039	1.1589
Pyridine nucleotide-disulfide oxidoreductase domain-containing protein 1	PYROXD1	0.893991	0.799421	0.844052	0.784203	0.713769	0.753618
		1.04244	0.93371	0.924678	0.914421	0.833669	0.825605
MAGUK p55 subfamily member 5	MPP5	0.665126	0.642954	0.830393	0.583444	0.574066	0.741423
Acyl-CoA synthetase family member 2, mitochondrial	ACSF2	1.21067	1.30443	1.08826	1.06199	1.16467	0.971661
YY1-associated protein 1;GON-4-like protein	GON4L;YY1AP1	0.669042	0.526617	0.501836	0.586879	0.470194	0.448068
Protein MIS12 homolog	MIS12	0.91244	0.907685	1.0209	0.800386	0.810433	0.911515
Kinase suppressor of Ras 1	KSR1	0.894092	0.916387	0.861815	0.784291	0.818203	0.769478
Uncharacterized protein C1orf50	C1orf50	1.13205	1.1619	1.08732	0.993029	1.03741	0.970818
WD repeat, SAM and U-box domain-containing protein 1	WDSUB1	1.11535	1.00681	0.99918	0.978375	0.898942	0.892125
Cytidine deaminase	CDA	1.1818	1.32234	1.02539	1.03667	1.18066	0.915527
Glutamine and serine-rich protein 1	QSER1	0.781027	0.773762	0.80799	0.685112	0.690859	0.72142
SPRY domain-containing protein 4	SPRYD4	1.25504	1.1916	1.09725	1.10092	1.06392	0.979687
Peroxisome biogenesis factor 1	PEX1	1.08042	0.90712	0.963837	0.947741	0.809928	0.860569
Round spermatid basic protein 1-like protein	RSBN1L	1.17242	0.945329	0.934068	1.02844	0.844044	0.833989
Bax inhibitor 1	TMBIM6	1.18231	1.21873	1.22078	1.03711	1.08816	1.08999
Zinc finger protein 317	ZNF317	0.720735	0.654889	1.09667	0.632224	0.584723	0.979169
Oxysterol-binding protein;Oxysterol-binding protein-related protein 2	OSBPL2	0.885841	1.08815	1.07836	0.777053	0.971561	0.962826
Phosducin-like protein	PDCL	0.619577	0.625637	0.483075	0.543489	0.558605	0.431317
Protein-tyrosine-phosphatase;Tyrosine-protein phosphatase non-receptor type 9	PTPN9	1.19263	1.0625	1.17355	1.04617	0.948661	1.04782
CCR4-NOT transcription complex subunit 4	CNOT4	0.819364	0.832622	0.818321	0.71874	0.743412	0.730644
Diacylglycerol kinase;Diacylglycerol kinase zeta	DGKZ	1.28701	1.30463	1.07796	1.12896	1.16485	0.962468
Zinc transporter 1	SLC30A1	1.06877	1.02294	1.07554	0.937515	0.913338	0.960299
Hereditary hemochromatosis protein	HFE	0.863961	1.03463	1.06602	0.75786	0.923775	0.951808
Proteasome assembly chaperone 4	PSMG4	1.04286	0.882747	1.01827	0.914791	0.788167	0.909166
Cyclin-dependent kinase 13	CDK13	0.840217	0.800405	0.902749	0.737032	0.714648	0.806026
Arginine/serine-rich coiled-coil protein 2	RSRC2	0.786813	0.762021	0.834858	0.690187	0.680376	0.745409
Choline transporter-like protein 1	SLC44A1	1.19662	0.79667	1.32781	1.04967	0.711312	1.18554
Testis-expressed sequence 2 protein	TEX2	1.13417	0.835459	1.11591	0.994889	0.745945	0.996353
BTB/POZ domain-containing protein KCTD15	KCTD15	0.925565	0.981001	0.877887	0.811899	0.875894	0.783827
Oxidoreductase NAD-binding domain-containing protein 1	OXNAD1	0.975412	1.01327	1.1767	0.855624	0.904705	1.05062
5-aminolevulinate synthase, nonspecific, mitochondrial	ALAS1	0.538865	0.578501	0.581854	0.472689	0.516519	0.519513
Casein kinase I isoform delta;Casein kinase I isoform epsilon	CSNK1D;CSNK1E	0.47553	0.486585	0.505581	0.417132	0.434451	0.451412
E3 ubiquitin-protein ligase RNF126	RNF126	1.06771	0.942866	0.91853	0.936589	0.841844	0.820116
Vacuolar protein sorting-associated protein 8 homolog	VPS8	0.97386	1.06846	1.13751	0.854263	0.953979	1.01563
Werner syndrome ATP-dependent helicase	WRN	0.803292	0.822678	0.876283	0.704642	0.734534	0.782395
Ubiquitin carboxyl-terminal hydrolase isozyme L5;Ubiquitin carboxyl-terminal hydrolase	UCHL5	1.09467	1.09185	1.0194	0.960235	0.974866	0.910183
Small integral membrane protein 13	SMIM13	1.40704	1.38548	1.33623	1.23424	1.23703	1.19307
CREB-regulated transcription coactivator 2	CRTC2	0.899688	1.01369	0.848123	0.7892	0.905085	0.757253
ADP-ribosylation factor-binding protein GGA2	GGA2	0.798359	0.748433	0.784465	0.700315	0.668244	0.700415
Glutathione S-transferase C-terminal domain-containing protein	GSTCD	1.06447	1.15278	1.18592	0.933749	1.02927	1.05885
Peroxisomal targeting signal 1 receptor	PEX5	0.874474	0.945161	0.872424	0.767083	0.843893	0.77895
Neural cell adhesion molecule L1	L1CAM	1.05254	1.11854	1.25458	0.923282	0.998697	1.12016
Hermansky-Pudlak syndrome 5 protein	HPS5	0.973041	0.915971	0.791553	0.853544	0.817831	0.706743
Kinesin light chain 3	KLC3	1.21714	1.33294	1.19319	1.06767	1.19012	1.06535
Kelch-like protein 13;Kelch-like protein 9	KLHL13;KLHL9	0.632202	0.53735	0.663091	0.554563	0.479777	0.592046
Glycolipid transfer protein	GLTP	1.03773	1.07216	0.951435	0.910287	0.957282	0.849495
		0.989865	1.02178	1.26183	0.868302	0.912308	1.12663
Histone deacetylase 6	HDAC6	1.0167	1.12246	1.0625	0.891838	1.0022	0.948663
Kinetochore-associated protein NSL1 homolog	NSL1	0.976034	1.00177	1.00081	0.85617	0.894435	0.893584
Vacuolar protein sorting-associated protein 52 homolog	VPS52	1.17152	1.15957	1.04875	1.02765	1.03533	0.936387
Deleted in autism protein 1	C3orf58	0.86724	0.85231	1.07665	0.760737	0.760991	0.961299
von Willebrand factor A domain-containing protein 9	VWA9	0.875196	0.839786	0.781507	0.767716	0.749809	0.697774
Succinate-semialdehyde dehydrogenase, mitochondrial	ALDH5A1	1.31222	0.939761	1.22721	1.15107	0.839072	1.09572
Multivesicular body subunit 12A	MVB12A	1.08676	0.994967	1.18549	0.953299	0.888363	1.05847
Galactose-1-phosphate uridylyltransferase	GALT	1.1033	1.06954	1.16755	0.967809	0.95495	1.04245
DNA-directed RNA polymerase II subunit RPB11-b2;DNA-directed RNA polymerase II subunit RPB11-b1;DNA-directed RNA polymerase II subunit RPB11-a	POLR2J3;POLR2J;POLR2J2	0.832893	0.672389	0.82368	0.730608	0.600347	0.735428
Protein FAM177A1	FAM177A1	0.808558	0.774299	0.789327	0.709261	0.691338	0.704756
CGG triplet repeat-binding protein 1	CGGBP1	0.997509	0.853991	0.842088	0.875008	0.762492	0.751864
Bromodomain-containing protein 3	BRD3	1.37983	1.01664	1.01569	1.21038	0.907713	0.906868
WD repeat-containing protein 35	WDR35	0.911594	0.837166	0.838396	0.799644	0.747469	0.748568
Piezo-type mechanosensitive ion channel component 1	PIEZO1	1.2386	1.25094	1.27397	1.08649	1.11691	1.13747
Mitochondrial calcium uniporter regulator 1	MCUR1	1.259	1.40855	1.20828	1.10438	1.25764	1.07882
Bifunctional arginine demethylase and lysyl-hydroxylase JMJD6	JMJD6	1.03505	1.00511	0.84833	0.907937	0.897417	0.757437
Epsin-1	EPN1	1.08128	1.10444	1.10016	0.948491	0.986109	0.982287
Maspardin	SPG21	1.06679	1.10615	1.16416	0.935783	0.987638	1.03943
Lysophospholipid acyltransferase 2	MBOAT2	1.14827	1.09356	1.05938	1.00725	0.976391	0.945873
Cyclin-D1-binding protein 1	CCNDBP1	0.821936	0.913719	0.960942	0.720996	0.815821	0.857984
Eukaryotic translation initiation factor 4E-binding protein 2	EIF4EBP2	1.05439	0.991824	1.07735	0.924902	0.885557	0.96192
Mediator of RNA polymerase II transcription subunit 13	MED13	1.06785	1.03822	1.09726	0.936713	0.926981	0.9797
Uracil phosphoribosyltransferase homolog	UPRT	1.06164	1.09923	1.25865	0.931263	0.981453	1.12379
Cytoplasmic phosphatidylinositol transfer protein 1	PITPNC1	0.840921	0.945371	0.904472	0.73765	0.844082	0.807564
Golgin subfamily A member 7;Golgin subfamily A member 7B	GOLGA7;GOLGA7B	0.765641	1.00753	1.09644	0.671615	0.899584	0.978966
Mitogen-activated protein kinase kinase kinase kinase;Mitogen-activated protein kinase kinase kinase kinase 3	MAP4K3	0.835026	0.913405	0.836925	0.732479	0.81554	0.747254
SS18-like protein 2	SS18L2	0.519008	0.615494	0.654715	0.455271	0.549548	0.584567
Ras GTPase-activating protein-binding protein 2	G3BP2	0.991749	0.849915	0.747181	0.869955	0.758852	0.667126
Ras-related protein Rab-3B	RAB3B	1.13888	0.995121	1.1306	0.999015	0.8885	1.00947
Protein OS-9	OS9	1.38101	1.40966	1.43719	1.21141	1.25862	1.2832
Ribosomal protein S6 kinase beta-2	RPS6KB2	1.12981	1.1443	1.23118	0.991061	1.0217	1.09927
Calcium/calmodulin-dependent protein kinase kinase 2	CAMKK2	0.883072	0.865056	0.970993	0.774624	0.772371	0.866958
Tumor necrosis factor receptor superfamily member 5	CD40	1.00883	0.946625	1.08806	0.884942	0.845201	0.971479
Ribonuclease H2 subunit C	RNASEH2C	0.961338	0.866853	0.965228	0.843279	0.773976	0.86181
CREB-binding protein	CREBBP	0.848598	0.820471	0.839503	0.744384	0.732563	0.749556
Cyclin-dependent kinase 2-interacting protein	CINP	1.08815	1.00684	1.05698	0.954517	0.898961	0.943733
Secretory carrier-associated membrane protein 2	SCAMP2	0.989942	0.972751	0.992765	0.868371	0.868527	0.886397
Protein phosphatase 1 regulatory subunit 16A	PPP1R16A	1.52902	0.437453	1.65812	1.34124	0.390583	1.48047
CD59 glycoprotein	CD59	0.976704	0.996376	0.977938	0.856758	0.889621	0.873159
Zinc finger protein 592	ZNF592	1.0918	0.979255	0.943286	0.957722	0.874335	0.84222
MORF4 family-associated protein 1	MRFAP1	0.423808	0.418397	0.407769	0.371762	0.373569	0.36408
Tumor necrosis factor receptor superfamily member 6	FAS	1.13331	1.05866	1.14332	0.994135	0.945228	1.02082
Lysine-specific demethylase 3A	KDM3A	0.833417	0.902451	0.819605	0.731067	0.805759	0.73179
Exocyst complex component 6B	EXOC6B	1.02485	1.02801	1.08945	0.898992	0.917864	0.972721
Histone H2B type 1-D;Histone H2B;Histone H2B type 1-N;Histone H2B type 1-H;Histone H2B type 2-F	HIST1H2BD;HIST1H2BN;HIST1H2BH;HIST2H2BF	1.36612	1.02143	1.19896	1.19836	0.911994	1.0705
NADH-cytochrome b5 reductase 1	CYB5R1	1.20457	1.07501	1.02764	1.05664	0.959828	0.917538
Ras-related protein Rap-2c	RAP2C	1.13113	1.22682	1.18754	0.992219	1.09537	1.0603
		1.23357	1.11721	1.17768	1.08208	0.997509	1.0515
FH1/FH2 domain-containing protein 1	FHOD1	1.07215	1.07398	0.99345	0.940483	0.958911	0.887009
Glutamyl-tRNA(Gln) amidotransferase subunit A, mitochondrial	QRSL1	0.956176	1.01694	0.992281	0.838751	0.907981	0.885966
CUE domain-containing protein 2	CUEDC2	0.849065	0.735982	0.77875	0.744793	0.657127	0.695313
Chromodomain-helicase-DNA-binding protein 8	CHD8	0.974556	0.825627	0.909766	0.854873	0.737167	0.812291
Centromere protein T	CENPT	1.01503	0.899028	0.923109	0.890377	0.802703	0.824204
Electron transfer flavoprotein-ubiquinone oxidoreductase, mitochondrial	ETFDH	0.867231	0.972426	1.03676	0.760729	0.868238	0.925678
Pre-mRNA-splicing factor SYF2	SYF2	0.366442	0.367093	0.367718	0.32144	0.327762	0.328319
Methylmalonate-semialdehyde dehydrogenase [acylating], mitochondrial	ALDH6A1	1.18057	1.17508	1.17245	1.03559	1.04918	1.04683
Mitogen-activated protein kinase 13	MAPK13	1.14124	1.26306	1.27524	1.00108	1.12773	1.13861
Serine/threonine-protein phosphatase 2A activator	PPP2R4	0.974094	1.0021	0.95811	0.854468	0.894734	0.855455
Zinc transporter ZIP6	SLC39A6	1.28054	1.25504	1.11662	1.12328	1.12057	0.996982
Protein yippee-like 5	YPEL5	0.766058	0.783014	0.906954	0.671981	0.69912	0.80978
Intersectin-2	ITSN2	1.02359	0.923108	1.02324	0.897889	0.824203	0.913604
Oxidoreductase-like domain-containing protein 1	OXLD1	1.05782	1.11333	0.920134	0.927913	0.994046	0.821548
Phosphofurin acidic cluster sorting protein 1	PACS1	1.27193	1.22504	1.21574	1.11573	1.09379	1.08549
TBC1 domain family member 5	TBC1D5	1.08689	1.12465	1.07408	0.953415	1.00415	0.959
BSD domain-containing protein 1	BSDC1	0.935067	0.79248	0.772876	0.820234	0.707572	0.690068
AP-4 complex accessory subunit tepsin	ENTHD2	0.837133	0.774161	0.748689	0.734327	0.691215	0.668472
Zinc finger protein RFP	TRIM27	0.771018	0.820031	0.803232	0.676331	0.732171	0.717171
Interleukin-1 receptor-associated kinase 1	IRAK1	0.986718	1.09	1.06682	0.865542	0.973213	0.95252
Protein ITFG3	ITFG3	1.31594	1.48199	1.26484	1.15433	1.32321	1.12932
Zinc transporter ZIP10	SLC39A10	0.881427	0.764811	0.817178	0.773181	0.682867	0.729623
Dedicator of cytokinesis protein 9	DOCK9	1.16708	1.076	1.15575	1.02375	0.960718	1.03192
Carboxyl-terminal PDZ ligand of neuronal nitric oxide synthase protein	NOS1AP	1.0941	1.01421	1.20945	0.959734	0.905547	1.07987
Integral membrane protein 2C;CT-BRI3	ITM2C	1.13438	1.08343	1.23273	0.995073	0.967348	1.10065
Menin	MEN1	1.38596	0.854039	1.48498	1.21575	0.762535	1.32588
WD repeat-containing protein 73	WDR73	0.853866	0.721665	0.833007	0.749005	0.644344	0.743757
Alpha-ketoglutarate-dependent dioxygenase alkB homolog 3	ALKBH3	0.740999	0.703855	0.871259	0.649999	0.628442	0.77791
UPF0183 protein C16orf70	C16orf70	1.03843	0.958686	0.934426	0.910907	0.85597	0.834309
Homeobox protein Hox-B8	HOXB8	0.528785	0.619239	0.54991	0.463846	0.552892	0.490991
Septin-6	45541	1.12235	1.07322	1.12677	0.98452	0.958229	1.00604
DNA-directed RNA polymerase III subunit RPC6	POLR3F	0.774205	0.875255	0.972639	0.679127	0.781478	0.868427
Homeobox protein TGIF1	TGIF1	0.528156	0.446123	0.53395	0.463294	0.398324	0.476741
HAUS augmin-like complex subunit 7	HAUS7	1.12134	1.09347	1.1268	0.98363	0.976316	1.00607
Calmodulin-regulated spectrin-associated protein 1	CAMSAP1	0.878285	0.812326	0.893794	0.770425	0.725291	0.79803
Ankyrin repeat and SAM domain-containing protein 1A	ANKS1A	0.871916	1.03696	0.972882	0.764838	0.925855	0.868645
Dipeptidyl peptidase 8	DPP8	1.05551	1.00954	1.16856	0.925883	0.901372	1.04336
Protein FAM188A	FAM188A	0.899586	0.946916	0.85107	0.789111	0.845461	0.759884
Peroxisomal biogenesis factor 3	PEX3	1.32376	1.06084	1.17579	1.1612	0.947179	1.04981
Single-stranded DNA-binding protein 3	SSBP3	0.900521	0.665867	0.471916	0.78993	0.594524	0.421353
Serine/threonine-protein kinase 25	STK25	0.642039	0.685277	0.817916	0.563192	0.611854	0.730282
DNA-3-methyladenine glycosylase	MPG	0.993835	1.07437	0.981403	0.871786	0.959256	0.876253
Echinoderm microtubule-associated protein-like 3	EML3	1.25065	1.07597	1.30149	1.09706	0.96069	1.16204
Zinc finger protein 330	ZNF330	0.79589	0.797651	0.753378	0.698149	0.712188	0.672659
Caspase activity and apoptosis inhibitor 1	CAAP1	0.969869	0.93874	0.863707	0.850762	0.838161	0.771167
Elongator complex protein 4	ELP4	0.905983	1.06878	1.0621	0.794722	0.954267	0.948299
Sulfotransferase;Sulfotransferase 1A4;Sulfotransferase 1A3	SULT1A4;SULT1A3	1.41611	1.48693	1.28916	1.2422	1.32761	1.15103
Biogenesis of lysosome-related organelles complex 1 subunit 5	BLOC1S5	1.08414	0.992099	0.978611	0.951004	0.885803	0.87376
R3H and coiled-coil domain-containing protein 1	R3HCC1	1.08402	1.02837	1.00668	0.950897	0.918186	0.898822
Proteasome assembly chaperone 3	PSMG3	1.00606	1.04466	1.13935	0.882511	0.932735	1.01728
UPF0690 protein C1orf52	C1orf52	0.844835	0.942264	0.908754	0.741083	0.841307	0.811388
Spectrin beta chain, non-erythrocytic 1	SPTBN1	1.3376	1.41518	1.39564	1.17333	1.26356	1.24611
WD repeat-containing protein 87	WDR87	1.58352	1.40217	1.41264	1.38905	1.25194	1.26128
MIF4G domain-containing protein	MIF4GD	0.910902	0.955368	0.840424	0.799037	0.853007	0.750379
Caspase-3;Caspase-3 subunit p17;Caspase-3 subunit p12	CASP3	0.727837	0.919632	0.924955	0.638453	0.8211	0.825852
Histone H3.2	HIST2H3A	1.06097	1.00799	1.05391	0.930672	0.899987	0.940991
Uncharacterized protein KIAA1522	KIAA1522	0.985982	0.882683	1.17083	0.864897	0.78811	1.04539
Cdc42 effector protein 1	CDC42EP1	0.789121	0.737996	0.899748	0.692211	0.658925	0.803346
Gigaxonin	GAN	1.0715	1.07883	0.927926	0.939908	0.963242	0.828505
Securin-2;Securin	PTTG2;PTTG1	0.82155	0.820171	0.822428	0.720658	0.732296	0.734311
Syntaxin-5	STX5	1.20758	1.25107	1.10355	1.05928	1.11702	0.985315
F-box/LRR-repeat protein 12	FBXL12	1.00135	0.993281	1.00516	0.878376	0.886858	0.897467
Serine/threonine-protein phosphatase 4 regulatory subunit 3B	SMEK2	0.808159	0.772391	0.897284	0.708912	0.689635	0.801146
Reticulon;Reticulon-2	RTN2	1.06324	1.17235	1.22958	0.932665	1.04674	1.09784
Importin-8	IPO8	1.00814	1.00392	1.03225	0.884332	0.896357	0.921654
U6 snRNA-associated Sm-like protein LSm5	LSM5	1.09741	1.16721	1.12248	0.962643	1.04215	1.00221
Dephospho-CoA kinase domain-containing protein	DCAKD	1.13679	1.23078	1.07882	0.997187	1.09891	0.963228
Zinc finger protein 629	ZNF629	0.847573	0.808653	0.82264	0.743485	0.722011	0.7345
Heterogeneous nuclear ribonucleoprotein D-like	HNRNPDL	1.15484	1.35722	1.17194	1.01302	1.2118	1.04638
Partitioning defective 3 homolog	PARD3	1.03783	0.930034	1.11681	0.910376	0.830388	0.99715
Unhealthy ribosome biogenesis protein 2 homolog	URB2	0.96415	0.979433	1.06225	0.845745	0.874494	0.94844
Zinc transporter 7	SLC30A7	1.10916	0.983714	1.20385	0.972949	0.878316	1.07487
Membrane magnesium transporter 1	MMGT1	1.05912	1.06847	1.13116	0.929052	0.953987	1.00996
	PIGBOS1	1.09578	0.828121	1.10128	0.961213	0.739394	0.98329
Dolichyldiphosphatase 1	DOLPP1	1.17779	1.05145	1.0592	1.03315	0.938796	0.945717
Probable inactive tRNA-specific adenosine deaminase-like protein 3	ADAT3	0.976628	0.95225	0.997906	0.856691	0.850224	0.890987
Polynucleotide 5-hydroxyl-kinase NOL9	NOL9	0.790779	0.874245	0.720294	0.693666	0.780576	0.64312
Poly [ADP-ribose] polymerase 12	PARP12	1.13398	1.19084	1.1014	0.994721	1.06325	0.983395
Endoplasmic reticulum metallopeptidase 1	ERMP1	1.31424	1.30235	1.4801	1.15285	1.16281	1.32152
CD276 antigen	CD276	1.17359	1.05576	1.27402	1.02947	0.942641	1.13752
Hematological and neurological expressed 1-like protein	HN1L	0.86523	0.871693	0.811263	0.758974	0.778297	0.724342
Acyl-CoA dehydrogenase family member 11	ACAD11	1.39641	1.1939	1.28876	1.22493	1.06598	1.15068
Peregrin	BRPF1	0.93061	0.936527	0.954136	0.816324	0.836185	0.851907
Disabled homolog 2	DAB2	1.48667	1.0387	1.34575	1.3041	0.927414	1.20157
NAD-dependent protein deacetylase sirtuin-6	SIRT6	1.21083	1.25511	1.24045	1.06213	1.12063	1.10755
Protein FAM83G	FAM83G	1.08993	0.934424	0.885121	0.956076	0.834308	0.790287
Uncharacterized protein C7orf26	C7orf26	1.13935	0.99444	1.20226	0.999432	0.887893	1.07345
UDP-galactose translocator	SLC35A2	0.958075	0.93251	0.906345	0.840417	0.832598	0.809236
Oxysterol-binding protein-related protein 10;Oxysterol-binding protein	OSBPL10	1.17266	0.982115	1.1179	1.02865	0.876888	0.998122
Mediator of RNA polymerase II transcription subunit 10	MED10	1.08771	0.918895	1.04658	0.954132	0.820442	0.934446
Nuclear transcription factor Y subunit alpha	NFYA	0.904952	0.87661	0.869419	0.793817	0.782687	0.776267
Probable ATP-dependent RNA helicase DDX53	DDX53	0.831776	0.875146	0.776851	0.729628	0.781381	0.693617
VIP36-like protein	LMAN2L	1.29893	1.23954	1.16595	1.13941	1.10673	1.04102
2-hydroxyacyl-CoA lyase 1	HACL1	1.19218	1.11504	1.2291	1.04577	0.99557	1.09741
Putative phospholipase B-like 2;Putative phospholipase B-like 2 32 kDa form;Putative phospholipase B-like 2 45 kDa form	PLBD2	1.1705	1.11129	1.19945	1.02676	0.992221	1.07093
WASH complex subunit 7	KIAA1033	0.90075	1.02913	1.12196	0.790132	0.918863	1.00175
Zinc finger protein 687	ZNF687	1.0101	0.861122	0.963041	0.886051	0.768859	0.859858
Cell division cycle 7-related protein kinase	CDC7	0.564292	0.510304	0.55878	0.494993	0.455628	0.49891
Protein FAN	NSMAF	0.904893	1.00433	0.978734	0.793766	0.896719	0.87387
Tyrosine-protein phosphatase non-receptor type;Tyrosine-protein phosphatase non-receptor type 3	PTPN3	1.11212	1.0328	0.993245	0.975544	0.922142	0.886826
Tetratricopeptide repeat protein 33	TTC33	0.886186	0.73692	0.870244	0.777356	0.657964	0.777004
Myeloid differentiation primary response protein MyD88	MYD88	0.823691	0.774943	0.895017	0.722536	0.691914	0.799123
Poly(A) polymerase alpha	PAPOLA	0.942931	1.05975	0.976022	0.827132	0.946209	0.871448
Transmembrane protein 184C	TMEM184C	0.855112	0.920713	0.869498	0.750098	0.822065	0.776337
Ganglioside-induced differentiation-associated protein 2	GDAP2	0.806688	0.827524	0.921719	0.707621	0.738861	0.822964
Zinc finger ZZ-type and EF-hand domain-containing protein 1	ZZEF1	0.888684	1.0602	1.03636	0.779547	0.946606	0.925322
Twisted gastrulation protein homolog 1	TWSG1	1.21462	1.22011	1.11225	1.06546	1.08939	0.99308
Eukaryotic translation initiation factor 4E-binding protein 1	EIF4EBP1	1.09959	1.08142	1.12132	0.964548	0.965557	1.00118
Tetratricopeptide repeat protein 9C	TTC9C	1.40525	1.3237	1.57356	1.23268	1.18188	1.40496
TBC1 domain family member 10A	TBC1D10A	1.03747	0.953883	0.947028	0.910057	0.851682	0.84556
Amyloid-like protein 2	APLP2	0.862339	0.904628	0.939923	0.756438	0.807704	0.839217
	MTHFD1L	1.28083	1.07941	1.00928	1.12353	0.963762	0.901145
Leucyl-cystinyl aminopeptidase;Leucyl-cystinyl aminopeptidase, pregnancy serum form	LNPEP	1.36067	1.17834	1.19593	1.19357	1.05209	1.0678
NEDD8-conjugating enzyme UBE2F	UBE2F;UBE2F-SCLY	1.13148	1.2066	1.23431	0.99253	1.07732	1.10207
Lysophospholipid acyltransferase LPCAT4	LPCAT4	1.23081	1.37344	1.36363	1.07966	1.22629	1.21753
G2 and S phase-expressed protein 1	GTSE1	0.734108	0.612652	0.653349	0.643954	0.547011	0.583348
Probable ATP-dependent RNA helicase DHX34	DHX34	0.946404	0.948473	0.971153	0.830179	0.846851	0.867101
DNA-directed RNA polymerase I subunit RPA12	ZNRD1	0.720566	0.756259	0.676477	0.632075	0.675231	0.603998
Lambda-crystallin homolog	CRYL1	1.32651	1.18774	1.16067	1.16361	1.06048	1.03631
Transcriptional activator protein Pur-beta	PURB	1.41548	1.37765	1.30332	1.24165	1.23004	1.16368
Squalene monooxygenase	SQLE	0.61489	0.567905	0.62167	0.539377	0.507058	0.555062
Scaffold attachment factor B2	SAFB2	0.880234	0.859189	0.946305	0.772135	0.767133	0.844915
Putative ATP-dependent RNA helicase DDX12	DDX12P	1.01424	1.03892	1.01168	0.889688	0.927607	0.903287
Transcriptional regulator Kaiso	ZBTB33	0.726677	0.686292	0.701653	0.637436	0.612761	0.626476
Abhydrolase domain-containing protein 16A	ABHD16A	1.36406	1.33923	1.32832	1.19655	1.19574	1.186
Transcription factor Sp3	SP3	0.942657	0.955612	0.969492	0.826892	0.853225	0.865618
	METTL10	1.03618	1.18305	1.05409	0.908931	1.05629	0.941148
Plakophilin-4	PKP4	1.13864	1.09529	1.07639	0.998808	0.97794	0.961062
Aftiphilin	AFTPH	0.945447	0.903774	0.970222	0.82934	0.806941	0.866269
Mixed lineage kinase domain-like protein	MLKL	1.07049	1.00368	1.05069	0.939024	0.896139	0.938118
	TPM1	1.1216	1.07175	1.11843	0.983863	0.95692	0.998599
DNA repair protein RAD51 homolog 1	RAD51	0.475239	0.512952	0.461743	0.416876	0.457993	0.412271
Protein unc-119 homolog A	UNC119	1.02919	1.01663	0.96359	0.902799	0.907709	0.860348
Mediator of RNA polymerase II transcription subunit 27	MED27	1.05754	0.858017	1.02003	0.927664	0.766087	0.910743
KDEL motif-containing protein 2	KDELC2	1.30873	1.26025	1.23826	1.14801	1.12522	1.10559
Williams-Beuren syndrome chromosomal region 16 protein	WBSCR16	1.08	0.910988	0.946801	0.94737	0.813382	0.845358
Zinc finger and BTB domain-containing protein 11	ZBTB11	0.725763	0.731749	0.766484	0.636634	0.653347	0.684361
Glutamine--fructose-6-phosphate aminotransferase [isomerizing] 2	GFPT2	1.0141	0.935567	0.980169	0.889562	0.835328	0.875151
Separin	ESPL1	1.15251	0.930895	0.941035	1.01098	0.831156	0.84021
RNA pseudouridylate synthase domain-containing protein 4	RPUSD4	0.836598	0.809562	0.685056	0.733858	0.722823	0.611657
Arf-GAP with SH3 domain, ANK repeat and PH domain-containing protein 1;Arf-GAP with SH3 domain, ANK repeat and PH domain-containing protein 2	ASAP1;ASAP2	1.15948	0.988604	1.1623	1.01709	0.882682	1.03777
Torsin-1B	TOR1B	0.913509	0.986457	0.912674	0.801323	0.880766	0.814888
Immediate early response 3-interacting protein 1	IER3IP1	1.09448	1.22408	1.31884	0.960074	1.09293	1.17754
Unconventional myosin-Vc	MYO5C	1.09535	1.03048	1.02272	0.960833	0.920074	0.913144
TBC1 domain family member 9B	TBC1D9B	1.18445	1.01033	1.12763	1.03899	0.90208	1.00681
Sec1 family domain-containing protein 2	SCFD2	1.01899	0.924527	0.934506	0.893848	0.82547	0.83438
AP-1 complex subunit sigma-1A	AP1S1	0.850342	0.832669	1.02397	0.745914	0.743455	0.914256
Katanin p80 WD40 repeat-containing subunit B1	KATNB1	0.945158	0.874222	0.841394	0.829086	0.780556	0.751245
Pygopus homolog 2	PYGO2	1.07932	0.997916	1.01139	0.946768	0.890997	0.903027
	ARFGAP2	0.868934	0.876056	0.815637	0.762223	0.782193	0.728247
Membrane-associated tyrosine- and threonine-specific cdc2-inhibitory kinase	PKMYT1	1.00634	0.928019	1.02047	0.882758	0.828588	0.911132
Uncharacterized protein KIAA1211	KIAA1211	1.0029	0.883048	0.90791	0.879733	0.788436	0.810634
Serine/threonine-protein phosphatase 2A 55 kDa regulatory subunit B delta isoform	PPP2R2D	0.921456	0.862704	0.824309	0.808294	0.770272	0.73599
Lipase maturation factor 2	LMF2	1.29969	1.27316	1.13358	1.14008	1.13675	1.01213
GTPase HRas;GTPase HRas, N-terminally processed	HRAS	1.23697	1.16353	1.15413	1.08506	1.03886	1.03047
Condensin-2 complex subunit D3	NCAPD3	0.885919	0.938215	0.907704	0.777122	0.837692	0.81045
GTP-binding protein 1	GTPBP1	1.07602	1.02057	0.967077	0.943874	0.911219	0.863461
Putative WAS protein family homolog 3;WAS protein family homolog 2;WAS protein family homolog 6;WAS protein family homolog 1;Putative WAS protein family homolog 4	WASH3P;WASH2P;WASH6P;WASH1;WASH4P	0.77777	0.737147	0.759337	0.682255	0.658167	0.677979
tRNA-specific adenosine deaminase 2	ADAT2	0.884609	0.985431	0.929403	0.775973	0.879849	0.829824
Ferritin;Ferritin heavy chain;Ferritin heavy chain, N-terminally processed	FTH1	1.15097	1.2737	1.21868	1.00962	1.13723	1.08811
UPF0235 protein C15orf40	C15orf40	1.02895	0.960471	0.967884	0.902586	0.857563	0.864182
GPI ethanolamine phosphate transferase 2	PIGG	1.27359	1.17101	1.2135	1.11719	1.04555	1.08348
Leucine-rich repeat and calponin homology domain-containing protein 3	LRCH3	1.07869	0.946448	0.990952	0.946222	0.845043	0.884778
Zinc finger and BTB domain-containing protein 7A	ZBTB7A	0.621688	0.667973	0.681682	0.54534	0.596405	0.608645
Cerebellar degeneration-related protein 2-like	CDR2L	1.02904	1.07579	0.967526	0.902663	0.960528	0.863863
Glutamate-rich protein 5	ERICH5	0.989158	0.836224	0.914637	0.867682	0.746628	0.816641
S-adenosylmethionine decarboxylase proenzyme;S-adenosylmethionine decarboxylase alpha chain;S-adenosylmethionine decarboxylase beta chain	AMD1	0.316253	0.306469	0.255864	0.277415	0.273633	0.22845
Transmembrane and ubiquitin-like domain-containing protein 2	TMUB2	0.598557	0.71008	0.620424	0.52505	0.634	0.55395
Nuclear receptor coactivator 3	NCOA3	0.889937	0.749037	0.925727	0.780646	0.668783	0.826542
Peroxisomal membrane protein 11B	PEX11B	1.31888	1.36271	1.39396	1.15691	1.2167	1.2446
Target of rapamycin complex subunit LST8	MLST8	1.25266	1.17133	1.19777	1.09882	1.04583	1.06944
MAP kinase-interacting serine/threonine-protein kinase 1	MKNK1;DKFZp686E14208	0.7119	0.627611	0.697124	0.624474	0.560367	0.622432
Rab GTPase-binding effector protein 2	RABEP2	1.28997	1.20942	1.32253	1.13156	1.07984	1.18083
FGFR1 oncogene partner	FGFR1OP	0.975984	1.04182	0.931158	0.856126	0.930198	0.831391
Nuclear respiratory factor 1	NRF1	1.26785	1.10263	1.25111	1.11215	0.984495	1.11706
Nuclear distribution protein nudE-like 1;Nuclear distribution protein nudE homolog 1	NDEL1;NDE1	0.733381	0.734054	0.66953	0.643316	0.655405	0.597795
Serine/threonine-protein phosphatase 2A 56 kDa regulatory subunit gamma isoform	PPP2R5C	0.939891	0.825899	0.872014	0.824466	0.73741	0.778584
Ras GTPase-activating-like protein IQGAP3	IQGAP3	1.008	0.846074	1.00004	0.884206	0.755423	0.89289
Zinc finger protein 574	ZNF574	0.992427	0.968021	0.961646	0.87055	0.864304	0.858612
Histone deacetylase 3	HDAC3	0.908751	0.900286	0.894949	0.79715	0.803827	0.799062
Acetyl-coenzyme A transporter 1	SLC33A1	1.21747	1.10389	1.17605	1.06796	0.985614	1.05005
Ubiquitin-related modifier 1	URM1	1.06872	0.941658	1.005	0.937473	0.840766	0.897321
1-phosphatidylinositol 4,5-bisphosphate phosphodiesterase delta-3	PLCD3	1.52264	1.19617	1.35478	1.33565	1.06801	1.20962
Uncharacterized protein C19orf52	C19orf52	1.10041	1.06922	1.12589	0.965274	0.95466	1.00526
DNA-directed RNA polymerase II subunit GRINL1A, isoforms 4/5	POLR2M	1.02721	0.915754	1.2241	0.901059	0.817638	1.09295
tRNA (cytosine(38)-C(5))-methyltransferase	TRDMT1	0.872853	0.91762	0.837554	0.765661	0.819304	0.747816
Probable E3 ubiquitin-protein ligase HERC1	HERC1	1.61799	1.64972	1.71755	1.41929	1.47296	1.53352
Haloacid dehalogenase-like hydrolase domain-containing protein 2	HDHD2	1.24345	1.13381	1.1587	1.09074	1.01233	1.03455
Torsin-1A	TOR1A	1.11043	1.22804	1.03449	0.974062	1.09647	0.923656
Ubiquinone biosynthesis monooxygenase COQ6, mitochondrial	COQ6	1.34447	1.29461	1.45198	1.17936	1.1559	1.29641
WD repeat-containing protein 41	WDR41	1.01018	1.02623	0.985413	0.88612	0.916281	0.879833
Testis-expressed sequence 30 protein	TEX30	0.974179	0.911152	1.02127	0.854543	0.813529	0.911845
Zinc finger protein 316	ZNF316	1.09806	1.03282	1.09692	0.963208	0.922156	0.979397
Disks large-associated protein 4	DLGAP4	0.768864	1.04054	0.849992	0.674442	0.929057	0.758921
Kelch-like protein 18	KLHL18	1.3386	1.35913	1.47543	1.17421	1.21351	1.31735
Anaphase-promoting complex subunit 16	ANAPC16	0.887551	0.835593	0.926839	0.778554	0.746065	0.827535
Serine/threonine-protein phosphatase CPPED1	CPPED1	0.946311	0.82533	0.906281	0.830097	0.736902	0.80918
Rho GTPase-activating protein 19	ARHGAP19	0.847812	0.758137	0.762651	0.743694	0.676908	0.680938
Tether containing UBX domain for GLUT4	ASPSCR1	1.17331	1.09561	1.25244	1.02922	0.978223	1.11825
Bis(5-adenosyl)-triphosphatase	FHIT	1.197	1.15645	1.16687	1.05	1.03254	1.04185
Glucocorticoid modulatory element-binding protein 1;Glucocorticoid modulatory element-binding protein 2	GMEB1;GMEB2	0.99503	0.871063	0.89837	0.872834	0.777735	0.802116
Coiled-coil domain-containing protein 22	CCDC22	0.919817	0.931186	1.03141	0.806857	0.831416	0.920903
Dysbindin	DTNBP1	0.492983	0.590406	0.495111	0.432442	0.527148	0.442064
Prolyl 3-hydroxylase 3	LEPREL2	1.39618	1.28339	1.42599	1.22472	1.14588	1.2732
Extended synaptotagmin-2	ESYT2	1.14572	1.07057	1.1599	1.00502	0.955866	1.03562
Cyclin-K	CCNK	0.703616	0.659405	0.705071	0.617207	0.588754	0.629528
HAUS augmin-like complex subunit 1	HAUS1	0.932958	0.913823	0.940393	0.818385	0.815913	0.839636
Mitogen-activated protein kinase 8;Mitogen-activated protein kinase 9;Mitogen-activated protein kinase 10	MAPK8;MAPK9;MAPK10	0.991756	1.05308	0.936767	0.869961	0.940247	0.836399
Membrane-associated phosphatidylinositol transfer protein 1	PITPNM1	1.17135	1.30341	1.20705	1.0275	1.16376	1.07773
AT-rich interactive domain-containing protein 4B	ARID4B	1.03109	0.998347	0.880327	0.904466	0.891381	0.786006
52 kDa repressor of the inhibitor of the protein kinase	PRKRIR	1.10296	0.915125	1.05011	0.967509	0.817076	0.937599
Four and a half LIM domains protein 1	FHL1	1.63877	1.63885	1.66674	1.43751	1.46326	1.48816
Alpha-ketoglutarate-dependent dioxygenase alkB homolog 2	ALKBH2	0.849872	0.822178	0.751561	0.745502	0.734088	0.671036
POU domain protein;POU domain, class 2, transcription factor 1;POU domain, class 2, transcription factor 3	POU2F1;POU2F3	0.990229	1.03041	0.922224	0.868622	0.920007	0.823414
Retinoic acid-induced protein 1	RAI1	0.866535	0.921299	0.810665	0.760118	0.822589	0.723808
Ankyrin repeat domain-containing protein 40	ANKRD40	0.932352	0.93753	0.862949	0.817853	0.83708	0.77049
Armadillo repeat-containing X-linked protein 3	ARMCX3	1.19652	1.08984	1.1263	1.04958	0.973069	1.00563
Helicase SRCAP	SRCAP	1.09095	0.955265	1.10572	0.956977	0.852915	0.987249
Adrenodoxin-like protein, mitochondrial	FDX1L	1.205	1.18271	1.22043	1.05701	1.05599	1.08967
Extracellular matrix protein FRAS1	FRAS1	1.53784	1.39458	1.44849	1.34898	1.24516	1.2933
Proline-rich protein 3	PRR3	0.713884	0.741165	0.745287	0.626214	0.661754	0.665435
Elongator complex protein 5	ELP5	0.986327	1.03761	1.0306	0.865199	0.92644	0.920182
Polypeptide N-acetylgalactosaminyltransferase 6	GALNT6	1.09117	1.1494	1.08687	0.957164	1.02625	0.970421
Chondroitin sulfate synthase 2	CHPF	0.822877	0.857291	0.901533	0.721822	0.765438	0.80494
Coxsackievirus and adenovirus receptor	CXADR	0.888586	0.864141	0.805486	0.779461	0.771555	0.719184
Spindle and kinetochore-associated protein 1	SKA1	0.656624	0.678599	0.637929	0.575986	0.605892	0.56958
cAMP-dependent protein kinase type I-beta regulatory subunit	PRKAR1B	0.920759	0.828073	0.855591	0.807683	0.739351	0.76392
FERM, RhoGEF and pleckstrin domain-containing protein 2	FARP2	0.874371	0.732579	0.89872	0.766992	0.654089	0.802429
Tissue alpha-L-fucosidase	FUCA1	1.15885	1.09675	1.05478	1.01654	0.979239	0.941766
Cap-specific mRNA (nucleoside-2-O-)-methyltransferase 2	CMTR2	0.77821	0.83732	0.875007	0.682641	0.747607	0.781256
UPF0317 protein C14orf159, mitochondrial	C14orf159	1.21285	1.39164	1.43963	1.06391	1.24253	1.28538
Ganglioside-induced differentiation-associated protein 1	GDAP1	0.99932	1.18376	1.08655	0.876596	1.05693	0.97013
Serine/threonine-protein kinase MRCK gamma	CDC42BPG	1.11357	1.09406	1.07209	0.976817	0.976836	0.957221
Probable cysteine--tRNA ligase, mitochondrial	CARS2	1.18765	1.14208	1.31301	1.0418	1.01972	1.17233
Golgi integral membrane protein 4	GOLIM4	1.16887	1.04583	1.00688	1.02533	0.933774	0.899004
Nucleoside diphosphate-linked moiety X motif 19, mitochondrial	NUDT19	0.93672	0.883734	0.997534	0.821684	0.789048	0.890656
SWI/SNF-related matrix-associated actin-dependent regulator of chromatin subfamily E member 1-related	HMG20B	0.76115	0.744063	0.799742	0.667675	0.664342	0.714055
Unconventional myosin-Id	MYO1D	0.798895	0.750251	0.788689	0.700785	0.669867	0.704186
Junctophilin-1	JPH1	0.986972	0.991485	0.963811	0.865765	0.885255	0.860546
Myotubularin-related protein 14	MTMR14	1.06677	1.05882	1.14439	0.93576	0.945379	1.02178
Coiled-coil domain-containing protein 146	CCDC146	1.22333	1.39632	1.29034	1.0731	1.24671	1.15209
Abscission/NoCut checkpoint regulator	ZFYVE19	0.983707	1.0027	0.98757	0.862901	0.895265	0.881759
TATA box-binding protein-like protein 1	TBPL1	1.10584	0.991717	1.12665	0.970036	0.885462	1.00594
Ubiquitin-conjugating enzyme E2 variant 3	UEVLD	0.965195	0.919311	0.895536	0.846663	0.820813	0.799586
Dynein light chain Tctex-type 1	DYNLT1	1.05457	0.973052	1.15654	0.925066	0.868797	1.03263
Transcription factor BTF3 homolog 4;Transcription factor BTF3	BTF3L4	0.945743	0.989528	0.849043	0.829599	0.883507	0.758074
Cyclin-dependent kinase inhibitor 1	CDKN1A	0.403305	0.415268	0.387467	0.353776	0.370775	0.345953
Probable dolichyl pyrophosphate Glc1Man9GlcNAc2 alpha-1,3-glucosyltransferase	ALG8	1.20068	0.647672	1.46794	1.05322	0.578279	1.31066
COX assembly mitochondrial protein homolog	CMC1	0.880482	0.999828	0.880297	0.772353	0.892704	0.785979
Formin-binding protein 4	FNBP4	1.05966	0.914799	1.03392	0.929529	0.816785	0.923141
Eukaryotic translation initiation factor 2-alpha kinase 4	EIF2AK4	1.16267	1.34415	1.28014	1.01988	1.20013	1.14298
DNA topoisomerase 2-binding protein 1	TOPBP1	0.804692	0.791104	0.821542	0.705871	0.706343	0.733519
DNA-directed RNA polymerase III subunit RPC7	POLR3G	0.872464	0.918658	0.98527	0.76532	0.82023	0.879706
Nuclear factor of activated T-cells 5	NFAT5	0.929706	0.79783	0.800521	0.815531	0.712348	0.714751
Ubiquitin-conjugating enzyme E2 G1;Ubiquitin-conjugating enzyme E2 G1, N-terminally processed	UBE2G1	0.811169	0.770578	0.753948	0.711552	0.688016	0.673167
Receptor-type tyrosine-protein phosphatase F	PTPRF	1.53347	1.45364	1.29734	1.34515	1.29789	1.15834
Myosin-13	MYH13	0.53069	0.79507	0.71935	0.465517	0.709884	0.642277
Complexin-1;Complexin-2	CPLX1;CPLX2	1.23804	1.19071	1.24688	1.086	1.06314	1.11328
Deoxyribose-phosphate aldolase	DERA	1.09135	0.921988	1.08569	0.957322	0.823204	0.96937
Guanine nucleotide-binding protein subunit beta-like protein 1	GNB1L	1.09668	1.12569	1.08304	0.962001	1.00508	0.966999
Rho guanine nucleotide exchange factor 16	ARHGEF16	1.21217	1.18638	1.1306	1.06331	1.05927	1.00946
2-aminoethanethiol dioxygenase	ADO	1.24315	1.02308	1.2371	1.09048	0.913465	1.10455
Peptidyl-prolyl cis-trans isomerase A;Peptidyl-prolyl cis-trans isomerase A, N-terminally processed	PPIA	1.06289	0.823581	0.849287	0.932357	0.73534	0.758292
Nuclear factor of activated T-cells, cytoplasmic 1	NFATC1	0.864604	0.717524	0.758011	0.758425	0.640646	0.676796
Dysbindin domain-containing protein 1	DBNDD1	1.12781	1.03861	1.05482	0.989309	0.927331	0.941799
Vesicle transport protein USE1	USE1	1.01522	1.08927	1.17776	0.89054	0.972565	1.05157
Nucleolysin TIA-1 isoform p40	TIA1	0.996554	0.908465	0.869384	0.87417	0.81113	0.776236
Synergin gamma	SYNRG	0.938635	0.780666	0.911911	0.823364	0.697023	0.814206
Zinc finger CCCH domain-containing protein 7A	ZC3H7A	1.00184	1.00271	0.923	0.878808	0.895281	0.824107
Uncharacterized protein C12orf43	C12orf43	1.01611	1.00669	1.14112	0.891328	0.89883	1.01886
Keratin, type I cytoskeletal 19	KRT19	0.634928	0.694622	0.697341	0.556954	0.620198	0.622626
PDZ and LIM domain protein 2	PDLIM2	1.13181	1.28173	1.30763	0.992817	1.1444	1.16753
Uncharacterized protein C1orf198	C1orf198	0.595681	0.640419	0.644099	0.522527	0.571802	0.575088
Adenylyltransferase and sulfurtransferase MOCS3;Molybdopterin-synthase adenylyltransferase;Molybdopterin-synthase sulfurtransferase	MOCS3	1.08933	1.01626	1.06442	0.955549	0.907373	0.950379
Putative ribonuclease	YBEY	0.977812	1.03793	1.04325	0.85773	0.926724	0.931473
Protein CASC4	CASC4	1.20472	1.02225	1.09143	1.05677	0.912727	0.974489
Protein MMS22-like	MMS22L	0.97228	1.04159	0.934232	0.852877	0.929988	0.834136
Protein THEM6	THEM6	1.01597	0.977659	1.05094	0.891203	0.87291	0.938339
Syndecan-1	SDC1	0.636077	0.638412	0.599417	0.557962	0.570011	0.535194
Ubiquinol-cytochrome-c reductase complex assembly factor 1	UQCC1	1.00909	1.01732	0.945859	0.885164	0.908319	0.844517
Ubiquitin-like modifier-activating enzyme ATG7	ATG7	1.13811	1.10207	1.07141	0.998343	0.983993	0.956617
Glucosamine-6-phosphate isomerase 2	GNPDA2	1.03811	1.00304	1.04163	0.910623	0.895573	0.930029
Kinase D-interacting substrate of 220 kDa	KIDINS220	0.962519	0.957838	1.05188	0.844315	0.855212	0.939182
3-ketodihydrosphingosine reductase	KDSR	1.19128	1.15854	1.20024	1.04498	1.03441	1.07164
Sodium-dependent multivitamin transporter	SLC5A6	1.22706	1.10894	1.0715	1.07637	0.990129	0.956693
Syntaxin-4	STX4	1.42153	1.29565	1.32001	1.24695	1.15683	1.17858
CTP synthase 2	CTPS2	1.06274	1.07865	1.13471	0.93223	0.963077	1.01313
SAC3 domain-containing protein 1	SAC3D1	1.05321	0.97814	1.01175	0.92387	0.87334	0.903348
Protein SREK1IP1	SREK1IP1	0.839517	0.785151	0.74642	0.736419	0.701027	0.666446
Alpha-1,6-mannosyl-glycoprotein 2-beta-N-acetylglucosaminyltransferase	MGAT2	1.17705	1.15841	1.1709	1.0325	1.0343	1.04545
FAST kinase domain-containing protein 1	FASTKD1	0.957696	1.03075	0.881848	0.840084	0.920312	0.787364
Putative RNA-binding protein Luc7-like 1	LUC7L	0.905352	0.878421	0.921213	0.794169	0.784304	0.822512
Cytochrome b5	CYB5A	1.49843	1.46151	1.40881	1.31441	1.30492	1.25786
Cleft lip and palate transmembrane protein 1-like protein	CLPTM1L	1.30185	1.1372	1.33183	1.14198	1.01535	1.18913
Protein YIPF3;Protein YIPF3, 36 kDa form III	YIPF3	0.929631	0.9623	0.877651	0.815466	0.859197	0.783617
Solute carrier family 35 member F6	SLC35F6	1.00539	0.959627	0.936855	0.881921	0.85681	0.836478
Mitochondrial chaperone BCS1	BCS1L	1.34643	1.32165	1.26463	1.18108	1.18004	1.12914
Hemoglobin subunit alpha	HBA2;HBA1	1.6626	1.59164	1.72061	1.45842	1.42111	1.53626
F-box only protein 6	FBXO6	0.852966	0.89595	0.814398	0.748216	0.799956	0.727141
Probable asparagine--tRNA ligase, mitochondrial	NARS2	1.20485	1.20822	1.13983	1.05689	1.07877	1.01771
LEM domain-containing protein 2	LEMD2	1.10064	0.946457	0.997791	0.965473	0.84505	0.890885
BTB/POZ domain-containing adapter for CUL3-mediated RhoA degradation protein 3	KCTD10	0.781509	0.672754	0.631964	0.685535	0.600674	0.564253
Bcl-2-like protein 1	BCL2L1	0.87757	0.99124	1.04575	0.769799	0.885036	0.93371
Type I inositol 1,4,5-trisphosphate 5-phosphatase	INPP5A	1.24355	1.082	1.14917	1.09083	0.966076	1.02605
Acidic fibroblast growth factor intracellular-binding protein	FIBP	0.7723	0.882691	0.850479	0.677456	0.788117	0.759356
Alpha-catulin	CTNNAL1	1.17112	1.06532	0.978962	1.0273	0.951174	0.874074
Protein YIPF6	YIPF6	1.15426	1.0828	1.14054	1.01251	0.966785	1.01834
Arf-GAP domain and FG repeat-containing protein 1	AGFG1	1.1533	1.13045	1.07961	1.01166	1.00933	0.963937
HLA class I histocompatibility antigen, Cw-7 alpha chain	HLA-C	1.10084	1.00588	1.01737	0.965647	0.898108	0.908367
Biorientation of chromosomes in cell division protein 1-like 1	BOD1L1	0.936566	0.830041	0.823882	0.821549	0.741108	0.735609
Poly(ADP-ribose) glycohydrolase	PARG	0.902473	0.830084	0.871831	0.791643	0.741146	0.778421
DNA polymerase epsilon subunit 4	POLE4	0.929863	0.971582	0.920042	0.81567	0.867484	0.821466
Probable RNA polymerase II nuclear localization protein SLC7A6OS	SLC7A6OS	0.65419	0.709492	0.701697	0.573851	0.633475	0.626515
RNA-binding protein Musashi homolog 1	MSI1	1.01499	1.06719	1.10134	0.890338	0.952853	0.983342
Serine/threonine-protein kinase ATR	ATR	1.18925	1.10021	1.10011	1.0432	0.982332	0.982242
Smoothelin	SMTN	1.1056	0.925924	1.01287	0.969825	0.826718	0.904344
Calcineurin-binding protein cabin-1	CABIN1	0.803158	0.870517	0.845776	0.704525	0.777247	0.755157
Round spermatid basic protein 1	RSBN1	0.850431	0.874061	0.859429	0.745992	0.780411	0.767347
Methylglutaconyl-CoA hydratase, mitochondrial	AUH	1.19248	1.12322	1.10257	1.04603	1.00287	0.984434
Beta-centractin	ACTR1B	0.956428	0.91885	0.962725	0.838972	0.820402	0.859576
Transcription factor AP-4	TFAP4	0.967104	0.921649	1.08611	0.848337	0.822901	0.969741
GC-rich sequence DNA-binding factor 2	GCFC2	1.02938	1.1249	1.12199	0.902969	1.00437	1.00177
PHD and RING finger domain-containing protein 1	PHRF1	1.00847	0.904497	0.983123	0.88462	0.807587	0.877788
Methyl-CpG-binding protein 2	MECP2	1.016	1.04792	0.994814	0.891227	0.935642	0.888227
Kinesin-like protein;Kinesin-like protein KIF3A	KIF3A	1.05254	1.00174	1.0295	0.923278	0.89441	0.919194
NFX1-type zinc finger-containing protein 1	ZNFX1	0.886681	0.96272	0.891952	0.77779	0.859572	0.796386
Adaptin ear-binding coat-associated protein 2	NECAP2	0.87267	0.870996	0.868551	0.7655	0.777675	0.775492
Coiled-coil-helix-coiled-coil-helix domain-containing protein 10, mitochondrial	CHCHD10	0.860874	0.829705	0.871506	0.755153	0.740808	0.778131
Monocarboxylate transporter 2	SLC16A7	1.00002	0.975608	1.04114	0.87721	0.871079	0.929586
F-box only protein 7	FBXO7	0.879484	0.897147	0.900682	0.771477	0.801024	0.80418
Beta-galactosidase	GLB1	1.1988	1.16988	1.26194	1.05158	1.04453	1.12673
F-BAR domain only protein 2	FCHO2	0.937802	0.922935	0.965182	0.822633	0.824049	0.86177
Protein EFR3 homolog A	EFR3A	0.934388	0.902873	0.942424	0.819638	0.806137	0.84145
Beta-nerve growth factor	NGF	1.33065	1.30545	1.36884	1.16724	1.16558	1.22218
Methylmalonyl-CoA mutase, mitochondrial	MUT	0.778333	0.713448	0.778725	0.682748	0.637008	0.69529
Histone-lysine N-methyltransferase NSD3	WHSC1L1	0.957278	0.878727	0.974465	0.839718	0.784578	0.870058
E3 SUMO-protein ligase PIAS1	PIAS1;PIAS2	0.801536	0.794862	0.907826	0.703102	0.709698	0.810559
Palmitoyltransferase ZDHHC6	ZDHHC6	1.05044	1.12263	1.14909	0.92144	1.00235	1.02598
28S ribosomal protein S10, mitochondrial	MRPS10	1.19199	1.16309	1.12404	1.04561	1.03847	1.00361
Heat shock 70 kDa protein 13	HSPA13	1.04772	1.00564	0.950365	0.919052	0.897894	0.84854
Ceramide kinase	CERK	0.95865	1.01443	1.01256	0.840921	0.905738	0.904075
Histone deacetylase complex subunit SAP130	SAP130	1.14936	0.98439	1.05154	1.00821	0.87892	0.938878
Volume-regulated anion channel subunit LRRC8B	LRRC8B	1.69731	1.36403	1.44754	1.48887	1.21788	1.29244
BMP-2-inducible protein kinase	BMP2K	0.943944	0.949599	0.939666	0.828021	0.847856	0.838987
Serine incorporator 1	SERINC1	1.25554	1.21179	1.17446	1.10135	1.08196	1.04863
Probable global transcription activator SNF2L1	SMARCA1	0.863442	0.940839	0.935766	0.757406	0.840035	0.835506
Deoxycytidylate deaminase	DCTD	1.12406	1.06195	0.965088	0.98602	0.948167	0.861686
Ovarian cancer-associated gene 2 protein	OVCA2	1.04393	1.00842	1.12775	0.91573	0.900376	1.00692
E3 ubiquitin-protein ligase RNF25	RNF25	0.635665	0.605069	0.577929	0.557601	0.54024	0.516008
Peptide deformylase, mitochondrial	PDF	1.17863	1.14734	1.26786	1.03389	1.02441	1.13202
Biogenesis of lysosome-related organelles complex 1 subunit 3	BLOC1S3	1.00579	1.14218	1.01844	0.882274	1.0198	0.90932
Transcription factor E2F4	E2F4	1.07422	1.00756	1.26388	0.942301	0.899611	1.12846
Centrosomal protein of 78 kDa	CEP78	0.986108	0.999924	0.934985	0.865007	0.892789	0.834808
CD81 antigen;Tetraspanin	CD81	1.05656	1.08212	1.12061	0.926806	0.966179	1.00055
Uncharacterized protein C15orf57	C15orf57	0.891423	0.881538	0.837084	0.78195	0.787088	0.747396
Beclin-1	BECN1	1.0518	0.954818	0.964096	0.922631	0.852516	0.8608
Nectin-3	PVRL3	0.922425	0.849605	0.951669	0.809145	0.758575	0.849704
E3 ubiquitin-protein ligase SH3RF1	SH3RF1	0.878225	0.862511	0.859728	0.770373	0.770099	0.767614
Mitochondrial import inner membrane translocase subunit Tim17-A	TIMM17A	0.466339	0.393948	0.42581	0.409069	0.351739	0.380188
CXXC-type zinc finger protein 1	CXXC1	1.00907	1.12053	0.9821	0.885152	1.00048	0.876875
Zinc finger CCCH-type antiviral protein 1-like	ZC3HAV1L	1.41321	1.09304	1.17071	1.23966	0.975931	1.04528
Inhibitor of growth protein;Inhibitor of growth protein 1	ING1	0.834972	0.882403	0.88658	0.732431	0.78786	0.791589
Ragulator complex protein LAMTOR3	LAMTOR3	1.11159	1.02559	0.980502	0.975078	0.915703	0.875448
39S ribosomal protein L42, mitochondrial	MRPL42	1.03839	1.01926	1.0596	0.910865	0.910054	0.946072
TRAF-type zinc finger domain-containing protein 1	TRAFD1	0.825489	0.843995	0.813616	0.724113	0.753567	0.726443
Zinc finger protein 277	ZNF277	1.12245	0.919582	0.87774	0.984601	0.821055	0.783697
Transmembrane protein 205	TMEM205	1.25945	1.27212	1.34228	1.10478	1.13582	1.19846
Cyclin-dependent kinases regulatory subunit 2	CKS2	0.838364	0.706453	0.787047	0.735407	0.630762	0.702721
Iron-sulfur cluster assembly 2 homolog, mitochondrial	ISCA2	0.934227	0.900875	0.897955	0.819498	0.804352	0.801745
Dipeptidyl peptidase 2	DPP7	1.36883	1.30733	1.35528	1.20073	1.16726	1.21007
Gem-associated protein 8	GEMIN8	1.04477	0.982814	1.05182	0.916462	0.877513	0.939123
Axin interactor, dorsalization-associated protein	AIDA	1.0731	0.896422	1.02362	0.94132	0.800377	0.913949
Myosin light chain 6B	MYL6B	1.24641	1.32138	1.23319	1.09334	1.17981	1.10106
Alpha-globin transcription factor CP2	TFCP2	1.06586	1.15839	1.1402	0.934965	1.03428	1.01804
FERM domain-containing protein 5	FRMD5	0.970233	0.920701	0.971823	0.851082	0.822055	0.867699
Protein FAM210A	FAM210A	0.829922	0.945161	0.997381	0.728002	0.843894	0.890519
Niemann-Pick C1 protein	NPC1	1.01305	1.10844	0.992421	0.888644	0.989674	0.88609
F-box only protein 28	FBXO28	0.554299	0.495566	0.521232	0.486227	0.44247	0.465386
E3 ubiquitin-protein ligase XIAP	XIAP	0.777791	0.737443	0.729127	0.682273	0.658431	0.651006
GMP reductase 1	GMPR	0.945209	1.04496	0.934004	0.829131	0.932998	0.833932
TNF receptor-associated factor 2	TRAF2	0.896139	0.893004	0.936825	0.786087	0.797325	0.836451
Ribulose-phosphate 3-epimerase	RPE	1.12016	1.12254	1.18751	0.982598	1.00226	1.06028
Dystroglycan;Alpha-dystroglycan;Beta-dystroglycan	DAG1	1.10848	1.26744	1.14112	0.972354	1.13164	1.01886
tRNA (adenine(58)-N(1))-methyltransferase catalytic subunit TRMT61A	TRMT61A	1.01241	0.935523	1.06893	0.888083	0.835289	0.954398
NADH dehydrogenase [ubiquinone] 1 alpha subcomplex subunit 11	NDUFA11	1.0311	0.880433	0.938566	0.904473	0.786101	0.838006
Cytochrome c oxidase assembly factor 1 homolog	COA1	1.18073	1.09995	1.2406	1.03573	0.982102	1.10768
Utrophin	UTRN	1.12702	1.21535	1.1476	0.988616	1.08513	1.02464
Small VCP/p97-interacting protein	SVIP	1.11259	1.08029	1.13028	0.975952	0.964546	1.00918
Sacsin	SACS	0.999796	1.02365	0.972463	0.877014	0.913978	0.868271
Serine protease HTRA2, mitochondrial	HTRA2	1.04198	0.973734	0.963896	0.914018	0.869405	0.860622
Conserved oligomeric Golgi complex subunit 3	COG3	0.929356	0.930853	0.961756	0.815225	0.831119	0.858711
Ras-related protein Rab-23	RAB23	1.01084	1.11467	1.02537	0.886705	0.995245	0.915511
E3 ubiquitin-protein ligase AMFR	AMFR	0.70973	0.697621	0.710505	0.62257	0.622876	0.634379
Elongation factor G, mitochondrial	GFM1	1.06325	1.09392	1.00442	0.932672	0.976711	0.896806
Spastin	SPAST	0.75487	0.764535	0.769417	0.662167	0.68262	0.686979
Brefeldin A-inhibited guanine nucleotide-exchange protein 2	ARFGEF2	1.26513	1.31861	1.1791	1.10977	1.17733	1.05276
Zinc finger protein 830	ZNF830	0.880255	0.811526	0.805834	0.772154	0.724577	0.719495
	PABPC1	0.982519	1.01637	0.978034	0.861858	0.907475	0.873245
UPF0600 protein C5orf51	C5orf51	0.832496	0.937458	0.93778	0.73026	0.837016	0.837304
BRISC complex subunit Abro1	FAM175B	0.975978	0.936208	0.941458	0.856121	0.8359	0.840588
Peroxisomal biogenesis factor 19	PEX19	1.07603	1.17822	1.02806	0.943887	1.05198	0.917909
N-acetylgalactosamine kinase	GALK2	1.31279	1.17686	1.19084	1.15157	1.05077	1.06325
SET and MYND domain-containing protein 5	SMYD5	0.956593	0.896695	1.02679	0.839117	0.80062	0.916779
B-cell CLL/lymphoma 7 protein family member C	BCL7C	1.39906	1.20792	1.36031	1.22725	1.0785	1.21456
Protein diaphanous homolog 2	DIAPH2	1.02607	0.842991	0.897371	0.900064	0.752671	0.801224
Immunity-related GTPase family Q protein	IRGQ	1.19134	1.09991	0.973493	1.04504	0.982058	0.86919
ADNP homeobox protein 2	ADNP2	0.912706	0.826279	0.915322	0.800619	0.737749	0.817252
Calpain-7	CAPN7	1.0213	0.939498	1.03299	0.895877	0.838838	0.922314
Supervillin	SVIL	1.02329	1.03807	1.0074	0.897625	0.926852	0.899468
DDB1- and CUL4-associated factor 12	DCAF12	0.535263	0.561009	0.51452	0.469529	0.500901	0.459393
Putative tRNA (cytidine(32)/guanosine(34)-2-O)-methyltransferase	FTSJ1	0.89133	0.878657	0.869865	0.781869	0.784516	0.776665
Holliday junction recognition protein	HJURP	0.589322	0.608694	0.620228	0.516949	0.543476	0.553775
REST corepressor 3	RCOR3	0.920893	0.884615	0.864272	0.807801	0.789834	0.771671
	METTL8	1.10431	1.04174	1.0401	0.968695	0.930127	0.928663
FUN14 domain-containing protein 2	FUNDC2	1.14004	1.12593	1.17739	1.00003	1.00529	1.05124
MAP7 domain-containing protein 1	MAP7D1	0.973278	1.03239	1.03808	0.853753	0.921777	0.926858
Integrator complex subunit 5	INTS5	1.08955	1.03352	1.02382	0.955745	0.922784	0.914126
Lysosomal Pro-X carboxypeptidase	PRCP	1.19518	1.20484	1.1855	1.0484	1.07575	1.05848
Threonine synthase-like 1	THNSL1	1.04149	1.11595	1.29965	0.913589	0.996384	1.1604
HLA class I histocompatibility antigen, B-45 alpha chain;HLA class I histocompatibility antigen, B-50 alpha chain;HLA class I histocompatibility antigen, B-49 alpha chain	HLA-B	1.11272	1.01993	1.09914	0.976071	0.910654	0.981375
Transcription factor Sp2	SP2	0.901572	0.709049	0.842814	0.790853	0.63308	0.752512
Glia maturation factor gamma	GMFG	1.02565	1.1421	1.11117	0.899697	1.01973	0.992115
SAGA-associated factor 29 homolog	CCDC101	0.967907	0.87599	0.88272	0.849042	0.782134	0.788143
Uncharacterized protein C18orf8	C18orf8	0.899689	0.977946	0.998223	0.789201	0.873166	0.891271
Ras-related protein Rab-5A	RAB5A	1.15086	1.14621	1.17909	1.00953	1.02341	1.05276
Protein SCAI	SCAI	0.921244	0.895726	0.956725	0.808109	0.799756	0.854219
Mitochondrial import inner membrane translocase subunit Tim10 B	TIMM10B	0.987509	0.994115	0.93683	0.866236	0.887603	0.836455
Nodal modulator 1	NOMO1	1.20946	1.11692	1.20368	1.06093	0.997247	1.07471
Nuclear factor related to kappa-B-binding protein	NFRKB	1.03927	1.10543	1.01446	0.911639	0.986987	0.905768
Zinc finger CCHC-type and RNA-binding motif-containing protein 1	ZCRB1	0.884999	0.792045	0.830514	0.776315	0.707183	0.74153
Protein phosphatase 1 regulatory subunit 12C	PPP1R12C	1.01504	0.959962	0.945612	0.890389	0.857109	0.844297
Paladin	PALD1	0.987128	0.998841	0.898809	0.865902	0.891823	0.802508
Bromodomain-containing protein 7	BRD7	0.939291	0.970061	0.969461	0.82394	0.866126	0.86559
Eukaryotic elongation factor 2 kinase	EEF2K	1.065	1.03172	0.998537	0.934215	0.921178	0.891551
Dynein light chain 1, axonemal	DNAL1	0.748274	0.723698	0.79419	0.656381	0.646159	0.709098
Lon protease homolog 2, peroxisomal	LONP2	1.00116	0.90637	0.961262	0.878213	0.809259	0.85827
ATP-dependent RNA helicase DDX19B;ATP-dependent RNA helicase DDX19A	DDX19A;DDX19B	0.986281	1.07411	0.960572	0.865158	0.959025	0.857653
Serine/arginine-rich splicing factor 8	SRSF8	1.06677	1.05161	1.03032	0.935763	0.938936	0.919926
Copper chaperone for superoxide dismutase;Superoxide dismutase [Cu-Zn]	CCS	1.15138	1.05365	1.07557	1.00998	0.94076	0.960329
Rho guanine nucleotide exchange factor 35;Rho guanine nucleotide exchange factor 5	ARHGEF35;ARHGEF5	0.70724	0.645473	0.731318	0.620386	0.576316	0.652962
Mediator of RNA polymerase II transcription subunit 15	MED15	1.04677	1.01748	1.03109	0.918219	0.908462	0.920617
Transcription initiation factor IIA subunit 1;Transcription initiation factor IIA alpha chain;Transcription initiation factor IIA beta chain	GTF2A1	0.746457	0.678976	0.749717	0.654787	0.606229	0.66939
Serine/threonine-protein phosphatase 6 regulatory ankyrin repeat subunit A	ANKRD28	1.10187	1.06531	1.12345	0.96655	0.951173	1.00308
Sorting nexin-8	SNX8	1.00016	0.984471	1.05065	0.87733	0.878992	0.938084
Zinc finger protein Rlf	RLF	0.894557	0.891896	1.00722	0.784699	0.796336	0.899308
One cut domain family member 3	ONECUT3	0.534111	0.807155	0.892133	0.468519	0.720674	0.796548
Glycerophosphocholine phosphodiesterase GPCPD1	GPCPD1	0.870802	0.839609	0.876013	0.763861	0.749651	0.782155
Misshapen-like kinase 1	MINK1	0.789155	0.815438	0.922917	0.692241	0.72807	0.824033
Tyrosine-protein kinase Lyn	LYN	1.09767	1.06831	1.1319	0.96287	0.953845	1.01062
Selenoprotein S	VIMP	0.8202	0.793012	0.74907	0.719474	0.708046	0.668813
Serine/threonine-protein kinase VRK2	VRK2	0.837536	0.877921	0.830813	0.734681	0.783858	0.741797
Decorin	DCN	0.701963	1.04867	1.61235	0.615757	0.936315	1.4396
DNA polymerase beta	POLB	1.07361	0.936013	1.07374	0.941762	0.835726	0.9587
Ubiquitin-associated domain-containing protein 1	UBAC1	1.03275	1.01619	1.04468	0.905918	0.907317	0.932747
Dedicator of cytokinesis protein 6	DOCK6	1.04653	1.07378	1.01615	0.91801	0.958734	0.907279
Zinc finger protein 428	ZNF428	1.04932	1.0149	0.98851	0.920457	0.906164	0.882598
Zinc finger CCHC domain-containing protein 9	ZCCHC9	0.802427	0.813399	0.873933	0.703883	0.72625	0.780297
PHD finger protein 10	PHF10	1.05958	0.889892	1.05033	0.929455	0.794547	0.937791
CDP-diacylglycerol--inositol 3-phosphatidyltransferase	CDIPT	1.28131	1.34605	1.20372	1.12396	1.20183	1.07475
Pseudouridylate synthase 7 homolog-like protein	PUS7L	0.978205	0.937038	1.0271	0.858075	0.836641	0.917054
Poly(ADP-ribose) glycohydrolase ARH3	ADPRHL2	1.0193	1.02168	1.02713	0.894125	0.912218	0.917082
Cell division cycle-associated 7-like protein	CDCA7L	0.831929	0.839936	0.897553	0.729762	0.749942	0.801386
Dehydrogenase/reductase SDR family member 7B	DHRS7B	1.02959	0.916662	0.928856	0.903149	0.818448	0.829336
Transport and Golgi organization protein 6 homolog	TANGO6	1.11513	1.11334	1.0751	0.978181	0.994054	0.959911
OTU domain-containing protein 7B	OTUD7B	0.761686	0.789805	0.738466	0.668146	0.705183	0.659345
5-nucleotidase domain-containing protein 3	NT5DC3	0.93533	1.02334	1.01545	0.820465	0.913699	0.906654
Queuine tRNA-ribosyltransferase subunit QTRTD1	QTRTD1	0.978354	0.912853	0.934502	0.858205	0.815047	0.834376
GA-binding protein alpha chain	GABPA	0.936208	0.894828	0.985287	0.821235	0.798954	0.87972
UPF0729 protein C18orf32	C18orf32	1.01774	1.00399	0.963418	0.892757	0.896419	0.860195
Breast carcinoma-amplified sequence 3	BCAS3	0.976745	0.930307	0.979054	0.856794	0.830631	0.874155
PRA1 family protein 3	ARL6IP5	1.14766	1.25716	1.20688	1.00672	1.12246	1.07758
Protein DGCR14	DGCR14	0.395286	0.314869	0.48603	0.346742	0.281133	0.433955
Antigen peptide transporter 2	TAP2	1.36532	1.16596	1.26563	1.19765	1.04104	1.13003
E3 ubiquitin-protein ligase UBR1	UBR1	0.876772	0.943366	0.903783	0.769098	0.842291	0.806949
ADP-ribosylation factor GTPase-activating protein 3	ARFGAP3	0.980089	0.905667	0.969356	0.859727	0.808631	0.865497
Ataxin-3	ATXN3	1.07439	1.05523	1.01801	0.942445	0.942171	0.908941
Ankyrin repeat domain-containing protein 54	ANKRD54	1.07687	1.01154	1.02676	0.944622	0.903165	0.916751
28S ribosomal protein S14, mitochondrial	MRPS14	1.01327	0.972207	1.04796	0.88883	0.868042	0.935682
Signal transducer and activator of transcription;Signal transducer and activator of transcription 3	STAT3	1.12869	1.1056	1.07507	0.990083	0.987146	0.959882
Sarcoplasmic/endoplasmic reticulum calcium ATPase 3	ATP2A3	1.31722	1.4121	1.23407	1.15545	1.2608	1.10185
Secernin-2	SCRN2	1.09426	1.05878	1.01895	0.959873	0.945337	0.909774
Unconventional prefoldin RPB5 interactor 1	URI1	0.960973	0.998722	0.96047	0.842959	0.891716	0.857562
Aprataxin	APTX	1.06021	1.15059	1.01316	0.93001	1.02731	0.904611
Chitobiosyldiphosphodolichol beta-mannosyltransferase	ALG1	1.2504	1.2136	1.36504	1.09684	1.08357	1.21878
Protein phosphatase Slingshot homolog 3	SSH3	1.51852	1.3654	1.3969	1.33203	1.21911	1.24723
TBC1 domain family member 2A	TBC1D2	1.13747	1.14312	1.1621	0.997779	1.02064	1.03759
HAUS augmin-like complex subunit 5	HAUS5	1.11425	0.997848	1.05057	0.977412	0.890935	0.938007
Rab proteins geranylgeranyltransferase component A 1	CHM	1.18217	1.13358	1.15548	1.03699	1.01212	1.03168
Discoidin, CUB and LCCL domain-containing protein 2	DCBLD2	0.82431	0.829892	0.767262	0.723079	0.740975	0.685055
Rab GTPase-activating protein 1	RABGAP1	0.869667	0.923076	0.944948	0.762866	0.824175	0.843704
CDKN2A-interacting protein	CDKN2AIP	1.09274	1.03505	0.924972	0.958546	0.924147	0.825868
Methionine--tRNA ligase, mitochondrial	MARS2	1.11458	1.1472	1.14244	0.977698	1.02429	1.02003
Bridging integrator 3	BIN3	1.09474	1.05131	1.0785	0.960302	0.938673	0.962943
Serine/threonine-protein kinase SMG1	SMG1	0.979011	1.01005	0.996157	0.858781	0.901827	0.889426
Triple functional domain protein	TRIO	1.06011	0.989329	0.892239	0.929923	0.883329	0.796642
Uncharacterized protein C18orf25	C18orf25	1.48991	1.45564	1.51415	1.30694	1.29967	1.35192
Kinetochore protein Nuf2	NUF2	0.72894	0.649176	0.585831	0.639421	0.579621	0.523063
	ASNSD1	0.85523	0.794489	0.817312	0.750202	0.709365	0.729743
Dynamin-1-like protein	DNM1L	1.38626	1.09952	1.20252	1.21602	0.981717	1.07368
Tetraspanin-13	TSPAN13	1.32533	1.3787	1.25486	1.16257	1.23098	1.12041
Focadhesin	FOCAD	1.07865	1.07238	1.02116	0.946187	0.957481	0.911753
E3 ubiquitin-protein ligase TRIM4	TRIM4	1.04998	0.937952	0.945925	0.921039	0.837457	0.844576
UPF0711 protein C18orf21	C18orf21	0.761349	0.698128	0.77003	0.66785	0.623328	0.687526
Zinc finger protein 24	ZNF24	0.797798	0.832773	0.858728	0.699822	0.743547	0.766721
Cytochrome c oxidase assembly protein COX14	COX14	1.04814	1.04186	1.04992	0.919423	0.930232	0.93743
Putative hydrolase RBBP9	RBBP9	1.05545	0.952242	0.95744	0.925836	0.850216	0.854857
Mediator of RNA polymerase II transcription subunit 8	MED8	1.14358	1.07733	1.01451	1.00314	0.961904	0.905808
RNA-binding protein 45	RBM45	1.05054	1.13727	1.11887	0.921529	1.01542	0.998987
Tetratricopeptide repeat protein 5	TTC5	0.997998	1.00233	0.950487	0.875437	0.894935	0.848649
Glutathione peroxidase;Probable glutathione peroxidase 8	GPX8	0.845252	0.847318	0.899653	0.741449	0.756534	0.803262
Target of Myb protein 1	TOM1	0.945099	1.15371	0.903258	0.829034	1.0301	0.80648
Fanconi anemia group A protein	FANCA	0.958603	0.978972	0.890032	0.84088	0.874082	0.794672
5-AMP-activated protein kinase subunit beta-1	PRKAB1	0.994017	1.02442	0.930774	0.871944	0.914659	0.831048
ADP-ribosylation factor-like protein 1	ARL1	1.14569	1.04489	1.16802	1.00499	0.932937	1.04288
Mitochondrial tRNA-specific 2-thiouridylase 1	TRMU	2.37172	2.26634	2.21933	2.08046	2.02352	1.98155
Protein Smaug homolog 2	SAMD4B	1.11654	1.27735	1.26956	0.97942	1.14049	1.13353
KDEL motif-containing protein 1	KDELC1	1.22332	1.05478	1.11139	1.07308	0.94177	0.992311
Uncharacterized protein C12orf29	C12orf29	0.83028	0.913131	0.938743	0.728316	0.815295	0.838163
Mitochondrial enolase superfamily member 1	ENOSF1	1.26464	1.17951	1.10618	1.10933	1.05313	0.987665
UPF0554 protein C2orf43	LDAH;C2orf43	1.02579	1.04304	0.92957	0.899811	0.931285	0.829974
F-box only protein 2	FBXO2	1.54522	1.47158	1.36117	1.35546	1.31391	1.21533
Tubulin epsilon chain	TUBE1	0.792992	0.796199	0.841009	0.695607	0.710892	0.750901
Low density lipoprotein receptor adapter protein 1	LDLRAP1	1.16658	1.10243	1.06431	1.02332	0.98431	0.950277
Plasma membrane calcium-transporting ATPase 4;Plasma membrane calcium-transporting ATPase 3	ATP2B4;ATP2B3	1.16304	1.18159	1.25794	1.02021	1.05499	1.12316
HAUS augmin-like complex subunit 4	HAUS4	0.896186	0.77984	0.919013	0.786128	0.696286	0.820547
CKLF-like MARVEL transmembrane domain-containing protein 6	CMTM6	1.13725	0.93571	1.3192	0.997591	0.835455	1.17786
ERBB receptor feedback inhibitor 1	ERRFI1	0.807337	0.909545	0.93213	0.70819	0.812093	0.832259
Ras-related protein R-Ras	RRAS	1.16278	1.14799	1.17472	1.01998	1.025	1.04886
SOSS complex subunit C	INIP	0.87578	0.880524	0.941728	0.768228	0.786182	0.840829
Ragulator complex protein LAMTOR5	LAMTOR5	1.01838	1.00508	1.01978	0.893316	0.897391	0.910521
Torsin-4A	TOR4A	0.984616	0.951035	0.967951	0.863699	0.849139	0.864242
EKC/KEOPS complex subunit TPRKB	TPRKB	0.860429	0.802564	0.844164	0.754762	0.716575	0.753718
Membrane-associated guanylate kinase, WW and PDZ domain-containing protein 1	MAGI1	1.07891	1.05986	1.07423	0.946416	0.946303	0.959132
Cyclin-dependent kinase 19;Cyclin-dependent kinase 8	CDK19;CDK8	0.986936	0.937272	0.969101	0.865733	0.83685	0.865269
RING finger protein 141	RNF141	1.00114	1.01413	0.990184	0.878195	0.90547	0.884093
RNA-binding motif, single-stranded-interacting protein 1;RNA-binding motif, single-stranded-interacting protein 2	RBMS1;RBMS2	0.862591	0.904189	0.82589	0.756658	0.807311	0.737402
Sjoegren syndrome nuclear autoantigen 1	SSNA1	0.914646	0.882485	0.884886	0.802321	0.787933	0.790077
Polycomb group RING finger protein 2	PCGF2;BMI1	1.0718	1.00819	0.93749	0.940176	0.90017	0.837045
N-alpha-acetyltransferase 16, NatA auxiliary subunit	NAA16	1.07035	1.00543	1.0499	0.938904	0.897709	0.937411
LIM domain-containing protein 1	LIMD1	0.997193	1.01329	1.09791	0.874731	0.904722	0.980278
Ribonuclease P protein subunit p20	POP7	0.827976	0.877099	0.807346	0.726295	0.783124	0.720844
Glutathione S-transferase theta-2B;Glutathione S-transferase theta-2	Em:AP000351.3;GSTT2;GSTT2B	1.09546	1.16428	1.0668	0.960926	1.03953	0.952501
		0.931822	0.884671	0.848612	0.817388	0.789885	0.757689
OTU domain-containing protein 4	OTUD4	0.943156	1.00957	0.956614	0.82733	0.901399	0.854119
Zinc transporter SLC39A7	SLC39A7	1.13613	1.12397	1.1268	0.996606	1.00354	1.00607
	PSMD4	1.137	1.19368	1.07022	0.997366	1.06579	0.955552
Phospholipase DDHD1	DDHD1	1.16433	0.827716	1.16507	1.02134	0.739032	1.04024
Protein O-mannose kinase	POMK	1.05467	1.15573	1.12355	0.925149	1.0319	1.00317
Kinesin-like protein KIF1C	KIF1C	1.14039	1.15305	1.09792	1.00034	1.02951	0.980284
YEATS domain-containing protein 4	YEATS4	1.02828	0.975393	0.960935	0.902003	0.870886	0.857978
Selenocysteine lyase	SCLY	1.08283	1.02338	1.07814	0.94985	0.91373	0.962629
Protein kinase C-binding protein 1	ZMYND8	1.12999	0.979517	1.03132	0.991223	0.874569	0.920817
Solute carrier family 25 member 36;Solute carrier family 25 member 33	SLC25A36;SLC25A33	0.8981	0.895979	0.857693	0.787807	0.799981	0.765797
Protein Hikeshi	C11orf73	1.16986	0.951708	0.840626	1.0262	0.849739	0.750559
ATP-binding cassette sub-family B member 7, mitochondrial	ABCB7	1.13447	1.09789	1.15786	0.99515	0.980257	1.0338
Transcription factor E2-alpha	TCF3	0.969585	0.884831	0.996435	0.850513	0.790028	0.889674
Fanconi anemia group J protein	BRIP1	0.823159	0.933263	0.87968	0.722069	0.833271	0.785429
Bcl-2-like protein 13	BCL2L13	0.995217	1.13454	1.16883	0.872997	1.01299	1.0436
MORC family CW-type zinc finger protein 2	MORC2	1.06345	1.13747	1.04554	0.932852	1.0156	0.933521
Leucine-rich repeat-containing protein 16C	RLTPR	1.07281	1.10903	1.07216	0.941062	0.990203	0.957289
DNA repair protein XRCC3	XRCC3	0.899425	0.777924	0.784039	0.78897	0.694575	0.700035
Spermatogenesis-associated protein 5-like protein 1	SPATA5L1	1.04635	0.994219	0.986123	0.917851	0.887695	0.880467
WAS/WASL-interacting protein family member 2	WIPF2	0.810885	0.752129	0.873701	0.711303	0.671544	0.78009
Ribosome-releasing factor 2, mitochondrial	GFM2	1.09772	1.14066	1.14688	0.962913	1.01844	1.024
Peroxisomal 2,4-dienoyl-CoA reductase	DECR2	1.11624	1.35323	1.29047	0.979158	1.20824	1.15221
Vitamin K epoxide reductase complex subunit 1-like protein 1	VKORC1L1	1.08013	1.03711	1.15725	0.947487	0.92599	1.03326
Microsomal glutathione S-transferase 1	MGST1	1.0795	1.03325	1.04831	0.94693	0.922548	0.935988
Transmembrane emp24 domain-containing protein 4	TMED4	1.25065	1.21749	1.27918	1.09706	1.08705	1.14212
Vacuolar protein sorting-associated protein 37B	VPS37B	0.737448	0.722636	0.690557	0.646884	0.645211	0.616569
BRCA1-A complex subunit RAP80	UIMC1	1.09485	1.07638	1.03169	0.960391	0.961051	0.921153
NCK-interacting protein with SH3 domain	NCKIPSD	1.01936	1.02701	1.01448	0.894172	0.916975	0.905784
RING finger and CHY zinc finger domain-containing protein 1	RCHY1	0.532133	0.487217	0.465352	0.466784	0.435015	0.415493
Unconventional myosin-VIIa	MYO7A	0.869309	0.819134	0.904258	0.762552	0.73137	0.807374
NADH dehydrogenase [ubiquinone] iron-sulfur protein 8, mitochondrial	NDUFS8	1.25869	1.18236	1.22509	1.10411	1.05568	1.09383
E3 ubiquitin-protein ligase UBR2	UBR2	0.90308	0.833501	0.949889	0.792176	0.744197	0.848115
NF-kappa-B inhibitor-interacting Ras-like protein 1	NKIRAS1	0.441921	0.492825	0.497172	0.38765	0.440022	0.443904
WD repeat domain phosphoinositide-interacting protein 3	WDR45B	0.894919	0.764358	0.802037	0.785017	0.682462	0.716104
39S ribosomal protein L15, mitochondrial	MRPL15	1.08075	1.02416	0.98267	0.948023	0.914427	0.877384
Telomerase Cajal body protein 1	WRAP53	0.953097	0.997244	0.904658	0.83605	0.890396	0.80773
Apoptosis-stimulating of p53 protein 2	TP53BP2	0.74454	0.755775	0.781836	0.653105	0.674799	0.698068
Geranylgeranyl transferase type-2 subunit beta	RABGGTB	0.895121	0.887396	0.848804	0.785194	0.792318	0.757861
2-methoxy-6-polyprenyl-1,4-benzoquinol methylase, mitochondrial	COQ5	1.13247	1.16853	1.14803	0.993396	1.04333	1.02503
Myelin basic protein	MBP	0.801525	0.854804	0.807754	0.703092	0.763218	0.721209
ER membrane protein complex subunit 10	EMC10	1.08523	1.04033	1.10422	0.95196	0.928867	0.985915
tRNA modification GTPase GTPBP3, mitochondrial	GTPBP3	1.25593	1.22552	1.27071	1.10169	1.09421	1.13456
DNA topoisomerase;DNA topoisomerase 3-beta-1	TOP3B	0.998012	1.07679	1.022	0.875449	0.961418	0.912499
Mth938 domain-containing protein	AAMDC	1.01496	1.08384	0.997746	0.890319	0.967716	0.890845
UPF0415 protein C7orf25	C7orf25	1.03931	1.10529	1.04485	0.911676	0.986867	0.9329
Putative ribosome-binding factor A, mitochondrial	RBFA	0.997192	1.00275	1.00214	0.87473	0.895313	0.894767
Adaptin ear-binding coat-associated protein 1	NECAP1	0.736796	0.822176	0.775235	0.646313	0.734085	0.692174
Protein MEMO1	MEMO1	1.01284	1.04084	0.983628	0.888457	0.929318	0.878239
	HNRNPC	1.39471	1.39603	1.39477	1.22343	1.24646	1.24533
Inhibitor of nuclear factor kappa-B kinase subunit alpha	CHUK	1.08742	1.06327	1.04686	0.953875	0.949345	0.934698
Transmembrane and ubiquitin-like domain-containing protein 1	TMUB1	1.16358	1.08229	1.11545	1.02069	0.966328	0.995933
WD repeat-containing protein 62	WDR62	1.18608	1.25573	1.3155	1.04042	1.12119	1.17455
DnaJ homolog subfamily C member 13	DNAJC13	1.13166	1.10861	1.09157	0.992687	0.989827	0.974618
Phosphatidylinositol 3,4,5-trisphosphate 3-phosphatase and dual-specificity protein phosphatase PTEN	PTEN	1.044	0.94578	0.961589	0.915789	0.844447	0.858561
Lysocardiolipin acyltransferase 1	LCLAT1	1.21468	1.18649	1.13808	1.06551	1.05937	1.01614
Dolichyl-phosphate beta-glucosyltransferase	ALG5	1.15369	1.08055	1.19958	1.01201	0.964774	1.07106
Hermansky-Pudlak syndrome 6 protein	HPS6	0.900301	1.04128	1.32157	0.789738	0.92971	1.17997
Germinal-center associated nuclear protein	MCM3AP	1.13607	1.18817	1.14873	0.996549	1.06087	1.02565
Signal transducer and activator of transcription 6	STAT6	1.09615	0.982529	1.01048	0.961534	0.877258	0.902218
RNA/RNP complex-1-interacting phosphatase	DUSP11	0.587962	0.580149	0.516433	0.515756	0.51799	0.461101
3-phosphoinositide-dependent protein kinase 1;Putative 3-phosphoinositide-dependent protein kinase 2	PDPK1;PDPK2P	0.929254	0.928988	0.945476	0.815135	0.829453	0.844175
DNA replication complex GINS protein PSF1	GINS1	0.851558	0.908105	0.877176	0.746981	0.810808	0.783193
26S proteasome non-ATPase regulatory subunit 2	PSMD2	1.11245	1.12487	1.08928	0.975836	1.00435	0.972573
Exocyst complex component 1	EXOC1	0.985552	1.13947	1.04321	0.864519	1.01738	0.931437
E2F-associated phosphoprotein	EAPP	0.773519	0.800076	0.770071	0.678525	0.714353	0.687564
Tetratricopeptide repeat protein 17	TTC17	1.17069	1.05218	1.12123	1.02692	0.939444	1.0011
RNA-binding protein EWS	EWSR1	1.14097	1.18318	1.22833	1.00085	1.05641	1.09672
Pleckstrin homology-like domain family A member 1	PHLDA1	0.812504	0.797413	0.787274	0.712723	0.711976	0.702923
G protein-regulated inducer of neurite outgrowth 1	GPRIN1	0.707132	0.664658	0.772293	0.620292	0.593445	0.689547
Feline leukemia virus subgroup C receptor-related protein 1	FLVCR1	1.4506	1.21053	1.27307	1.27245	1.08083	1.13667
Zinc finger protein 460;Zinc finger protein 805;Zinc finger protein 264	ZNF460;ZNF805;ZNF264	1.14435	0.999068	1.04063	1.00381	0.892025	0.929137
N-alpha-acetyltransferase 30	NAA30	1.04345	0.859998	1.02771	0.915309	0.767855	0.917598
Conserved oligomeric Golgi complex subunit 4	COG4	0.83301	0.874246	0.930581	0.730711	0.780577	0.830876
ADP-ribose pyrophosphatase, mitochondrial	NUDT9	0.683124	0.72491	0.722854	0.599232	0.647241	0.645405
Acyl-coenzyme A thioesterase THEM4	THEM4	1.1764	1.22088	1.25066	1.03193	1.09008	1.11666
Heterogeneous nuclear ribonucleoprotein A1-like 2	HNRNPA1L2	1.2415	1.29667	1.19918	1.08903	1.15775	1.0707
Activating signal cointegrator 1	TRIP4	1.13695	1.23781	1.03778	0.997325	1.10519	0.926593
Transmembrane protein 165	TMEM165	0.963214	0.976411	0.953118	0.844925	0.871796	0.850998
RING1 and YY1-binding protein;YY1-associated factor 2	RYBP;YAF2	1.10073	1.01258	0.999905	0.965552	0.904093	0.892773
N-acetyltransferase 14	NAT14	1.21817	1.05302	1.15625	1.06857	0.940196	1.03237
39S ribosomal protein L55, mitochondrial	MRPL55	1.11488	1.08359	1.12179	0.977966	0.96749	1.0016
Leucine zipper transcription factor-like protein 1	LZTFL1	0.842437	0.907788	0.94844	0.73898	0.810525	0.846821
Nocturnin	CCRN4L	0.885684	0.774644	0.785339	0.776916	0.691646	0.701196
Diphosphoinositol polyphosphate phosphohydrolase 2	NUDT4	0.893698	0.894924	0.817721	0.783945	0.79904	0.730108
Exonuclease 3-5 domain-containing protein 2	EXD2	1.05156	1.09677	1.01117	0.922423	0.979255	0.902832
Vacuolar protein sorting-associated protein 72 homolog	VPS72	0.889701	0.952208	0.834468	0.78044	0.850185	0.745061
Kinesin-like protein KIF18A	KIF18A	0.459477	0.456306	0.452991	0.40305	0.407416	0.404456
NGFI-A-binding protein 2	NAB2	0.868818	0.858959	0.85772	0.762121	0.766928	0.765822
Methionine synthase	MTR	0.741422	0.689764	0.813396	0.650371	0.615861	0.726247
Protein FAM118B	FAM118B	0.865833	0.828165	0.911421	0.759502	0.739433	0.813769
Myomegalin	PDE4DIP	0.965987	0.959935	0.978247	0.847357	0.857085	0.873435
Translation initiation factor IF-3, mitochondrial	MTIF3	1.09533	1.01195	1.00529	0.960817	0.90353	0.897584
Sulfiredoxin-1	SRXN1	1.06395	0.989519	1.11306	0.93329	0.883499	0.993803
Protein Njmu-R1	C17orf75	1.06396	1.07675	1.00448	0.933302	0.961381	0.896861
NF-kappa-B inhibitor-interacting Ras-like protein 2	NKIRAS2	0.658378	0.701721	0.73985	0.577525	0.626537	0.66058
Protein YIPF;Protein YIPF5	YIPF5	1.25801	1.2064	1.18323	1.10352	1.07714	1.05645
Retinol dehydrogenase 10	RDH10	1.02027	1.04826	1.11731	0.894971	0.935944	0.997595
Kinesin-like protein KIF20B;Kinesin-like protein	KIF20B	0.790392	0.891978	0.860204	0.693326	0.796409	0.768039
Cytochrome c oxidase assembly protein COX15 homolog	COX15	0.975752	0.881003	0.852924	0.855923	0.78661	0.761539
Oligosaccharyltransferase complex subunit OSTC	OSTC	1.24745	1.37215	1.26817	1.09425	1.22514	1.13229
Ran-binding protein 10	RANBP10	1.07437	1.03548	1.03017	0.942428	0.924533	0.919792
GRIP1-associated protein 1	GRIPAP1	1.08659	0.995367	1.04387	0.953152	0.88872	0.932025
	hCG_2043597	1.04161	1.04054	1.01666	0.913696	0.929051	0.907729
39S ribosomal protein L38, mitochondrial	MRPL38	1.14813	1.07266	1.07145	1.00713	0.957731	0.956654
Paralemmin-1	PALM	1.06713	1.25098	1.13085	0.936078	1.11695	1.00969
Eukaryotic translation initiation factor 4E type 2	EIF4E2	0.683471	0.687717	0.705556	0.599536	0.614033	0.629961
DNA repair and recombination protein RAD54B	RAD54B	0.512372	0.484462	0.496432	0.449449	0.432555	0.443243
Nuclear factor 1;Nuclear factor 1 X-type;Nuclear factor 1 A-type	NFIA;NFIX	0.993993	1.0172	0.955441	0.871924	0.908217	0.853072
RNA-binding protein 33	RBM33	0.84967	1.04461	1.10385	0.745325	0.932683	0.985577
Sulfatase-modifying factor 2	SUMF2	1.4169	1.50647	1.38826	1.2429	1.34506	1.23952
Kinesin-associated protein 3	KIFAP3	1.11195	1.13031	0.969807	0.975399	1.0092	0.865899
Endoribonuclease Dicer	DICER1	1.08857	0.953618	1.03206	0.954885	0.851445	0.921485
CDK2-associated and cullin domain-containing protein 1	CACUL1	0.950009	0.842036	0.942766	0.833341	0.751818	0.841755
Chloride intracellular channel protein 5;Chloride intracellular channel protein 6	CLIC5;CLIC6	1.32724	1.44237	1.28921	1.16424	1.28783	1.15108
Canalicular multispecific organic anion transporter 1	ABCC2	1.17302	1.20342	1.24692	1.02897	1.07448	1.11332
Zinc finger protein ubi-d4	DPF2	0.999957	0.999943	0.995872	0.877155	0.892807	0.889171
Cadherin-1;E-Cad/CTF1;E-Cad/CTF2;E-Cad/CTF3	CDH1	1.30959	1.40711	1.52319	1.14876	1.25635	1.35999
Putative pre-mRNA-splicing factor ATP-dependent RNA helicase DHX32	DHX32	0.738371	0.672409	0.781711	0.647694	0.600365	0.697956
Protein NOXP20	FAM114A1	1.06815	1.09976	1.07344	0.936974	0.981925	0.958432
N-alpha-acetyltransferase 35, NatC auxiliary subunit	NAA35	0.889695	0.944206	0.916051	0.780434	0.843041	0.817902
Hsp90 co-chaperone Cdc37-like 1	CDC37L1	1.06205	1.08909	1.03731	0.931619	0.9724	0.926173
Growth hormone-inducible transmembrane protein	GHITM	1.13129	1.10685	1.10018	0.992358	0.988257	0.9823
Glutaredoxin-related protein 5, mitochondrial	GLRX5	1.11281	1.06367	1.06752	0.976146	0.949707	0.953145
ADP-ribosylation factor-like protein 8A	ARL8A	1.21813	1.14333	1.22429	1.06854	1.02083	1.09312
Tetraspanin;Tetraspanin-11	TSPAN11	0.967974	0.979431	0.936781	0.8491	0.874492	0.836412
39S ribosomal protein L12, mitochondrial	MRPL12	1.08919	1.13097	1.15296	0.955433	1.0098	1.02943
Protein HGH1 homolog	HGH1	0.82475	0.850065	0.790549	0.723465	0.758987	0.705848
AarF domain-containing protein kinase 4	ADCK4	0.833066	0.770025	0.786523	0.73076	0.687523	0.702253
Mitochondrial Rho GTPase;Mitochondrial Rho GTPase 1	RHOT1	1.0047	0.972921	0.90142	0.88132	0.868679	0.804839
Protein EMSY	EMSY;C11orf30	1.01984	0.925645	0.948443	0.894598	0.826469	0.846824
Homeobox protein PKNOX1;Homeobox protein PKNOX2	PKNOX1;PKNOX2	0.832932	0.872041	0.908143	0.730642	0.778608	0.810842
Gamma-aminobutyric acid receptor-associated protein	GABARAP	0.796404	0.751774	0.744005	0.6986	0.671227	0.66429
E3 ubiquitin-protein ligase TRIM21	TRIM21	0.960409	0.866742	0.974423	0.842464	0.773877	0.870021
Gamma-tubulin complex component 4	TUBGCP4	0.979064	1.0437	1.07627	0.858828	0.931878	0.960957
Caveolin-2;Caveolin	CAV2	1.24547	1.35618	1.25279	1.09252	1.21087	1.11856
28S ribosomal protein S36, mitochondrial	MRPS36	1.11198	1.15598	1.21414	0.97542	1.03213	1.08405
StAR-related lipid transfer protein 7, mitochondrial	STARD7	0.509798	0.476145	0.473171	0.447191	0.425129	0.422474
Probable JmjC domain-containing histone demethylation protein 2C	JMJD1C	0.727177	0.631539	0.730126	0.637875	0.563874	0.651898
Cysteine and glycine-rich protein 2	CSRP2	1.03557	0.982003	0.91835	0.908396	0.876788	0.819955
Transcription initiation factor TFIID subunit 6	TAF6	1.00721	0.970234	0.890479	0.883516	0.86628	0.79507
WD repeat-containing protein 7	WDR7	0.986636	0.912736	0.913092	0.86547	0.814943	0.815261
Cilia- and flagella-associated protein 36	CFAP36	0.938561	1.00098	1.048	0.823299	0.89373	0.935719
Argininosuccinate synthase	ASS1	1.48383	1.31935	1.52965	1.30161	1.17799	1.36576
Laminin subunit beta-3	LAMB3	1.3145	1.25298	1.3197	1.15307	1.11873	1.1783
Guanine nucleotide-binding protein G(I)/G(S)/G(O) subunit gamma-10;Guanine nucleotide-binding protein subunit gamma	GNG10;hCG_1994888	1.22452	1.11902	1.15831	1.07414	0.999122	1.0342
Folylpolyglutamate synthase, mitochondrial	FPGS	0.855967	0.865503	0.93454	0.750848	0.77277	0.83441
HCLS1-binding protein 3	HS1BP3	1.03578	1.09072	1.07286	0.908577	0.973855	0.957915
Ester hydrolase C11orf54	C11orf54	1.02416	1.11288	1.14396	0.898389	0.99364	1.02139
Leucine-rich repeat-containing protein 37A3;Leucine-rich repeat-containing protein 37A;Leucine-rich repeat-containing protein 37A2	LRRC37A3;LRRC37A;LRRC37A2	1.00136	0.993062	1.00421	0.878388	0.886662	0.896613
Glutathione peroxidase;Glutathione peroxidase 1	GPX1	1.35061	1.3468	1.34929	1.18475	1.2025	1.20472
Amine oxidase [flavin-containing] A	MAOA	1.25807	1.19726	1.26527	1.10357	1.06898	1.1297
	ACTB	1.01729	1.02672	0.968828	0.892357	0.916713	0.865025
Sterol O-acyltransferase 1	SOAT1	1.01105	1.11494	1.15303	0.886882	0.995479	1.02949
NF-kappa-B inhibitor beta	NFKBIB	1.01703	0.936455	1.06425	0.892133	0.83612	0.950221
Protein CASP;Homeobox protein cut-like 1	CUX1	1.12335	1.11716	1.15374	0.985392	0.997464	1.03012
Phosphorylated adapter RNA export protein	PHAX	0.961597	0.91019	0.874098	0.843506	0.81267	0.780445
Histone acetyltransferase KAT8	KAT8	0.824835	0.814791	0.815101	0.723539	0.727492	0.727769
Autophagy-related protein 9A	ATG9A	0.932762	0.915172	0.916619	0.818212	0.817118	0.81841
Centrosomal protein of 85 kDa	CEP85	0.977725	0.806767	1.01439	0.857654	0.720327	0.905701
Gamma-soluble NSF attachment protein	NAPG	0.961607	0.964119	0.926552	0.843515	0.86082	0.827278
Coiled-coil domain-containing protein 9	CCDC9	0.767263	0.782917	0.71221	0.673038	0.699033	0.635901
MHC class II regulatory factor RFX1	RFX1	1.25608	1.12405	1.16854	1.10183	1.00362	1.04334
Ubiquitin/ISG15-conjugating enzyme E2 L6	UBE2L6	0.940392	0.995536	0.949884	0.824905	0.888871	0.848111
Myotubularin-related protein 12	MTMR12	0.941639	0.924094	0.956648	0.825999	0.825084	0.85415
Nucleoporin NDC1	NDC1	1.17411	1.24398	1.21477	1.02992	1.1107	1.08462
Probable tRNA(His) guanylyltransferase	THG1L	1.07676	0.969822	1.01376	0.944524	0.865913	0.90514
Uncharacterized protein C10orf35	C10orf35	1.01087	0.921921	1.02614	0.886729	0.823144	0.916192
Glutamyl-tRNA(Gln) amidotransferase subunit C, mitochondrial	GATC	0.901747	0.90058	0.830751	0.791006	0.804089	0.741742
Neurogenic locus notch homolog protein 2;Notch 2 extracellular truncation;Notch 2 intracellular domain	NOTCH2	0.718067	0.820384	0.947318	0.629883	0.732486	0.84582
Ras-related protein Rab-31	RAB31	1.09323	1.07417	1.1117	0.958972	0.959084	0.992592
Baculoviral IAP repeat-containing protein 5	BIRC5	0.839712	0.791351	0.785181	0.736589	0.706564	0.701055
Protein SCO2 homolog, mitochondrial	SCO2	1.14178	1.06041	1.05055	1.00156	0.946792	0.937994
BolA-like protein 1	BOLA1	1.02651	0.910135	0.981514	0.900445	0.812621	0.876352
Copine-8	CPNE8	0.808846	0.848108	0.93045	0.709514	0.75724	0.830759
DnaJ homolog subfamily C member 1	DNAJC1	1.23523	1.10451	1.07483	1.08353	0.986168	0.959672
WD repeat-containing protein 37	WDR37	1.229	1.14308	1.16774	1.07807	1.02061	1.04263
Protein Mis18-alpha	MIS18A	0.929432	0.958814	0.85054	0.815291	0.856084	0.75941
Sperm-associated antigen 7	SPAG7	1.03793	0.984109	0.970674	0.910466	0.878668	0.866673
Integrator complex subunit 10	INTS10	0.91052	0.907401	0.944553	0.798702	0.810179	0.843351
Tumor necrosis factor receptor superfamily member 10A	TNFRSF10A	1.02053	1.05196	1.05195	0.895204	0.939253	0.93924
UDP-N-acetylhexosamine pyrophosphorylase-like protein 1	UAP1L1	1.04821	0.899436	1.10016	0.919486	0.803068	0.982284
Ubiquitin-associated protein 1	UBAP1	1.0096	0.918259	0.936886	0.885611	0.819874	0.836506
Cystatin-A;Cystatin-A, N-terminally processed	CSTA	1.00063	1.02353	1.00207	0.877745	0.913862	0.894703
Testis-specific Y-encoded-like protein 1	TSPYL1	0.701586	0.622355	0.670918	0.615426	0.555674	0.599034
Ankyrin repeat and LEM domain-containing protein 2	ANKLE2	0.91769	0.885088	0.828345	0.804991	0.790257	0.739593
Nucleotide exchange factor SIL1	SIL1	1.04295	0.952504	1.0908	0.914872	0.85045	0.973932
Cytoplasmic tRNA 2-thiolation protein 1	CTU1	0.779821	0.829977	0.822488	0.684053	0.741051	0.734364
Transcription factor Dp-1	TFDP1	1.06944	1.12561	1.14771	0.938106	1.00501	1.02474
Probable 8-oxo-dGTP diphosphatase NUDT15	NUDT15	1.05977	1.07086	1.03178	0.929627	0.956128	0.921229
rRNA methyltransferase 1, mitochondrial	MRM1	1.01047	0.990546	1.07494	0.886375	0.884416	0.959766
Rap1 GTPase-GDP dissociation stimulator 1	RAP1GDS1	0.909564	0.90476	0.906476	0.797864	0.807822	0.809353
Interferon-induced 35 kDa protein	IFI35	1.08967	0.986208	1.0307	0.95585	0.880543	0.920269
Endonuclease III-like protein 1	NTHL1	0.920017	0.900904	0.865524	0.807033	0.804379	0.772789
Arf-GAP with GTPase, ANK repeat and PH domain-containing protein 2	AGAP2	0.754462	0.81396	0.818163	0.661809	0.72675	0.730503
Tubulin beta-8 chain	TUBB8	1.0723	1.0707	1.08324	0.940612	0.955984	0.967175
Glycosylphosphatidylinositol anchor attachment 1 protein	GPAA1	1.24776	1.28157	1.26367	1.09453	1.14426	1.12827
Spermatogenesis-defective protein 39 homolog	VIPAS39	0.888249	0.910585	0.944947	0.779166	0.813022	0.843703
Engulfment and cell motility protein 2	ELMO2	0.911266	0.919682	0.951934	0.799356	0.821145	0.849941
Cytochrome c oxidase subunit 7B, mitochondrial	COX7B	0.98821	1.06842	1.02538	0.866851	0.953945	0.915517
Non-canonical poly(A) RNA polymerase PAPD5	PAPD5	0.963951	0.875265	0.820999	0.845571	0.781486	0.733035
Zinc finger protein 148	ZNF148	0.835234	0.907024	0.825158	0.732661	0.809843	0.736748
Zinc finger CCHC domain-containing protein 7	ZCCHC7	1.02789	1.06259	0.942733	0.901658	0.948742	0.841726
Proepiregulin;Epiregulin	EREG	0.686958	0.663081	0.760136	0.602594	0.592037	0.678693
Periplakin	PPL	1.22291	1.07656	1.11313	1.07272	0.961215	0.99387
Uncharacterized protein C11orf84	C11orf84	1.06028	0.989361	1.07658	0.930067	0.883358	0.961232
Mitofusin-1	MFN1	0.759212	0.764963	0.7309	0.665975	0.683003	0.652589
G patch domain-containing protein 1	GPATCH1	0.873914	0.857819	0.891106	0.766591	0.76591	0.79563
Alpha/beta hydrolase domain-containing protein 14B	ABHD14B	1.21453	1.2532	1.14729	1.06538	1.11893	1.02437
Transcription elongation factor 1 homolog	ELOF1	0.963754	0.973225	0.961081	0.845398	0.868951	0.858108
Putative ataxin-7-like protein 3B	ATXN7L3B	0.730152	0.697054	0.740101	0.640484	0.62237	0.660805
Perilipin-2	PLIN2	0.93063	0.924843	0.870644	0.816342	0.825753	0.77736
Anaphase-promoting complex subunit 4	ANAPC4	0.946371	0.87016	0.933686	0.83015	0.776929	0.833648
tRNA (adenine(58)-N(1))-methyltransferase, mitochondrial	TRMT61B	0.989689	0.960526	1.09737	0.868148	0.857613	0.979796
Protein-lysine N-methyltransferase METTL10	METTL10	1.11351	0.992009	1.0227	0.976767	0.885722	0.913124
Ras-related protein Ral-B	RALB	0.945686	1.11031	1.00379	0.829549	0.991348	0.896243
Ubiquitin carboxyl-terminal hydrolase 22;Ubiquitin carboxyl-terminal hydrolase 27	USP22;USP27X	0.695983	0.598451	0.688673	0.610512	0.534331	0.614887
TSC22 domain family protein 1	TSC22D1	0.541912	0.577571	0.565144	0.475362	0.515689	0.504593
Transcriptional repressor NF-X1	NFX1	0.565585	0.618458	0.600776	0.496127	0.552195	0.536407
Centromere protein U	CENPU;MLF1IP	0.769147	0.742399	0.801662	0.67469	0.662856	0.71577
Heterogeneous nuclear ribonucleoprotein Q	SYNCRIP	1.22035	0.810837	1.34448	1.07048	0.723961	1.20043
Plectin	PLEC	0.978446	1.01528	1.004	0.858286	0.906501	0.896428
Protein sprouty homolog 4	SPRY4	0.9191	0.968232	0.989235	0.806228	0.864493	0.883245
Putative monooxygenase p33MONOX	KIAA1191	0.812617	0.785041	0.805679	0.712822	0.70093	0.719357
Mediator of RNA polymerase II transcription subunit 22	MED22	1.07654	1.08017	1.03897	0.944333	0.964438	0.927652
ATP-dependent RNA helicase DDX55	DDX55	0.839369	0.788051	0.864762	0.736289	0.703617	0.772109
NmrA-like family domain-containing protein 1	NMRAL1	1.11914	1.07302	1.09357	0.981699	0.958054	0.9764
Folate transporter 1	SLC19A1	0.989111	0.891022	0.956113	0.867641	0.795555	0.853673
NADH dehydrogenase [ubiquinone] 1 alpha subcomplex assembly factor 3	NDUFAF3	1.15516	1.13365	1.13837	1.0133	1.01219	1.0164
Signal peptidase complex subunit 1	SPCS1	1.20446	1.26172	1.15228	1.05654	1.12654	1.02882
Copine-2	CPNE2	1.40661	1.38044	1.30348	1.23387	1.23254	1.16382
Mediator of RNA polymerase II transcription subunit 29	IXL;MED29	0.861772	0.917589	0.922065	0.755941	0.819276	0.823272
Selenoprotein O	SELO	0.921357	0.929814	0.92134	0.808208	0.830191	0.822625
E3 ubiquitin-protein ligase RNF149	RNF149	0.92387	0.837308	0.817093	0.810412	0.747597	0.729548
DNA-directed RNA polymerase II subunit RPB4	POLR2D	0.645931	0.574668	0.657646	0.566606	0.513097	0.587184
Occludin	OCLN	0.951377	0.840247	0.890027	0.834541	0.75022	0.794667
Protein VAC14 homolog	VAC14	1.14174	1.09345	1.12031	1.00153	0.976299	1.00028
Vesicle transport protein SEC20	BNIP1	1.03342	1.0361	1.13806	0.90651	0.925093	1.01612
cAMP-dependent protein kinase inhibitor beta	PKIB	0.825359	0.888762	0.826038	0.723999	0.793538	0.737534
Laminin subunit beta-1	LAMB1	1.22703	1.20357	1.17514	1.07634	1.07461	1.04923
Origin recognition complex subunit 3	ORC3	1.08404	0.984335	1.00941	0.95091	0.87887	0.901257
3-oxoacyl-[acyl-carrier-protein] synthase, mitochondrial	OXSM	1.15233	1.03722	1.11615	1.01082	0.926088	0.996565
Endonuclease domain-containing 1 protein	ENDOD1	1.36705	1.24363	1.32353	1.19916	1.11038	1.18172
Coiled-coil domain-containing protein 97	CCDC97	0.868665	0.708525	0.719324	0.761987	0.632612	0.642253
Paraplegin	SPG7	1.20467	1.12462	1.12123	1.05672	1.00412	1.0011
Retinoic acid-induced protein 3	GPRC5A	0.995998	1.05475	1.02401	0.873682	0.941738	0.914291
Phosphorylase b kinase gamma catalytic chain, liver/testis isoform	PHKG2	0.906546	0.893215	0.856268	0.795215	0.797513	0.764525
BTB/POZ domain-containing protein 1	BTBD1	0.667239	0.635725	0.635676	0.585297	0.567611	0.567568
A-kinase anchor protein 1, mitochondrial	AKAP1	1.32651	1.23925	1.22713	1.16361	1.10647	1.09565
Coagulation factor XIII A chain	F13A1	1.74875	1.70952	1.69274	1.53399	1.52636	1.51137
V-type proton ATPase subunit D	ATP6V1D	0.897274	0.898443	0.964284	0.787082	0.802181	0.860967
Cyclin-H	CCNH	0.849319	0.887821	0.81812	0.745016	0.792697	0.730464
Cullin-5	CUL5	1.15123	1.20996	1.2115	1.00985	1.08032	1.0817
Peroxisome proliferator-activated receptor gamma coactivator-related protein 1	PPRC1	0.192378	0.229129	0.187309	0.168753	0.204579	0.16724
Hepatocyte growth factor receptor	MET	0.737314	0.730246	0.795897	0.646767	0.652005	0.710622
AP-1 complex subunit gamma-like 2	AP1G2	0.95348	0.881461	0.849203	0.836386	0.787018	0.758217
Chromosome transmission fidelity protein 8 homolog	CHTF8	1.18509	1.11982	1.18434	1.03955	0.999837	1.05745
Complex I intermediate-associated protein 30, mitochondrial	NDUFAF1	1.10056	1.09314	1.10839	0.965406	0.976019	0.989632
Vacuolar protein sorting-associated protein 18 homolog	VPS18	0.936485	0.883792	0.950927	0.821478	0.7891	0.849042
Protein FAM92A1	FAM92A1	0.660208	0.65892	0.687727	0.57913	0.588322	0.614042
Retinal rod rhodopsin-sensitive cGMP 3,5-cyclic phosphodiesterase subunit delta	PDE6D	0.794324	0.860595	0.843312	0.696776	0.768388	0.752957
Protein sel-1 homolog 1	SEL1L	1.21189	1.08754	1.09716	1.06306	0.971014	0.97961
Transmembrane protein 245	TMEM245	1.35346	1.21356	1.24147	1.18725	1.08353	1.10845
Synaptophysin-like protein 1	SYPL1	1.13632	1.07277	1.18682	0.996774	0.957826	1.05966
Nucleoporin GLE1	GLE1	1.01861	1.07295	1.08158	0.893517	0.957988	0.965695
Kinetochore-associated protein DSN1 homolog	DSN1	0.952825	0.88267	0.899333	0.835811	0.788098	0.802976
Cell division cycle-associated protein 2	CDCA2	0.941023	0.903956	0.944527	0.825459	0.807104	0.843328
Vitamin K epoxide reductase complex subunit 1	VKORC1	1.30933	0.825034	1.3784	1.14853	0.736637	1.23071
Cellular tumor antigen p53	TP53	2.98107	2.93198	2.91693	2.61498	2.61784	2.6044
WD repeat-containing protein 89	WDR89	0.965024	0.947743	0.994025	0.846512	0.846199	0.887523
Ras GTPase-activating protein 1	RASA1	1.0484	0.964329	0.963469	0.919647	0.861008	0.86024
PHD finger protein 20-like protein 1	PHF20L1	0.841496	0.881541	0.894173	0.738154	0.78709	0.798369
Dolichol-phosphate mannosyltransferase subunit 3	DPM3	1.03405	1.16028	1.05124	0.907058	1.03596	0.938605
Protein transport protein Sec24A	SEC24A	0.962156	0.996611	1.10385	0.843997	0.889831	0.985578
Chromatin accessibility complex protein 1	CHRAC1	0.902777	0.861648	0.896207	0.79191	0.769328	0.800185
Proline-serine-threonine phosphatase-interacting protein 2	PSTPIP2	1.03621	1.05839	1.01062	0.908957	0.944989	0.902341
Peroxisomal NADH pyrophosphatase NUDT12	NUDT12	0.903565	0.950156	0.902177	0.792601	0.848353	0.805516
Protein SCAF8	SCAF8	0.81879	0.811491	0.764315	0.718237	0.724545	0.682424
COMM domain-containing protein 9	COMMD9	1.10344	1.0236	1.08305	0.967926	0.913926	0.967007
DNA-binding protein inhibitor ID-1	ID1	0.877556	0.934158	0.89787	0.769786	0.83407	0.80167
CD99 antigen	CD99	1.13516	1.08843	1.00715	0.995752	0.971813	0.899245
Chromodomain-helicase-DNA-binding protein 1	CHD1	0.930596	0.90248	0.905908	0.816312	0.805786	0.808847
ZW10 interactor	ZWINT	0.860341	0.814284	0.928717	0.754685	0.727039	0.829212
Epidermal growth factor-like protein 7	EGFL7	1.48146	1.52495	1.5186	1.29953	1.36157	1.35589
ARF GTPase-activating protein GIT2	GIT2	0.908614	0.822392	0.856153	0.79703	0.734279	0.764423
Zinc finger protein 701;Zinc finger protein 813;Zinc finger protein 816;Zinc finger protein 808;Zinc finger protein 845;Zinc finger protein 525;Zinc finger protein 468;Zinc finger protein 320;Zinc finger protein 765;Zinc finger protein 578;Zinc finger protein 611;Zinc finger protein 28;Zinc finger protein 888;Zinc finger protein 600;Zinc finger protein 761;Zinc finger protein 62 homolog;Zinc fing…	ZNF525;ZNF701;ZNF813;ZNF816;ZNF808;ZNF845;ZNF468;ZNF320;ZNF765;ZNF578;ZNF611;ZNF28;ZNF888;ZNF600;ZNF761;ZFP62;ZNF91	0.524614	0.565423	0.553054	0.460187	0.504842	0.493798
WD repeat-containing protein 54	WDR54	0.844336	0.794154	0.765571	0.740646	0.709066	0.683546
Regulator of microtubule dynamics protein 3	RMDN3	1.16969	1.25342	1.18778	1.02605	1.11913	1.06052
Cyclin-dependent kinase 17	CDK17	1.03553	1.07126	1.11453	0.908362	0.956482	0.995119
Transcription initiation factor IIA subunit 2	GTF2A2	0.828325	0.816907	0.78914	0.726601	0.729382	0.70459
Nuclease EXOG, mitochondrial	EXOG	1.31993	1.35943	1.29504	1.15783	1.21378	1.15629
Transmembrane emp24 domain-containing protein 1	TMED1	1.18546	1.28684	1.32004	1.03988	1.14897	1.1786
Serine/threonine-protein kinase RIO2	RIOK2	0.848511	0.83701	0.8397	0.744308	0.74733	0.749732
Zinc finger C2HC domain-containing protein 1A	ZC2HC1A	0.859292	0.963408	0.962438	0.753765	0.860186	0.85932
BH3-interacting domain death agonist;BH3-interacting domain death agonist p15;BH3-interacting domain death agonist p13;BH3-interacting domain death agonist p11	BID	1.23242	1.17684	1.22748	1.08107	1.05075	1.09596
Phosphatidylinositol 5-phosphate 4-kinase type-2 beta	PIP4K2B	1.237	1.00797	1.15754	1.08509	0.899975	1.03352
Phosphatidylinositol 4,5-bisphosphate 3-kinase catalytic subunit alpha isoform	PIK3CA	1.04451	1.16079	1.09305	0.916237	1.03642	0.975936
DnaJ homolog subfamily C member 10	DNAJC10	1.07078	1.04686	0.977349	0.939284	0.934693	0.872633
Protein RER1	RER1	1.26237	1.11423	1.19848	1.10734	0.994851	1.07008
Mitotic-spindle organizing protein 1	MZT1	1.01358	1.01623	1.0105	0.889107	0.907348	0.902232
Protein SPT2 homolog	SPTY2D1	1.22447	1.36142	1.25048	1.0741	1.21555	1.1165
E3 ubiquitin-protein ligase CBL	CBL	1.01657	0.995391	1.05559	0.891731	0.888742	0.942491
Cob(I)yrinic acid a,c-diamide adenosyltransferase, mitochondrial	MMAB	1.22242	1.2511	1.17619	1.0723	1.11705	1.05017
AN1-type zinc finger protein 5	ZFAND5	0.444846	0.420125	0.395431	0.390215	0.375112	0.353063
Galectin-related protein	LGALSL	1.28707	1.36905	1.26584	1.12901	1.22237	1.13021
Tudor domain-containing protein 3	TDRD3	0.871495	0.969964	0.938946	0.764469	0.866039	0.838345
E3 ubiquitin-protein ligase TRIM56	TRIM56	0.992558	0.953374	0.979966	0.870665	0.851227	0.874969
Myosin light chain kinase, smooth muscle;Myosin light chain kinase, smooth muscle, deglutamylated form	MYLK	0.804006	0.857524	0.747839	0.705269	0.765647	0.667713
Katanin p60 ATPase-containing subunit A-like 1	KATNAL1;KATNA1	0.906939	0.980519	0.88297	0.79556	0.875463	0.788366
39S ribosomal protein L16, mitochondrial	MRPL16	1.11748	1.07991	1.07864	0.980245	0.964202	0.963071
RWD domain-containing protein 1	RWDD1	1.00466	0.961881	0.996508	0.881277	0.858822	0.889739
Cap-specific mRNA (nucleoside-2-O-)-methyltransferase 1	CMTR1	1.06654	0.995867	0.984111	0.935564	0.889167	0.878671
Pre-mRNA-splicing factor CWC25 homolog	CWC25	1.01197	0.976071	0.998933	0.88769	0.871492	0.891905
Required for meiotic nuclear division protein 1 homolog	RMND1	1.23559	1.22076	1.17711	1.08385	1.08996	1.05099
WW domain-containing adapter protein with coiled-coil	WAC	0.795336	0.786111	0.818968	0.697663	0.701884	0.731221
Evolutionarily conserved signaling intermediate in Toll pathway, mitochondrial	ECSIT	1.20392	1.19899	1.17929	1.05607	1.07052	1.05294
Clusterin;Clusterin beta chain;Clusterin alpha chain;Clusterin	CLU	1.09397	1.1053	1.15072	0.959622	0.986878	1.02743
Proteasomal ATPase-associated factor 1	PAAF1	1.05682	0.981047	1.03992	0.927036	0.875934	0.928498
Protein odr-4 homolog	ODR4	1.19603	1.20742	1.09263	1.04915	1.07805	0.975566
Chromodomain-helicase-DNA-binding protein 1-like	CHD1L	1.25224	1.09054	1.28675	1.09846	0.973695	1.14888
Uncharacterized protein C12orf45	C12orf45	0.718758	0.727058	0.724148	0.630489	0.649159	0.646561
Testis-expressed sequence 10 protein	TEX10	1.05526	1.09575	1.05362	0.925667	0.978352	0.94073
CTTNBP2 N-terminal-like protein	CTTNBP2NL	0.97638	0.956713	0.985624	0.856474	0.854208	0.880021
RNA demethylase ALKBH5	ALKBH5	1.15169	1.18326	1.15967	1.01026	1.05648	1.03542
Protein transport protein Sec61 subunit beta	SEC61B	1.17811	1.1122	1.11883	1.03343	0.993036	0.998953
L-2-hydroxyglutarate dehydrogenase, mitochondrial	L2HGDH	1.20122	1.17718	1.21812	1.0537	1.05106	1.08761
Probable ATP-dependent RNA helicase DDX11	DDX11	0.766632	0.767158	0.741275	0.672484	0.684962	0.661853
5-demethoxyubiquinone hydroxylase, mitochondrial	COQ7	1.16262	1.11349	1.14536	1.01984	0.994183	1.02265
Visinin-like protein 1	VSNL1	0.848102	0.862315	0.825208	0.743949	0.769924	0.736793
Protein Churchill	CHURC1;CHURC1-FNTB	0.569009	0.571403	0.578626	0.499131	0.510181	0.51663
TELO2-interacting protein 1 homolog	TTI1	1.01049	1.00412	1.01315	0.886393	0.896533	0.904599
Fer-1-like protein 4	FER1L4	1.22971	1.0228	1.09733	1.07869	0.913218	0.979755
Protein archease	ZBTB8OS	0.997763	1.00081	0.995531	0.875231	0.893584	0.888867
Ufm1-specific protease 2	UFSP2	1.18575	1.10813	1.21875	1.04013	0.989401	1.08817
Solute carrier family 43 member 3	SLC43A3	1.22011	1.14424	1.22066	1.07027	1.02164	1.08988
Polypeptide N-acetylgalactosaminyltransferase 1;Polypeptide N-acetylgalactosaminyltransferase 1 soluble form	GALNT1	1.06529	1.07652	0.996277	0.934467	0.961183	0.889533
Transcription initiation factor TFIID subunit 2	TAF2	0.959534	0.948025	0.87542	0.841696	0.846451	0.781625
[3-methyl-2-oxobutanoate dehydrogenase [lipoamide]] kinase, mitochondrial	BCKDK	0.829305	0.869759	0.791155	0.727461	0.77657	0.706388
SLIT-ROBO Rho GTPase-activating protein 2;SLIT-ROBO Rho GTPase-activating protein 2B	SRGAP2;SRGAP2B	0.908489	0.87041	0.894377	0.79692	0.777152	0.798551
AN1-type zinc finger protein 6	ZFAND6	0.21244	0.248216	0.248252	0.186351	0.221622	0.221653
DNA replication complex GINS protein PSF3	GINS3	0.791869	0.739158	0.751288	0.694622	0.659962	0.670793
COMM domain-containing protein 10	COMMD10	0.91597	0.82611	0.947703	0.803482	0.737598	0.846164
AT-rich interactive domain-containing protein 2	ARID2	0.963205	0.907329	0.982167	0.844917	0.810115	0.876935
RanBP2-like and GRIP domain-containing protein 3;RanBP2-like and GRIP domain-containing protein 4	RGPD3;RGPD4	0.929075	0.957063	0.884026	0.814978	0.854521	0.789309
Protein disulfide-isomerase TMX3	TMX3	1.29666	1.17579	1.25307	1.13742	1.04981	1.11881
Death domain-associated protein 6	DAXX	0.95183	0.841379	0.940178	0.834938	0.751231	0.839444
RalA-binding protein 1	RALBP1	1.02308	1.0285	0.991914	0.89744	0.918301	0.885638
Mitochondrial carnitine/acylcarnitine carrier protein	SLC25A20	1.20014	1.20943	1.23194	1.05275	1.07984	1.09994
UPF0586 protein C9orf41	C9orf41	1.01428	0.941508	0.992622	0.889722	0.840632	0.88627
Bis(5-adenosyl)-triphosphatase ENPP4	ENPP4	1.18201	1.16154	1.21115	1.03685	1.03709	1.08138
Chromatin complexes subunit BAP18	C17orf49;BAP18;RNASEK-C17orf49	1.17007	1.28527	1.27689	1.02638	1.14756	1.14008
Cytoskeleton-associated protein 2	CKAP2	0.806014	0.716562	0.814165	0.70703	0.639788	0.726933
Vacuolar protein sorting-associated protein 51 homolog	VPS51	1.0404	0.971793	0.981461	0.912628	0.867672	0.876305
Pre-mRNA-processing factor 40 homolog A	PRPF40A	1.02612	1.04478	0.993756	0.900105	0.932837	0.887283
Transmembrane protein 263	TMEM263	0.941947	0.901935	0.970653	0.826269	0.805299	0.866654
Transforming acidic coiled-coil-containing protein 2	TACC2	0.732394	0.704733	0.713437	0.642451	0.629226	0.636997
Probable ATP-dependent RNA helicase YTHDC2	YTHDC2	1.04258	0.972921	0.996255	0.914545	0.86868	0.889513
ADP-ribosylation factor-like protein 6	ARL6	1.145	1.16265	1.12066	1.00438	1.03808	1.00059
Thioredoxin domain-containing protein 9	TXNDC9	0.920508	0.958996	0.904619	0.807463	0.856246	0.807695
Prenylated Rab acceptor protein 1	RABAC1	1.03378	0.946408	0.926847	0.906823	0.845007	0.827542
Bis(5-nucleosyl)-tetraphosphatase [asymmetrical]	NUDT2	1.11691	1.08954	1.05935	0.979742	0.972807	0.945846
Mitochondrial carrier homolog 1	MTCH1	1.10809	1.07433	0.98647	0.972011	0.95922	0.880777
Transcription factor 20	TCF20	0.835248	0.803845	0.785253	0.732673	0.717719	0.701119
Bcl2-associated agonist of cell death	BAD	1.36105	1.4539	1.35078	1.19391	1.29813	1.20605
Cleavage and polyadenylation specificity factor subunit 4	CPSF4	1.08609	1.03174	1.06825	0.952711	0.921201	0.953795
Osteoclast-stimulating factor 1	OSTF1	1.35152	1.19536	1.25547	1.18555	1.06729	1.12096
Spindle and kinetochore-associated protein 2	SKA2	0.669589	0.633741	0.62095	0.587359	0.56584	0.55442
Gamma-tubulin complex component 3	TUBGCP3	1.0202	0.980077	0.941484	0.894908	0.875068	0.840611
Protein phosphatase inhibitor 2	PPP1R2	1.03155	1.00879	0.936939	0.90487	0.900705	0.836553
Ras association domain-containing protein 9	RASSF9	1.87552	1.97099	1.87384	1.64519	1.75982	1.67307
Pantothenate kinase 4	PANK4	1.03818	1.02038	1.05603	0.910681	0.911057	0.942886
Alsin	ALS2	1.08479	1.06964	1.07005	0.951572	0.955035	0.955405
Transcription initiation factor TFIID subunit 10	TAF10	0.931888	0.956268	1.02209	0.817446	0.853811	0.91258
DNA-directed RNA polymerase III subunit RPC5	POLR3E	0.872197	0.942411	0.899994	0.765085	0.841438	0.803566
Retinoid-inducible serine carboxypeptidase	SCPEP1	1.08154	1.0593	1.08962	0.948719	0.945808	0.972876
E3 ubiquitin-protein ligase RING1	RING1	1.01128	1.06596	1.04054	0.887087	0.95175	0.929054
Bloom syndrome protein	BLM	1.01138	1.01139	1.04715	0.887174	0.903024	0.934959
HAUS augmin-like complex subunit 3	HAUS3	0.898819	0.878365	0.867636	0.788438	0.784255	0.774675
Protein argonaute;Protein argonaute-1;Protein argonaute-3;Protein argonaute-4	AGO1;AGO3;AGO4	0.8833	0.908738	0.872435	0.774825	0.811373	0.77896
Myotubularin-related protein 1	MTMR1	0.934588	0.823582	0.898946	0.819814	0.735341	0.802631
Baculoviral IAP repeat-containing protein 2	BIRC2	0.755606	0.745774	0.753305	0.662812	0.665869	0.672594
E3 ubiquitin-protein ligase MARCH5	45356	1.01898	0.952116	0.969271	0.893845	0.850104	0.86542
H/ACA ribonucleoprotein complex non-core subunit NAF1	NAF1	1.07047	1.01771	1.01247	0.93901	0.908666	0.903989
Host cell factor 1;HCF N-terminal chain 1;HCF N-terminal chain 2;HCF N-terminal chain 3;HCF N-terminal chain 4;HCF N-terminal chain 5;HCF N-terminal chain 6;HCF C-terminal chain 1;HCF C-terminal chain 2;HCF C-terminal chain 3;HCF C-terminal chain 4;HCF C-terminal chain 5;HCF C-terminal chain 6	HCFC1	0.319069	0.962168	1.05365	0.279885	0.859078	0.940756
Coiled-coil domain-containing protein 93	CCDC93	0.840201	0.80846	0.856963	0.737019	0.72184	0.765146
ATP synthase mitochondrial F1 complex assembly factor 1	ATPAF1	1.08132	1.11093	1.07172	0.94853	0.991902	0.956889
Transmembrane 9 superfamily member 1	TM9SF1	1.14415	1.07009	1.11208	1.00364	0.955434	0.992928
Phosphatidylinositol 4-kinase type 2-alpha	PI4K2A	1.0339	0.999699	1.06453	0.906934	0.892589	0.950474
Inner nuclear membrane protein Man1	LEMD3	1.1616	1.0802	1.14881	1.01895	0.964462	1.02572
Transcription factor jun-D	JUND	1.28169	1.23481	1.1439	1.12429	1.10251	1.02134
M-phase phosphoprotein 8	MPHOSPH8	0.86413	0.887956	0.907006	0.758009	0.792818	0.809827
Valacyclovir hydrolase	BPHL	1.52961	1.388	1.39352	1.34176	1.23929	1.24422
Ligand-dependent corepressor	LCOR	0.806423	0.831592	0.846557	0.707389	0.742493	0.755855
UBX domain-containing protein 6	UBXN6	1.03482	1.01579	1.13281	0.907735	0.906959	1.01144
Kinesin-like protein KIF16B	KIF16B	0.938948	1.08396	0.959866	0.823638	0.967819	0.857023
Arf-GAP with GTPase, ANK repeat and PH domain-containing protein 3	AGAP3	1.08854	0.36664	1.40188	0.954861	0.327357	1.25168
BAG family molecular chaperone regulator 1	BAG1	1.12015	1.08558	1.08556	0.982591	0.969264	0.969248
BRCA1-A complex subunit BRE	BRE	1.13673	1.15844	1.08868	0.997132	1.03432	0.972033
6.8 kDa mitochondrial proteolipid	MP68;C14orf2	1.37042	1.48267	1.22874	1.20212	1.32381	1.09709
Dystonin	DST	1.0682	1.03737	0.993574	0.937021	0.92622	0.887119
5-formyltetrahydrofolate cyclo-ligase	ST20-MTHFS;MTHFS	1.0566	0.939099	1.08749	0.926838	0.838481	0.970974
Protein kinase C delta-binding protein	PRKCDBP	1.29492	1.09889	1.36829	1.1359	0.981147	1.22168
Phosphatidylinositol 4-kinase alpha	PI4KA	1.17441	1.07191	1.1692	1.03018	0.957059	1.04393
Protein FAM160B1	FAM160B1	0.888793	0.918565	1.00396	0.779643	0.820147	0.896392
Methyltransferase-like protein 16	METTL16	1.04117	0.985205	0.993949	0.913303	0.879647	0.887455
Neuralized-like protein 4	NEURL4	0.889929	0.895971	0.895774	0.780639	0.799975	0.799798
DET1- and DDB1-associated protein 1	DDA1	0.697685	0.739852	0.78081	0.612004	0.660583	0.697152
EGF domain-specific O-linked N-acetylglucosamine transferase	EOGT	1.13677	1.08131	1.10911	0.997167	0.965454	0.99028
Loss of heterozygosity 12 chromosomal region 1 protein	LOH12CR1	0.79756	0.762092	0.799892	0.699614	0.680439	0.714189
HLA class I histocompatibility antigen, B-41 alpha chain;HLA class I histocompatibility antigen, B-40 alpha chain;HLA class I histocompatibility antigen, B-47 alpha chain;HLA class I histocompatibility antigen, B-13 alpha chain;HLA class I histocompatibility antigen, B-37 alpha chain;HLA class I histocompatibility antigen, B-42 alpha chain;HLA class I histocompatibility antigen, B-8 alpha chain	HLA-B	1.29733	1.2181	1.25151	1.13801	1.08759	1.11742
Probable 18S rRNA (guanine-N(7))-methyltransferase	WBSCR22	0.928138	0.928596	0.964106	0.814156	0.829103	0.860809
Bifunctional 3-phosphoadenosine 5-phosphosulfate synthase 2;Sulfate adenylyltransferase;Adenylyl-sulfate kinase	PAPSS2	1.21401	1.15241	1.17538	1.06492	1.02894	1.04945
Glucose-6-phosphate translocase	SLC37A4	1.41632	1.39074	1.38979	1.24239	1.24173	1.24089
Double-stranded RNA-binding protein Staufen homolog 2	STAU2	0.854132	0.824389	0.789228	0.749238	0.736061	0.704668
WD repeat-containing protein 76	WDR76	0.865512	0.83115	0.794983	0.759221	0.742098	0.709806
Nuclear prelamin A recognition factor	NARF	1.02864	0.948331	0.918411	0.902313	0.846724	0.82001
tRNA-splicing endonuclease subunit Sen34	TSEN34	0.832139	0.826484	0.781437	0.729946	0.737932	0.697711
Endonuclease G, mitochondrial	ENDOG	0.617005	0.592219	0.604239	0.541233	0.528767	0.539499
Volume-regulated anion channel subunit LRRC8E	LRRC8E	0.964415	0.999056	1.04706	0.845978	0.892014	0.934872
Syntaxin-18	STX18	1.12166	1.0933	1.0358	0.983915	0.976163	0.924818
C2 domain-containing protein 5	C2CD5	1.03135	0.962213	0.96949	0.90469	0.859119	0.865616
Cytosolic purine 5-nucleotidase	NT5C2	1.07294	1.02551	1.02484	0.941175	0.915632	0.915032
Down syndrome critical region protein 3	DSCR3	1.13898	0.875529	1.10676	0.999109	0.781722	0.98818
Serine/threonine-protein kinase TAO3	TAOK3	0.974855	0.868533	0.997422	0.855136	0.775476	0.890556
TATA-box-binding protein;TATA box-binding protein-like protein 2	TBP;TBPL2	0.845233	0.794873	0.836396	0.741433	0.709708	0.746782
Tyrosyl-DNA phosphodiesterase 2	TDP2	0.855948	0.876769	0.905065	0.750831	0.78283	0.808093
Glutamate receptor ionotropic, NMDA 3A	GRIN3A	1.25881	1.22267	1.2083	1.10422	1.09167	1.07884
Active breakpoint cluster region-related protein	ABR	3.08732	3.18134	3.24775	2.70817	2.84048	2.89977
Meiotic nuclear division protein 1 homolog	MND1	0.625109	0.63932	0.615776	0.548341	0.570821	0.5498
Protein UXT	UXT	1.01012	0.952553	0.916966	0.88607	0.850494	0.818719
HAUS augmin-like complex subunit 2	HAUS2	1.18908	1.10188	1.12211	1.04305	0.983824	1.00189
Ankyrin repeat domain-containing protein SOWAHC	SOWAHC	0.967653	0.919903	0.962175	0.848819	0.821342	0.859085
N-acylneuraminate cytidylyltransferase	CMAS	1.28424	1.14288	1.21136	1.12653	1.02043	1.08157
Putative peptidyl-tRNA hydrolase PTRHD1	PTRHD1	1.04418	1.02484	0.982568	0.915948	0.915039	0.877293
MRG/MORF4L-binding protein	MRGBP	1.02006	1.02414	0.976119	0.894792	0.914407	0.871535
EGF-like module-containing mucin-like hormone receptor-like 2;CD97 antigen;CD97 antigen subunit alpha;CD97 antigen subunit beta	ADGRE5;ADGRE2;EMR2;CD97	0.82274	0.857698	0.775467	0.721702	0.765802	0.692381
Plectin	PLEC	1.4369	1.30898	1.35841	1.26044	1.16873	1.21287
Krueppel-like factor 16	KLF16	0.68311	0.688714	0.674039	0.599219	0.614923	0.601821
Zinc finger protein 281	ZNF281	0.973548	0.96144	0.945121	0.85399	0.858429	0.843858
Translation factor GUF1, mitochondrial	GUF1	1.05996	1.04472	1.03095	0.929786	0.932789	0.920491
Coiled-coil domain-containing protein 43	CCDC43	0.993154	0.98717	0.92229	0.871188	0.881402	0.823473
Diacylglycerol kinase alpha;Diacylglycerol kinase	DGKA	1.25052	1.13137	1.14701	1.09695	1.01015	1.02411
L-aminoadipate-semialdehyde dehydrogenase-phosphopantetheinyl transferase	AASDHPPT	0.681578	0.755796	0.756673	0.597875	0.674818	0.675601
Brefeldin A-inhibited guanine nucleotide-exchange protein 1	ARFGEF1	1.02621	1.10978	0.957303	0.900181	0.990871	0.854735
Stonin-2	STON2	2.45345	2.72692	2.72883	2.15215	2.43475	2.43646
Transcriptional adapter 3	TADA3	1.10962	1.0269	1.0774	0.973349	0.916875	0.961967
Ceroid-lipofuscinosis neuronal protein 5	CLN5	1.13717	1.11206	1.04748	0.997521	0.992915	0.935246
6-phosphofructo-2-kinase/fructose-2,6-bisphosphatase 3;6-phosphofructo-2-kinase;Fructose-2,6-bisphosphatase	PFKFB3	1.01008	0.925679	0.920722	0.886033	0.8265	0.822073
TOX high mobility group box family member 4	TOX4	1.01004	1.03131	0.986628	0.886002	0.920812	0.880918
Beta-adrenergic receptor kinase 1;Beta-adrenergic receptor kinase 2	ADRBK1;ADRBK2	0.923413	0.92275	0.999104	0.810012	0.823883	0.892057
Zinc finger protein 451	ZNF451	1.00282	1.01726	0.996014	0.879664	0.908266	0.889298
Protein 4.1	EPB41	1.05721	1.04021	1.10841	0.927375	0.928763	0.989654
Carbamoyl-phosphate synthase [ammonia], mitochondrial	CPS1	1.20806	1.29823	1.3418	1.0597	1.15914	1.19804
	EIF4G2	2.6435	2.57821	2.61452	2.31886	2.30198	2.33439
UPF0449 protein C19orf25	C19orf25	0.968132	0.959408	1.01411	0.849239	0.856615	0.905458
Lys-63-specific deubiquitinase BRCC36	BRCC3	1.07551	1.04373	0.998515	0.943432	0.9319	0.891531
Mitogen-activated protein kinase kinase kinase MLT	pk;ZAK	1.01684	1.0445	0.97741	0.891962	0.932593	0.872688
Afadin	MLLT4	1.00121	0.985744	1.08497	0.878252	0.880128	0.968722
Cyclin-A2	CCNA2	0.351435	0.300036	0.332947	0.308276	0.267889	0.297274
Zinc finger CCHC domain-containing protein 3	ZCCHC3	0.907383	0.934143	0.864046	0.79595	0.834056	0.77147
Spindlin-1	SPIN1	0.880313	0.870042	0.895788	0.772204	0.776824	0.79981
Macrophage erythroblast attacher	MAEA	0.926493	0.894549	0.921206	0.812713	0.798705	0.822505
Mediator of RNA polymerase II transcription subunit 13-like	MED13L	0.820206	0.788464	0.831437	0.719479	0.703986	0.742355
Cytochrome c oxidase protein 20 homolog	COX20	1.12994	1.02264	1.14592	0.991174	0.913073	1.02314
WD repeat and coiled-coil-containing protein C2orf44	C2orf44	0.86749	0.808143	0.849774	0.760956	0.721556	0.758727
Protein lunapark	LNP	1.34516	1.2069	1.33509	1.17996	1.07759	1.19205
Calcium/calmodulin-dependent protein kinase type II subunit gamma	CAMK2G	1.22251	1.18047	1.14526	1.07238	1.05399	1.02256
RING finger protein 10	RNF10	0.918686	0.930971	0.892587	0.805865	0.831224	0.796952
Threonine--tRNA ligase, mitochondrial	TARS2	1.04229	1.02093	1.02832	0.914285	0.911545	0.918146
DNA-directed RNA polymerase II subunit RPB7	POLR2G	0.404972	0.378059	0.378906	0.355239	0.337553	0.338309
Heme oxygenase 1	HMOX1	0.84412	0.726714	0.824534	0.740456	0.648852	0.736191
Fibronectin type III and SPRY domain-containing protein 1	FSD1	1.1579	1.10228	1.24533	1.0157	0.984179	1.1119
Sororin	CDCA5	0.706705	0.670276	0.661027	0.619916	0.598461	0.590203
Small integral membrane protein 15	SMIM15	1.25429	1.24931	1.2127	1.10025	1.11546	1.08277
1-phosphatidylinositol 4,5-bisphosphate phosphodiesterase gamma-2;Phosphoinositide phospholipase C	PLCG2	1.18111	1.23536	1.15728	1.03606	1.103	1.03328
Ubiquitin carboxyl-terminal hydrolase 47	USP47	1.08853	0.925545	0.909242	0.954854	0.82638	0.811823
Activating signal cointegrator 1 complex subunit 2	ASCC2	1.14089	1.12595	1.10739	1.00078	1.00531	0.98874
U6 snRNA-associated Sm-like protein LSm7	LSM7	0.996072	0.590622	1.151	0.873747	0.527341	1.02768
tRNA-splicing endonuclease subunit Sen54	TSEN54	0.933587	0.829715	0.908568	0.818936	0.740817	0.811222
Oxidation resistance protein 1	OXR1	0.940272	0.841651	0.931515	0.8248	0.751474	0.83171
Upstream stimulatory factor 1;Upstream stimulatory factor 2	USF1;USF2	0.95916	0.994907	0.938333	0.841369	0.888309	0.837797
Uncharacterized protein C17orf62	C17orf62	1.08403	0.965342	1.03805	0.950906	0.861913	0.926828
Origin recognition complex subunit 6	ORC6	0.576477	0.555854	0.514299	0.505681	0.496298	0.459196
Mediator of RNA polymerase II transcription subunit 14	MED14	1.10046	0.96547	1.20931	0.965312	0.862027	1.07974
E3 ubiquitin-protein ligase TRIM11	TRIM11	0.493226	0.385178	0.481701	0.432655	0.343909	0.43009
Glutaryl-CoA dehydrogenase, mitochondrial	GCDH	1.26557	1.20984	1.23861	1.11015	1.08021	1.1059
Protein SMG9	SMG9	0.932697	0.855533	0.87952	0.818155	0.763869	0.785285
Nesprin-2	SYNE2	1.10884	1.05181	1.03691	0.972666	0.939116	0.925815
DNA replication complex GINS protein SLD5;DNA replication complex GINS protein SLD5, N-terminally processed;DNA replication complex GINS protein SLD5	GINS4	0.768764	0.792209	0.824623	0.674354	0.707329	0.736271
Vacuolar protein sorting-associated protein 37A	VPS37A	0.999394	0.98057	0.882049	0.876662	0.875509	0.787544
MIP18 family protein FAM96A	FAM96A	1.05513	1.00801	1.03587	0.925557	0.900013	0.924884
Centrosomal protein of 41 kDa	CEP41	0.775217	0.801635	0.819984	0.680015	0.715745	0.732128
General transcription factor IIH subunit 3	GTF2H3	0.972991	0.953999	0.953937	0.853501	0.851785	0.851729
Ig gamma-1 chain C region;Ig gamma-3 chain C region	IGHG1;IGHG3	1.20411	0.616433	0.805112	1.05624	0.550387	0.71885
Beta-arrestin-1	ARRB1	1.09672	1.03088	1.14193	0.962038	0.920427	1.01958
PAX3- and PAX7-binding protein 1	PAXBP1	1.0259	1.01876	1.06116	0.899914	0.909609	0.94746
Protein FAM195B	FAM195B	1.06618	0.926284	1.06759	0.935249	0.827039	0.953203
ATP-binding cassette sub-family B member 10, mitochondrial	ABCB10	1.10851	1.12519	1.17079	0.972379	1.00464	1.04535
Serum response factor-binding protein 1	SRFBP1	0.593448	0.569601	0.580481	0.520568	0.508572	0.518287
SNARE-associated protein Snapin	SNAPIN	0.800069	0.799903	0.797077	0.701815	0.714199	0.711676
Polyamine-modulated factor 1-binding protein 1	PMFBP1	0.751314	0.74483	0.760407	0.659048	0.665027	0.678934
Serine/threonine-protein phosphatase;Serine/threonine-protein phosphatase PP1-gamma catalytic subunit	PPP1CC	0.756417	0.755085	0.716011	0.663524	0.674183	0.639295
E3 ubiquitin-protein ligase SMURF2	SMURF2	1.14626	1.05334	1.11374	1.00549	0.94048	0.994413
Uncharacterized protein C19orf47	C19orf47	0.66514	0.666556	0.628918	0.583456	0.59514	0.561534
A-kinase anchor protein 13	AKAP13	0.794902	0.787247	0.770318	0.697282	0.702899	0.687784
Oxysterol-binding protein-related protein 11	OSBPL11	0.962095	0.914346	0.965842	0.843943	0.816381	0.862359
Branched-chain-amino-acid aminotransferase;Branched-chain-amino-acid aminotransferase, mitochondrial	BCAT2	1.17891	1.14688	1.05593	1.03413	1.024	0.942796
Proteolipid protein 2	PLP2	1.27696	1.18254	1.20674	1.12014	1.05584	1.07745
TP53-regulated inhibitor of apoptosis 1	TRIAP1	0.748784	0.693634	0.771647	0.656828	0.619316	0.68897
E3 ubiquitin-protein ligase TRIM32	TRIM32	0.900881	0.849023	0.889563	0.790246	0.758056	0.794252
E3 ubiquitin-protein ligase RAD18	RAD18	0.977772	0.903484	0.911778	0.857694	0.806682	0.814087
Poly(rC)-binding protein 2	PCBP2	0.973496	0.931049	1.11884	0.853944	0.831294	0.998965
Probable E3 ubiquitin-protein ligase HECTD4	HECTD4	1.17244	1.36645	1.24882	1.02846	1.22004	1.11502
Aldehyde dehydrogenase family 16 member A1	ALDH16A1	0.997237	1.06602	1.06996	0.87477	0.951806	0.955325
Ragulator complex protein LAMTOR2	LAMTOR2	0.981594	0.965206	1.0383	0.861047	0.861791	0.92705
DNA polymerase subunit gamma-1	POLG	1.15911	1.23792	1.17724	1.01676	1.10529	1.05111
Elongation factor Tu GTP-binding domain-containing protein 1	EFTUD1	0.999197	0.985243	1.00766	0.876489	0.879681	0.8997
Kinetochore protein NDC80 homolog	NDC80	0.539383	0.525748	0.547263	0.473143	0.469418	0.488627
DDRGK domain-containing protein 1	DDRGK1	1.15598	1.19777	1.16099	1.01402	1.06943	1.03659
Metastasis-associated protein MTA3	MTA3	0.889188	0.862021	0.867506	0.779989	0.769661	0.774559
Mediator of RNA polymerase II transcription subunit 4	MED4	0.842856	0.860615	0.898261	0.739347	0.768406	0.802019
Breakpoint cluster region protein	BCR	1.05951	1.03321	1.01348	0.929394	0.922506	0.904893
Protein PRRC2B	PRRC2B	0.801713	0.740681	0.795749	0.703257	0.661322	0.71049
Urotensin-2	UTS2	1.21064	1.22445	1.22303	1.06196	1.09326	1.09199
tRNA-dihydrouridine(20) synthase [NAD(P)+]-like	DUS2	0.99545	0.934629	0.943701	0.873202	0.83449	0.84259
Cytoplasmic FMR1-interacting protein 2	CYFIP2	1.01343	0.960097	1.06086	0.888972	0.85723	0.9472
Lysine-rich nucleolar protein 1	KNOP1	0.936712	0.932679	0.93056	0.821677	0.832749	0.830857
ADP-ribosylation factor-binding protein GGA1	GGA1	0.961007	0.99835	0.989371	0.842988	0.891384	0.883367
Pseudouridine-5-phosphatase	HDHD1	1.09538	1.03733	1.13016	0.960864	0.926189	1.00907
Origin recognition complex subunit 1	ORC1	1.05172	1.11313	1.11975	0.922559	0.993868	0.999775
Beta-parvin	PARVB	1.08889	1.12192	1.1099	0.955168	1.00171	0.990983
Tumor protein D53	TPD52L1	0.956112	0.933639	0.926997	0.838695	0.833606	0.827676
Calcium uptake protein 1, mitochondrial	MICU1	1.00619	0.808172	0.913531	0.882619	0.721582	0.815653
Cytochrome c oxidase assembly protein COX16 homolog, mitochondrial;Synaptojanin-2-binding protein	SYNJ2BP-COX16;COX16;SYNJ2BP	0.842896	0.81838	0.888803	0.739382	0.730696	0.793574
Nucleolar protein 9	NOP9	0.930755	0.933176	1.05978	0.816451	0.833193	0.946235
Dual specificity protein kinase CLK3	CLK3	1.27443	1.2561	1.27117	1.11792	1.12151	1.13497
Integrator complex subunit 2	INTS2	0.963598	0.908697	0.916196	0.845262	0.811337	0.818032
General transcription factor IIH subunit 4	GTF2H4	1.08626	1.04538	1.08623	0.952857	0.933378	0.969851
Inositol polyphosphate 1-phosphatase	INPP1	1.03967	0.976198	0.964383	0.91199	0.871605	0.861056
Charged multivesicular body protein 1b	CHMP1B	1.02508	1.09848	1.15861	0.899192	0.980788	1.03448
SLAIN motif-containing protein 2	SLAIN2	1.1611	1.01496	1.04358	1.01851	0.906218	0.931769
EH domain-binding protein 1	EHBP1	0.860796	0.887985	0.805063	0.755084	0.792844	0.718807
Nibrin	NBN	2.53134	2.57402	2.47278	2.22048	2.29823	2.20784
Tax1-binding protein 1	TAX1BP1	1.16269	1.14662	1.09019	1.01991	1.02377	0.973384
TBC1 domain family member 23	TBC1D23	1.11849	1.05753	1.03626	0.981133	0.944225	0.925228
Ribosomal protein S6 kinase;Ribosomal protein S6 kinase alpha-1	RPS6KA1	0.86323	0.839823	0.864518	0.757219	0.749842	0.771891
Endoplasmic reticulum lectin 1	ERLEC1	1.20464	1.14729	1.10057	1.0567	1.02436	0.982651
Ribonuclease H2 subunit B	RNASEH2B	0.877841	0.866974	0.919058	0.770036	0.774084	0.820588
Neural Wiskott-Aldrich syndrome protein	WASL	0.917021	0.883971	0.868096	0.804405	0.78926	0.775085
Matrix-remodeling-associated protein 7	MXRA7	1.42088	1.3008	1.39665	1.24639	1.16143	1.24701
Alanine--tRNA ligase, mitochondrial	AARS2	1.20154	1.10254	1.21375	1.05398	0.984409	1.0837
Single-stranded DNA-binding protein 4	SSBP4	0.877056	0.919165	0.905795	0.769347	0.820683	0.808745
Probable helicase with zinc finger domain	HELZ	1.0514	1.01626	1.02241	0.922283	0.907376	0.91287
Twinkle protein, mitochondrial	PEO1	0.802253	0.804842	0.793182	0.70373	0.718609	0.708198
Alpha-adducin	ADD1	0.755392	0.736501	0.751179	0.662624	0.65759	0.670695
7-dehydrocholesterol reductase	DHCR7	1.17454	1.12238	1.0515	1.0303	1.00212	0.938839
Activating transcription factor 7-interacting protein 1	ATF7IP	0.793913	0.717155	0.740314	0.696415	0.640317	0.660994
Toll-interacting protein	TOLLIP	1.02872	1.02983	1.00279	0.902388	0.91949	0.895348
Syntaxin-6	STX6	1.02477	1.01303	0.98752	0.898924	0.904493	0.881714
Histone lysine demethylase PHF8;Lysine-specific demethylase PHF2	PHF8;PHF2	0.864731	1.00678	0.951217	0.758536	0.89891	0.849301
Integrator complex subunit 6	INTS6	0.952765	0.996283	0.9645	0.835758	0.889538	0.861161
TELO2-interacting protein 2	TTI2	0.912219	0.850702	0.915995	0.800192	0.759555	0.817852
Caspase-6;Caspase-6 subunit p18;Caspase-6 subunit p11	CASP6	1.0918	1.11189	1.07891	0.957718	0.992757	0.963316
Lysosome membrane protein 2	SCARB2	1.3115	1.24998	1.38191	1.15044	1.11605	1.23385
Conserved oligomeric Golgi complex subunit 7	COG7	0.946893	1.03044	1.06414	0.830608	0.920035	0.950121
Interferon-inducible double-stranded RNA-dependent protein kinase activator A	PRKRA	1.12876	1.06621	1.09064	0.990144	0.951969	0.973782
Transcription initiation factor TFIID subunit 12	TAF12	0.869434	0.809993	0.920475	0.762661	0.723208	0.821853
Mitogen-activated protein kinase kinase kinase 7	MAP3K7;DKFZp586F0420	0.893	0.962188	0.946713	0.783333	0.859097	0.845279
Vacuolar protein sorting-associated protein 33A	VPS33A	1.67474	1.52404	1.62083	1.46907	1.36075	1.44717
NADH dehydrogenase [ubiquinone] 1 alpha subcomplex subunit 6	NDUFA6	0.773312	0.821925	0.798386	0.678344	0.733861	0.712844
O-acetyl-ADP-ribose deacetylase MACROD1	MACROD1	1.45101	1.33607	1.42785	1.27282	1.19292	1.27486
Charged multivesicular body protein 4a	CHMP4A	0.754079	0.794188	0.775624	0.661473	0.709096	0.692521
Male-enhanced antigen 1	MEA1	0.581817	0.712004	0.724204	0.510366	0.635718	0.646611
Serine incorporator 3	SERINC3	0.954003	0.964596	0.946459	0.836845	0.861247	0.845052
Metaxin-3	MTX3	1.07079	0.992154	1.0333	0.939292	0.885852	0.922585
DNA-directed RNA polymerase I subunit RPA43	TWISTNB	0.712564	0.746225	0.708343	0.625056	0.666273	0.632449
Vacuolar-sorting protein SNF8	SNF8	0.924233	0.845192	0.910224	0.810731	0.754636	0.8127
Kinesin-like protein KIF3B;Kinesin-like protein KIF3B, N-terminally processed	KIF3B	1.06246	1.05435	1.06707	0.931984	0.94138	0.952737
Ubiquitin-fold modifier-conjugating enzyme 1	UFC1	0.973633	1.00407	0.960895	0.854064	0.896488	0.857942
Protein PRR14L	PRR14L	1.13894	1.28167	1.14212	0.999071	1.14435	1.01975
Protein SMG8	SMG8	0.840622	0.836214	0.820259	0.737388	0.746619	0.732374
Ubiquitin-fold modifier 1	UFM1	0.956599	1.00764	0.918038	0.839122	0.899677	0.819677
Protein CASC3	CASC3	1.39472	1.25877	1.25036	1.22344	1.12391	1.11639
Histidine triad nucleotide-binding protein 3	HINT3	1.04872	1.02628	1.1071	0.919934	0.916318	0.98848
Zinc finger protein 787	ZNF787	0.997702	0.969852	1.05501	0.875177	0.86594	0.941973
Deoxynucleotidyltransferase terminal-interacting protein 1	DNTTIP1	0.831565	0.843189	0.817764	0.729443	0.752847	0.730146
Translational activator of cytochrome c oxidase 1	TACO1	1.41413	1.14809	1.14165	1.24046	1.02508	1.01933
E3 ubiquitin-protein ligase RNF13	RNF13	1.20589	1.13074	1.08169	1.05779	1.00959	0.965796
Tetraspanin-6	TSPAN6	1.31355	1.28493	1.24618	1.15224	1.14726	1.11266
Dihydropteridine reductase	QDPR	1.15168	1.14034	1.18656	1.01024	1.01816	1.05943
28S ribosomal protein S17, mitochondrial	hCG_1984214;MRPS17	1.22274	1.20539	1.21415	1.07258	1.07624	1.08406
Inositol hexakisphosphate kinase 1	IP6K1	0.938131	0.979972	0.977967	0.822922	0.874975	0.873185
Protein KTI12 homolog	KTI12	1.0786	1.15901	1.19016	0.946141	1.03483	1.06264
Rho GTPase-activating protein 10	ARHGAP10	0.914487	0.978825	0.904662	0.802181	0.873951	0.807734
Protein farnesyltransferase/geranylgeranyltransferase type-1 subunit alpha	FNTA	0.889068	0.961522	0.877873	0.779884	0.858502	0.783815
Nucleophosmin	NPM1	1.30038	1.17129	1.17241	1.14068	1.04579	1.04679
Protein MON2 homolog	MON2	1.12813	1.18786	1.14463	0.98959	1.06059	1.02199
TGF-beta-activated kinase 1 and MAP3K7-binding protein 1	TAB1	0.884283	0.936132	0.972585	0.775687	0.835832	0.868379
U6 snRNA-associated Sm-like protein LSm2	LSM2	1.11008	1.11485	1.16718	0.973754	0.995404	1.04213
Upstream-binding protein 1	UBP1	1.03698	1.0631	1.06734	0.909634	0.949193	0.952983
Flotillin-1	FLOT1	1.14598	1.27439	1.22628	1.00525	1.13785	1.0949
Deoxyribonuclease-2-alpha	DNASE2	1.05905	1.08616	1.08526	0.928993	0.96979	0.968981
Spectrin beta chain, non-erythrocytic 2	SPTBN2	2.17041	2.06094	1.96843	1.90387	1.84012	1.75753
GPI transamidase component PIG-S	PIGS	1.20122	1.0975	1.18177	1.05371	0.979915	1.05515
Acyl-CoA-binding domain-containing protein 5	ACBD5	1.11177	1.08083	1.1049	0.975241	0.965026	0.986518
Phosphopantothenate--cysteine ligase	PPCS	0.97926	0.954711	0.854945	0.859	0.85242	0.763344
Mannose-1-phosphate guanyltransferase alpha	GMPPA	1.09655	1.20535	1.09583	0.961883	1.0762	0.978423
TRAF2 and NCK-interacting protein kinase	TNIK	0.785077	0.778477	0.817679	0.688664	0.695069	0.730071
Muskelin	MKLN1	0.790695	0.761781	0.759152	0.693592	0.680162	0.677815
Endothelial protein C receptor	PROCR	0.983706	0.95992	0.927544	0.8629	0.857071	0.828164
Serine/Arginine-related protein 53	RSRC1	0.784257	0.818793	0.845064	0.687945	0.731065	0.754522
Nipped-B-like protein	NIPBL	1.1544	1.08914	1.15024	1.01263	0.972444	1.027
Ribonuclease T2	RNASET2	1.26071	1.33468	1.27188	1.10589	1.19167	1.1356
Sorting nexin-17	SNX17	0.643639	0.717001	0.718737	0.564595	0.640179	0.64173
Putative transferase CAF17, mitochondrial	IBA57	1.19614	1.11711	1.16891	1.04924	0.997421	1.04367
CDKN2AIP N-terminal-like protein	CDKN2AIPNL	1.11046	1.06599	1.13679	0.974086	0.951781	1.01499
THO complex subunit 7 homolog	THOC7;NIF3L1BP1	0.933352	0.927044	0.911433	0.81873	0.827718	0.81378
Optic atrophy 3 protein	OPA3	1.20444	1.25246	1.24433	1.05653	1.11826	1.11101
Late secretory pathway protein AVL9 homolog	AVL9	0.964671	0.955596	0.98283	0.846202	0.853211	0.877527
GPI-anchor transamidase	PIGK	1.28578	1.23696	1.3468	1.12787	1.10443	1.2025
Alpha-galactosidase A	GLA	1.00465	0.936743	0.969287	0.881271	0.836378	0.865435
Protein CASC5	CASC5	0.622804	0.58231	0.620832	0.54632	0.51992	0.554314
Endothelin-converting enzyme 1	ECE1	0.939192	0.839692	0.876482	0.823852	0.749725	0.782573
Huntingtin-interacting protein 1	HIP1	1.55427	1.47762	1.53448	1.36339	1.3193	1.37007
DNA-directed RNA polymerase II subunit RPB9	POLR2I	0.644995	0.63785	0.680502	0.565785	0.569509	0.607591
Ubiquitin-conjugating enzyme E2 G2	UBE2G2	0.820395	0.787889	0.911807	0.719645	0.703472	0.814114
NADH dehydrogenase [ubiquinone] 1 beta subcomplex subunit 3	NDUFB3	1.07056	0.947687	1.01564	0.939092	0.846149	0.906823
Coatomer subunit gamma-2	COPG2	0.973158	0.961704	0.982796	0.853648	0.858664	0.877496
Neuropathy target esterase	PNPLA6	1.37267	1.35187	1.36943	1.20409	1.20703	1.22271
Lethal(3)malignant brain tumor-like protein 3	L3MBTL3	1.09256	1.11811	1.15324	0.958384	0.998315	1.02968
Ankyrin repeat and zinc finger domain-containing protein 1	ANKZF1	0.930991	0.922835	0.936345	0.816659	0.82396	0.836023
DnaJ homolog subfamily C member 5	DNAJC5	1.02321	1.01024	1.03087	0.897553	0.902004	0.920416
Tyrosine-protein phosphatase non-receptor type 12	PTPN12	0.962488	0.879093	0.920784	0.844288	0.784904	0.822129
Erythroid differentiation-related factor 1	EDRF1	0.916289	0.822249	0.7526	0.803762	0.734151	0.671964
Integrator complex subunit 3	INTS3	1.03364	1.01262	1.01998	0.906701	0.904122	0.910699
UPF0565 protein C2orf69	C2orf69	0.865343	0.906776	0.904029	0.759073	0.809621	0.807169
Interferon-related developmental regulator 2	IFRD2	1.12218	1.09581	1.08506	0.984371	0.978405	0.968801
Histone-lysine N-methyltransferase EZH2	EZH2	0.887813	0.915387	0.83125	0.778783	0.81731	0.742188
DNA-directed RNA polymerases I, II, and III subunit RPABC2	POLR2F	0.654562	0.666893	0.691334	0.574177	0.595441	0.617263
Formin-binding protein 1-like	FNBP1L	0.873515	0.840863	0.829389	0.766241	0.75077	0.740526
Eyes absent homolog;Eyes absent homolog 3	EYA3	1.0489	1.07137	1.08903	0.920092	0.956578	0.972349
Vacuolar protein sorting-associated protein 28 homolog	VPS28	0.969569	0.922749	0.913687	0.850499	0.823883	0.815792
Wolframin	WFS1	1.07837	1.01904	1.19875	0.945938	0.909861	1.07032
Dual specificity mitogen-activated protein kinase kinase 7	MAP2K7	0.670429	0.70522	0.674443	0.588096	0.629661	0.602181
SWI/SNF-related matrix-associated actin-dependent regulator of chromatin subfamily D member 1	SMARCD1	0.9912	0.904869	0.888318	0.869473	0.807919	0.793141
YTH domain-containing family protein 1	YTHDF1	0.730995	0.748536	0.730646	0.641224	0.668336	0.652363
CCR4-NOT transcription complex subunit 10	CNOT10	0.97233	1.03545	0.989146	0.852921	0.924513	0.883166
Coiled-coil domain-containing protein 110	CCDC110	3.07928	2.76901	2.93813	2.70112	2.47233	2.62333
Protein AAR2 homolog	AAR2	1.04905	1.04061	1.08328	0.920218	0.929113	0.967212
Y-box-binding protein 3	YBX3	0.591753	0.570501	0.572606	0.519082	0.509376	0.511256
Probable helicase senataxin	SETX	0.846165	0.796613	0.809081	0.74225	0.711261	0.722394
Mortality factor 4-like protein 1	MORF4L1	0.603536	0.646962	0.618729	0.529418	0.577644	0.552436
MAPK-interacting and spindle-stabilizing protein-like	MAPK1IP1L	1.25332	1.16003	1.17773	1.0994	1.03574	1.05155
Integrin beta-5;Integrin beta	ITGB5	1.2073	1.10434	1.16649	1.05903	0.986019	1.04151
Chitinase domain-containing protein 1	CHID1	1.30315	1.20201	1.1583	1.14312	1.07322	1.0342
Mediator of RNA polymerase II transcription subunit 30	MED30	0.962265	1.0052	1.01578	0.844092	0.897501	0.906947
Gem-associated protein 7	GEMIN7	0.906663	0.850357	0.886829	0.795318	0.759247	0.791812
Integrator complex subunit 8	INTS8	0.958078	0.973719	1.01052	0.840419	0.869392	0.90225
Nuclear transcription factor Y subunit gamma	NFYC	1.0063	0.90005	0.931538	0.882719	0.803616	0.831731
Cytochrome c oxidase subunit 7A2, mitochondrial	COX7A2	1.33727	1.23525	1.2204	1.17305	1.1029	1.08964
Ankyrin repeat and SAM domain-containing protein 6	ANKS6	1.85891	1.72636	1.68157	1.63062	1.54139	1.50141
U6 snRNA-associated Sm-like protein LSm1	LSM1	0.943926	1.00514	1.02483	0.828005	0.897444	0.915023
39S ribosomal protein L27, mitochondrial	MRPL27	1.14797	1.0922	1.05857	1.00699	0.97518	0.945154
Cysteine-rich PDZ-binding protein	CRIPT	0.702896	0.694535	0.63398	0.616575	0.62012	0.566053
Chromobox protein homolog 2	CBX2	0.700403	0.762023	0.729884	0.614388	0.680377	0.651682
Collagen type IV alpha-3-binding protein	COL4A3BP	1.02541	1.01274	0.989834	0.899482	0.904235	0.88378
Solute carrier family 12 member 4;Solute carrier family 12 member 6;Solute carrier family 12 member 5	SLC12A6;SLC12A4;SLC12A5	1.25665	1.10432	1.17734	1.10232	0.986	1.0512
NEDD4-like E3 ubiquitin-protein ligase WWP2	WWP2	0.731364	0.748664	0.697864	0.641548	0.66845	0.623093
PH-interacting protein	PHIP	1.08796	1.02078	0.993229	0.954348	0.911411	0.886812
FTS and Hook-interacting protein	FAM160A2	0.969172	1.06856	0.987886	0.850151	0.95407	0.882041
NEDD8 ultimate buster 1	NUB1	0.825588	0.821766	0.833183	0.7242	0.73372	0.743914
Transcriptional enhancer factor TEF-1	TEAD1	0.852319	0.932014	0.832522	0.747648	0.832156	0.743323
Transcription termination factor 2	TTF2	0.912669	0.909371	0.865184	0.800587	0.811938	0.772485
Polyglutamine-binding protein 1	PQBP1	0.925711	0.840813	0.806032	0.812027	0.750726	0.719672
BUD13 homolog	BUD13	1.18739	1.27671	1.1237	1.04157	1.13992	1.00331
Ubiquitin-like protein 7	UBL7	0.981204	0.91372	0.998499	0.860705	0.815821	0.891517
Glucose 1,6-bisphosphate synthase	PGM2L1	1.79706	1.97276	1.86981	1.57637	1.76139	1.66947
Lysine-specific demethylase 2A	KDM2A	0.776684	0.709774	0.775126	0.681302	0.633726	0.692077
NAD kinase 2, mitochondrial	NADK2	0.965486	1.01497	1.08125	0.846918	0.906223	0.965401
Ribonucleoside-diphosphate reductase subunit M2 B	RRM2B	0.99279	0.958088	0.967081	0.870868	0.855435	0.863465
General transcription factor 3C polypeptide 5	GTF3C5	0.999441	1.05498	0.93861	0.876703	0.941943	0.838045
Anaphase-promoting complex subunit CDC26	CDC26	0.920202	0.860436	0.82154	0.807195	0.768247	0.733518
Mitochondrial import inner membrane translocase subunit Tim21	TIMM21	1.14091	1.15107	1.08885	1.0008	1.02774	0.972192
SURP and G-patch domain-containing protein 2	SUGP2	0.874586	0.853263	0.89337	0.76718	0.761842	0.797651
Eukaryotic translation initiation factor 4 gamma 1	EIF4G1	1.13835	1.12492	1.06521	0.998553	1.00439	0.951078
E1A-binding protein p400	EP400	0.844073	0.863873	0.943566	0.740415	0.771315	0.842469
Phosphatidylinositol 3-kinase regulatory subunit beta	PIK3R2	1.18111	1.12384	1.14097	1.03606	1.00343	1.01872
PiggyBac transposable element-derived protein 4	PGBD4	1.95457	1.98864	2.01638	1.71453	1.77557	1.80034
Vesicle-associated membrane protein 7	VAMP7	1.0648	0.993961	1.01011	0.934035	0.887466	0.901885
Protein FAM83D	FAM83D	0.874488	0.841354	0.831752	0.767095	0.751209	0.742635
Mitochondrial Rho GTPase 2	RHOT2	1.11825	1.08788	1.13633	0.980924	0.971321	1.01458
G patch domain-containing protein 8	GPATCH8	1.05289	1.04632	1.10767	0.92359	0.934217	0.988988
ATP-dependent DNA helicase Q4	RECQL4	1.33763	1.35716	1.29098	1.17336	1.21175	1.15266
Synaptic vesicle membrane protein VAT-1 homolog-like	VAT1L	1.10375	1.13716	1.09258	0.968198	1.01533	0.975518
Tumor necrosis factor receptor type 1-associated DEATH domain protein	TRADD	0.931405	0.888244	0.928917	0.817022	0.793075	0.82939
Kunitz-type protease inhibitor 1	SPINT1	1.06807	1.06094	1.08953	0.936901	0.947271	0.972791
Frataxin, mitochondrial;Frataxin intermediate form;Frataxin(56-210);Frataxin(78-210);Frataxin mature form	FXN	1.22805	1.11252	1.19623	1.07724	0.993321	1.06806
		1.1111	0.990816	1.06548	0.974645	0.884657	0.951324
Selenocysteine-specific elongation factor	EEFSEC	1.04341	0.998744	1.02875	0.915275	0.891735	0.918524
DNA-directed RNA polymerase II subunit GRINL1A;Putative GRINL1B complex locus protein 2	GCOM1;POLR2M;GCOM2	1.09793	1.12038	1.10937	0.963092	1.00034	0.990505
Protein misato homolog 1	MSTO1	1.04971	1.02288	1.16802	0.9208	0.913287	1.04288
Membrane-associated progesterone receptor component 2	PGRMC2	0.978994	1.03167	1.01454	0.858766	0.921136	0.905836
Spindle and kinetochore-associated protein 3	SKA3	0.683989	0.717595	0.704016	0.59999	0.640709	0.628586
28S ribosomal protein S21, mitochondrial	MRPS21	1.04392	1.00728	1.06105	0.915717	0.899355	0.947364
Magnesium transporter protein 1	MAGT1	1.22387	1.10413	1.252	1.07357	0.98583	1.11786
Baculoviral IAP repeat-containing protein 6	BIRC6	0.989364	0.944818	1.02123	0.867863	0.843588	0.911808
Tripartite motif-containing protein 26	TRIM26	0.693424	0.658195	0.710132	0.608266	0.587674	0.634047
Disks large homolog 1;Disks large homolog 2	DLG1;DLG2	0.963191	1.02283	0.971391	0.844904	0.913244	0.867313
Calmodulin-regulated spectrin-associated protein 2	CAMSAP2	1.01438	0.858726	0.934395	0.889806	0.76672	0.834282
NADH dehydrogenase [ubiquinone] 1 beta subcomplex subunit 4	NDUFB4	1.06229	1.06439	1.03733	0.931837	0.950348	0.926186
Nucleus accumbens-associated protein 1	NACC1	0.657936	0.710601	0.667752	0.577137	0.634465	0.596207
Uracil-DNA glycosylase	UNG;DKFZp781L1143	1.08837	1.16927	1.17202	0.954713	1.04399	1.04644
Charged multivesicular body protein 7	CHMP7	0.95895	0.87068	0.909502	0.841184	0.777393	0.812055
Leucine-rich repeat flightless-interacting protein 2	LRRFIP2	0.903078	0.847266	0.917683	0.792174	0.756487	0.81936
Centrosomal protein of 170 kDa protein B	CEP170B	1.02944	1.05542	1.08608	0.903014	0.942341	0.969713
GPN-loop GTPase 1	GPN1	0.861947	0.921226	0.879236	0.756094	0.822523	0.785032
Cytochrome b-c1 complex subunit 9	UQCR10	0.99596	1.06131	1.06249	0.873649	0.9476	0.948649
HEAT repeat-containing protein 6	HEATR6	0.762624	0.763267	0.693504	0.668968	0.681489	0.6192
Thiopurine S-methyltransferase	TPMT	1.0452	1.01162	1.08902	0.91684	0.903228	0.972337
Ubiquitin carboxyl-terminal hydrolase 4;Ubiquitin carboxyl-terminal hydrolase	USP4	1.07402	1.09188	1.12647	0.942125	0.97489	1.00578
Bromodomain-containing protein 8	BRD8	0.864349	0.837834	0.888972	0.758201	0.748066	0.793725
cTAGE family member 5;Melanoma inhibitory activity protein 2;cTAGE family member 2	CTAGE5;MIA2;CTAGE1	1.18702	1.12942	1.11626	1.04125	1.00841	0.996657
Antigen peptide transporter 1	TAP1	1.19361	1.22188	1.19821	1.04703	1.09096	1.06983
E3 ubiquitin-protein ligase RNF220	RNF220	0.934593	0.925149	0.914949	0.819818	0.826026	0.816919
Zinc finger and BTB domain-containing protein 14	ZBTB14	0.87027	0.93174	0.912953	0.763395	0.831911	0.815136
Sorting nexin-27	SNX27	0.987897	0.991212	1.0492	0.866576	0.885011	0.936788
Bcl-2-like protein 12	BCL2L12	0.421489	0.425527	0.435647	0.369727	0.379935	0.388971
Dual specificity protein phosphatase 23	DUSP23	0.998195	0.978733	1.03915	0.875609	0.873869	0.927812
Regulator of nonsense transcripts 2	UPF2	0.95272	0.858309	1.02306	0.83572	0.766347	0.913446
Cyclin-dependent kinase 6	CDK6	0.980465	0.932943	0.971118	0.860057	0.832985	0.86707
Heat shock 70 kDa protein 12A	HSPA12A	1.17335	1.15175	1.17631	1.02926	1.02834	1.05028
Kinesin-like protein KIF14	KIF14	0.975972	0.995953	1.02132	0.856116	0.889244	0.911895
Transcription initiation factor TFIID subunit 1;Transcription initiation factor TFIID subunit 1-like	TAF1;TAF1L	1.03469	0.977157	0.994749	0.907623	0.872462	0.888169
Coiled-coil-helix-coiled-coil-helix domain-containing protein 1	CHCHD1	1.35428	1.36199	1.27789	1.18796	1.21606	1.14097
Ubiquitin carboxyl-terminal hydrolase;Ubiquitin carboxyl-terminal hydrolase 3	USP3	0.87933	0.86603	0.897522	0.771343	0.773241	0.801359
Plakophilin-2	PKP2	1.08337	1.07367	1.13842	0.950327	0.958632	1.01645
WD repeat-containing protein 48	WDR48	0.973322	0.971694	0.936609	0.853791	0.867584	0.836258
Interferon regulatory factor 2-binding protein-like	IRF2BPL	0.937054	0.950233	0.92598	0.821977	0.848422	0.826768
Tumor protein p63-regulated gene 1-like protein	TPRG1L	0.720221	0.750108	0.70152	0.631773	0.66974	0.626357
Polypyrimidine tract-binding protein 3	PTBP3	1.19043	1.04384	1.10927	1.04424	0.932	0.990416
Ferritin light chain	FTL	1.13156	1.13858	1.153	0.992599	1.01659	1.02947
1,2-dihydroxy-3-keto-5-methylthiopentene dioxygenase	ADI1	0.833409	0.861886	0.799699	0.731061	0.769541	0.714017
TRPM8 channel-associated factor 1	TCAF1	0.492495	0.507478	0.519527	0.432013	0.453105	0.463863
Ras-related protein Rab-9A	RAB9A	1.09044	0.990051	1.05921	0.956526	0.883975	0.945725
Bifunctional polynucleotide phosphatase/kinase;Polynucleotide 3-phosphatase;Polynucleotide 5-hydroxyl-kinase	PNKP	1.18916	0.967829	1.20601	1.04312	0.864133	1.07679
Rho-related GTP-binding protein RhoF	RHOF	1.08833	0.999537	1.02123	0.954674	0.892443	0.911809
Very long-chain acyl-CoA synthetase	SLC27A2	1.1919	1.1441	1.17873	1.04553	1.02152	1.05244
Prostamide/prostaglandin F synthase	FAM213B	0.974149	1.02523	1.02965	0.854517	0.915387	0.919331
Heat shock-related 70 kDa protein 2	HSPA2	1.04268	0.911282	1.03759	0.914632	0.813645	0.926421
SHC SH2 domain-binding protein 1	SHCBP1	0.849364	0.872337	0.801941	0.745056	0.778872	0.716018
Olfactory receptor 10G3	OR10G3	0.423861	0.517949	0.670117	0.371808	0.462455	0.598318
E3 ubiquitin-protein ligase UHRF2	UHRF2	1.06604	1.02405	1.04142	0.935123	0.914327	0.929841
Pyrroline-5-carboxylate reductase;Pyrroline-5-carboxylate reductase 3	PYCRL	1.06709	1.02879	1.08792	0.936044	0.918563	0.971359
Mitogen-activated protein kinase 15	MAPK15	0.711094	0.714458	0.686269	0.623767	0.637909	0.61274
Zinc finger protein 800	ZNF800	1.18471	1.18528	1.0577	1.03922	1.05829	0.944375
Exocyst complex component 7	EXOC7	0.991422	0.991776	1.04848	0.869668	0.885514	0.936141
Chromodomain-helicase-DNA-binding protein 2	CHD2	0.943793	0.914177	0.915837	0.827889	0.816229	0.817712
Mannose-6-phosphate isomerase	MPI	1.11811	1.14512	1.15662	0.980795	1.02242	1.0327
Integrator complex subunit 11	CPSF3L	0.935184	0.931564	0.931083	0.820337	0.831753	0.831324
Prolyl endopeptidase-like	PREPL	0.715516	0.68482	0.673703	0.627645	0.611447	0.601521
Reticulon-4-interacting protein 1, mitochondrial	RTN4IP1	1.08107	0.861183	1.0743	0.948309	0.768914	0.959195
Non-structural maintenance of chromosomes element 4 homolog A	NSMCE4A	0.953801	0.89663	0.956772	0.836667	0.800563	0.854261
Nucleoside diphosphate kinase 3	NME3	1.18384	1.17923	1.2263	1.03846	1.05289	1.09491
Telomeric repeat-binding factor 2	TERF2	0.853178	0.859509	0.841232	0.748402	0.767418	0.7511
1-phosphatidylinositol 4,5-bisphosphate phosphodiesterase eta-1	PLCH1	1.14641	1.29017	1.22838	1.00562	1.15194	1.09677
Cyclin-dependent kinase 4	CDK4	0.87127	0.898537	0.873932	0.764272	0.802265	0.780297
Inosine-5-monophosphate dehydrogenase;Inosine-5-monophosphate dehydrogenase 1	IMPDH1	1.21464	1.15264	1.19219	1.06548	1.02914	1.06446
E3 ubiquitin-protein ligase UBR3	UBR3	1.13283	1.09954	1.13448	0.993711	0.98173	1.01293
Ras-related protein Rab-25	RAB25	1.17793	1.16563	1.16666	1.03327	1.04074	1.04166
Mitochondrial inner membrane protein OXA1L	OXA1L	0.9281	0.826105	0.836101	0.814123	0.737594	0.746519
Microsomal glutathione S-transferase 3	MGST3	1.3121	1.25986	1.16357	1.15096	1.12487	1.0389
Conserved oligomeric Golgi complex subunit 8	COG8	1.01292	0.910378	0.949947	0.888531	0.812838	0.848167
Rab5 GDP/GTP exchange factor	RABGEF1	0.974818	0.942332	0.970646	0.855104	0.841368	0.866648
Beta-arrestin-2	ARRB2	1.00807	0.989315	0.982358	0.884273	0.883317	0.877105
Protein IMPACT	IMPACT	1.20941	1.06977	1.09678	1.06088	0.95515	0.97927
Propionyl-CoA carboxylase beta chain, mitochondrial	PCCB	1.12654	1.08469	1.11584	0.988195	0.968474	0.996287
Mitogen-activated protein kinase 3;Mitogen-activated protein kinase	MAPK3	0.959546	0.939326	0.920809	0.841707	0.838684	0.822151
Probable tRNA pseudouridine synthase 2	TRUB2	0.941852	0.849585	0.924179	0.826186	0.758558	0.82516
Calcium-binding mitochondrial carrier protein Aralar1	SLC25A12	1.20328	1.17517	1.12452	1.05551	1.04926	1.00404
		1.39603	1.56533	1.51093	1.22459	1.39761	1.34904
WD repeat-containing protein 70	WDR70	1.07862	0.841407	1.0669	0.946157	0.751256	0.952587
Uncharacterized protein C3orf38	C3orf38	0.608051	0.583742	0.615062	0.533378	0.521198	0.549162
Tetratricopeptide repeat protein 19, mitochondrial	TTC19	0.933607	0.902134	0.921252	0.818954	0.805477	0.822547
Probable tRNA N6-adenosine threonylcarbamoyltransferase, mitochondrial	OSGEPL1	1.00425	1.06564	1.01257	0.880924	0.951462	0.904079
Collagen alpha-2(I) chain	COL1A2	0.295937	1.0269	2.31918	0.259594	0.916876	2.0707
PDZ domain-containing protein 8	PDZD8	0.887793	1.0366	0.964655	0.778766	0.925533	0.861299
HEAT repeat-containing protein 3	HEATR3	1.10725	1.11987	1.07535	0.971274	0.999886	0.960134
DNA-directed RNA polymerase III subunit RPC3	POLR3C	0.996711	0.986242	0.969268	0.874308	0.880573	0.865418
Erythrocyte band 7 integral membrane protein	STOM	0.975359	1.0227	1.07272	0.855578	0.913129	0.957785
Gamma-glutamyl hydrolase	GGH	1.5805	1.5608	1.56738	1.3864	1.39357	1.39945
39S ribosomal protein L51, mitochondrial	MRPL51	1.16883	1.12228	1.14598	1.02529	1.00203	1.0232
Secretory carrier-associated membrane protein 4	SCAMP4	1.15079	1.11672	1.16608	1.00947	0.997072	1.04114
NADH dehydrogenase [ubiquinone] 1 beta subcomplex subunit 6	NDUFB6	1.11824	0.880973	0.916805	0.980916	0.786583	0.818576
Protein Jade-1	JADE1	0.71944	0.810829	0.69825	0.631088	0.723955	0.623437
Dynactin subunit 6	DCTN6	0.776598	0.776363	0.807721	0.681227	0.693181	0.721179
CCA tRNA nucleotidyltransferase 1, mitochondrial	TRNT1	1.08524	1.02998	1.07124	0.951967	0.919623	0.956461
Mitochondrial import receptor subunit TOM7 homolog	TOMM7	1.18196	1.20573	1.13532	1.03681	1.07655	1.01368
Protein SDE2 homolog	SDE2	0.556627	0.619593	0.585641	0.488269	0.553208	0.522894
Ral GTPase-activating protein subunit alpha-2	RALGAPA2	0.946788	0.935746	0.945895	0.830516	0.835488	0.84455
Dual specificity protein phosphatase 12	DUSP12	1.12458	1.10365	1.0869	0.986476	0.985402	0.97045
Receptor-interacting serine/threonine-protein kinase 2	RIPK2	1.10632	1.07773	1.10571	0.970458	0.962256	0.987239
	LYPD6B	1.18529	1.28886	1.2058	1.03972	1.15077	1.07661
Transcription termination factor 1	TTF1	0.92069	0.872274	0.829913	0.807623	0.778816	0.740994
POTE ankyrin domain family member E;POTE ankyrin domain family member F;POTE ankyrin domain family member I;POTE ankyrin domain family member J	POTEE;POTEF;POTEI;POTEJ	0.88088	0.882983	0.869832	0.772701	0.788378	0.776636
GRIP and coiled-coil domain-containing protein 2	GCC2	0.832567	0.863322	0.908393	0.730322	0.770823	0.811065
Speckle targeted PIP5K1A-regulated poly(A) polymerase	TUT1	0.631869	0.625382	0.661082	0.554271	0.558377	0.590252
Coiled-coil domain-containing protein 115	CCDC115	1.06506	0.966478	0.989119	0.934263	0.862927	0.883142
Protein BRICK1	BRK1	0.863795	0.870876	0.84163	0.757715	0.777568	0.751456
Fumarylacetoacetate hydrolase domain-containing protein 2A;Fumarylacetoacetate hydrolase domain-containing protein 2B	FAHD2A;FAHD2B	1.20643	1.10977	1.24772	1.05827	0.990862	1.11403
Glycerol-3-phosphate dehydrogenase 1-like protein;Glycerol-3-phosphate dehydrogenase [NAD(+)]	GPD1L	1.13259	1.14812	1.12464	0.993503	1.02511	1.00414
Zinc finger protein-like 1	ZFPL1	1.02616	1.05406	0.981461	0.900139	0.941123	0.876304
Gamma-tubulin complex component 2	TUBGCP2	1.15871	1.22009	1.1687	1.01641	1.08936	1.04348
Protein transport protein Sec24C	SEC24C	0.973899	1.01446	1.02936	0.854297	0.905768	0.919071
Origin recognition complex subunit 2	ORC2	1.1228	1.0716	1.07872	0.984915	0.956785	0.963147
Mitochondrial intermembrane space import and assembly protein 40	CHCHD4	0.867681	0.893802	0.851767	0.761124	0.798038	0.760506
Transcription elongation factor A protein-like 4	TCEAL4	0.836185	0.835198	0.847896	0.733496	0.745713	0.75705
Phosphatidylinositol 4,5-bisphosphate 3-kinase catalytic subunit beta isoform	PIK3CB;DKFZp779K1237	0.997141	0.970972	1.0589	0.874685	0.866939	0.945449
Ubiquinone biosynthesis O-methyltransferase, mitochondrial	COQ3	1.18765	1.2388	1.19644	1.0418	1.10607	1.06825
Insulin receptor substrate 1	IRS1	0.772475	0.814344	0.806135	0.67761	0.727093	0.719763
Delta-1-pyrroline-5-carboxylate dehydrogenase, mitochondrial	ALDH4A1	1.12149	1.16323	1.19947	0.983766	1.0386	1.07096
Anaphase-promoting complex subunit 2	ANAPC2	0.858059	0.861133	0.88989	0.752683	0.768868	0.794545
SCY1-like protein 2	SCYL2	0.882287	0.829799	0.8803	0.773936	0.740892	0.785982
Peptidyl-prolyl cis-trans isomerase C	PPIC	1.26073	1.17542	1.17805	1.10591	1.04948	1.05183
1-phosphatidylinositol 4,5-bisphosphate phosphodiesterase gamma-1	PLCG1	0.981624	0.934918	1.00193	0.861074	0.834748	0.894579
Conserved oligomeric Golgi complex subunit 1	COG1	1.05426	1.00317	1.03835	0.924788	0.895692	0.927094
Methyl-CpG-binding domain protein 2	MBD2	1.09629	1.11335	1.1456	0.96166	0.994066	1.02286
DnaJ homolog subfamily B member 14	DNAJB14	0.711129	0.675385	0.663082	0.623797	0.603022	0.592037
Guanine nucleotide-binding protein G(k) subunit alpha	GNAI3	1.00561	0.989807	0.933971	0.882113	0.883756	0.833902
BRCA1-associated protein	BRAP	0.8434	0.846542	0.820144	0.739825	0.755841	0.732271
NADH dehydrogenase [ubiquinone] 1 beta subcomplex subunit 7	NDUFB7	0.967956	0.993449	0.975302	0.849084	0.887008	0.870805
Acyl-CoA-binding domain-containing protein 6	ACBD6	0.628129	0.684488	0.647192	0.550991	0.61115	0.57785
Transcription elongation factor, mitochondrial	TEFM	0.856408	0.896963	0.918121	0.751235	0.80086	0.819751
MKL/myocardin-like protein 2;Phosphatase and actin regulator	MKL2	0.813578	0.822591	0.811165	0.713665	0.734456	0.724254
Nicastrin	NCSTN	1.18617	1.16484	1.1541	1.0405	1.04004	1.03045
Golgi-associated plant pathogenesis-related protein 1	GLIPR2	1.12114	1.06982	1.07802	0.983456	0.955192	0.962515
E3 ubiquitin-protein ligase ARIH2	ARIH2	1.08486	1.0445	1.06459	0.951633	0.932585	0.950524
39S ribosomal protein L50, mitochondrial	MRPL50	1.07391	0.842414	1.08074	0.942023	0.752156	0.964942
Probable 28S rRNA (cytosine(4447)-C(5))-methyltransferase	NOP2	0.750917	0.789281	0.74952	0.6587	0.704715	0.669214
Dolichyl-diphosphooligosaccharide--protein glycosyltransferase subunit DAD1	DAD1	1.10547	1.17477	1.21305	0.969709	1.04891	1.08308
Protein LSM14 homolog B	LSM14B	0.751364	0.719002	0.740154	0.659091	0.641966	0.660852
Ragulator complex protein LAMTOR1	LAMTOR1	1.00874	1.06636	1.01053	0.884863	0.952108	0.902262
tRNA (uracil-5-)-methyltransferase homolog A	TRMT2A	0.946268	0.908164	0.948878	0.83006	0.81086	0.847212
Methyl-CpG-binding domain protein 1	MBD1	1.11156	1.14527	1.07129	0.975053	1.02256	0.956507
Actin-related protein 10	ACTR10	0.936279	0.890327	0.8537	0.821297	0.794935	0.762232
Nuclear envelope pore membrane protein POM 121C;Nuclear envelope pore membrane protein POM 121;POM121 and ZP3 fusion protein	POM121C;POM121;POMZP3	1.03118	1.00861	1.06284	0.904547	0.900544	0.948965
Rho-related GTP-binding protein RhoC	RHOC	1.12721	1.15744	1.13781	0.98878	1.03342	1.0159
LanC-like protein 1	LANCL1	0.918059	0.813054	0.95146	0.805315	0.725942	0.849518
Alpha-1,3/1,6-mannosyltransferase ALG2	ALG2	1.2617	1.17678	1.26204	1.10676	1.05069	1.12682
Protein FRG1	FRG1	0.967918	0.956715	0.955158	0.849051	0.85421	0.85282
Intracellular hyaluronan-binding protein 4	HABP4	0.862168	0.838358	0.851216	0.756288	0.748534	0.760015
tRNA-dihydrouridine(47) synthase [NAD(P)(+)]-like	DUS3L	1.16596	1.18913	1.18009	1.02277	1.06173	1.05365
Leucine-rich repeat and WD repeat-containing protein 1	LRWD1	1.09826	1.09374	1.07316	0.963386	0.976551	0.958182
Transmembrane protein 43	TMEM43	1.2626	1.18223	1.22846	1.10754	1.05556	1.09684
Mitochondrial thiamine pyrophosphate carrier	SLC25A19	1.1364	1.13737	1.14129	0.996843	1.01551	1.01901
Mediator of RNA polymerase II transcription subunit 16	MED16	0.99721	1.01876	1.03496	0.874745	0.909604	0.924069
5(3)-deoxyribonucleotidase, cytosolic type	NT5C	1.0918	0.791101	1.10959	0.957717	0.70634	0.990708
von Willebrand factor A domain-containing protein 8	VWA8	1.11948	1.10672	1.06924	0.982004	0.988146	0.954676
Lipoma-preferred partner	LPP	1.27824	1.12656	1.18098	1.12126	1.00586	1.05445
Exportin-4	XPO4	1.11999	1.08828	1.06823	0.982444	0.971678	0.953777
YrdC domain-containing protein, mitochondrial	YRDC	1.0738	0.996516	1.00008	0.94193	0.889747	0.892932
Dual specificity protein phosphatase 3	DUSP3	0.931005	0.876265	0.888648	0.816671	0.78238	0.793436
Histone-lysine N-methyltransferase SETD7	SETD7	0.946627	0.88755	1.02628	0.830375	0.792455	0.916319
Segment polarity protein dishevelled homolog DVL-2	DVL2;DVL3	1.09048	0.967048	1.02592	0.956565	0.863436	0.916001
Alpha-1,6-mannosylglycoprotein 6-beta-N-acetylglucosaminyltransferase A	MGAT5	2.38821	2.26521	2.3982	2.09492	2.02251	2.14125
DnaJ homolog subfamily A member 4	DNAJA4	1.03363	1.06756	1.02115	0.906693	0.953179	0.911743
Caspase-7;Caspase-7 subunit p20;Caspase-7 subunit p11	CASP7	0.915806	0.916498	0.963105	0.803339	0.818301	0.859915
Calcium-transporting ATPase;Calcium-transporting ATPase type 2C member 1	ATP2C1	1.26437	1.21229	1.21278	1.10909	1.0824	1.08284
RalBP1-associated Eps domain-containing protein 1	REPS1	1.04856	0.979192	0.975715	0.919793	0.874278	0.871174
Leucine-rich repeat-containing protein 57	LRRC57	0.880378	0.900403	0.938528	0.772261	0.803931	0.837972
Arginyl-tRNA--protein transferase 1	ATE1	1.12642	1.12366	1.11535	0.98809	1.00326	0.995851
Cell death regulator Aven	AVEN	1.13924	1.04951	1.14372	0.999335	0.93706	1.02118
MOB-like protein phocein	HSPE1-MOB4;MOB4	0.94798	0.973248	0.97179	0.831562	0.868971	0.867669
Core-binding factor subunit beta	CBFB	0.95707	0.941518	0.9368	0.839535	0.840641	0.836429
Rho GTPase-activating protein 26	ARHGAP26	1.00989	1.00293	0.98449	0.885866	0.895475	0.879009
Espin	ESPN	1.37982	1.45143	1.37003	1.21037	1.29592	1.22324
Mitotic-spindle organizing protein 2A	MZT2A	1.09985	1.07667	1.09653	0.964783	0.961311	0.979042
Sorting nexin-4	SNX4	1.11065	1.1445	1.09749	0.974258	1.02187	0.979901
D-beta-hydroxybutyrate dehydrogenase, mitochondrial	BDH1	1.18429	1.11137	1.15854	1.03885	0.992297	1.03441
Cyclin-dependent kinase 9	CDK9	0.685213	0.685094	0.698072	0.601064	0.611691	0.623279
E3 ubiquitin-protein ligase Itchy homolog	ITCH	0.949571	0.916127	0.88718	0.832957	0.81797	0.792125
Transmembrane protein 230	TMEM230	1.1701	1.07898	1.11522	1.0264	0.963375	0.995734
Synembryn-A	RIC8A	0.907749	0.930828	0.928776	0.796271	0.831096	0.829264
Cancer-related nucleoside-triphosphatase	NTPCR	1.14237	1.2004	1.13601	1.00208	1.07178	1.01429
Deoxyhypusine hydroxylase	DOHH	0.871845	0.798147	0.828341	0.764776	0.712631	0.73959
Syntaxin-10	STX10	1.1604	1.16306	1.08313	1.01789	1.03845	0.967084
Methyltransferase-like protein 2B	METTL2B	0.795818	0.7772	0.774188	0.698086	0.693928	0.691239
ATP-dependent RNA helicase DHX8	DHX8	0.630337	0.600579	0.61826	0.552927	0.536232	0.552017
Microtubule-associated tumor suppressor 1	MTUS1	0.793989	0.781093	0.795713	0.696481	0.697405	0.710458
DNA-directed RNA polymerase III subunit RPC2	POLR3B	0.953524	0.926532	0.949064	0.836424	0.827261	0.847379
Diphosphoinositol polyphosphate phosphohydrolase 1	NUDT3	1.06804	0.934442	1.02669	0.936874	0.834323	0.916688
Protein strawberry notch homolog 1	SBNO1	0.843073	0.870654	0.855359	0.739538	0.777369	0.763713
Vesicle transport through interaction with t-SNAREs homolog 1A	VTI1A	1.00682	0.961055	0.973593	0.883173	0.858085	0.869279
Structural maintenance of chromosomes protein 5	SMC5	1.06017	1.02533	0.999681	0.929974	0.915473	0.892572
Sjoegren syndrome/scleroderma autoantigen 1	SSSCA1	0.901701	0.929955	0.947391	0.790966	0.830317	0.845885
Mitochondrial antiviral-signaling protein	MAVS	0.981453	0.943039	0.973674	0.860924	0.841999	0.869351
Sin3 histone deacetylase corepressor complex component SDS3	SUDS3	1.02395	0.978175	1.03084	0.8982	0.873371	0.920395
Dedicator of cytokinesis protein 5	DOCK5	1.32323	1.24263	1.38679	1.16073	1.10949	1.23821
Pituitary tumor-transforming gene 1 protein-interacting protein	PTTG1IP	1.17479	1.27347	1.2203	1.03051	1.13703	1.08956
TBC1 domain family member 24	TBC1D24	1.0523	1.06205	1.06264	0.923069	0.948259	0.948786
Multidrug resistance-associated protein 1	ABCC1	1.37654	1.32878	1.32837	1.20749	1.18641	1.18605
Serine/threonine-protein kinase Nek7	NEK7	0.994149	0.894023	0.902902	0.87206	0.798235	0.806163
Phosphatidylinositol 3-kinase;Phosphatidylinositol 3-kinase catalytic subunit type 3	PIK3C3	0.995536	0.970923	0.985057	0.873277	0.866896	0.879515
Putative ATP-dependent RNA helicase DHX57	DHX57	0.955829	0.895906	0.919569	0.838447	0.799916	0.821043
Mitochondrial fission factor	MFF	0.962333	0.982259	0.956621	0.844151	0.877017	0.854126
Trans-Golgi network integral membrane protein 2	TGOLN2	0.922496	0.869436	0.995074	0.809207	0.776282	0.888458
Deoxyhypusine synthase	DHPS	0.905694	1.01081	0.979453	0.794468	0.902513	0.874512
Ubiquitin thioesterase otulin	OTULIN	0.991171	0.998978	0.992743	0.869448	0.891944	0.886377
Integrator complex subunit 12	INTS12	1.00056	1.04862	0.983337	0.877685	0.93627	0.877979
Zinc finger protein 593	ZNF593	0.80105	0.820853	0.790127	0.702675	0.732905	0.705471
Alpha-parvin	PARVA	0.97185	1.0229	1.06166	0.8525	0.913304	0.94791
Serine/threonine-protein phosphatase 2A 56 kDa regulatory subunit alpha isoform	PPP2R5A	0.908135	0.924919	0.929983	0.79661	0.825821	0.830342
Exocyst complex component 3	EXOC3	1.17898	1.15986	1.11737	1.03419	1.03559	0.99765
Zinc finger protein 706	ZNF706	0.535152	0.555554	0.55997	0.469432	0.496031	0.499973
Signal recognition particle 19 kDa protein	SRP19	1.04449	1.09865	1.0614	0.916215	0.980937	0.947678
Epidermal growth factor receptor substrate 15	EPS15	1.11429	1.07439	1.05515	0.977447	0.959273	0.942102
Prostaglandin reductase 2	PTGR2	1.2977	1.24059	1.22719	1.13833	1.10767	1.0957
Podocalyxin	PODXL	1.23061	1.24089	1.22326	1.07948	1.10794	1.0922
Phosphoribosyl pyrophosphate synthase-associated protein 1	PRPSAP1	1.02415	1.00369	0.970864	0.898374	0.896151	0.866843
Probable ATP-dependent RNA helicase DHX40	DHX40	0.857801	0.871988	0.856506	0.752457	0.77856	0.764738
Isochorismatase domain-containing protein 1	ISOC1	1.07656	1.06947	1.11194	0.944349	0.95488	0.992802
Polyhomeotic-like protein 2	PHC2	0.948722	0.918402	1.00052	0.832212	0.820002	0.89332
DNA-directed RNA polymerase, mitochondrial	POLRMT	0.960808	1.02326	0.97882	0.842814	0.913624	0.873946
ADP-ribosylation factor-like protein 6-interacting protein 4	ARL6IP4	0.956934	0.963012	0.997143	0.839415	0.859832	0.890306
Ras-related protein Rab-12	RAB12	0.996171	1.09465	1.05582	0.873835	0.977369	0.942699
Transcription factor 7-like 2	TCF7L2	0.80017	0.813726	0.859138	0.701904	0.726541	0.767088
Transmembrane emp24 domain-containing protein 5	TMED5	1.34739	1.33284	1.34774	1.18192	1.19004	1.20334
Methylthioribose-1-phosphate isomerase	MRI1	0.94851	0.944937	0.972462	0.832026	0.843693	0.86827
Zinc finger CCHC domain-containing protein 8	ZCCHC8	0.912675	0.98158	0.92963	0.800592	0.876411	0.830027
Protein polybromo-1	PBRM1	1.15506	1.07019	1.0724	1.01321	0.955526	0.957498
Melanoma-associated antigen G1	NDNL2	1.00683	1.01336	1.00161	0.883185	0.904787	0.894297
Leucine carboxyl methyltransferase 1	LCMT1	1.0873	1.08789	1.12111	0.953769	0.971331	1.00099
Dehydrogenase/reductase SDR family member 7	DHRS7	1.28985	1.26894	1.22219	1.13145	1.13299	1.09124
A-kinase anchor protein 8-like	AKAP8L	1.08511	1.09643	1.03163	0.951853	0.978956	0.921102
Thyroid receptor-interacting protein 11	TRIP11	0.86405	0.895726	0.85944	0.757938	0.799755	0.767357
Phospholipase D3	PLD3	1.2337	1.19482	1.2194	1.08219	1.0668	1.08875
THO complex subunit 6 homolog	THOC6	1.10916	0.956543	0.951388	0.97295	0.854056	0.849454
GPALPP motifs-containing protein 1	GPALPP1	1.02464	1.05747	1.018	0.89881	0.94417	0.908926
cAMP-regulated phosphoprotein 19	ARPP19	1.31452	1.27881	1.34325	1.15309	1.14179	1.19933
COMM domain-containing protein 3	COMMD3-BMI1;COMMD3	0.911875	0.888499	0.862103	0.79989	0.793302	0.769735
NADH dehydrogenase [ubiquinone] 1 beta subcomplex subunit 1	NDUFB1	1.19469	1.06414	1.17377	1.04798	0.950126	1.04801
Huntingtin-interacting protein K	HYPK	1.1014	1.0572	1.10851	0.966136	0.94393	0.989738
	GSTZ1	1.03167	1.08586	1.05786	0.904976	0.969514	0.944517
Abl interactor 1	ABI1	1.01146	1.02321	1.0044	0.887245	0.913578	0.896786
Charged multivesicular body protein 3	CHMP3	0.836856	0.902259	0.874628	0.734084	0.805588	0.780918
Autophagy protein 5	ATG5	1.10349	1.10558	1.12868	0.967975	0.987124	1.00775
Protein FAM45A;Protein FAM45B	FAM45A;FAM45B	0.896422	0.907823	0.858161	0.786335	0.810557	0.766215
DIS3-like exonuclease 2	DIS3L2	1.01666	1.02667	1.06221	0.891811	0.916668	0.948397
MAGUK p55 subfamily member 6	MPP6	0.844463	0.795744	0.845466	0.740757	0.710486	0.75488
NADH dehydrogenase [ubiquinone] iron-sulfur protein 7, mitochondrial	NDUFS7	1.10391	1.16878	1.20706	0.968344	1.04355	1.07773
COBW domain-containing protein 1;COBW domain-containing protein 2;COBW domain-containing protein 3;COBW domain-containing protein 5;COBW domain-containing protein 6	CBWD2;CBWD1;CBWD5;CBWD7;CBWD3;CBWD6	1.22551	1.15015	1.1517	1.07501	1.02692	1.0283
Protein NDRG3	NDRG3	0.936055	0.985753	1.01537	0.821101	0.880136	0.906583
Quinone oxidoreductase-like protein 1	CRYZL1	0.991882	0.90166	0.948291	0.870072	0.805053	0.846688
Alanine aminotransferase 2	GPT2	0.684786	0.623541	0.624558	0.600689	0.556733	0.557641
NTF2-related export protein 2;NTF2-related export protein 1	NXT2;NXT1	1.05814	1.00893	1.05512	0.928197	0.900831	0.942071
Mediator of RNA polymerase II transcription subunit 12	TNRC11;MED12	0.960777	0.980869	0.956134	0.842787	0.875776	0.853691
Prolyl 4-hydroxylase subunit alpha-2	P4HA2	1.15719	1.11552	1.14145	1.01508	0.996001	1.01915
AN1-type zinc finger protein 1	ZFAND1	1.08013	1.14807	1.07254	0.947481	1.02506	0.957628
ER membrane protein complex subunit 2	EMC2	1.15385	1.20157	1.17365	1.01215	1.07283	1.04791
Programmed cell death protein 10	PDCD10	0.838924	0.788623	0.903148	0.735898	0.704128	0.806383
Methylosome subunit pICln	CLNS1A	1.11705	1.10329	1.04157	0.979868	0.985082	0.929972
Acid sphingomyelinase-like phosphodiesterase 3b	SMPDL3B	1.38016	1.43766	1.37878	1.21067	1.28362	1.23105
WD repeat-containing protein 6	WDR6	0.692081	0.720777	0.715063	0.607089	0.643551	0.638449
Probable glutamate--tRNA ligase, mitochondrial	EARS2	1.15985	1.09105	1.0909	1.01741	0.974151	0.974018
DNA replication complex GINS protein PSF2	GINS2	0.953125	0.920511	0.946235	0.836075	0.821885	0.844853
ADP-ribosylation factor-binding protein GGA3	GGA3	1.06882	1.06944	1.02284	0.93756	0.954858	0.91325
	CLUH	0.941812	0.977682	0.940327	0.826151	0.87293	0.839578
Protein QIL1	QIL1	0.803277	0.801341	0.79761	0.704629	0.715483	0.712152
Tyrosine-protein phosphatase non-receptor type 23	PTPN23	1.08928	1.09206	1.05171	0.955508	0.975051	0.939029
Neurochondrin	NCDN	0.681319	0.906071	0.946697	0.597648	0.808992	0.845265
BRCA1-associated RING domain protein 1	BARD1	1.15115	1.14693	1.15549	1.00978	1.02405	1.03169
Exocyst complex component 8	EXOC8	1.13915	1.04503	1.1012	0.999252	0.933064	0.983218
ATP synthase subunit a	MT-ATP6	1.23388	1.20258	1.20753	1.08235	1.07373	1.07815
Ribonuclease P protein subunit p38	RPP38	0.868413	0.785372	0.82951	0.761766	0.701225	0.740634
Acylphosphatase;Acylphosphatase-1	ACYP1	0.949728	1.00341	0.935393	0.833095	0.895903	0.835173
CLIP-associating protein 2	CLASP2	0.955666	0.96234	0.966156	0.838304	0.859232	0.862639
Histone-lysine N-methyltransferase setd3	SETD3	0.904873	0.869286	0.909674	0.793749	0.776148	0.812209
Sister chromatid cohesion protein PDS5 homolog B	PDS5B	1.01935	1.01763	1.01978	0.894168	0.908596	0.910514
Testis-expressed sequence 264 protein	TEX264	1.03951	1.00523	1.02848	0.911854	0.897529	0.91829
Gamma-adducin	ADD3	0.898756	0.841201	0.850521	0.788383	0.751073	0.759393
DNA polymerase epsilon subunit 2	POLE2	1.26563	1.23337	1.29347	1.1102	1.10123	1.15488
Cip1-interacting zinc finger protein	CIZ1	1.38363	1.34389	1.41596	1.21371	1.1999	1.26425
Oxidoreductase HTATIP2	HTATIP2	0.882696	0.691684	0.93077	0.774295	0.617575	0.831044
Lysosomal alpha-mannosidase;Lysosomal alpha-mannosidase A peptide;Lysosomal alpha-mannosidase B peptide;Lysosomal alpha-mannosidase C peptide;Lysosomal alpha-mannosidase D peptide;Lysosomal alpha-mannosidase E peptide	MAN2B1	1.20568	1.16854	1.28786	1.05761	1.04334	1.14987
Neuroguidin	NGDN	0.88505	0.909469	0.853965	0.77636	0.812026	0.762468
FYVE and coiled-coil domain-containing protein 1	FYCO1	1.12271	1.04341	1.14066	0.984836	0.931613	1.01845
Phostensin	PPP1R18	0.868564	0.938413	0.921204	0.761898	0.837869	0.822503
Mediator of RNA polymerase II transcription subunit 1	MED1	1.19895	0.933242	1.02039	1.05171	0.833252	0.911061
ATP-dependent RNA helicase SUPV3L1, mitochondrial	SUPV3L1	1.27651	1.19049	1.18895	1.11975	1.06294	1.06156
Gamma-interferon-inducible lysosomal thiol reductase	IFI30	1.16386	1.17776	1.20104	1.02093	1.05157	1.07236
Ras-related protein Rap-1A	RAP1A	1.20293	1.233	1.25926	1.0552	1.10089	1.12434
HLA class I histocompatibility antigen, A-69 alpha chain;HLA class I histocompatibility antigen, A-2 alpha chain;HLA class I histocompatibility antigen, A-33 alpha chain;HLA class I histocompatibility antigen, A-31 alpha chain	HLA-A	1.24915	1.12732	1.10323	1.09574	1.00654	0.985023
Zinc finger CCCH-type with G patch domain-containing protein	ZGPAT	0.900063	0.88393	0.90971	0.789529	0.789224	0.812241
Nucleolar and spindle-associated protein 1	NUSAP1	0.758847	0.728413	0.822454	0.665655	0.650369	0.734334
Protein C10	C12orf57	0.934261	0.902954	0.929926	0.819527	0.806209	0.830291
Non-homologous end-joining factor 1	NHEJ1	0.950498	0.920502	0.946179	0.83377	0.821877	0.844803
[truncated: 3,179 more rows]
