# Supplementary material for: Multi-omics analysis reveals RNA polymerase II degradation as a novel mechanism of PF-3758309’s anti-tumor activity
Source: Cell Death Discov. 2025 Aug 25;11:404. doi: 10.1038/s41420-025-02677-5 (PMC12379277; doi:10.1038/s41420-025-02677-5)
Supplement: Supplementary file 13 — Supplementary table S5 [file 41420_2025_2677_MOESM13_ESM.xlsx]

## Sheet: Table S6
Table S5. The list of proteins quantified through POLR2E IP-MS analysis.
Protein names	Gene names	iBAQ	iBAQ PF-3758309	iBAQ DMSO	Nor_iBAQ PF-3758309	Nor_iBAQ DMSO	Ratio PF3758309/DMSO
Nuclear speckle splicing regulatory protein 1	CCDC55;NSRP1	9410600	3539200	5871500	3539200	7.97094e+06	0.444013
Programmed cell death protein 6	PDCD6	2302400	0	2302400	0	3.12566e+06	0
Alpha-crystallin B chain	CRYAB	1485600	0	1485600	0	2.0168e+06	0
Vigilin	HDLBP	104090000	50404000	53682000	50404000	7.28768e+07	0.691633
EH domain-containing protein 1	EHD1	7514400	7514400	0	7514400	0	#DIV/0!
Transcription elongation factor 1 homolog	ELOF1	100660000	37330000	63329000	37330000	8.59732e+07	0.434205
YTH domain-containing family protein 3	YTHDF3	11622000	7564500	4057500	7564500	5.50832e+06	1.37329
Proteasome subunit alpha type;Proteasome subunit alpha type-2	PSMA2	5524600	5524600	0	5524600	0	#DIV/0!
Transcription elongation factor B polypeptide 3	TCEB3	15622000	6872400	8749700	6872400	1.18783e+07	0.578568
Zinc finger and SCAN domain-containing protein 26	ZSCAN26;ZNF187	697810	697810	0	697810	0	#DIV/0!
Phospholipid-transporting ATPase;Phospholipid-transporting ATPase IG	ATP11C	0	0	0	0	0	#DIV/0!
Dystrophin	DMD	28052	43639	28052	43639	38082.4	1.14591
BCL-6 corepressor-like protein 1	BCORL1	1771800	451730	1320100	451730	1.79212e+06	0.252064
	IGKV2D-24	1.7464e+09	847870000	898550000	847870000	1.21984e+09	0.695067
Ig kappa chain V-II region RPMI 6410;Ig kappa chain V-II region FR;Ig kappa chain V-II region Cum	IGKV A18;IGKV2D-26;IGKV2D-29;IGKV2-40;IGKV2D-30;IGKV2D-28	43947000000	18549000000	25399000000	18549000000	3.44808e+10	0.537952
Activating molecule in BECN1-regulated autophagy protein 1	AMBRA1	513210	513210	0	513210	0	#DIV/0!
Epiplakin	EPPK1	121000	121000	0	121000	0	#DIV/0!
LisH domain and HEAT repeat-containing protein KIAA1468	KIAA1468	332600	332600	0	332600	0	#DIV/0!
Thioredoxin reductase 1, cytoplasmic	TXNRD1	374330	374330	0	374330	0	#DIV/0!
Glutathione peroxidase;Phospholipid hydroperoxide glutathione peroxidase, mitochondrial	GPX4	16775000	16179000	595770	16179000	808796	20.0038
DDB1- and CUL4-associated factor 13	DCAF13	16869000	16766000	103470	16766000	140467	119.359
Tubby-like protein;Tubby-related protein 1	TULP1	3081400	2601700	479650	2601700	651156	3.99551
Membrane-associated guanylate kinase, WW and PDZ domain-containing protein 1	MAGI1	1144700	369460	775270	369460	1.05248e+06	0.351038
Acyl-coenzyme A thioesterase 2, mitochondrial;Acyl-coenzyme A thioesterase 1	ACOT2;ACOT1	255350	255350	0	255350	0	#DIV/0!
COBW domain-containing protein 1;COBW domain-containing protein 2;COBW domain-containing protein 3;COBW domain-containing protein 5;COBW domain-containing protein 6	CBWD1;CBWD2;CBWD3;CBWD5;CBWD7;CBWD6	3176400	3176400	0	3176400	0	#DIV/0!
A-kinase anchor protein 13	AKAP13	987280	152900	834380	152900	1.13273e+06	0.134984
WD repeat-containing protein 37	WDR37	2438000	2438000	0	2438000	0	#DIV/0!
Testis-expressed sequence 264 protein	TEX264	3914200	3914200	0	3914200	0	#DIV/0!
Proteasome activator complex subunit 3	PSME3	5858300	3406300	2452000	3406300	3.32875e+06	1.0233
E3 ubiquitin-protein ligase UHRF1	UHRF1	50833000	5862900	44970000	5862900	6.10497e+07	0.0960349
Endoplasmic reticulum-Golgi intermediate compartment protein 2	ERGIC2	586160	586160	0	586160	0	#DIV/0!
Magnesium transporter protein 1	MAGT1	60084000	29077000	31007000	29077000	4.2094e+07	0.690763
39S ribosomal protein L45, mitochondrial	MRPL45	13306000	1963000	11343000	1963000	1.53989e+07	0.127477
DNA polymerase;DNA polymerase alpha catalytic subunit	POLA1	3310700	2347600	963100	2347600	1.30747e+06	1.79553
Beta-catenin-like protein 1	CTNNBL1	24720000	19287000	5432900	19287000	7.37551e+06	2.615
Oligosaccharyltransferase complex subunit OSTC	OSTC	83206000	14941000	68265000	14941000	9.26742e+07	0.161221
Leukocyte receptor cluster member 8	LENG8	13328000	3829500	9498400	3829500	1.28947e+07	0.296983
GON-4-like protein;YY1-associated protein 1	GON4L;YY1AP1	1737500	0	1737500	0	2.35877e+06	0
Heterogeneous nuclear ribonucleoprotein D-like	HNRNPDL	1.0197e+09	360060000	659630000	360060000	8.95491e+08	0.402081
Glutathione peroxidase;Glutathione peroxidase 1	GPX1	22157000	12232000	9924700	12232000	1.34734e+07	0.907861
Eukaryotic translation initiation factor 5B	EIF5B	109860000	58781000	51078000	58781000	6.93417e+07	0.847701
Basigin	BSG	4253000	4253000	0	4253000	0	#DIV/0!
NF-kappa-B essential modulator	IKBKG	680960	680960	0	680960	0	#DIV/0!
SUN domain-containing ossification factor	SUCO	544280	0	544280	0	738895	0
cAMP-dependent protein kinase catalytic subunit beta;cAMP-dependent protein kinase catalytic subunit alpha;cAMP-dependent protein kinase catalytic subunit gamma	PRKACB;PRKACA;PRKACG;KIN27	2524000	2524000	0	2524000	0	#DIV/0!
Leukocyte receptor cluster member 9	LENG9	709740	709740	0	709740	0	#DIV/0!
Adenylate kinase isoenzyme 6	TAF9;AK6	2845700	2845700	0	2845700	0	#DIV/0!
G-protein-signaling modulator 1	GPSM1	675890	675890	0	675890	0	#DIV/0!
Intersectin-2	ITSN2	1317400	1137100	180330	1137100	244810	4.64483
Conserved oligomeric Golgi complex subunit 1	COG1	57751	395120	57751	395120	78400.7	5.03975
Monofunctional C1-tetrahydrofolate synthase, mitochondrial	MTHFD1L	29194000	14902000	14293000	14902000	1.94037e+07	0.767999
Smoothelin	SMTN	4993800	1785300	3208500	1785300	4.35575e+06	0.409872
Clathrin heavy chain;Clathrin heavy chain 1	CLTC	296700000	244280000	52427000	244280000	7.11731e+07	3.4322
Zinc finger protein 48	ZNF48	2970100	1680400	1289700	1680400	1.75085e+06	0.959762
Nucleoside diphosphate kinase;Nucleoside diphosphate kinase, mitochondrial	NME4	12512000	8145500	4366200	8145500	5.9274e+06	1.37421
Tetratricopeptide repeat protein 28	TTC28	656730	453630	203100	453630	275721	1.64525
26S proteasome non-ATPase regulatory subunit 1	PSMD1	6105500	5063200	1042300	5063200	1.41499e+06	3.57826
Lethal(2) giant larvae protein homolog 1	LLGL1	6646600	4905500	1741100	4905500	2.36366e+06	2.07539
DNA polymerase delta subunit 2	POLD2	5618500	5618500	0	5618500	0	#DIV/0!
Putative RNA-binding protein 15	RBM15	64558000	36039000	28519000	36039000	3.87164e+07	0.930846
Round spermatid basic protein 1	RSBN1	12588000	6008400	6579600	6008400	8.93223e+06	0.672665
Myc-associated zinc finger protein	MAZ	856630	329500	527120	329500	715600	0.460453
THO complex subunit 1	THOC1	25053000	14024000	11029000	14024000	1.49726e+07	0.936645
Proteasomal ubiquitin receptor ADRM1	ADRM1	3312600	3312600	0	3312600	0	#DIV/0!
	PYCR2	447340	0	447340	0	607293	0
NADH dehydrogenase [ubiquinone] 1 alpha subcomplex subunit 10, mitochondrial	NDUFA10	48247000	44103000	4143800	44103000	5.62548e+06	7.83987
Inhibitor of growth protein;Inhibitor of growth protein 1	ING1	2644800	0	2644800	0	3.59049e+06	0
Nucleolar protein of 40 kDa	ZCCHC17	11030000	4779900	11030000	4779900	1.49739e+07	0.319215
Protein FAM83D	FAM83D	17956000	9805300	8150300	9805300	1.10646e+07	0.88619
DNA polymerase theta	POLQ	3023500	267230	2756300	267230	3.74186e+06	0.0714164
60S ribosomal protein L17	RPL17;RPL17-C18orf32	2393200000	1215800000	1177400000	1215800000	1.5984e+09	0.760637
Ribonuclease H2 subunit B	RNASEH2B	750660	0	750660	0	1.01907e+06	0
Required for meiotic nuclear division protein 1 homolog	RMND1	2234200	0	2234200	0	3.03307e+06	0
Extended synaptotagmin-2	ESYT2	7854500	4304600	3550000	4304600	4.81936e+06	0.89319
5-AMP-activated protein kinase catalytic subunit alpha-2	PRKAA2	1326100	1326100	0	1326100	0	#DIV/0!
Unconventional myosin-Va	MYO5A	6813700	2106400	4707400	2106400	6.3906e+06	0.329609
Zinc finger HIT domain-containing protein 3	ZNHIT3	528550	5891900	528550	5891900	717541	8.21124
Vacuolar protein sorting-associated protein VTA1 homolog	VTA1	8506000	7354300	1151600	7354300	1.56337e+06	4.70413
AP-2 complex subunit mu	AP2M1	85839000	85738000	101260	85738000	137467	623.699
Ubiquitin-conjugating enzyme E2 D2;Ubiquitin-conjugating enzyme E2 D3;Ubiquitin-conjugating enzyme E2 D4;Ubiquitin-conjugating enzyme E2 D1	UBE2D3;UBE2D2;UBE2D1;UBE2D4	154720000	98445000	56279000	98445000	7.64024e+07	1.28851
Heat shock 70 kDa protein 4	HSPA4	16846000	14358000	2487600	14358000	3.37708e+06	4.2516
WASH complex subunit FAM21A;WASH complex subunit FAM21C	FAM21A;FAM21C	936140	936140	0	936140	0	#DIV/0!
MICOS complex subunit MIC27	APOOL	33492000	8153600	25338000	8153600	3.4398e+07	0.237037
ATP-dependent RNA helicase DHX29	DHX29	44092000	19790000	24302000	19790000	3.29915e+07	0.599851
Selenoprotein H	C11orf31;SELH	9901300	0	9901300	0	1.34417e+07	0
Signal recognition particle 19 kDa protein	SRP19	53669000	30761000	22908000	30761000	3.10991e+07	0.989128
Prostaglandin E synthase 3	PTGES3	48844000	27911000	20934000	27911000	2.84193e+07	0.982115
Slit homolog 2 protein;Slit homolog 2 protein N-product;Slit homolog 2 protein C-product	SLIT2	5588900	0	5588900	0	7.58729e+06	0
Synaptojanin-2-binding protein	SYNJ2BP-COX16;SYNJ2BP	2094300	2094300	0	2094300	0	#DIV/0!
Protein Hikeshi	C11orf73	2821100	2821100	12717000	2821100	1.72642e+07	0.163408
Ribonucleoprotein PTB-binding 1	RAVER1	71324000	21729000	49596000	21729000	6.73298e+07	0.322725
High mobility group nucleosome-binding domain-containing protein 3;Non-histone chromosomal protein HMG-17	HMGN3;HMGN2	31179000	11559000	19620000	11559000	2.66354e+07	0.433971
Isocitrate dehydrogenase [NAD] subunit, mitochondrial;Isocitrate dehydrogenase [NAD] subunit beta, mitochondrial	IDH3B	14978000	14978000	0	14978000	0	#DIV/0!
Methyltransferase-like protein 7B	METTL7B	410720	410720	0	410720	0	#DIV/0!
Inositol hexakisphosphate and diphosphoinositol-pentakisphosphate kinase 2	PPIP5K2	528080	0	528080	0	716903	0
Kinesin-like protein;Kinesin-like protein KIF3A	KIF3A	8453200	2198200	6255000	2198200	8.49157e+06	0.258869
Ribosome maturation protein SBDS	SBDS	4415000	2573900	1841100	2573900	2.49941e+06	1.0298
Hypoxia up-regulated protein 1	HYOU1	12304000	11727000	576280	11727000	782338	14.9897
E2F-associated phosphoprotein	EAPP	1397200	1397200	0	1397200	0	#DIV/0!
WD repeat-containing protein 13	WDR13	1509100	1509100	0	1509100	0	#DIV/0!
Synaptosomal-associated protein 47	SNAP47	2183300	2183300	0	2183300	0	#DIV/0!
UPF0711 protein C18orf21	C18orf21	10807000	4745400	6061400	4745400	8.22874e+06	0.576686
RNA-binding protein 26	RBM26	30731000	13075000	17656000	13075000	2.39692e+07	0.545492
Serine/threonine-protein kinase MARK1	MARK1	51192	0	51192	0	69496.5	0
UPF0193 protein EVG1	C22orf23	2991700	0	2991700	0	4.06143e+06	0
Tight junction protein ZO-1	TJP1	23464000	13368000	10095000	13368000	1.37046e+07	0.975438
Mitochondrial inner membrane protein OXA1L	OXA1L	37512000	37512000	133140	37512000	180746	207.54
Kanadaptin	SLC4A1AP	4334800	2765900	1568900	2765900	2.12988e+06	1.29862
Pre-B-cell leukemia transcription factor 1	PBX1	965390	965390	0	965390	0	#DIV/0!
Lysine-specific demethylase 6A;Histone demethylase UTY	KDM6A;UTY	421200	348300	72902	348300	98969.2	3.51928
OTU domain-containing protein 6B	OTUD6B	14840000	9309400	5530200	9309400	7.50761e+06	1.24
Nodal modulator 1	NOMO1	6332100	3601000	2731200	3601000	3.70778e+06	0.971201
Septin-8	2024-09-08	1270700	1270700	0	1270700	0	#DIV/0!
Arf-GAP with coiled-coil, ANK repeat and PH domain-containing protein 2	ACAP2	4543300	3984100	559180	3984100	759123	5.24829
MAP3K12-binding inhibitory protein 1	MBIP	494790	494790	0	494790	0	#DIV/0!
Calcium-dependent secretion activator 2	CADPS2	2079800	0	2079800	0	2.82346e+06	0
Protein CIP2A	KIAA1524	2157600	2157600	0	2157600	0	#DIV/0!
WASH complex subunit 7	KIAA1033	1165900	452920	712970	452920	967903	0.467939
WD repeat-containing protein 6	WDR6	6364100	2099700	4264400	2099700	5.7892e+06	0.362693
Ras-related protein Rap-2c	RAP2C	7705300	7124300	581060	7124300	788827	9.03151
C-Jun-amino-terminal kinase-interacting protein 4	SPAG9	840240	720360	119880	720360	162745	4.42631
E3 ubiquitin-protein ligase HECTD1	HECTD1	32836	252760	32836	252760	44577	5.67019
26S protease regulatory subunit 10B	PSMC6	12870000	12870000	0	12870000	0	#DIV/0!
Dedicator of cytokinesis protein 1	DOCK1	40090	463720	40090	463720	54424.8	8.52038
Uncharacterized protein FLJ45252	AAK1	0	0	0	0	0	#DIV/0!
COP9 signalosome complex subunit 1	GPS1	2398900	2398900	0	2398900	0	#DIV/0!
		559330	339140	220190	339140	298922	1.13454
E3 ubiquitin-protein ligase CHFR	CHFR	2278100	0	2278100	0	3.09267e+06	0
Protein RTF2 homolog	RTFDC1	1223300	1806700	1223300	1806700	1.66071e+06	1.08791
Pyrroline-5-carboxylate reductase;Pyrroline-5-carboxylate reductase 3	PYCRL	493120	0	493120	0	669442	0
WD repeat-containing protein 18	WDR18	6316000	6316000	0	6316000	0	#DIV/0!
Myelin expression factor 2	MYEF2	469340	0	469340	0	637160	0
Muscleblind-like protein 1	MBNL1	4639900	3543500	1096400	3543500	1.48843e+06	2.38069
Voltage-dependent anion-selective channel protein 2	VDAC2	319560000	228520000	91040000	228520000	1.23593e+08	1.84898
Signal peptidase complex catalytic subunit SEC11;Signal peptidase complex catalytic subunit SEC11C	SEC11C;SEC11L3	15347000	15347000	3611200	15347000	4.90244e+06	3.13048
Target of rapamycin complex subunit LST8	MLST8	5679800	3078700	2601100	3078700	3.53116e+06	0.871866
Protein RER1	RER1	36392000	22821000	13571000	22821000	1.84235e+07	1.23869
Myelin expression factor 2	MYEF2	32871000	5182400	27688000	5182400	3.75883e+07	0.137873
Fatty acid desaturase 1	FADS1	1473900	1473900	0	1473900	0	#DIV/0!
Kallikrein-11;Kallikrein-11 inactive chain 1;Kallikrein-11 inactive chain 2	KLK11	93996000	29063000	64933000	29063000	8.81508e+07	0.329697
Diacylglycerol O-acyltransferase 1	DGAT1	16681000	11918000	4763500	11918000	6.46676e+06	1.84296
Heterogeneous nuclear ribonucleoprotein U-like protein 1	HNRNPUL1	135590000	64647000	70947000	64647000	9.63152e+07	0.671203
A-kinase anchor protein 9	AKAP9	87691	69374	18318	69374	24867.9	2.7897
Sorting nexin-6;Sorting nexin-6, N-terminally processed	SNX6	6729600	6729600	0	6729600	0	#DIV/0!
Protein ARV1	ARV1	2765800	1090200	1675700	1090200	2.27487e+06	0.479236
Non-specific serine/threonine protein kinase;Serine/threonine-protein kinase MRCK alpha	CDC42BPA	2970300	576830	2393400	576830	3.2492e+06	0.17753
Cyclic AMP-dependent transcription factor ATF-3	ATF3	3979100	2844800	1134300	2844800	1.53989e+06	1.84741
Neuron navigator 1	NAV1	534360	113850	420510	113850	570870	0.199433
Protein-L-isoaspartate O-methyltransferase;Protein-L-isoaspartate(D-aspartate) O-methyltransferase	PCMT1	49786000	25507000	24280000	25507000	3.29617e+07	0.773838
Unconventional myosin-VI	MYO6	125350000	82612000	42741000	82612000	5.80237e+07	1.42376
Nucleolar and coiled-body phosphoprotein 1	NOLC1	16258000	12558000	3699100	12558000	5.02177e+06	2.50071
MAP7 domain-containing protein 3	MAP7D3	12716000	6310300	6405900	6310300	8.69643e+06	0.72562
Probable global transcription activator SNF2L1	SMARCA1	656260	656260	0	656260	0	#DIV/0!
Zinc finger protein 691	ZNF691	5220300	0	5220300	0	7.0869e+06	0
U1 small nuclear ribonucleoprotein C	SNRPC	83309000	50425000	32884000	50425000	4.46422e+07	1.12954
Ubiquitin carboxyl-terminal hydrolase 48	USP48	1494900	754750	740170	754750	1.00483e+06	0.751123
Abl interactor 1	ABI1	6380700	3768400	2612200	3768400	3.54623e+06	1.06265
MAGUK p55 subfamily member 2	MPP2	372190	372190	607360	372190	824531	0.451396
ELAV-like protein 2;ELAV-like protein;ELAV-like protein 4	ELAVL2;ELAVL4	13213000	7909700	5302900	7909700	7.19903e+06	1.09872
	IGHV1-45	0	0	0	0	0	#DIV/0!
Conserved oligomeric Golgi complex subunit 4	COG4	1883800	1883800	0	1883800	0	#DIV/0!
Helicase SRCAP	SRCAP	1449500	555220	894240	555220	1.21399e+06	0.457352
Methyl-CpG-binding domain protein 1	MBD1	1053500	1053500	0	1053500	0	#DIV/0!
Multidrug resistance-associated protein 1	ABCC1	566700	425390	141310	425390	191838	2.21745
Eukaryotic translation initiation factor 4 gamma 3	EIF4G3	2202300	1530500	671850	1530500	912080	1.67803
Exocyst complex component 7	EXOC7	4204400	3412500	791940	3412500	1.07511e+06	3.17409
Polyhomeotic-like protein 2	PHC2	17471000	13627000	3844200	13627000	5.21875e+06	2.61116
Exocyst complex component 5	EXOC5	1848200	1301800	546360	1301800	741719	1.75511
Serine/threonine-protein phosphatase 6 regulatory subunit 2	PPP6R2	977250	977250	0	977250	0	#DIV/0!
Rho GTPase-activating protein 5	ARHGAP5	343340	222530	120810	222530	164007	1.35683
SLAIN motif-containing protein 1	SLAIN1	3346400	3346400	248480	3346400	337328	9.92032
ELM2 and SANT domain-containing protein 1	ELMSAN1	140730	0	140730	0	191050	0
RecQ-mediated genome instability protein 1	RMI1	1650200	0	1650200	0	2.24025e+06	0
Histone-lysine N-methyltransferase EZH1	EZH1	653280	2380600	653280	2380600	886870	2.68427
NADPH:adrenodoxin oxidoreductase, mitochondrial	FDXR	8284100	8284100	0	8284100	0	#DIV/0!
Maestro heat-like repeat-containing protein family member 7	MROH7;MROH7-TTC4	281280	281280	0	281280	0	#DIV/0!
Protein SCAF8	SCAF8	3805600	2587600	1218000	2587600	1.65351e+06	1.56491
Cysteine protease ATG4A	ATG4A	15369000	15369000	0	15369000	0	#DIV/0!
Cerebral cavernous malformations 2 protein	CCM2	505580	505580	0	505580	0	#DIV/0!
Isovaleryl-CoA dehydrogenase, mitochondrial	IVD	4720300	4720300	0	4720300	0	#DIV/0!
WD repeat-containing protein 36	WDR36	137240000	56915000	80323000	56915000	1.09044e+08	0.521947
E3 ubiquitin-protein ligase RNF213	RNF213	402630	402630	0	402630	0	#DIV/0!
Integrin-linked protein kinase	ILK	13803000	13803000	0	13803000	0	#DIV/0!
TATA-binding protein-associated factor 172	BTAF1	3530100	1879700	1650400	1879700	2.24053e+06	0.838955
Delta(24)-sterol reductase	DHCR24	37798000	32616000	5182000	32616000	7.0349e+06	4.63631
Elongation of very long chain fatty acids protein;Elongation of very long chain fatty acids protein 5	ELOVL5	24441000	13194000	11247000	13194000	1.52685e+07	0.86413
S-phase kinase-associated protein 2	SKP2	11789000	11789000	0	11789000	0	#DIV/0!
Cullin-2	CUL2	87325000	47462000	39863000	47462000	5.41166e+07	0.877032
Transmembrane emp24 domain-containing protein 7	TMED7-TICAM2;TMED7	4311500	3999400	312100	3999400	423696	9.43931
Golgi apparatus membrane protein TVP23 homolog;Golgi apparatus membrane protein TVP23 homolog C;Golgi apparatus membrane protein TVP23 homolog B	TVP23C;TVP23B;TVP23C-CDRT4	23349000	23349000	0	23349000	0	#DIV/0!
E3 ubiquitin-protein ligase ZFP91	ZFP91-CNTF;ZFP91	146880	1159800	146880	1159800	199399	5.81647
Condensin-2 complex subunit H2	NCAPH2	2646200	769970	1876200	769970	2.54706e+06	0.302297
Actin-related protein 2/3 complex subunit 4	ARPC4;ARPC4-TTLL3	22951000	7852000	15099000	7852000	2.04979e+07	0.383064
Suppressor of SWI4 1 homolog	PPAN-P2RY11;PPAN	75286000	48699000	26588000	48699000	3.60949e+07	1.34919
Coronin;Coronin-7;Mitochondrial import inner membrane translocase subunit TIM16	CORO7-PAM16;CORO7;PAM16	16798000	3318700	13479000	3318700	1.82986e+07	0.181363
Lymphoid-specific helicase	HELLS	20249000	5476100	14773000	5476100	2.00553e+07	0.27305
3-ketoacyl-CoA thiolase, mitochondrial	ACAA2	1091100	1091100	0	1091100	0	#DIV/0!
40S ribosomal protein S15	RPS15	395140000	285560000	109580000	285560000	1.48762e+08	1.91958
DNA-directed RNA polymerase II subunit RPB11-a;DNA-directed RNA polymerase II subunit RPB11-b2;DNA-directed RNA polymerase II subunit RPB11-b1	POLR2J3;POLR2J;POLR2J2	32795000	10084000	22711000	10084000	3.08317e+07	0.327066
Leucine-rich repeat-containing protein 41	LRRC41	17023000	14676000	2347100	14676000	3.18634e+06	4.60591
Lanosterol 14-alpha demethylase	CYP51A1	4127100	4127100	0	4127100	0	#DIV/0!
Lysine-specific demethylase 4B	KDM4B	359310	0	359310	0	487787	0
Terminal uridylyltransferase 4	ZCCHC11	1807300	548590	1258700	548590	1.70877e+06	0.321044
Zinc finger and BTB domain-containing protein 34	ZBTB34	1137000	1137000	0	1137000	0	#DIV/0!
Disks large homolog 1	DLG1	0	0	0	0	0	#DIV/0!
Protein SET;Protein SETSIP	SET;SETSIP	4686500	4686500	0	4686500	0	#DIV/0!
Testis-expressed sequence 30 protein	TEX30	3339700	0	3339700	0	4.53386e+06	0
Niemann-Pick C1-like protein 1	NPC1L1	2511200	2511200	0	2511200	0	#DIV/0!
WD repeat-containing protein 76	WDR76	2477300	0	2477300	0	3.3631e+06	0
Negative elongation factor A	NELFA	17475000	11257000	6217700	11257000	8.44093e+06	1.33362
40S ribosomal protein SA	RPSA	418650000	391670000	26987000	391670000	3.66366e+07	10.6907
Abl interactor 2	ABI2	1086400	1086400	0	1086400	0	#DIV/0!
Krev interaction trapped protein 1	KRIT1	2797500	0	2797500	0	3.79779e+06	0
Peroxisome biogenesis factor 1	PEX1	885820	885820	0	885820	0	#DIV/0!
Nesprin-1	SYNE1	9546600	9095900	450750	9095900	611922	14.8645
ADP-ribosylation factor-like protein 6-interacting protein 4	ARL6IP4	3773400	1321300	2452100	1321300	3.32889e+06	0.39692
Serologically defined colon cancer antigen 8	SDCCAG8	315340	0	315340	0	428095	0
Microtubule-associated protein 9	MAP9	756520	0	756520	0	1.02703e+06	0
Alcohol dehydrogenase class 4 mu/sigma chain	ADH7	643980	643980	0	643980	0	#DIV/0!
	DDX46	131180000	78980000	52199000	78980000	7.08635e+07	1.11454
Nucleoside diphosphate kinase;Nucleoside diphosphate kinase 6	NME6	2922200	0	2922200	0	3.96708e+06	0
PX domain-containing protein kinase-like protein	PXK	5367300	3430300	1937000	3430300	2.6296e+06	1.30449
Enoyl-CoA delta isomerase 2, mitochondrial	ECI2	10342000	10342000	0	10342000	0	#DIV/0!
Helicase-like transcription factor	HLTF	4866900	2178600	2688300	2178600	3.64954e+06	0.596952
Actin-binding LIM protein 3	ABLIM3	0	0	0	0	0	#DIV/0!
Zinc finger protein 550	ZNF550	373580	373580	0	373580	0	#DIV/0!
Lysine-specific demethylase 2B	KDM2B	3673900	1007800	2666100	1007800	3.6194e+06	0.278444
Numb-like protein	NUMBL	9280500	4833100	4447400	4833100	6.03763e+06	0.800496
Citrate synthase;Citrate synthase, mitochondrial	CS	1874900	1874900	0	1874900	0	#DIV/0!
Deoxyuridine 5-triphosphate nucleotidohydrolase, mitochondrial	DUT	11398000	8028400	3369700	8028400	4.57459e+06	1.755
ARF GTPase-activating protein GIT1	GIT1	81382	1823900	81382	1823900	110481	16.5087
Dehydrogenase/reductase SDR family member 7B	DHRS7B	94355000	45402000	48952000	45402000	6.64555e+07	0.683194
Dolichyl-diphosphooligosaccharide--protein glycosyltransferase 48 kDa subunit	DDOST	131140000	128220000	2926800	128220000	3.97332e+06	32.2702
Choline/ethanolaminephosphotransferase 1	CEPT1	139050000	83994000	55059000	83994000	7.47462e+07	1.12372
NAD kinase 2, mitochondrial	NADK2	1199200	1199200	0	1199200	0	#DIV/0!
Zinc finger CCCH domain-containing protein 8	ZC3H8	16350000	6858000	9491700	6858000	1.28856e+07	0.532222
DNA-directed RNA polymerase III subunit RPC5	POLR3E	2846900	2462500	384350	2462500	521780	4.71942
Ig heavy chain V-I region V35	IGHV1-18	26466000	23492000	2974300	23492000	4.03781e+06	5.81801
Cyclin-dependent kinase 11B;Cyclin-dependent kinase 11A	CDK11B;CDK11A	34002000	7644800	26358000	7644800	3.57827e+07	0.213645
Constitutive coactivator of peroxisome proliferator-activated receptor gamma	FAM120B	63331000	60111000	3220500	60111000	4.37204e+06	13.749
	DDX39A	13759000	0	13759000	0	1.86787e+07	0
Transducin-like enhancer protein 3;Transducin-like enhancer protein 4;Transducin-like enhancer protein 1;Transducin-like enhancer protein 2	TLE3;TLE2;TLE4;TLE1	1677000	1589600	87324	1589600	118548	13.4089
ATP-dependent RNA helicase DDX3X;ATP-dependent RNA helicase DDX3Y	DDX3X;DDX3Y	847170000	359850000	487320000	359850000	6.61569e+08	0.543935
Plakophilin-4	PKP4	885910	300200	585710	300200	795139	0.377544
F-box-like/WD repeat-containing protein TBL1XR1	TBL1XR1	3111500	3111500	0	3111500	0	#DIV/0!
Ubiquinone biosynthesis monooxygenase COQ6, mitochondrial	COQ6	705620	705620	0	705620	0	#DIV/0!
Unconventional myosin-XVIIIa	MYO18A	13488000	10007000	3481000	10007000	4.72568e+06	2.11758
Bifunctional polynucleotide phosphatase/kinase;Polynucleotide 3-phosphatase;Polynucleotide 5-hydroxyl-kinase	PNKP	7234000	7234000	0	7234000	0	#DIV/0!
E3 ubiquitin-protein ligase SHPRH	SHPRH	4239000	187770	4051200	187770	5.49977e+06	0.0341414
PHD finger protein 6	PHF6	1375300	1375300	0	1375300	0	#DIV/0!
Synaptojanin-1	SYNJ1	392080	392080	0	392080	0	#DIV/0!
PWWP domain-containing protein MUM1	MUM1	426560	0	426560	0	579083	0
Protein diaphanous homolog 1	DIAPH1	6826500	6826500	357530	6826500	485370	14.0645
Phostensin	PPP1R18	580840	472150	108700	472150	147567	3.19956
Histone-lysine N-methyltransferase EHMT2	EHMT2	1543000	698560	844460	698560	1.14641e+06	0.609346
Heat shock 70 kDa protein 1B;Heat shock 70 kDa protein 1A	HSPA1B;HSPA1A	697140000	419940000	277200000	419940000	3.76317e+08	1.11592
Abhydrolase domain-containing protein 16A	ABHD16A	906580	906580	0	906580	0	#DIV/0!
	WDR46	44134000	17117000	27018000	17117000	3.66787e+07	0.466674
Bromodomain-containing protein 2	BRD2	2525900	2525900	875170	2525900	1.1881e+06	2.126
Complement C4-A;Complement C4 beta chain;Complement C4-A alpha chain;C4a anaphylatoxin;C4b-A;C4d-A;Complement C4 gamma chain;Complement C4-B;Complement C4 beta chain;Complement C4-B alpha chain;C4a anaphylatoxin;C4b-B;C4d-B;Complement C4 gamma chain	C4B;C4A	437620	437620	0	437620	0	#DIV/0!
		646500000	646500000	0	646500000	0	#DIV/0!
tRNA-splicing endonuclease subunit Sen34	TSEN34	359900	0	359900	0	488588	0
Protein scribble homolog	SCRIB	3135000	1647300	1487700	1647300	2.01965e+06	0.815637
Heterogeneous nuclear ribonucleoprotein C-like 4;Heterogeneous nuclear ribonucleoprotein C-like 1;Heterogeneous nuclear ribonucleoprotein C-like 3	HNRNPCL4;HNRNPCL1;HNRNPCL3	48760000	31389000	17371000	31389000	2.35823e+07	1.33104
Cell cycle checkpoint protein RAD17	RAD17	1259600	413410	846160	413410	1.14872e+06	0.359888
Poly(U)-binding-splicing factor PUF60	PUF60	1263000	1263000	0	1263000	0	#DIV/0!
PHD and RING finger domain-containing protein 1	PHRF1	199940	0	199940	0	271432	0
Tripartite motif-containing protein 2	TRIM2	421290	455490	421290	455490	571929	0.796411
Glucose-6-phosphate isomerase	GPI	6291700	6291700	0	6291700	0	#DIV/0!
LIM and senescent cell antigen-like-containing domain protein 1	LIMS1	8388700	4600900	3787800	4600900	5.14218e+06	0.894736
Serum paraoxonase/arylesterase 2	PON2	4469400	4469400	0	4469400	0	#DIV/0!
WD repeat-containing protein 81	WDR81	156040	156040	0	156040	0	#DIV/0!
ADP-ribosylation factor-like protein 6	ARL6	7012800	6646600	366130	6646600	497045	13.3722
Matrin-3	MATR3	2.0781e+09	899320000	1178700000	899320000	1.60016e+09	0.562018
Interferon-related developmental regulator 2	IFRD2	7474100	6656500	817570	6656500	1.1099e+06	5.99736
Antigen peptide transporter 1	TAP1	1417200	1417200	0	1417200	0	#DIV/0!
Ceroid-lipofuscinosis neuronal protein 6	CLN6	3318400	3318400	21778000	3318400	2.9565e+07	0.112241
Cellular tumor antigen p53	TP53	89714000	88325000	1389100	88325000	1.88579e+06	46.837
ATR-interacting protein	ATRIP	0	0	0	0	0	#DIV/0!
PCNA-associated factor	KIAA0101	1818600	0	1818600	0	2.46887e+06	0
SCY1-like protein 2	SCYL2	228230000	175860000	52370000	175860000	7.10957e+07	2.47357
WD repeat domain phosphoinositide-interacting protein 4	WDR45	710180	710180	0	710180	0	#DIV/0!
Protein kinase C and casein kinase substrate in neurons protein 2	PACSIN2	0	0	0	0	0	#DIV/0!
Histone H2A type 1-J;Histone H2A type 2-A;Histone H2A type 1-H;Histone H2A.J;Histone H2A type 2-C;Histone H2A type 1;Histone H2A type 1-D;Histone H2A;Histone H2A type 3;Histone H2A type 1-B/E;Histone H2A type 1-C	HIST1H2AJ;HIST2H2AA3;HIST1H2AH;H2AFJ;HIST2H2AC;HIST1H2AG;HIST1H2AD;HIST3H2A;HIST1H2AB;HIST1H2AC	22768000000	13606000000	9161500000	13606000000	1.24373e+10	1.09396
Exocyst complex component 6B	EXOC6B	996970	996970	0	996970	0	#DIV/0!
PHD finger protein 14	PHF14	2291500	1973400	318090	1973400	431828	4.56988
Calcium uptake protein 1, mitochondrial	MICU1	5494600	5074700	419810	5074700	569919	8.90424
Transcriptional repressor p66-beta	GATAD2B	43187000	23235000	19952000	23235000	2.70861e+07	0.857819
Polypyrimidine tract-binding protein 1	PTBP1	1.895e+09	1.7042e+09	190780000	1.7042e+09	2.58996e+08	6.58002
Protein enabled homolog	ENAH	833640	833640	0	833640	0	#DIV/0!
InaD-like protein	INADL	217560	217560	0	217560	0	#DIV/0!
	HLA-A	1980500	1980500	0	1980500	0	#DIV/0!
HLA class I histocompatibility antigen, Cw-7 alpha chain	HLA-C;HLA-B	11453000	11453000	0	11453000	0	#DIV/0!
SCAN domain-containing protein 3	ZBED9	640300	0	640300	0	869249	0
E3 ubiquitin-protein ligase RNF5	RNF5	9735900	4124900	5611000	4124900	7.6173e+06	0.541518
Protein QIL1	QIL1;C19orf70	51097000	40103000	10995000	40103000	1.49264e+07	2.68671
Alpha-ketoglutarate-dependent dioxygenase FTO	FTO	339860	339860	0	339860	0	#DIV/0!
Alpha-aminoadipic semialdehyde dehydrogenase	ALDH7A1	1176700	1176700	0	1176700	0	#DIV/0!
Adenylosuccinate lyase	ADSL	4665200	4665200	0	4665200	0	#DIV/0!
AT-rich interactive domain-containing protein 1B	ARID1B	2043800	1562800	480990	1562800	652975	2.39335
Rab11 family-interacting protein 5	RAB11FIP5	961910	347010	614910	347010	834780	0.41569
Lymphoid-restricted membrane protein;Processed lymphoid-restricted membrane protein	LRMP	46545000	1665000	46545000	1665000	6.31879e+07	0.02635
KIF1-binding protein	KIAA1279	2976600	2976600	1194000	2976600	1.62093e+06	1.83635
		2162700	1480000	682680	1480000	926782	1.59692
Histone-lysine N-methyltransferase EHMT1	EHMT1	4244200	2094200	2150000	2094200	2.91876e+06	0.717495
Kinesin-like protein KIF21A	KIF21A	1945500	423960	1521500	423960	2.06554e+06	0.205254
Protein lin-28 homolog B	LIN28B	10665000	4124500	6540500	4124500	8.87915e+06	0.464515
DNA polymerase subunit gamma-1	POLG	629150	629150	0	629150	0	#DIV/0!
Probable C-mannosyltransferase DPY19L1	DPY19L1	7414100	4751100	2663000	4751100	3.6152e+06	1.3142
		109070000	0	109070000	0	1.4807e+08	0
ORM1-like protein 1;ORM1-like protein 2	ORMDL1;ORMDL2	12414000	6406100	6007500	6406100	8.15557e+06	0.785488
Heme oxygenase 2	HMOX2	5755600	3262700	2493000	3262700	3.38441e+06	0.964038
Coiled-coil domain-containing protein 7;Ecto-NOX disulfide-thiol exchanger 1;Hydroquinone [NADH] oxidase;Protein disulfide-thiol oxidoreductase	CCDC7;ENOX1	18843000	0	18843000	0	2.55806e+07	0
GPI transamidase component PIG-T	PIGT	1546400	1546400	0	1546400	0	#DIV/0!
Actin-related protein 2/3 complex subunit 1B	ARPC1B	398200	398200	96833	398200	131457	3.02913
RNA-binding motif protein, X-linked 2	RBMX2	14213000	7729500	6483500	7729500	8.80177e+06	0.878175
Kinase D-interacting substrate of 220 kDa	KIDINS220	1901400	1107700	793760	1107700	1.07758e+06	1.02795
NAD-dependent malic enzyme, mitochondrial	ME2	6681300	1413100	5268100	1413100	7.15179e+06	0.197587
Protein DDX26B	DDX26B	332110	0	332110	0	450861	0
Tripartite motif-containing protein 3	TRIM3	3061600	928850	2132700	928850	2.89528e+06	0.320815
Transcription elongation factor A protein 1	TCEA1	26987000	8606100	18381000	8606100	2.49534e+07	0.344887
Squalene synthase	FDFT1	2027200	2027200	0	2027200	0	#DIV/0!
		963390	963390	0	963390	0	#DIV/0!
Adaptin ear-binding coat-associated protein 1	NECAP1	2946100	2946100	0	2946100	0	#DIV/0!
6-phosphofructo-2-kinase/fructose-2,6-bisphosphatase 3;6-phosphofructo-2-kinase;Fructose-2,6-bisphosphatase	PFKFB3	34755000	34755000	0	34755000	0	#DIV/0!
Mediator of RNA polymerase II transcription subunit 17	MED17	5146800	2589300	2557600	2589300	3.47211e+06	0.745743
Survival motor neuron protein	SMN1;SMN2	219640000	107270000	112370000	107270000	1.5255e+08	0.703181
Probable ATP-dependent RNA helicase DDX17	DDX17	1128500000	598910000	529570000	598910000	7.18926e+08	0.833062
Nuclear factor 1 C-type	NFIC	303560	303560	0	303560	0	#DIV/0!
Ig gamma-2 chain C region	IGHG2	76635000	53938000	22697000	53938000	3.08127e+07	1.75051
D-3-phosphoglycerate dehydrogenase	PHGDH	163720000	163370000	356040	163370000	483347	337.997
Ribonucleoside-diphosphate reductase subunit M2	RRM2	1297400	1297400	0	1297400	0	#DIV/0!
Palmitoyl-protein thioesterase 1	PPT1	2507300	2507300	0	2507300	0	#DIV/0!
CCR4-NOT transcription complex subunit 3	CNOT3	7475500	4816100	2659400	4816100	3.61031e+06	1.33399
AP-3 complex subunit beta-2	AP3B2	1315000	1315000	0	1315000	0	#DIV/0!
Peripheral plasma membrane protein CASK	CASK	512600	0	512600	0	695888	0
Dynamin-like 120 kDa protein, mitochondrial;Dynamin-like 120 kDa protein, form S1	OPA1	3058400	1730000	1328300	1730000	1.80325e+06	0.959377
Chromodomain-helicase-DNA-binding protein 4	CHD4	193420000	87270000	106150000	87270000	1.44106e+08	0.605598
Centrosomal protein of 78 kDa	CEP78	7349900	1907800	5442100	1907800	7.388e+06	0.258229
Transcription activator BRG1	SMARCA4	3871700	2201500	1670200	2201500	2.2674e+06	0.970934
SWI/SNF-related matrix-associated actin-dependent regulator of chromatin subfamily E member 1	SMARCE1	22421000	22421000	0	22421000	0	#DIV/0!
Epidermal growth factor receptor kinase substrate 8	EPS8	2671200	1660100	1011200	1660100	1.37277e+06	1.20931
Coiled-coil domain-containing protein 9	CCDC9	2226400	1460200	766180	1460200	1.04014e+06	1.40385
Catenin beta-1	CTNNB1	11620000	10334000	1285900	10334000	1.74569e+06	5.91971
Transcriptional repressor CTCF	CTCF	15800000	1765500	14034000	1765500	1.90521e+07	0.0926671
Ataxin-2	ATXN2	20379000	13090000	7288700	13090000	9.89488e+06	1.32291
DNA-directed RNA polymerases I and III subunit RPAC1	POLR1C	49301000	48532000	769230	48532000	1.04428e+06	46.4741
Tuberin	TSC2	2009500	1888500	121040	1888500	164320	11.4928
Hamartin	TSC1	753250	502520	250740	502520	340396	1.47628
Tubulin-specific chaperone E	TBCE	2833000	2833000	0	2833000	0	#DIV/0!
Radixin	RDX	29570000	13090000	16481000	13090000	2.2374e+07	0.585053
Tropomyosin alpha-4 chain;Tropomyosin beta chain	TPM4;TPM2	12073000	3516300	8556500	3516300	1.1616e+07	0.302712
Uridine-cytidine kinase 2	UCK2	18197000	15355000	2842300	15355000	3.85861e+06	3.97942
60S ribosomal protein L5	RPL5	1136000000	373770000	762240000	373770000	1.03479e+09	0.361204
TFIIH basal transcription factor complex helicase XPB subunit	ERCC3	22016000	7517200	14499000	7517200	1.96833e+07	0.381907
Succinyl-CoA ligase [ADP-forming] subunit beta, mitochondrial	SUCLA2	6197400	6197400	0	6197400	0	#DIV/0!
		4417900	4417900	0	4417900	0	#DIV/0!
	BPTF	4179500	2108900	2070700	2108900	2.81111e+06	0.750202
		770390	0	770390	0	1.04585e+06	0
IQ motif and SEC7 domain-containing protein 1	IQSEC1	1753500	1065500	687990	1065500	933991	1.1408
Tripeptidyl-peptidase 1	TPP1	1510800	1510800	0	1510800	0	#DIV/0!
40S ribosomal protein S14	RPS14	5706200000	2893300000	2812900000	2893300000	3.81869e+09	0.757667
40S ribosomal protein S24	RPS24	1.8792e+09	767610000	1111500000	767610000	1.50893e+09	0.50871
40S ribosomal protein S29	RPS29	181700000	123520000	58182000	123520000	7.89858e+07	1.56382
ATP-dependent 6-phosphofructokinase, muscle type	PFKM	25120000	15801000	9318300	15801000	1.26502e+07	1.24907
Peroxisomal multifunctional enzyme type 2;(3R)-hydroxyacyl-CoA dehydrogenase;Enoyl-CoA hydratase 2	HSD17B4	35006000	24143000	10862000	24143000	1.47459e+07	1.63727
Casein kinase II subunit alpha;Casein kinase II subunit alpha 3	CSNK2A1;CSNK2A3	53673000	52393000	1279300	52393000	1.73673e+06	30.1676
Vacuolar protein sorting-associated protein 45	VPS45	2189600	1005100	1184500	1005100	1.60804e+06	0.625048
Histone deacetylase complex subunit SAP130	SAP130	3790800	1696100	2094700	1696100	2.84369e+06	0.596443
Zinc finger protein 746	ZNF746	502340	0	502340	0	681959	0
Cyclin-H	CCNH	7483100	1953000	5530100	1953000	7.50747e+06	0.260141
Flavin reductase (NADPH)	BLVRB	6138900	6138900	0	6138900	0	#DIV/0!
Vacuolar protein sorting-associated protein 33A	VPS33A	3424100	1590400	1833700	1590400	2.48937e+06	0.638877
Protein transport protein Sec23B	SEC23B	1281800	1281800	0	1281800	0	#DIV/0!
F-box-like/WD repeat-containing protein TBL1X	TBL1X	863610	863610	0	863610	0	#DIV/0!
Paraplegin	SPG7	1181300	391880	789460	391880	1.07174e+06	0.365647
Rho guanine nucleotide exchange factor 7	ARHGEF7	2566000	1413700	1152300	1413700	1.56432e+06	0.903714
AP-1 complex subunit sigma-1A	AP1S1	12973000	8151500	4821000	8151500	6.54482e+06	1.24549
Protein FAM208B	FAM208B	235000	126760	235000	126760	319028	0.397332
Elongation factor 1-alpha 2	EEF1A2	3353500	3353500	2073600	3353500	2.81505e+06	1.19128
Spastin	SPAST	2005700	2005700	0	2005700	0	#DIV/0!
1-phosphatidylinositol 4,5-bisphosphate phosphodiesterase eta-1	PLCH1	108250	171640	108250	171640	146956	1.16797
NADH dehydrogenase [ubiquinone] 1 alpha subcomplex subunit 6	NDUFA6	34912000	19784000	15128000	19784000	2.05372e+07	0.963323
Neuropathy target esterase	PNPLA6	5130000	2272100	2857900	2272100	3.87978e+06	0.585625
CTP synthase 1;CTP synthase	CTPS1	56046000	40446000	15600000	40446000	2.1178e+07	1.90981
Translocon-associated protein subunit alpha	SSR1	203800000	93475000	110330000	93475000	1.4978e+08	0.624081
Tetratricopeptide repeat protein 27	TTC27	671040	671040	0	671040	0	#DIV/0!
Lysine-specific demethylase 5B	KDM5B	252600	131700	120900	131700	164130	0.802415
Retinoblastoma-associated protein	RB1	2125800	1761100	364680	1761100	495077	3.55723
WD repeat-containing protein 24	WDR24	0	0	0	0	0	#DIV/0!
La-related protein 1B	LARP1B	234260	0	234260	0	318023	0
GDP-Man:Man(3)GlcNAc(2)-PP-Dol alpha-1,2-mannosyltransferase	ALG11	2381800	2381800	0	2381800	0	#DIV/0!
Vitamin K epoxide reductase complex subunit 1-like protein 1	VKORC1L1	28853000	16630000	12223000	16630000	1.65935e+07	1.0022
ERI1 exoribonuclease 3	ERI3	12884000	4329400	8554600	4329400	1.16134e+07	0.372793
Disks large homolog 2	DLG2	664620	0	664620	0	902265	0
RecQ-mediated genome instability protein 2	RMI2	31705000	31705000	0	31705000	0	#DIV/0!
		1847200	0	1847200	0	2.50769e+06	0
UPF0488 protein C8orf33	C8orf33	64568000	33824000	30744000	33824000	4.1737e+07	0.810408
NADH dehydrogenase [ubiquinone] 1 beta subcomplex subunit 9	NDUFB9	14771000	13769000	1001900	13769000	1.36014e+06	10.1232
DNA replication licensing factor MCM4	MCM4	33022000	24044000	8978000	24044000	1.21882e+07	1.97272
Disabled homolog 2-interacting protein	DAB2IP	409520	0	409520	0	555950	0
Protein IMPACT	IMPACT	1382200	1382200	0	1382200	0	#DIV/0!
		1004500	1004500	8991400	1004500	1.22064e+07	0.0822928
Protein prune homolog	PRUNE	906460	906460	0	906460	0	#DIV/0!
Integral membrane protein 2B;BRI2, membrane form;BRI2 intracellular domain;BRI2C, soluble form;Bri23 peptide	ITM2B	10954000	10954000	0	10954000	0	#DIV/0!
Phenylalanine--tRNA ligase, mitochondrial	FARS2	4279900	4279900	0	4279900	0	#DIV/0!
Ras-related protein Rab-12	RAB12	260710	260710	0	260710	0	#DIV/0!
60S ribosomal protein L29	RPL29	2697500000	1081800000	1.6157e+09	1081800000	2.19342e+09	0.493203
ATP-binding cassette sub-family D member 3	ABCD3	62576000	28616000	33960000	28616000	4.61029e+07	0.620698
ATP synthase subunit g, mitochondrial	ATP5L	560030000	399340000	160700000	399340000	2.18161e+08	1.83049
BEN domain-containing protein 7	BEND7	0	0	0	0	0	#DIV/0!
Gem-associated protein 2	GEMIN2	50217000	34941000	15277000	34941000	2.07395e+07	1.68475
RNMT-activating mini protein	FAM103A1	2232000	0	2232000	0	3.03008e+06	0
Stonin-2	STON2	14387000	5640000	8747200	5640000	1.18749e+07	0.474952
Echinoderm microtubule-associated protein-like 1	EML1	136750	1528500	136750	1528500	185647	8.23337
Translation initiation factor eIF-2B subunit epsilon	EIF2B5	7180500	4560400	2620000	4560400	3.55682e+06	1.28216
Minor histocompatibility antigen H13	HM13	710370	710370	0	710370	0	#DIV/0!
Baculoviral IAP repeat-containing protein 6	BIRC6	47829	47829	0	47829	0	#DIV/0!
Protein RRP5 homolog	PDCD11	145070000	56479000	88587000	56479000	1.20263e+08	0.469631
Protein transport protein Sec16A	SEC16A	3727100	3326900	400150	3326900	543230	6.1243
Histone acetyltransferase KAT6A;Histone acetyltransferase	KAT6A;MYST3	1278700	310800	1278700	310800	1.73592e+06	0.179041
Kinesin-like protein KIF18B	KIF18B	12469000	0	12469000	0	1.69275e+07	0
Lipopolysaccharide-responsive and beige-like anchor protein	LRBA	395330	145340	250000	145340	339391	0.428237
Serine/threonine-protein kinase TBK1	TBK1	3247300	2059700	1187500	2059700	1.61211e+06	1.27764
NF-kappa-B-activating protein	NKAP	23550000	15311000	8239500	15311000	1.11857e+07	1.36881
Transcription factor Sp3	SP3	1036100	0	1036100	0	1.40657e+06	0
Phosphoacetylglucosamine mutase	PGM3	2209400	1980000	229370	1980000	311385	6.35869
Mediator of RNA polymerase II transcription subunit 27	MED27	579690	4039500	579690	4039500	786967	5.133
Tetratricopeptide repeat protein 21B	TTC21B	1368500	915850	452670	915850	614529	1.49033
Clustered mitochondria protein homolog	CLUH	3765300	2297300	1468000	2297300	1.99291e+06	1.15274
Mitotic-spindle organizing protein 2A;Mitotic-spindle organizing protein 2B	MZT2B;MZT2A	468070	0	468070	0	635435	0
Poly(A)-specific ribonuclease PARN	PARN	49338000	26283000	23055000	26283000	3.12987e+07	0.839748
Tubulin-folding cofactor B	TBCB	1940100	1188300	751830	1188300	1.02066e+06	1.16425
		0	0	0	0	0	#DIV/0!
DNA helicase MCM8	MCM8	349500	0	349500	0	474469	0
Protein KRI1 homolog	KRI1	153690000	50466000	103220000	50466000	1.40128e+08	0.360143
Zinc finger matrin-type protein 3	ZMAT3	1665500	0	1665500	0	2.26102e+06	0
Nuclear pore complex protein Nup214	NUP214	13524000	6648300	6876000	6648300	9.33462e+06	0.71222
Cytospin-A	SPECC1L;SPECC1L-ADORA2A	12162000	9931200	2230500	9931200	3.02805e+06	3.27974
Mitochondrial 10-formyltetrahydrofolate dehydrogenase	ALDH1L2	4842400	1478300	3364000	1478300	4.56685e+06	0.323702
Mitochondrial amidoxime-reducing component 1	2024-03-01	1323300	1459500	1323300	1459500	1.79647e+06	0.812429
Protein FAM83H	FAM83H	198850	0	198850	0	269952	0
Squamous cell carcinoma antigen recognized by T-cells 3	SART3	38518000	23873000	14644000	23873000	1.98802e+07	1.20084
Protein disulfide-isomerase A4	PDIA4	6905700	4889300	2016400	4889300	2.73739e+06	1.78611
Protein FAM212A	FAM212A	1328600	1328600	0	1328600	0	#DIV/0!
WD repeat-containing protein 26	WDR26	7193500	4078000	3115500	4078000	4.22949e+06	0.964182
E3 ubiquitin-protein ligase MYCBP2	MYCBP2	105100	80828	24273	80828	32952.2	2.45289
Inhibitor of nuclear factor kappa-B kinase subunit beta	IKBKB	630440	630440	0	630440	0	#DIV/0!
Coiled-coil domain-containing protein 154	CCDC154	7106100	7106100	0	7106100	0	#DIV/0!
Cullin-1	CUL1	6331500	2733200	3598300	2733200	4.88493e+06	0.559517
Casein kinase I isoform alpha;Casein kinase I isoform alpha-like	CSNK1A1;CSNK1A1L	67237000	25832000	41405000	25832000	5.621e+07	0.459563
Microtubule-actin cross-linking factor 1, isoforms 1/2/3/5	MACF1	3352300	1326100	2026100	1326100	2.75056e+06	0.48212
Sarcolemmal membrane-associated protein	SLMAP	350470	0	350470	0	475786	0
E3 ubiquitin-protein ligase Itchy homolog	ITCH	959680	876310	83368	876310	113177	7.7428
Nipped-B-like protein	NIPBL	3986700	858210	3128500	858210	4.24714e+06	0.202068
SUMO-activating enzyme subunit 1;SUMO-activating enzyme subunit 1, N-terminally processed	SAE1	1135400	1135400	0	1135400	0	#DIV/0!
Signal peptidase complex subunit 1	SPCS1	29589000	22773000	6815600	22773000	9.25262e+06	2.46125
ATP-binding cassette sub-family B member 7, mitochondrial	ABCB7	17484000	11559000	5925700	11559000	8.04452e+06	1.43688
Arginase-1	ARG1	1492600	1492600	0	1492600	0	#DIV/0!
Peregrin	BRPF1	1934800	801630	1133100	801630	1.53826e+06	0.521129
Activating signal cointegrator 1 complex subunit 1	ASCC1	9796000	9796000	0	9796000	0	#DIV/0!
DNA primase small subunit;DNA primase	PRIM1	3078400	3078400	0	3078400	0	#DIV/0!
Rap guanine nucleotide exchange factor 6	RAPGEF6	1167100	205620	961470	205620	1.30526e+06	0.157532
Acetyl-CoA acetyltransferase, mitochondrial	ACAT1	37913000	36932000	981020	36932000	1.3318e+06	27.7309
L-lactate dehydrogenase B chain;L-lactate dehydrogenase	LDHB	11191000	7158700	4032700	7158700	5.47465e+06	1.30761
Phosphatidylinositide phosphatase SAC1	SACM1L	19161000	18010000	1151300	18010000	1.56296e+06	11.523
Fatty aldehyde dehydrogenase	ALDH3A2	18483000	18483000	0	18483000	0	#DIV/0!
Menin	MEN1	10801000	5395700	5405700	5395700	7.33859e+06	0.73525
DNA primase large subunit	PRIM2	14579000	14579000	0	14579000	0	#DIV/0!
BRI3-binding protein	BRI3BP	111710000	43917000	67790000	43917000	9.20293e+07	0.477207
Rho guanine nucleotide exchange factor 2	ARHGEF2	53763000	21470000	32293000	21470000	4.38398e+07	0.489737
Cell division control protein 45 homolog	CDC45	3057300	945610	2111700	945610	2.86677e+06	0.329852
Polycomb protein EED	EED	21171000	8909400	12262000	8909400	1.66465e+07	0.535213
Negative elongation factor B	NELFB	12208000	12208000	453590	12208000	615778	19.8253
Receptor protein-tyrosine kinase;Fibroblast growth factor receptor;Fibroblast growth factor receptor 2	FGFR2	9391700	0	9391700	0	1.27498e+07	0
Protein Wiz	WIZ	4978200	2874200	2104000	2874200	2.85632e+06	1.00626
DNA mismatch repair protein Mlh1	MLH1	410020	410020	0	410020	0	#DIV/0!
Cullin-4B	CUL4B	10722000	7357800	3364300	7357800	4.56726e+06	1.61099
39S ribosomal protein L2, mitochondrial	MRPL2	14251000	7462800	6788100	7462800	9.21529e+06	0.809828
B-cell receptor-associated protein 29	BCAP29	3983900	3983900	0	3983900	0	#DIV/0!
Golgi-specific brefeldin A-resistance guanine nucleotide exchange factor 1	GBF1	3088400	2667200	421270	2667200	571901	4.66374
Histone acetyltransferase p300	EP300	3870500	995000	2875500	995000	3.90368e+06	0.254888
Signal transducer and activator of transcription 1-alpha/beta;Signal transducer and activator of transcription	STAT1	6792700	6792700	0	6792700	0	#DIV/0!
Cullin-7	CUL7	452150	286560	165600	286560	224813	1.27466
Ubiquitin carboxyl-terminal hydrolase 7;Ubiquitin carboxyl-terminal hydrolase	USP7	22933000	9595800	13337000	9595800	1.81058e+07	0.529984
Zinc finger protein AEBP2	AEBP2	7915400	0	7915400	0	1.07457e+07	0
LIM domain-binding protein 1	LDB1	2419800	2419800	0	2419800	0	#DIV/0!
Leucine--tRNA ligase, cytoplasmic	LARS	108240000	73404000	34837000	73404000	4.72935e+07	1.5521
Supervillin	SVIL	2493600	1385600	1107900	1385600	1.50405e+06	0.921248
Keratinocyte-associated protein 2	KRTCAP2	198280000	120000000	78278000	120000000	1.06267e+08	1.12923
NEDD4-binding protein 2-like 2	N4BP2L2	624070	0	624070	0	847216	0
G patch domain-containing protein 11	GPATCH11	23037000	10030000	13007000	10030000	1.76578e+07	0.568019
Protein argonaute-1;Protein argonaute	AGO1	2928100	2632200	295960	2632200	401785	6.55127
Intraflagellar transport protein 56	TTC26	4909100	4909100	0	4909100	0	#DIV/0!
Shootin-1	KIAA1598	6239400	6239400	0	6239400	0	#DIV/0!
Transmembrane protein 223	TMEM223	33780000	20388000	13392000	20388000	1.81805e+07	1.12142
Transmembrane protein 120B	TMEM120B	1273200	0	1273200	0	1.72845e+06	0
RNA-binding protein MEX3A	MEX3A	5190100	2410700	2779400	2410700	3.77322e+06	0.638898
Acetolactate synthase-like protein	ILVBL	11088000	6864700	4223600	6864700	5.73381e+06	1.19723
Pleckstrin homology domain-containing family G member 3	PLEKHG3	686740	446930	239810	446930	325558	1.37281
SH3 and PX domain-containing protein 2B	SH3PXD2B	5183900	3441600	1742300	3441600	2.36529e+06	1.45505
Ral GTPase-activating protein subunit beta	RALGAPB	172470	126050	46425	126050	63025	2
Zinc finger protein 64 homolog, isoforms 3 and 4	ZFP64	1629700	1629700	240260	1629700	326169	4.9965
Protein AAR2 homolog	AAR2	34846000	34846000	0	34846000	0	#DIV/0!
39S ribosomal protein L28, mitochondrial	MRPL28	4788800	3258000	1530700	3258000	2.07802e+06	1.56784
Neuroblastoma-amplified sequence	NBAS	422310	422310	0	422310	0	#DIV/0!
von Willebrand factor A domain-containing protein 8	VWA8	1691900	597230	1094600	597230	1.48599e+06	0.401907
Protein strawberry notch homolog 1	SBNO1	5057100	3668000	1389100	3668000	1.88579e+06	1.94507
GTP-binding protein 10	GTPBP10	21253000	20725000	528570	20725000	717568	28.8823
EF-hand calcium-binding domain-containing protein 5	EFCAB5	7807600	7807600	0	7807600	0	#DIV/0!
		23385000	5734900	17650000	5734900	2.3961e+07	0.239343
CCR4-NOT transcription complex subunit 1	CNOT1	8447300	7473200	974110	7473200	1.32242e+06	5.65116
Protein TSSC4	TSSC4	2395600	2395600	0	2395600	0	#DIV/0!
Host cell factor 1;HCF N-terminal chain 1;HCF N-terminal chain 2;HCF N-terminal chain 3;HCF N-terminal chain 4;HCF N-terminal chain 5;HCF N-terminal chain 6;HCF C-terminal chain 1;HCF C-terminal chain 2;HCF C-terminal chain 3;HCF C-terminal chain 4;HCF C-terminal chain 5;HCF C-terminal chain 6	HCFC1	32737000	22238000	10499000	22238000	1.42531e+07	1.56022
GPI-anchor transamidase	PIGK	12177000	12177000	0	12177000	0	#DIV/0!
Zinc finger protein 316	ZNF316	121220	0	121220	0	164564	0
Hematological and neurological expressed 1-like protein	HN1L	2442700	0	2442700	0	3.31612e+06	0
Protein YIF1A	YIF1A	12702000	9300500	3401300	9300500	4.61749e+06	2.01419
Zinc finger MYM-type protein 3	ZMYM3	15178000	5365800	9812500	5365800	1.33211e+07	0.402804
D-dopachrome decarboxylase;D-dopachrome decarboxylase-like protein	DDT;DDTL	1684900	1684900	0	1684900	0	#DIV/0!
Prostaglandin E synthase 2;Prostaglandin E synthase 2 truncated form	PTGES2	1064500	0	1064500	0	1.44513e+06	0
Tubulin alpha chain-like 3	TUBAL3	66738000	66324000	414480	66324000	562684	117.871
rRNA/tRNA 2-O-methyltransferase fibrillarin-like protein 1	FBLL1	153320000	96293000	57031000	96293000	7.74233e+07	1.24372
Structural maintenance of chromosomes flexible hinge domain-containing protein 1	SMCHD1	31174000	13861000	17313000	13861000	2.35035e+07	0.589741
Phosphorylase b kinase regulatory subunit alpha, skeletal muscle isoform	PHKA1	169900	169900	0	169900	0	#DIV/0!
Dedicator of cytokinesis protein 11	DOCK11	1496300	1142900	353340	1142900	479682	2.38262
Probable methyltransferase-like protein 15	METTL15	2431000	2431000	0	2431000	0	#DIV/0!
Ubiquitin carboxyl-terminal hydrolase;Ubiquitin carboxyl-terminal hydrolase 14	USP14	20050000	20050000	0	20050000	0	#DIV/0!
39S ribosomal protein L23, mitochondrial	MRPL23	93134000	45934000	47200000	45934000	6.40771e+07	0.716856
Coiled-coil domain-containing protein 85C	CCDC85C	286840	286840	0	286840	0	#DIV/0!
SAC3 domain-containing protein 1	SAC3D1	1937000	1937000	0	1937000	0	#DIV/0!
RanBP2-like and GRIP domain-containing protein 3;RanBP2-like and GRIP domain-containing protein 4	RGPD3;RGPD4	4299500	2417800	1881800	2417800	2.55467e+06	0.946425
Protein cornichon homolog 4	CNIH4	423970000	197610000	226360000	197610000	3.07298e+08	0.643056
Protein diaphanous homolog 2	DIAPH2	417650	417650	0	417650	0	#DIV/0!
Obscurin-like protein 1	OBSL1	5830500	4791000	1039500	4791000	1.41119e+06	3.39501
Tumor suppressor p53-binding protein 1	TP53BP1	2920800	2168000	752770	2168000	1.02193e+06	2.12147
PRA1 family protein 2	PRAF2	6293300	0	6293300	0	8.54356e+06	0
Copine-1	CPNE1	12022000	8945000	3076700	8945000	4.17682e+06	2.14158
Allograft inflammatory factor 1-like	AIF1L	14717000	14717000	0	14717000	0	#DIV/0!
Carnitine O-acetyltransferase	CRAT	7679600	0	7679600	0	1.04256e+07	0
Mediator of RNA polymerase II transcription subunit 20	MED20	94008000	37367000	56642000	37367000	7.68952e+07	0.485947
Phosphatidylinositol 4-phosphate 5-kinase type-1 alpha	PIP5K1A	41669000	14100000	27569000	14100000	3.74267e+07	0.376736
Nuclear envelope pore membrane protein POM 121C	POM121C	13469000	7182500	6286600	7182500	8.53447e+06	0.841587
Probable ATP-dependent RNA helicase DDX11;Putative ATP-dependent RNA helicase DDX11-like protein 8;Putative ATP-dependent RNA helicase DDX12	DDX11;DDX11L8;DDX12P	98344000	56113000	42231000	56113000	5.73313e+07	0.978749
	MLLT4	262430	0	262430	0	356266	0
Glycogen synthase kinase-3 alpha	GSK3A	1889600	1889600	0	1889600	0	#DIV/0!
Carbonyl reductase [NADPH] 1;Carbonyl reductase [NADPH] 3	CBR1;CBR3	2995600	1176400	1819200	1176400	2.46968e+06	0.476337
60S ribosomal protein L23a	RPL23A	6.5305e+09	1.8087e+09	4721800000	1.8087e+09	6.41015e+09	0.282162
Small nuclear ribonucleoprotein G;Putative small nuclear ribonucleoprotein G-like protein 15	SNRPG;SNRPGP15	1.8622e+09	1087500000	774640000	1087500000	1.05162e+09	1.03411
TFIIH basal transcription factor complex helicase XPD subunit	ERCC2	15858000	4195000	11663000	4195000	1.58333e+07	0.264948
	MATR3	3059400	0	3059400	0	4.15333e+06	0
Serine/arginine repetitive matrix protein 1	SRRM1	22238000	10510000	11728000	10510000	1.59215e+07	0.660113
Uncharacterized protein KIAA0930	KIAA0930	1245500	1245500	0	1245500	0	#DIV/0!
Eukaryotic translation initiation factor 3 subunit L	EIF3L	73906000	43562000	30344000	43562000	4.1194e+07	1.05749
DNA dC->dU-editing enzyme APOBEC-3B	APOBEC3B	32372000	16543000	15829000	16543000	2.14889e+07	0.769839
RNA-binding protein EWS	EWSR1	140030000	48522000	91505000	48522000	1.24224e+08	0.390601
SUMO-conjugating enzyme UBC9	UBE2I	17465000	17465000	28257000	17465000	3.83607e+07	0.455284
NAD-dependent protein deacetylase sirtuin-1;SirtT1 75 kDa fragment	SIRT1	433300	433300	0	433300	0	#DIV/0!
Translocator protein	TSPO	110340000	84609000	25731000	84609000	3.49315e+07	2.42214
Rho GTPase-activating protein 8	PRR5-ARHGAP8;ARHGAP8	2127500	2127500	0	2127500	0	#DIV/0!
26S proteasome non-ATPase regulatory subunit 10	PSMD10	7533300	4380800	3152500	4380800	4.27972e+06	1.02362
Muscleblind-like protein 3	MBNL3	0	0	0	0	0	#DIV/0!
Dynein light chain roadblock-type 1;Dynein light chain roadblock-type 2	DYNLRB2;DYNLRB1	4203000	4203000	0	4203000	0	#DIV/0!
Ribose-phosphate pyrophosphokinase 1	PRPS1	193760000	80804000	112950000	80804000	1.53337e+08	0.52697
Septin-6	2024-09-06	4128600	4128600	224890	4128600	305303	13.523
Methionine synthase	MTR	558300	558300	0	558300	0	#DIV/0!
Polyadenylate-binding protein;Polyadenylate-binding protein 4	PABPC4	135400000	67810000	67588000	67810000	9.17551e+07	0.739032
Dual specificity protein kinase CLK2	CLK2	2200700	1662800	537900	1662800	730234	2.27708
Ribosomal protein S6 kinase alpha-3	RPS6KA3	3926900	3494700	432240	3494700	586794	5.95558
Zinc finger protein with KRAB and SCAN domains 1	ZKSCAN1	1927200	0	1927200	0	2.6163e+06	0
Eukaryotic translation initiation factor 3 subunit H	EIF3H	33894000	33894000	0	33894000	0	#DIV/0!
Mortality factor 4-like protein 1	MORF4L1	15774000	12109000	3665100	12109000	4.97561e+06	2.43367
Ubiquitin carboxyl-terminal hydrolase;Ubiquitin carboxyl-terminal hydrolase 30	USP30	329490	329490	0	329490	0	#DIV/0!
Zinc finger CCHC domain-containing protein 10	ZCCHC10	985120	0	985120	0	1.33736e+06	0
Methyltransferase-like protein 8	METTL8	564520	564520	0	564520	0	#DIV/0!
Histidine--tRNA ligase, cytoplasmic;Probable histidine--tRNA ligase, mitochondrial	HARS;HARS2	1866800	1866800	0	1866800	0	#DIV/0!
CDP-diacylglycerol--inositol 3-phosphatidyltransferase	CDIPT	95299000	44953000	50346000	44953000	6.8348e+07	0.657708
Drebrin-like protein	DBNL	390940	390940	0	390940	0	#DIV/0!
Polymerase delta-interacting protein 2	POLDIP2	4068600	911710	3156900	911710	4.2857e+06	0.212733
Phosphofurin acidic cluster sorting protein 1	PACS1	6646200	6646200	0	6646200	0	#DIV/0!
RNA-binding protein Musashi homolog 2	MSI2	114330000	60052000	54274000	60052000	7.36805e+07	0.815033
COP9 signalosome complex subunit 2	COPS2	15833000	15833000	0	15833000	0	#DIV/0!
von Willebrand factor A domain-containing protein 9	VWA9	1060900	1060900	0	1060900	0	#DIV/0!
Cysteine--tRNA ligase, cytoplasmic	CARS	700370	467740	232620	467740	315797	1.48114
		116480000	69341000	47137000	69341000	6.39915e+07	1.0836
2-methoxy-6-polyprenyl-1,4-benzoquinol methylase, mitochondrial	COQ5	793620	694780	98842	694780	134184	5.1778
Protein transport protein Sec61 subunit alpha isoform 1;Protein transport protein Sec61 subunit alpha isoform 2	SEC61A1;SEC61A2	109600000	87632000	21967000	87632000	2.98216e+07	2.93854
Coiled-coil domain-containing protein 28A	CCDC28A	0	0	0	0	0	#DIV/0!
Actin-related protein 3	ACTR3	1304200	1304200	0	1304200	0	#DIV/0!
	HNRNPC	32455000	32455000	0	32455000	0	#DIV/0!
Receptor protein serine/threonine kinase;TGF-beta receptor type-1	TGFBR1	222380	222380	0	222380	0	#DIV/0!
Transcription initiation factor TFIID subunit 8	TAF8	913480	913480	0	913480	0	#DIV/0!
Peroxisomal targeting signal 1 receptor	PEX5	945840	945840	0	945840	0	#DIV/0!
Serine/threonine-protein kinase 26	STK26	20057000	20057000	0	20057000	0	#DIV/0!
Derlin-1	DERL1	61137000	29277000	31860000	29277000	4.3252e+07	0.676893
Sororin	CDCA5	7339200	2828800	4510400	2828800	6.12316e+06	0.461984
Protein phosphatase 1 regulatory subunit 7	PPP1R7	1476200	1476200	0	1476200	0	#DIV/0!
	BZW2	8488100	4581500	3906600	4581500	5.30346e+06	0.863869
Pescadillo homolog	PES1	186550000	75445000	111110000	75445000	1.50839e+08	0.500169
Zinc transporter 6	SLC30A6	1065300	814680	250620	814680	340233	2.39448
Protein phosphatase 1F	PPM1F	11739000	11739000	0	11739000	0	#DIV/0!
	RPL3	0	0	0	0	0	#DIV/0!
Bromodomain-containing protein 8	BRD8	1506400	796680	709710	796680	963477	0.82688
Septin-2	2024-09-02	16603000	16603000	0	16603000	0	#DIV/0!
Chromobox protein homolog 1	CBX1	7744400	5610500	2133900	5610500	2.89691e+06	1.93672
Protein RFT1 homolog	RFT1	4133000	3820100	312900	3820100	424782	8.99308
GTP-binding nuclear protein Ran	RAN	705630000	160880000	544750000	160880000	7.39534e+08	0.217543
DNA excision repair protein ERCC-6-like	ERCC6L	1658100	1658100	0	1658100	0	#DIV/0!
Septin-10	2024-09-10	3319200	3319200	0	3319200	0	#DIV/0!
UPF0544 protein C5orf45	C5orf45	1921000	1921000	0	1921000	0	#DIV/0!
Conserved oligomeric Golgi complex subunit 2	COG2	1951000	1795700	155290	1795700	210816	8.51784
BTB/POZ domain-containing protein 10	BTBD10	1535300	1535300	0	1535300	0	#DIV/0!
Tropomyosin alpha-1 chain	TPM1	2264700	282320	1982400	282320	2.69124e+06	0.104903
Probable ATP-dependent RNA helicase DDX27	DDX27	285780000	102360000	183420000	102360000	2.49005e+08	0.411077
Ubiquitin conjugation factor E4 A	UBE4A	1367500	1367500	0	1367500	0	#DIV/0!
Eukaryotic peptide chain release factor subunit 1	ETF1	11766000	11145000	621000	11145000	843048	13.2199
Golgi pH regulator A;Golgi pH regulator B	GPR89A;GPR89B	12070000	5815400	6254600	5815400	8.49103e+06	0.684888
Probable global transcription activator SNF2L1	SMARCA1	61128000	26130000	34998000	26130000	4.75121e+07	0.549966
SLIT-ROBO Rho GTPase-activating protein 2	SRGAP2	1790700	691680	1099000	691680	1.49196e+06	0.463604
INO80 complex subunit B	INO80B;INO80B-WBP1	2643500	2643500	0	2643500	0	#DIV/0!
Type I inositol 3,4-bisphosphate 4-phosphatase	INPP4A	1978100	0	1978100	0	2.6854e+06	0
U6 snRNA-associated Sm-like protein LSm5	LSM5	189330000	49270000	140060000	49270000	1.90141e+08	0.259124
MAGUK p55 subfamily member 6	MPP6	4395400	4395400	0	4395400	0	#DIV/0!
Small ubiquitin-related modifier 1;Small ubiquitin-related modifier	SUMO1	12073000	12073000	4230400	12073000	5.74304e+06	2.1022
Transcription elongation factor B polypeptide 2	TCEB2	68209000	31740000	36469000	31740000	4.9509e+07	0.641095
SWI/SNF-related matrix-associated actin-dependent regulator of chromatin subfamily D member 2	SMARCD2	29671000	19966000	9705400	19966000	1.31757e+07	1.51536
Mediator of RNA polymerase II transcription subunit 25	MED25	1439200	2195700	1439200	2195700	1.95381e+06	1.12381
Anoctamin-10	ANO10	7504400	7504400	0	7504400	0	#DIV/0!
Heterogeneous nuclear ribonucleoprotein L-like	HNRNPLL	40415000	17798000	22618000	17798000	3.07054e+07	0.579637
Choline-phosphate cytidylyltransferase A;Choline-phosphate cytidylyltransferase B	PCYT1A;PCYT1B	1986300	1986300	0	1986300	0	#DIV/0!
Nuclear-interacting partner of ALK	ZC3HC1	285770	285770	0	285770	0	#DIV/0!
Profilin;Profilin-2	PFN2	23573000	16810000	6763100	16810000	9.18135e+06	1.83089
Cytoplasmic protein NCK1	NCK1	2607500	2607500	0	2607500	0	#DIV/0!
Nuclear receptor corepressor 2	NCOR2	440370	354460	85910	354460	116628	3.03923
Cyclin-L2	CCNL2	887910	887910	0	887910	0	#DIV/0!
Ras-associated and pleckstrin homology domains-containing protein 1	RAPH1	1015400	1015400	938560	1015400	1.27416e+06	0.79692
ADP-ribosylation factor 5	ARF5	10560000	8494400	2065600	8494400	2.80419e+06	3.02919
NADH dehydrogenase [ubiquinone] complex I, assembly factor 7	NDUFAF7	2487800	2487800	0	2487800	0	#DIV/0!
DNA-directed RNA polymerase;DNA-directed RNA polymerase II subunit RPB2	POLR2B	96671000	27511000	69160000	27511000	9.38892e+07	0.293016
Inosine-5-monophosphate dehydrogenase;Inosine-5-monophosphate dehydrogenase 1	IMPDH1	4906500	4906500	0	4906500	0	#DIV/0!
Protein CMSS1	CMSS1	74078000	27713000	46365000	27713000	6.29435e+07	0.440284
Vesicle-trafficking protein SEC22a	SEC22A	6973600	3559200	3414400	3559200	4.63527e+06	0.767852
Probable E3 ubiquitin-protein ligase makorin-2	MKRN2	3558700	3181700	376960	3181700	511748	6.21732
Inhibitor of growth protein 2	ING2	3269400	1485600	1783800	1485600	2.42162e+06	0.613473
60S ribosomal protein L37a	RPL37A	2466000000	1121200000	1344800000	1121200000	1.82565e+09	0.614136
	SMPD4	41760000	20947000	20813000	20947000	2.8255e+07	0.741356
Nucleosome assembly protein 1-like 4	NAP1L4	791040	791040	0	791040	0	#DIV/0!
	ZC3HAV1	1449100	553680	895420	553680	1.21559e+06	0.455482
7-methylguanosine phosphate-specific 5-nucleotidase	NT5C3B	674970	674970	0	674970	0	#DIV/0!
Guanylyl cyclase-activating protein 3	GUCA1C	0	0	0	0	0	#DIV/0!
Dol-P-Man:Man(5)GlcNAc(2)-PP-Dol alpha-1,3-mannosyltransferase	ALG3	3492500	3492500	914040	3492500	1.24087e+06	2.81456
MAP kinase-activated protein kinase 3	MAPKAPK3	1419100	1419100	0	1419100	0	#DIV/0!
Cytochrome c oxidase copper chaperone	COX17	1658900	1658900	0	1658900	0	#DIV/0!
60S ribosomal export protein NMD3	NMD3	11435000	10730000	705600	10730000	957898	11.2016
Translocon-associated protein subunit gamma	SSR3	162140000	84263000	77880000	84263000	1.05727e+08	0.796985
Sodium/potassium-transporting ATPase subunit beta-3	ATP1B3	8946500	8946500	3236900	8946500	4.3943e+06	2.03593
HMG box transcription factor BBX	BBX	10500000	1619600	8880700	1619600	1.20561e+07	0.134338
Armadillo repeat-containing protein 8	ARMC8	29382000	24334000	5047300	24334000	6.85204e+06	3.55135
Microtubule-associated protein RP/EB family member 3	MAPRE3	1682900	0	1682900	0	2.28465e+06	0
Ras-related protein Rab-34	RAB34	1776600	0	1776600	0	2.41185e+06	0
Angio-associated migratory cell protein	AAMP	6466300	6466300	0	6466300	0	#DIV/0!
39S ribosomal protein L39, mitochondrial	MRPL39	52624000	24459000	28165000	24459000	3.82358e+07	0.639688
Fumarylacetoacetate hydrolase domain-containing protein 2A	FAHD2A	650010	0	650010	0	882431	0
Cysteine protease ATG4B	ATG4B	2676900	2676900	0	2676900	0	#DIV/0!
28S ribosomal protein S34, mitochondrial	MRPS34	138230000	58533000	79693000	58533000	1.08188e+08	0.541028
WD repeat and FYVE domain-containing protein 1	WDFY1	2956900	2956900	0	2956900	0	#DIV/0!
NADH dehydrogenase [ubiquinone] 1 beta subcomplex subunit 3	NDUFB3	6410900	4888900	1522000	4888900	2.06621e+06	2.36612
Myotrophin	MTPN	32185000	18670000	13515000	18670000	1.83475e+07	1.01758
Oxidoreductase NAD-binding domain-containing protein 1	OXNAD1	2034200	1051900	982260	1051900	1.33348e+06	0.788837
DNA-directed RNA polymerases I, II, and III subunit RPABC3	POLR2H	124800000	50700000	74103000	50700000	1.006e+08	0.503978
FERM, RhoGEF and pleckstrin domain-containing protein 1	FARP1	464020	0	464020	0	629937	0
Metaxin-2	MTX2	6232500	5809700	422770	5809700	573938	10.1225
60S ribosomal protein L24	RPL24	3.3871e+09	1.5112e+09	1.8759e+09	1.5112e+09	2.54666e+09	0.593406
Nuclear respiratory factor 1	NRF1	5389700	5389700	0	5389700	0	#DIV/0!
Ubiquitin carboxyl-terminal hydrolase 42	USP42	535930	0	535930	0	727560	0
Propionyl-CoA carboxylase beta chain, mitochondrial	PCCB	0	0	0	0	0	#DIV/0!
PRA1 family protein 3	ARL6IP5	9144700	6498200	2646400	6498200	3.59266e+06	1.80874
Uncharacterized protein C7orf50	C7orf50	201010000	72948000	128060000	72948000	1.7385e+08	0.419604
DNA-binding protein SATB;DNA-binding protein SATB2	SATB2	2268000	715290	1552700	715290	2.10789e+06	0.339339
LIM domain-containing protein 1	LIMD1	589940	1081600	589940	1081600	800882	1.35051
LYR motif-containing protein 4	LYRM4	10300000	0	10300000	0	1.39829e+07	0
MICOS complex subunit MIC19	CHCHD3	42475000	26964000	15511000	26964000	2.10572e+07	1.28051
Protein FAM133B	FAM133B	29972000	29972000	0	29972000	0	#DIV/0!
L-2-hydroxyglutarate dehydrogenase, mitochondrial	L2HGDH	2433400	2433400	0	2433400	0	#DIV/0!
UDP-glucuronic acid decarboxylase 1	UXS1	1888000	1888000	0	1888000	0	#DIV/0!
	SEC61A1	0	0	0	0	0	#DIV/0!
Rab-like protein 3	RABL3	9765400	8606000	1159400	8606000	1.57396e+06	5.46773
Ribonuclease P protein subunit p20	POP7	9988700	10929000	9988700	10929000	1.35603e+07	0.805955
60S ribosomal protein L22-like 1	RPL22L1	232680000	121050000	111640000	121050000	1.51559e+08	0.798701
Catenin delta-1	CTNND1	59347000	32241000	27106000	32241000	3.67982e+07	0.876158
	MYO1B	1490200	0	1490200	0	2.02304e+06	0
60S ribosomal protein L32	RPL32	2189600000	1123200000	1.0663e+09	1123200000	1.44757e+09	0.77592
Interleukin-1 receptor-associated kinase 1	IRAK1	4707300	4319100	388210	4319100	527020	8.19532
Calcium/calmodulin-dependent protein kinase type II subunit delta	CAMK2D	13180000	13180000	0	13180000	0	#DIV/0!
Ubiquitin carboxyl-terminal hydrolase;Ubiquitin carboxyl-terminal hydrolase isozyme L1	UCHL1	4200200	4200200	0	4200200	0	#DIV/0!
High mobility group protein B2	HMGB2	2005600	0	2005600	0	2.72273e+06	0
GPI ethanolamine phosphate transferase 2	PIGG	2141400	2141400	0	2141400	0	#DIV/0!
Heterogeneous nuclear ribonucleoprotein A/B	HNRNPAB	871880000	564740000	307140000	564740000	4.16963e+08	1.35441
Embryonic stem cell-specific 5-hydroxymethylcytosine-binding protein	HMCES	2446800	2446800	0	2446800	0	#DIV/0!
Poly(A) RNA polymerase GLD2	PAPD4	746090	746090	0	746090	0	#DIV/0!
Long-chain fatty acid transport protein 6	SLC27A6	641900	641900	0	641900	0	#DIV/0!
	CCSER1	21392000	0	21392000	0	2.9041e+07	0
39S ribosomal protein L27, mitochondrial	MRPL27	13652000	10157000	3495000	10157000	4.74469e+06	2.14071
FAST kinase domain-containing protein 3	FASTKD3	1156900	617050	539900	617050	732949	0.841873
COP9 signalosome complex subunit 4	COPS4	2474700	2474700	0	2474700	0	#DIV/0!
Soluble lamin-associated protein of 75 kDa	FAM169A	165380	0	165380	0	224514	0
Arylsulfatase K	ARSK	4428700	4428700	0	4428700	0	#DIV/0!
Eukaryotic translation initiation factor 4E	EIF4E	31055000	7587100	23468000	7587100	3.18593e+07	0.238144
H/ACA ribonucleoprotein complex subunit 2	NHP2	270540000	147540000	122990000	147540000	1.66967e+08	0.883648
Estradiol 17-beta-dehydrogenase 11	HSD17B11	36195000	12892000	23302000	12892000	3.1634e+07	0.407536
Speckle-type POZ protein	SPOP	1379300	1379300	0	1379300	0	#DIV/0!
Glutamyl-tRNA(Gln) amidotransferase subunit B, mitochondrial	GATB;PET112	3723600	3723600	0	3723600	0	#DIV/0!
Polyadenylate-binding protein-interacting protein 1	PAIP1	0	0	0	0	0	#DIV/0!
Septin-11	2024-09-11	1994000	1994000	0	1994000	0	#DIV/0!
Protein transport protein Sec31A	SEC31A	11134000	10750000	383260	10750000	520300	20.6611
Syntaxin-18	STX18	464060	464060	0	464060	0	#DIV/0!
Succinate dehydrogenase [ubiquinone] flavoprotein subunit, mitochondrial	SDHA	4788600	2421900	2366600	2421900	3.21281e+06	0.753825
Protein asteroid homolog 1	ASTE1	1079600	347840	731730	347840	993371	0.350161
Transcription initiation factor TFIID subunit 9B;Transcription initiation factor TFIID subunit 9	TAF9;TAF9B	5550900	0	5550900	0	7.53571e+06	0
CCR4-NOT transcription complex subunit 6-like;CCR4-NOT transcription complex subunit 6	CNOT6L;CNOT6	1832900	1832900	0	1832900	0	#DIV/0!
Cytochrome c oxidase subunit 7A2, mitochondrial	COX7A2	15145000	0	15145000	0	2.05603e+07	0
G protein-coupled receptor kinase 6	GRK6	873740	749110	873740	749110	1.18616e+06	0.631543
Complexin-1	CPLX1	23425000	0	23425000	0	3.1801e+07	0
H/ACA ribonucleoprotein complex non-core subunit NAF1	NAF1	14932000	8833900	6098300	8833900	8.27884e+06	1.06705
Exosome complex component RRP45	EXOSC9	197210000	98126000	99084000	98126000	1.34513e+08	0.729491
Zinc finger protein 346	ZNF346	40090000	18238000	21852000	18238000	2.96655e+07	0.614788
	UCHL1	0	0	0	0	0	#DIV/0!
CLIP-associating protein 2	CLASP2	6447500	2736300	3711300	2736300	5.03833e+06	0.543097
E3 SUMO-protein ligase NSE2	NSMCE2	5095900	3141000	1954900	3141000	2.6539e+06	1.18354
NudC domain-containing protein 2	NUDCD2	2525700	2525700	0	2525700	0	#DIV/0!
Zinc transporter ZIP14	SLC39A14	4180600	4180600	0	4180600	0	#DIV/0!
Phosphatidylinositol 3-kinase regulatory subunit alpha	PIK3R1	980300	0	980300	0	1.33082e+06	0
Protein YIPF;Protein YIPF5	YIPF5	32903000	32903000	0	32903000	0	#DIV/0!
Receptor expression-enhancing protein;Receptor expression-enhancing protein 4	REEP4	5986100	0	5986100	0	8.12652e+06	0
Chromatin accessibility complex protein 1	CHRAC1	11580000	5427000	6152600	5427000	8.35255e+06	0.649741
Glutamate-rich protein 1	ERICH1	4615000	4310100	304920	4310100	413949	10.4122
Transcription elongation factor B polypeptide 1	TCEB1	47553000	32753000	14799000	32753000	2.00906e+07	1.63026
Erlin-2	ERLIN2	65297000	65297000	0	65297000	0	#DIV/0!
Zinc finger homeobox protein 4;Zinc finger homeobox protein 3	ZFHX4;ZFHX3	31821	0	31821	0	43199.1	0
60S ribosomal protein L30	RPL30	5617400000	2515600000	3.1018e+09	2515600000	4.21089e+09	0.597403
TELO2-interacting protein 2	TTI2	1887400	1325600	561780	1325600	762653	1.73814
CCR4-NOT transcription complex subunit 8	CNOT8	2103500	0	2103500	0	2.85564e+06	0
Peroxisome biogenesis factor 2	PEX2	1685800	0	1685800	0	2.28858e+06	0
Squalene monooxygenase	SQLE	5134400	5134400	0	5134400	0	#DIV/0!
S-phase kinase-associated protein 1	SKP1	58504000	32539000	25965000	32539000	3.52492e+07	0.923114
COP9 signalosome complex subunit 6	COPS6	2795600	771450	2024200	771450	2.74798e+06	0.280733
Switch-associated protein 70	SWAP70	300160	300160	0	300160	0	#DIV/0!
Catechol O-methyltransferase	COMT	3910900	3910900	0	3910900	0	#DIV/0!
Neurofilament medium polypeptide	NEFM	1149200	637880	511280	637880	694096	0.919009
Mitogen-activated protein kinase kinase kinase kinase 4	MAP4K4	21061000	10106000	10955000	10106000	1.48721e+07	0.679526
Alpha-adducin	ADD1	25736000	10486000	15250000	10486000	2.07029e+07	0.5065
60S ribosomal protein L14	RPL14	3.9942e+09	1.9305e+09	2.0637e+09	1.9305e+09	2.80161e+09	0.689069
Inhibitor of Bruton tyrosine kinase	IBTK	685700	157540	528160	157540	717012	0.219718
Septin-7	2024-09-07	29798000	29262000	535970	29262000	727614	40.2164
Long-chain-fatty-acid--CoA ligase 1	ACSL1	4066000	2190400	1875600	2190400	2.54625e+06	0.860246
Protein PRRC2C	PRRC2C	20953000	9287600	11666000	9287600	1.58374e+07	0.586436
Serine/threonine-protein kinase Chk1	CHEK1	1455200	1455200	0	1455200	0	#DIV/0!
NADH dehydrogenase [ubiquinone] flavoprotein 2, mitochondrial	NDUFV2	30313000	11609000	18705000	11609000	2.53933e+07	0.457169
Double-stranded RNA-binding protein Staufen homolog 2	STAU2	11098000	11008000	89572	11008000	121600	90.5265
Ubiquitin-like modifier-activating enzyme 5	UBA5	1123400	1123400	0	1123400	0	#DIV/0!
Transmembrane emp24 domain-containing protein 2	TMED2	3545300	3545300	0	3545300	0	#DIV/0!
Isocitrate dehydrogenase [NAD] subunit, mitochondrial;Isocitrate dehydrogenase [NAD] subunit gamma, mitochondrial	IDH3G	1401400	1401400	0	1401400	0	#DIV/0!
Eukaryotic initiation factor 4A-II;Eukaryotic initiation factor 4A-II, N-terminally processed	EIF4A2	3682100	3682100	0	3682100	0	#DIV/0!
Cytoplasmic dynein 1 intermediate chain 2	DYNC1I2	5855300	4010800	1844400	4010800	2.50389e+06	1.60183
Gamma-tubulin complex component 6	TUBGCP6	282060	230440	282060	230440	382915	0.601805
Ezrin	EZR	15658000	6912800	8745000	6912800	1.18719e+07	0.582282
Metastasis-associated protein MTA3	MTA3	2249200	0	2249200	0	3.05344e+06	0
PR domain zinc finger protein 15	PRDM15;ZNF298	75244	0	75244	0	102149	0
CLIP-associating protein 2	CLASP2	41537000	21800000	19736000	21800000	2.67929e+07	0.813648
Kelch domain-containing protein 3	KLHDC3	275250	275250	0	275250	0	#DIV/0!
Zinc finger CCCH domain-containing protein 18	ZC3H18	21564000	8539000	13025000	8539000	1.76823e+07	0.482913
Macrophage erythroblast attacher	MAEA	2082200	2082200	0	2082200	0	#DIV/0!
39S ribosomal protein L22, mitochondrial	MRPL22	60744000	37063000	23681000	37063000	3.21485e+07	1.15287
Metastasis-associated protein MTA1	MTA1	48876	0	48876	0	66352.3	0
Inhibitor of growth protein;Inhibitor of growth protein 3	ING3	717560	717560	0	717560	0	#DIV/0!
RNA-binding motif, single-stranded-interacting protein 1;RNA-binding motif, single-stranded-interacting protein 3	RBMS1;RBMS3	20702000	20434000	268660	20434000	364723	56.026
39S ribosomal protein L3, mitochondrial	MRPL3	37875000	5319800	32555000	5319800	4.41955e+07	0.12037
Procollagen-lysine,2-oxoglutarate 5-dioxygenase 2	PLOD2	936610	0	936610	0	1.27151e+06	0
Treacle protein	TCOF1	879460	723610	155850	723610	211576	3.42009
Basic leucine zipper and W2 domain-containing protein 2	BZW2	9053500	9053500	0	9053500	0	#DIV/0!
tRNA-dihydrouridine(20) synthase [NAD(P)+]-like	DUS2	297200	297200	0	297200	0	#DIV/0!
Eukaryotic translation initiation factor 4 gamma 1	EIF4G1	202840000	123560000	79281000	123560000	1.07629e+08	1.14802
	ARHGEF4	0	0	0	0	0	#DIV/0!
Microtubule-associated protein;Microtubule-associated protein 4	MAP4	60658000	26041000	34617000	26041000	4.69948e+07	0.554125
Cytoplasmic FMR1-interacting protein 2	CYFIP2	3123100	870150	2253000	870150	3.05859e+06	0.284493
Adenylate cyclase type 8	ADCY8	1874700	0	1874700	0	2.54503e+06	0
DNA polymerase beta	POLB	2405400	2405400	0	2405400	0	#DIV/0!
UPF0505 protein C16orf62	C16orf62	887900	887900	0	887900	0	#DIV/0!
Eukaryotic translation initiation factor 4B	EIF4B	153560000	110290000	43274000	110290000	5.87473e+07	1.87736
Dynactin subunit 1	DCTN1;DKFZp686E0752	32375000	25033000	7342500	25033000	9.96792e+06	2.51136
Chromosome transmission fidelity protein 18 homolog	CHTF18	20039000	13920000	6119200	13920000	8.30721e+06	1.67565
Nascent polypeptide-associated complex subunit alpha;Nascent polypeptide-associated complex subunit alpha, muscle-specific form	NACA	323240000	201090000	122150000	201090000	1.65827e+08	1.21265
	ALYREF	2039400	0	2039400	0	2.76862e+06	0
Hexokinase;Hexokinase-2	HK2	11614000	9536600	2077800	9536600	2.82075e+06	3.38088
Acylglycerol kinase, mitochondrial	AGK	76009000	75288000	720550	75288000	978193	76.9664
Serine/threonine-protein kinase MARK2	MARK2	37708000	18056000	19652000	18056000	2.66789e+07	0.67679
Golgi SNAP receptor complex member 1	GOSR1	15416000	7510400	7905800	7510400	1.07326e+07	0.699772
Heat shock 70 kDa protein 4L	HSPA4L	609110	313520	295590	313520	401283	0.781295
Unconventional myosin-Ib	MYO1B	108970000	55769000	53205000	55769000	7.22292e+07	0.772111
Far upstream element-binding protein 1	FUBP1	22458000	15778000	6680200	15778000	9.06881e+06	1.73981
Dihydrolipoyllysine-residue acetyltransferase component of pyruvate dehydrogenase complex, mitochondrial;Acetyltransferase component of pyruvate dehydrogenase complex	DLAT	4417700	3141900	1275700	3141900	1.73185e+06	1.81419
Acyl-CoA synthetase family member 2, mitochondrial	ACSF2	743290	743290	0	743290	0	#DIV/0!
Transducin beta-like protein 2	TBL2	29342000	29012000	330410	29012000	448553	64.6791
Sperm acrosome membrane-associated protein 3;Sperm acrosome membrane-associated protein 3, membrane form;Sperm acrosome membrane-associated protein 3, processed form	SPACA3	0	0	0	0	0	#DIV/0!
Transportin-3	TNPO3	4768500	4768500	0	4768500	0	#DIV/0!
Phosphatidylinositol 3-kinase regulatory subunit beta	PIK3R2	1241800	1241800	0	1241800	0	#DIV/0!
Pleckstrin homology-like domain family B member 2	PHLDB2	1001700	134690	867000	134690	1.17701e+06	0.114434
Serine/threonine-protein phosphatase 2A 56 kDa regulatory subunit delta isoform	PPP2R5D	4228600	4228600	0	4228600	0	#DIV/0!
Centrosomal protein of 97 kDa	CEP97	226340	214670	226340	214670	307271	0.698634
Microtubule-associated protein 1A;MAP1A heavy chain;MAP1 light chain LC2	MAP1A	489260	185390	303870	185390	412523	0.449405
Solute carrier family 25 member 44	SLC25A44	1569800	0	1569800	0	2.13111e+06	0
Translin	TSN	1589100	732950	856170	732950	1.16231e+06	0.6306
Ribosomal protein S6 kinase;Ribosomal protein S6 kinase alpha-1	RPS6KA1	759590	707470	52120	707470	70756.3	9.99869
Condensin complex subunit 2	NCAPH	10719000	8354200	2364500	8354200	3.20996e+06	2.60259
E3 SUMO-protein ligase PIAS3	PIAS3	344270	0	344270	0	467369	0
SUN domain-containing protein 1	SUN1	8771600	2038800	6732800	2038800	9.14021e+06	0.223058
Band 4.1-like protein 2	EPB41L2	519660	323230	196430	323230	266666	1.21211
Signal peptidase complex subunit 2	SPCS2	45140000	37979000	7161300	37979000	9.72193e+06	3.90653
	MTCH2	3291900	2779100	512800	2779100	696159	3.99205
EH domain-binding protein 1-like protein 1	EHBP1L1	391910	0	391910	0	532043	0
Tumor protein p53-inducible protein 11	TP53I11	14089000	8831900	5257100	8831900	7.13685e+06	1.23751
CREB/ATF bZIP transcription factor	CREBZF	1950900	1950900	0	1950900	0	#DIV/0!
Transmembrane protein 41B	TMEM41B	4930800	4930800	24368000	4930800	3.30811e+07	0.149052
UBX domain-containing protein 1	UBXN1	1696300	1696300	0	1696300	0	#DIV/0!
Calpain-1 catalytic subunit	CAPN1	1902600	0	1902600	0	2.5829e+06	0
Mitogen-activated protein kinase;Mitogen-activated protein kinase 3	MAPK3	756840	756840	0	756840	0	#DIV/0!
Histone acetyltransferase;Histone acetyltransferase KAT5	KAT5	786970	786970	0	786970	0	#DIV/0!
Acyl-coenzyme A thioesterase 8	ACOT8	19810000	2047900	17762000	2047900	2.41131e+07	0.084929
	RPS3	20408000	17684000	2724500	17684000	3.69869e+06	4.78116
Protein SOGA3	SOGA3	9764100	2963900	6800300	2963900	9.23185e+06	0.321052
Complex I assembly factor TMEM126B, mitochondrial	TMEM126B	11769000	5698000	6071400	5698000	8.24232e+06	0.69131
Protein wntless homolog	WLS	2952000	2952000	0	2952000	0	#DIV/0!
Alpha-1,4 glucan phosphorylase;Glycogen phosphorylase, liver form	PYGL	2748400	2748400	255460	2748400	346804	7.92495
	HSPA8	828760	0	828760	0	1.1251e+06	0
N-terminal kinase-like protein	SCYL1	1971300	1221300	750000	1221300	1.01817e+06	1.1995
Bcl-2-associated transcription factor 1	BCLAF1	1461800	248590	1213200	248590	1.647e+06	0.150935
Serine/threonine-protein phosphatase 6 regulatory subunit 3	PPP6R3	10040000	7398000	2641900	7398000	3.58655e+06	2.06271
	EIF4G2	33029000	33029000	5498000	33029000	7.46389e+06	4.42517
Protein arginine N-methyltransferase 1	PRMT1	46708000	46708000	0	46708000	0	#DIV/0!
Nucleolar transcription factor 1	UBTF	24520000	12975000	11544000	12975000	1.56717e+07	0.827924
Ferritin;Ferritin heavy chain;Ferritin heavy chain, N-terminally processed	FTH1	1023500	6007700	1023500	6007700	1.38947e+06	4.32374
Polyribonucleotide 5-hydroxyl-kinase Clp1	CLP1	10799000	10799000	0	10799000	0	#DIV/0!
Puromycin-sensitive aminopeptidase	NPEPPS	12647000	12496000	151510	12496000	205685	60.7532
Vacuolar protein sorting-associated protein 28 homolog	VPS28	16844000	0	16844000	0	2.28668e+07	0
Vitamin K epoxide reductase complex subunit 1	VKORC1	12261000	0	12261000	0	1.66451e+07	0
PR domain zinc finger protein 10	PRDM10	0	0	0	0	0	#DIV/0!
	CCDC67	0	0	0	0	0	#DIV/0!
Tyrosine-protein kinase;Non-receptor tyrosine-protein kinase TYK2	TYK2	275250	0	275250	0	373670	0
TATA box-binding protein-associated factor RNA polymerase I subunit D	TAF1D	879940	879940	0	879940	0	#DIV/0!
Small acidic protein	C11orf58;SMAP	8981500	2353300	6628200	2353300	8.99821e+06	0.26153
RalBP1-associated Eps domain-containing protein 1;RalBP1-associated Eps domain-containing protein 2	REPS1;REPS2	6451800	6451800	0	6451800	0	#DIV/0!
Methylosome subunit pICln	CLNS1A	165400000	129470000	35928000	129470000	4.87746e+07	2.65446
Rho guanine nucleotide exchange factor 12	ARHGEF12	276700	247100	29601	247100	40185.3	6.14902
LIM domain only protein 7	LMO7	2631300	1682100	949200	1682100	1.2886e+06	1.30537
	RELA	9595400	3166100	6429400	3166100	8.72833e+06	0.362738
Diacylglycerol kinase;Diacylglycerol kinase zeta	DGKZ	1632100	1315900	316250	1315900	429330	3.06501
Acidic leucine-rich nuclear phosphoprotein 32 family member E	ANP32E	29634000	29634000	0	29634000	0	#DIV/0!
NADH dehydrogenase [ubiquinone] iron-sulfur protein 8, mitochondrial	NDUFS8	42152000	19795000	22357000	19795000	3.03511e+07	0.652201
Wee1-like protein kinase	WEE1	2126900	2126900	0	2126900	0	#DIV/0!
	CHMP4A	17235000	0	17235000	0	2.33976e+07	0
Kinetochore protein Nuf2	NUF2	1971700	1971700	0	1971700	0	#DIV/0!
Myomegalin	PDE4DIP	447200	0	447200	0	607103	0
40S ribosomal protein S30	FAU	1.6424e+09	720870000	921550000	720870000	1.25106e+09	0.576206
RING finger protein 214	RNF214	552760	0	552760	0	750408	0
Uncharacterized protein C11orf98	C11orf98	144720000	21872000	122850000	21872000	1.66777e+08	0.131145
Elongation factor 1-delta	EEF1D	4258300	3606900	651420	3606900	884345	4.07861
Acidic fibroblast growth factor intracellular-binding protein	FIBP	920020	920020	0	920020	0	#DIV/0!
RNA-binding protein 38;RNA-binding protein 24	RBM38;RBM24	15903000	8352500	7550700	8352500	1.02506e+07	0.814833
Protein Jade-3	JADE3	12132000	9107500	3025000	9107500	4.10663e+06	2.21775
Ras GTPase-activating-like protein IQGAP3	IQGAP3	7363700	5150600	2213200	5150600	3.00456e+06	1.71426
DNA repair protein complementing XP-A cells	XPA	2421100	2421100	0	2421100	0	#DIV/0!
	TRRAP	315450	124170	191280	124170	259675	0.478175
tRNA (uracil-5-)-methyltransferase homolog A	TRMT2A	22790000	10427000	12363000	10427000	1.67836e+07	0.621262
General transcription factor IIH subunit 3	GTF2H3	11432000	6081000	5350800	6081000	7.26406e+06	0.837135
Roundabout homolog 3	ROBO3	271410	0	271410	0	368457	0
Serine/threonine-protein kinase WNK1	WNK1	4360100	3613000	747080	3613000	1.01421e+06	3.56238
Protein FAM76B	FAM76B	7490700	5717300	1773400	5717300	2.40751e+06	2.37478
Ragulator complex protein LAMTOR1	LAMTOR1	10563000	4261300	6301800	4261300	8.5551e+06	0.4981
Calcineurin B homologous protein 1	CHP1	3786600	0	3786600	0	5.14056e+06	0
Mannose-6-phosphate isomerase	MPI	2399400	2399400	0	2399400	0	#DIV/0!
NADH dehydrogenase [ubiquinone] iron-sulfur protein 7, mitochondrial	NDUFS7	35311000	20521000	14791000	20521000	2.00797e+07	1.02198
RNA-binding protein 7	RBM7	40738000	9315400	31423000	9315400	4.26588e+07	0.21837
Dolichyl-diphosphooligosaccharide--protein glycosyltransferase subunit DAD1	DAD1	28017000	14749000	13267000	14749000	1.80108e+07	0.818897
Uracil-DNA glycosylase	DKFZp781L1143;UNG	2241700	0	2241700	0	3.04325e+06	0
Striatin-4	STRN4	1557800	563100	994700	563100	1.35037e+06	0.416997
Ubiquitin thioesterase OTUB1	OTUB1	8945000	8945000	0	8945000	0	#DIV/0!
Intraflagellar transport protein 27 homolog	IFT27	4110200	4110200	0	4110200	0	#DIV/0!
Protein FAM60A	FAM60A	953400	0	953400	0	1.2943e+06	0
Denticleless protein homolog	DTL	697560	697560	0	697560	0	#DIV/0!
	KDM5A	95759000	37316000	58442000	37316000	7.93388e+07	0.470337
4F2 cell-surface antigen heavy chain	SLC3A2	10063000	8288600	1774300	8288600	2.40873e+06	3.44107
Anaphase-promoting complex subunit 5	ANAPC5	3606800	2225400	1381400	2225400	1.87534e+06	1.18666
RNA polymerase I-specific transcription initiation factor RRN3;Putative RRN3-like protein RRN3P2	RRN3;RRN3P2	1342600	821670	520920	821670	707183	1.16189
Ras-related protein Rab-35	RAB35	3857600	1107100	2750500	1107100	3.73398e+06	0.296493
Vacuolar protein sorting-associated protein 37B	VPS37B	6232300	0	6232300	0	8.46075e+06	0
tRNA pseudouridine synthase;tRNA pseudouridine synthase A, mitochondrial	PUS1	442530	442530	0	442530	0	#DIV/0!
N-alpha-acetyltransferase 40	NAA40	0	0	0	0	0	#DIV/0!
Cip1-interacting zinc finger protein	CIZ1	3182700	0	3182700	0	4.32072e+06	0
Protein transport protein Sec23A	SEC23A	10817000	8834300	1982700	8834300	2.69164e+06	3.28212
Sal-like protein 2;Sal-like protein 3;Sal-like protein 1	SALL2;SALL3;SALL1	82767	0	82767	0	112362	0
Tumor susceptibility gene 101 protein	TSG101	4492200	4492200	0	4492200	0	#DIV/0!
Nucleosome assembly protein 1-like 1	NAP1L1	64653000	56382000	8270900	56382000	1.12283e+07	5.02143
Programmed cell death protein 2	PDCD2	1793700	1793700	0	1793700	0	#DIV/0!
Mitogen-activated protein kinase kinase kinase kinase;Mitogen-activated protein kinase kinase kinase kinase 3	MAP4K3	284250	0	284250	0	385888	0
Tubulin alpha-1C chain	TUBA1C	20198000	20198000	1341500	20198000	1.82117e+06	11.0907
G-rich sequence factor 1	GRSF1	23805000	23636000	168970	23636000	229388	103.04
2-oxoisovalerate dehydrogenase subunit alpha, mitochondrial	BCKDHA	1186900	1186900	0	1186900	0	#DIV/0!
Coiled-coil domain-containing protein 77	CCDC77	1659100	1659100	0	1659100	0	#DIV/0!
ATP-dependent RNA helicase DDX55	DDX55	81121000	22471000	58650000	22471000	7.96212e+07	0.282224
Unconventional myosin-Ic	MYO1C	113070000	57969000	55104000	57969000	7.48073e+07	0.774911
39S ribosomal protein L48, mitochondrial	MRPL48	77710000	52442000	25268000	52442000	3.4303e+07	1.52879
Ras GTPase-activating-like protein IQGAP2	IQGAP2	3606900	1917200	1689700	1917200	2.29388e+06	0.83579
Nardilysin	NRD1	768660	768660	0	768660	0	#DIV/0!
Uncharacterized protein C12orf43	C12orf43	17911000	5247600	12663000	5247600	1.71908e+07	0.305255
Mediator of RNA polymerase II transcription subunit 21	MED21	6091000	0	6091000	0	8.26893e+06	0
	XRCC1	608270	608270	0	608270	0	#DIV/0!
Cysteine-rich DPF motif domain-containing protein 1	CDPF1	406710	0	406710	0	552135	0
Destrin	DSTN	36141000	25957000	10184000	25957000	1.38254e+07	1.87748
Transcription factor SPT20 homolog	SUPT20H	960560	0	960560	0	1.30402e+06	0
Brain mitochondrial carrier protein 1	SLC25A14	1413600	0	1413600	0	1.91905e+06	0
TGF-beta-activated kinase 1 and MAP3K7-binding protein 3	TAB3	985580	985580	0	985580	0	#DIV/0!
2,5-phosphodiesterase 12	PDE12	7471300	4090300	3381000	4090300	4.58993e+06	0.891147
Tudor and KH domain-containing protein	TDRKH	2873800	707800	2166000	707800	2.94049e+06	0.240709
Phosphatidylinositol 3-kinase regulatory subunit gamma	PIK3R3	637590	637590	0	637590	0	#DIV/0!
Ankyrin repeat and SOCS box protein 6	ASB6	1765800	1765800	0	1765800	0	#DIV/0!
Serine/threonine-protein kinase Nek2	NEK2	0	0	0	0	0	#DIV/0!
LETM1 domain-containing protein 1	LETMD1	8766000	968260	7797700	968260	1.05859e+07	0.0914671
CAD protein;Glutamine-dependent carbamoyl-phosphate synthase;Aspartate carbamoyltransferase;Dihydroorotase	CAD	55226000	40780000	14446000	40780000	1.96114e+07	2.0794
UPF0160 protein MYG1, mitochondrial	C12orf10	5128400	5128400	0	5128400	0	#DIV/0!
Methyltransferase-like protein 7A	METTL7A	8724900	3597700	5127200	3597700	6.96051e+06	0.516873
Methionine aminopeptidase 2	METAP2	646010	646010	0	646010	0	#DIV/0!
Neuronal PAS domain-containing protein 3	NPAS3	1163900	0	1163900	0	1.58007e+06	0
	PCBP2	799850	799850	0	799850	0	#DIV/0!
	DDX54	5663900	5663900	0	5663900	0	#DIV/0!
Cyclin-dependent kinase 4	CDK4	5379200	2876900	2502200	2876900	3.3969e+06	0.846919
Bromodomain adjacent to zinc finger domain protein 2A	BAZ2A	7989000	3441200	4547900	3441200	6.17407e+06	0.557363
Charged multivesicular body protein 1a	CHMP1A	253000	0	253000	0	343464	0
CCR4-NOT transcription complex subunit 2	CNOT2	2181700	1411100	770600	1411100	1.04614e+06	1.34886
Coatomer subunit zeta-1	COPZ1	21698000	9571600	12127000	9571600	1.64632e+07	0.581394
RNA-binding protein Nova-1;RNA-binding protein Nova-2	NOVA1;NOVA2	1238900	1238900	0	1238900	0	#DIV/0!
SWI/SNF complex subunit SMARCC2	SMARCC2	9007800	3478500	5529200	3478500	7.50625e+06	0.463414
Protein SCAF11	SCAF11	9152000	4475800	4676200	4475800	6.34825e+06	0.705045
Vacuolar protein sorting-associated protein 29	VPS29	395060	0	395060	0	536320	0
ADP-ribosylation factor-like protein 1	ARL1	24971000	12618000	12353000	12618000	1.677e+07	0.752415
5-AMP-activated protein kinase subunit gamma-1	PRKAG1	7168800	4993400	2175300	4993400	2.95311e+06	1.69089
	PCBP2	17184000	9650300	7534100	9650300	1.0228e+07	0.943515
Periphilin-1	PPHLN1	10319000	9967900	350950	9967900	476437	20.9217
Adenylate kinase 2, mitochondrial;Adenylate kinase 2, mitochondrial;Adenylate kinase 2, mitochondrial, N-terminally processed	AK2	980200	0	980200	0	1.33069e+06	0
Formin-like protein 3	FMNL3	0	0	0	0	0	#DIV/0!
Intraflagellar transport protein 81 homolog	IFT81	4628800	3207600	1421200	3207600	1.92937e+06	1.66251
Myosin light polypeptide 6	MYL6	736440000	376510000	359920000	376510000	4.88615e+08	0.770566
RNA-binding motif, single-stranded-interacting protein 2	RBMS2	2837400	2837400	0	2837400	0	#DIV/0!
	NAP1L1	529090	529090	0	529090	0	#DIV/0!
	SART3	17988000	17988000	0	17988000	0	#DIV/0!
DNA-binding protein RFX5	RFX5	0	0	0	0	0	#DIV/0!
Periphilin-1	PPHLN1	2813600	1237600	1576000	1237600	2.13952e+06	0.578447
Ubiquitin-associated protein 2-like	UBAP2L	40815000	20103000	20711000	20103000	2.81165e+07	0.714989
	RPL10	193690000	113910000	79781000	113910000	1.08308e+08	1.05172
Transmembrane emp24 domain-containing protein 4	TMED4	2699700	2699700	0	2699700	0	#DIV/0!
Protein FAM162A	FAM162A	25445000	19470000	5975600	19470000	8.11227e+06	2.40007
Double-strand break repair protein MRE11A	MRE11A	40923000	18077000	22846000	18077000	3.10149e+07	0.582848
Constitutive coactivator of PPAR-gamma-like protein 2	FAM120C	7016400	3484800	3531600	3484800	4.79438e+06	0.726852
Histone RNA hairpin-binding protein	SLBP	983150	983150	0	983150	0	#DIV/0!
Nucleolysin TIA-1 isoform p40	TIA1	2114700	2114700	0	2114700	0	#DIV/0!
Reticulon;Reticulon-4	RTN4	3335400	3335400	0	3335400	0	#DIV/0!
Insulin-like growth factor 2 mRNA-binding protein 2	IGF2BP2	101230000	51548000	49683000	51548000	6.74479e+07	0.764264
Dystonin	DST	404590	93078	311510	93078	422895	0.220097
CLIP-associating protein 1	CLASP1	27484000	8608300	18876000	8608300	2.56254e+07	0.335928
Myotubularin-related protein 1	MTMR1	5534300	4725500	808800	4725500	1.098e+06	4.30374
Probable ATP-dependent RNA helicase DDX31	DDX31	22391000	7068700	15323000	7068700	2.0802e+07	0.339809
Serine/threonine-protein kinase;Serine/threonine-protein kinase D1;Serine/threonine-protein kinase D3	PRKD1;PRKD3	860020	0	860020	0	1.16753e+06	0
GTP-binding protein 8	GTPBP8	8611500	0	8611500	0	1.16907e+07	0
Cell differentiation protein RCD1 homolog	RQCD1	3377000	0	3377000	0	4.5845e+06	0
	TFAP2A	31292000	31292000	0	31292000	0	#DIV/0!
Importin-11	IPO11	191350	0	191350	0	259770	0
Myelin protein zero-like protein 1	MPZL1	17903000	3821500	14081000	3821500	1.91159e+07	0.199912
Cleavage and polyadenylation specificity factor subunit 6	CPSF6	383580000	233170000	150410000	233170000	2.04191e+08	1.14192
Stromal interaction molecule 1	STIM1	1851600	1851600	0	1851600	0	#DIV/0!
Transferrin receptor protein 1;Transferrin receptor protein 1, serum form	TFRC	5257600	5257600	0	5257600	0	#DIV/0!
NADH dehydrogenase [ubiquinone] flavoprotein 1, mitochondrial	NDUFV1	16475000	16475000	0	16475000	0	#DIV/0!
Galactosylgalactosylxylosylprotein 3-beta-glucuronosyltransferase 3	B3GAT3	9283000	9283000	0	9283000	0	#DIV/0!
Poly [ADP-ribose] polymerase 2	PARP2	2356600	1791200	565410	1791200	767581	2.33357
Apoptosis inhibitor 5	API5	29669000	12709000	16960000	12709000	2.30243e+07	0.551982
Tight junction protein ZO-1	TJP1	134600	134600	0	134600	0	#DIV/0!
Zinc finger and SCAN domain-containing protein 21	ZSCAN21	224360	224360	0	224360	0	#DIV/0!
Very long-chain specific acyl-CoA dehydrogenase, mitochondrial	ACADVL	822350	822350	0	822350	0	#DIV/0!
Fas-activated serine/threonine kinase	FASTK	193840	193840	0	193840	0	#DIV/0!
rRNA-processing protein FCF1 homolog	FCF1	18520000	10346000	8174900	10346000	1.1098e+07	0.932244
Proteasome subunit alpha type;Proteasome subunit alpha type-6	PSMA6	3053500	1593900	1459500	1593900	1.98137e+06	0.804445
Zinc finger protein 36, C3H1 type-like 1	ZFP36L1	11771000	11771000	0	11771000	0	#DIV/0!
Pentatricopeptide repeat-containing protein 1, mitochondrial	ATP5J2-PTCD1;PTCD1	140080000	62835000	77249000	62835000	1.04871e+08	0.599167
DDB1- and CUL4-associated factor 4	DCAF4	849260	849260	0	849260	0	#DIV/0!
Sec1 family domain-containing protein 1	SCFD1	0	0	0	0	0	#DIV/0!
DNA-(apurinic or apyrimidinic site) lyase;DNA-(apurinic or apyrimidinic site) lyase, mitochondrial	APEX1	20843000	14468000	6375800	14468000	8.65556e+06	1.67153
Alkylated DNA repair protein alkB homolog 1	ALKBH1	1769900	1769900	0	1769900	0	#DIV/0!
	MYO15A	24848000	24848000	0	24848000	0	#DIV/0!
ATP-dependent RNA helicase DDX24	DDX24	107720000	50661000	57062000	50661000	7.74654e+07	0.653983
Cyclin-dependent kinase 2	CDK2	26231000	17543000	8687700	17543000	1.17941e+07	1.48744
	HNRNPC	0	0	0	0	0	#DIV/0!
Serine/threonine-protein phosphatase 4 regulatory subunit 3A;Serine/threonine-protein phosphatase 4 regulatory subunit 3B	SMEK1;SMEK2	3811900	3811900	0	3811900	0	#DIV/0!
Zinc finger protein 512	ZNF512	50005000	24479000	25526000	24479000	3.46532e+07	0.706399
Poly(A) polymerase alpha;Poly(A) polymerase beta	PAPOLA;PAPOLB	2052800	2052800	0	2052800	0	#DIV/0!
Catenin alpha-1	CTNNA1	4850000	1829200	3020800	1829200	4.10093e+06	0.446045
Translocating chain-associated membrane protein 1	TRAM1	78434000	37959000	40474000	37959000	5.49461e+07	0.690841
Non-canonical poly(A) RNA polymerase PAPD5	PAPD5	7840200	1273800	6566400	1273800	8.91431e+06	0.142894
SWI/SNF-related matrix-associated actin-dependent regulator of chromatin subfamily B member 1	SMARCB1	2106400	2106400	0	2106400	0	#DIV/0!
Ubiquitin carboxyl-terminal hydrolase 11;Ubiquitin carboxyl-terminal hydrolase	USP11	1744500	1664300	80192	1664300	108866	15.2876
Zinc phosphodiesterase ELAC protein 2	ELAC2	3125000	1129600	1995400	1129600	2.70889e+06	0.416998
28S ribosomal protein S22, mitochondrial	MRPS22	61353000	52617000	8736600	52617000	1.18605e+07	4.43632
Chondroitin sulfate glucuronyltransferase	CHPF2	2904300	1999600	904680	1999600	1.22816e+06	1.62812
Syntenin-1	SDCBP	964780	0	964780	0	1.30975e+06	0
CUGBP Elav-like family member 1	CELF1	16407000	16407000	0	16407000	0	#DIV/0!
Protein transport protein Sec24C	SEC24C	2622000	2233100	388840	2233100	527876	4.23035
	CARD18	7829800	0	7829800	0	1.06295e+07	0
	CDC27	719880	0	719880	0	977284	0
Heterogeneous nuclear ribonucleoprotein H;Heterogeneous nuclear ribonucleoprotein H, N-terminally processed	HNRNPH1	2754200000	2367200000	386960000	2367200000	5.25323e+08	4.50618
ELKS/Rab6-interacting/CAST family member 1	ERC1	6290400	3403800	2886700	3403800	3.91888e+06	0.868564
Corneodesmosin	CDSN	5078200	5078200	0	5078200	0	#DIV/0!
Signal transducer and activator of transcription;Signal transducer and activator of transcription 3	STAT3	749650	385250	364400	385250	494697	0.77876
Dolichol-phosphate mannosyltransferase subunit 1	DPM1	192500000	75309000	117190000	75309000	1.59093e+08	0.473365
	RBM33	0	0	0	0	0	#DIV/0!
DNA replication ATP-dependent helicase/nuclease DNA2;DNA replication nuclease DNA2;DNA replication ATP-dependent helicase DNA2	DNA2	1451000	0	1451000	0	1.96983e+06	0
Adipocyte plasma membrane-associated protein	APMAP	3993900	3993900	0	3993900	0	#DIV/0!
Dedicator of cytokinesis protein 4;Dedicator of cytokinesis protein 3	DOCK4;DOCK3	213340	213340	0	213340	0	#DIV/0!
60S ribosomal protein L36a	RPL36A;RPL36A-HNRNPH2	1311700000	620820000	690840000	620820000	9.3786e+08	0.661954
GTP-binding protein SAR1a	SAR1A	8134200	8134200	0	8134200	0	#DIV/0!
E3 ubiquitin-protein ligase TRIM33	TRIM33	8021200	5416000	2605200	5416000	3.53673e+06	1.53136
Ubiquitin-fold modifier 1	UFM1	46383000	24777000	21605000	24777000	2.93302e+07	0.844761
Lysine-specific histone demethylase 1B	KDM1B	3768500	820170	2948300	820170	4.00251e+06	0.204914
Receptor-type tyrosine-protein phosphatase F	PTPRF	78750	0	78750	0	106908	0
U3 small nucleolar ribonucleoprotein protein IMP4	IMP4	143620000	59345000	84275000	59345000	1.14409e+08	0.51871
Trinucleotide repeat-containing gene 6B protein	TNRC6B	423460	423460	54369	423460	73809.4	5.73721
	MLLT4	35741000	0	35741000	0	4.85207e+07	0
Cilia- and flagella-associated protein 44	CFAP44	0	0	0	0	0	#DIV/0!
Protein RUFY3	RUFY3	6436000	3771900	2664200	3771900	3.61682e+06	1.04288
ADP-ribosylation factor-like protein 10	ARL10	11887000	11887000	0	11887000	0	#DIV/0!
Protein DEK	DEK	45658000	44462000	1196000	44462000	1.62365e+06	27.384
	CAMK2D	2893500	2893500	0	2893500	0	#DIV/0!
Translation machinery-associated protein 16	TMA16	41824000	9780300	32044000	9780300	4.35018e+07	0.224825
Mediator of RNA polymerase II transcription subunit 28	MED28	0	0	0	0	0	#DIV/0!
Protocadherin-7	PCDH7	321850	321850	0	321850	0	#DIV/0!
Integrator complex subunit 8	INTS8	348190	0	348190	0	472691	0
Mitochondrial fission regulator 1	MTFR1	3774700	3774700	0	3774700	0	#DIV/0!
	RPLP2	307250000	197200000	110050000	197200000	1.494e+08	1.31995
Serine/threonine-protein phosphatase 5;Serine/threonine-protein phosphatase	PPP5C	2057600	2057600	0	2057600	0	#DIV/0!
Palmitoyltransferase;Palmitoyltransferase ZDHHC5	ZDHHC5	1692800	0	1692800	0	2.29809e+06	0
Protein NPAT	NPAT	161580	0	161580	0	219355	0
	TAF2	4213700	0	4213700	0	5.72037e+06	0
Trifunctional enzyme subunit alpha, mitochondrial;Long-chain enoyl-CoA hydratase;Long chain 3-hydroxyacyl-CoA dehydrogenase	HADHA	79685000	43110000	36576000	43110000	4.96543e+07	0.868203
Breast cancer metastasis-suppressor 1-like protein	BRMS1L	2734200	2588700	145520	2588700	197553	13.1038
Rho GTPase-activating protein 9	ARHGAP9	25395000	25395000	0	25395000	0	#DIV/0!
Protein salvador homolog 1	SAV1	1139600	1139600	0	1139600	0	#DIV/0!
	TMPO	820350	820350	0	820350	0	#DIV/0!
ER membrane protein complex subunit 4	EMC4	78317000	67184000	11134000	67184000	1.51151e+07	4.44482
60S ribosomal protein L28	RPL28	2.9923e+09	1387800000	1.6045e+09	1387800000	2.17821e+09	0.637128
Protein yippee-like;Protein Mis18-beta	OIP5	604240	0	604240	0	820295	0
Ubiquitin carboxyl-terminal hydrolase;Ubiquitin carboxyl-terminal hydrolase 3	USP3	246630	246630	0	246630	0	#DIV/0!
Serine/threonine-protein kinase PAK 6	PAK6	1548800	1548800	0	1548800	0	#DIV/0!
Ankyrin repeat domain-containing protein 17	ANKRD17	2449200	1114800	1334400	1114800	1.81153e+06	0.61539
40S ribosomal protein S27;40S ribosomal protein S27-like	RPS27L	157110000	62048000	95063000	62048000	1.29054e+08	0.48079
Carbohydrate sulfotransferase 14	CHST14	858330	858330	0	858330	0	#DIV/0!
Signal peptidase complex catalytic subunit SEC11;Signal peptidase complex catalytic subunit SEC11A;Signal peptidase I	SEC11A	115640000	67992000	47650000	67992000	6.4688e+07	1.05108
G2/mitotic-specific cyclin-B2	CCNB2V;CCNB2	478700	478700	0	478700	0	#DIV/0!
Protein PRR14L;Proline-rich protein 14	PRR14L;PRR14	1855400	0	1855400	0	2.51883e+06	0
NEDD8 ultimate buster 1	NUB1	6150900	4993900	1157000	4993900	1.5707e+06	3.17941
F-box/LRR-repeat protein 19	FBXL19	4344500	2562800	1781700	2562800	2.41877e+06	1.05955
Protein spinster homolog 1	SPNS1	8669300	8669300	0	8669300	0	#DIV/0!
RNA-binding protein with serine-rich domain 1	RNPS1	107800000	99947000	7848600	99947000	1.0655e+07	9.3803
Prefoldin subunit 5	PFDN5	4779300	4100300	678990	4100300	921773	4.44828
Cytosolic Fe-S cluster assembly factor NUBP2	NUBP2	13226000	13226000	0	13226000	0	#DIV/0!
Transmembrane protein 208	TMEM208	51561000	0	51561000	0	6.99974e+07	0
Protein FAM192A	FAM192A	2058500	0	2058500	0	2.79455e+06	0
	MPI	37242000	13473000	23769000	13473000	3.2268e+07	0.417535
Cytochrome c oxidase subunit 4 isoform 1, mitochondrial	COX4I1	2932800	2932800	0	2932800	0	#DIV/0!
	RPS15A	741070	0	741070	0	1.00605e+06	0
40S ribosomal protein S17	RPS17	716280000	410760000	305520000	410760000	4.14763e+08	0.990348
Uncharacterized protein C16orf59	C16orf59	1152200	1152200	0	1152200	0	#DIV/0!
Pyridoxal-dependent decarboxylase domain-containing protein 1;Putative pyridoxal-dependent decarboxylase domain-containing protein 2	PDXDC1;PDXDC2P	177540	177540	0	177540	0	#DIV/0!
INO80 complex subunit E	INO80E	4212600	0	4212600	0	5.71888e+06	0
M-phase phosphoprotein 6	MPHOSPH6	41851000	27429000	14422000	27429000	1.95788e+07	1.40095
THUMP domain-containing protein 1	THUMPD1	4066100	4066100	0	4066100	0	#DIV/0!
Microtubule-actin cross-linking factor 1, isoforms 1/2/3/5	MACF1	104770	77255	27517	77255	37356.1	2.06807
NADH dehydrogenase [ubiquinone] 1 beta subcomplex subunit 10	NDUFB10	13882000	7451500	6430600	7451500	8.72996e+06	0.853555
	SLC38A7	16456000	13739000	16456000	13739000	2.23401e+07	0.614993
S phase cyclin A-associated protein in the endoplasmic reticulum	SCAPER	762320	338130	424190	338130	575865	0.587168
Nucleoside diphosphate kinase;Nucleoside diphosphate kinase 3	NME3	7612300	4275300	3337000	4275300	4.53019e+06	0.943734
ATP-dependent RNA helicase DDX19B	DDX19B	445630	445630	0	445630	0	#DIV/0!
Uncharacterized protein C15orf65	C15orf65	12258000	12258000	0	12258000	0	#DIV/0!
Zinc finger protein 106	ZNF106	928200	408390	519820	408390	705689	0.578711
Anamorsin	CIAPIN1	1600300	1600300	0	1600300	0	#DIV/0!
Serine/threonine-protein phosphatase;Serine/threonine-protein phosphatase 4 catalytic subunit	PPP4C	6506900	6148800	358100	6148800	486144	12.6481
Probable glutamate--tRNA ligase, mitochondrial	EARS2	6658700	6658700	0	6658700	0	#DIV/0!
	MGA	670970	344470	326500	344470	443245	0.777155
NF-kappa-B inhibitor-interacting Ras-like protein 2	NKIRAS2	6838700	6838700	0	6838700	0	#DIV/0!
Collagen alpha-1(XVIII) chain;Endostatin	COL18A1	85216	0	85216	0	115686	0
Nexilin	NEXN	3641200	2807000	834230	2807000	1.13252e+06	2.47854
Mitochondrial Rho GTPase;Mitochondrial Rho GTPase 1	RHOT1	7418600	4593900	2824700	4593900	3.83471e+06	1.19798
Ryanodine receptor 2	RYR2	128820	0	128820	0	174882	0
WD repeat-containing protein 44	WDR44	404590	404590	0	404590	0	#DIV/0!
Cytoplasmic dynein 2 light intermediate chain 1	DYNC2LI1	1958600	1958600	0	1958600	0	#DIV/0!
Casein kinase I isoform delta	CSNK1D	776530	776530	0	776530	0	#DIV/0!
	PDIA3	23525000	23525000	0	23525000	0	#DIV/0!
Ubiquitin carboxyl-terminal hydrolase 46	USP46	2437500	1541500	896000	1541500	1.21638e+06	1.26729
Centrosomal protein of 85 kDa	CEP85	1513100	1212400	300740	1212400	408274	2.96957
Non-homologous end-joining factor 1	NHEJ1	3968800	3604200	364640	3604200	495022	7.28088
	SF1	1139400	3732300	1139400	3732300	1.54681e+06	2.4129
	FAM126A	397660	397660	0	397660	0	#DIV/0!
3-ketoacyl-CoA thiolase, peroxisomal	ACAA1	7116300	7116300	0	7116300	0	#DIV/0!
Autophagy-related protein 9A	ATG9A	2405000	2405000	0	2405000	0	#DIV/0!
	DPY19L1	30329000	6339100	23990000	6339100	3.2568e+07	0.194642
BET1 homolog	BET1	9181300	0	9181300	0	1.24642e+07	0
Putative deoxyribonuclease TATDN2	TATDN2	171320	0	171320	0	232578	0
R3H domain-containing protein 1	R3HDM1	1652700	1652700	0	1652700	0	#DIV/0!
Probable rRNA-processing protein EBP2	EBNA1BP2	203920000	192130000	11782000	192130000	1.59948e+07	12.012
	P2RX6	3.8459e+09	3.8459e+09	0	3.8459e+09	0	#DIV/0!
Cyclin-related protein FAM58A	FAM58A	1395100	0	1395100	0	1.89394e+06	0
	SLC37A3	4342200	0	4342200	0	5.89482e+06	0
Protein kinase C-binding protein 1	ZMYND8	4558900	1658600	2900400	1658600	3.93748e+06	0.421234
	USP13	11327000	11327000	0	11327000	0	#DIV/0!
DNA-directed RNA polymerase II subunit GRINL1A;Putative GRINL1B complex locus protein 2	GCOM1;POLR2M;GCOM2	578870	578870	0	578870	0	#DIV/0!
	ACTN1	6546500	0	6546500	0	8.8873e+06	0
Solute carrier family 25 member 52	SLC25A52	2154900	1222400	932540	1222400	1.26598e+06	0.965573
28S ribosomal protein S17, mitochondrial	MRPS17;hCG_1984214	198430000	90029000	108400000	90029000	1.4716e+08	0.611776
Vesicle-fusing ATPase	NSF	20043000	16294000	3748600	16294000	5.08897e+06	3.20183
Coiled-coil domain-containing protein 137	CCDC137	51425000	18995000	32430000	18995000	4.40258e+07	0.431451
Neuralized-like protein 4	NEURL4	239350	0	239350	0	324933	0
Diacylglycerol kinase;Diacylglycerol kinase epsilon	DGKE	3456700	3456700	0	3456700	0	#DIV/0!
Ketosamine-3-kinase	FN3KRP	499500	0	499500	0	678104	0
Mannose-P-dolichol utilization defect 1 protein	MPDU1	46804000	42507000	4297200	42507000	5.83373e+06	7.28642
Mitochondrial 2-oxoglutarate/malate carrier protein	SLC25A11	515960000	275010000	240950000	275010000	3.27105e+08	0.840739
B-cell CLL/lymphoma 7 protein family member C	BCL7C	4658900	4658900	0	4658900	0	#DIV/0!
Derlin-2	DERL2	8646100	0	8646100	0	1.17376e+07	0
NAD-dependent protein deacetylase sirtuin-7	SIRT7	1241200	1241200	0	1241200	0	#DIV/0!
Gem-associated protein 4	GEMIN4	27995000	17366000	10629000	17366000	1.44296e+07	1.2035
Mediator of RNA polymerase II transcription subunit 31	MED31	8258900	0	8258900	0	1.1212e+07	0
Centrosomal protein of 131 kDa	CEP131	1166100	923750	242370	923750	329033	2.80747
Segment polarity protein dishevelled homolog DVL-2	DVL2	4401900	2355400	2046500	2355400	2.77826e+06	0.847798
Eukaryotic translation initiation factor 5A;Eukaryotic translation initiation factor 5A-1;Eukaryotic translation initiation factor 5A-1-like;Eukaryotic translation initiation factor 5A-2	EIF5A;EIF5AL1;EIF5A2	190440000	162320000	28124000	162320000	3.81802e+07	4.25142
Lysine-specific demethylase 2A	KDM2A	1374500	461600	912890	461600	1.23931e+06	0.372466
Integrator complex subunit 2	INTS2	529740	1594400	529740	1594400	719156	2.21704
Zinc finger protein ubi-d4	DPF2	20787000	17224000	3563500	17224000	4.83768e+06	3.56038
Proteasome-associated protein ECM29 homolog	KIAA0368;ECM29	3512400	3512400	35407	3512400	48067.3	73.0725
Nodal modulator 2;Nodal modulator 3	NOMO3;NOMO2	119860	0	119860	0	162718	0
Torsin-1A-interacting protein 1	TOR1AIP1	6594400	3619500	2974900	3619500	4.03862e+06	0.896222
Phosphorylase b kinase gamma catalytic chain, liver/testis isoform	PHKG2	2835500	2835500	0	2835500	0	#DIV/0!
BRCA1-associated protein	BRAP	1629800	422460	1629800	422460	2.21256e+06	0.190937
Cytosolic carboxypeptidase 1	AGTPBP1	1994500	1339900	654630	1339900	888703	1.5077
Probable fibrosin-1	FBRS	2074100	652710	1421400	652710	1.92964e+06	0.338254
Serine/arginine-rich splicing factor 2	SRSF2	1.8175e+09	945430000	872110000	945430000	1.18395e+09	0.798542
CAP-Gly domain-containing linker protein 1	CLIP1	1502300	831050	671250	831050	911265	0.911974
39S ribosomal protein L42, mitochondrial	MRPL42	3204800	14348000	3204800	14348000	4.35072e+06	3.29784
DnaJ homolog subfamily B member 12	DNAJB12	1889800	1889800	0	1889800	0	#DIV/0!
Fructose-bisphosphate aldolase;Fructose-bisphosphate aldolase A	ALDOA	2203600	2203600	0	2203600	0	#DIV/0!
TraB domain-containing protein	TRABD	1523500	1523500	0	1523500	0	#DIV/0!
Prohibitin-2	PHB2	272730000	127640000	145090000	127640000	1.96969e+08	0.64802
Obg-like ATPase 1	OLA1	9807400	9807400	0	9807400	0	#DIV/0!
COP9 signalosome complex subunit 7b	COPS7B	78782000	78782000	0	78782000	0	#DIV/0!
Peptidyl-tRNA hydrolase 2, mitochondrial	PTRH2	108820000	34573000	74243000	34573000	1.0079e+08	0.343021
Polyhomeotic-like protein 1	PHC1	2666400	1688900	2666400	1688900	3.61981e+06	0.466571
Apolipoprotein L2	APOL2	0	0	0	0	0	#DIV/0!
Centrosomal protein of 170 kDa protein B	CEP170B	103930	0	103930	0	141092	0
BRISC and BRCA1-A complex member 1	BABAM1	1497500	1497500	0	1497500	0	#DIV/0!
Coiled-coil domain-containing protein 12	CCDC12	1874900	28815000	1874900	28815000	2.5453e+06	11.3209
Tubulin-specific chaperone D	TBCD	782730	782730	0	782730	0	#DIV/0!
Serine/threonine-protein kinase SMG1	SMG1	165180	165180	0	165180	0	#DIV/0!
Archaemetzincin-2	AMZ2	646270	646270	0	646270	0	#DIV/0!
Protein TANC2	TANC2	372980	372980	0	372980	0	#DIV/0!
LIM domain-containing protein 2	LIMD2	4088900	1925300	2163600	1925300	2.93723e+06	0.655482
Peptidyl-tRNA hydrolase ICT1, mitochondrial	ICT1	31459000	26614000	4844600	26614000	6.57686e+06	4.04661
Chromosome transmission fidelity protein 8 homolog	CHTF8	3229100	0	3229100	0	4.38371e+06	0
Male-specific lethal 1 homolog	MSL1	1831700	1831700	1477400	1831700	2.00567e+06	0.913263
Probable ATP-dependent RNA helicase DDX5	DDX5	2592500000	1172200000	1420300000	1172200000	1.92815e+09	0.60794
Ribosomal protein L19;60S ribosomal protein L19	RPL19	5702600000	2.0528e+09	3.6498e+09	2.0528e+09	4.95484e+09	0.414302
Serine/arginine-rich splicing factor 1	SRSF1	1215500000	532240000	683300000	532240000	9.27624e+08	0.573767
	DDX5	2797800	0	2797800	0	3.7982e+06	0
Calcium homeostasis endoplasmic reticulum protein	CHERP	58695000	33759000	24936000	33759000	3.38522e+07	0.997246
DNA repair protein RAD51 homolog 3	RAD51C	10361000	10361000	0	10361000	0	#DIV/0!
Protein SCO1 homolog, mitochondrial	SCO1	20069000	12043000	8025700	12043000	1.08954e+07	1.10533
Small nuclear ribonucleoprotein-associated proteins B and B;Small nuclear ribonucleoprotein-associated protein N	SNRPN;SNRPB	1.7825e+09	546900000	1235600000	546900000	1.67741e+09	0.326039
28S ribosomal protein S7, mitochondrial	MRPS7	279190000	97873000	181320000	97873000	2.46154e+08	0.397609
Mitotic spindle-associated MMXD complex subunit MIP18	FAM96B	12447000	12447000	0	12447000	0	#DIV/0!
60S ribosomal protein L18	RPL18	8.3749e+09	3.2297e+09	5145300000	3.2297e+09	6.98508e+09	0.462371
SAP30-binding protein	SAP30BP	4450500	4450500	0	4450500	0	#DIV/0!
Polycomb protein SUZ12	SUZ12	28031000	9420600	18610000	9420600	2.52643e+07	0.372882
YTH domain-containing protein 1	YTHDC1	9412600	2361000	7051600	2361000	9.57301e+06	0.246631
	DDX5	45610000	0	45610000	0	6.19185e+07	0
Cyclin-dependent kinase inhibitor 2A	CDKN2A	4415300	13163000	4415300	13163000	5.99406e+06	2.19601
ORM1-like protein 3	ORMDL3	8901400	5102300	3799100	5102300	5.15753e+06	0.989292
Myosin regulatory light chain 12A;Myosin regulatory light chain 12B;Myosin regulatory light polypeptide 9	MYL12A;MYL12B;MYL9	690390000	352900000	337500000	352900000	4.58178e+08	0.770224
BUB3-interacting and GLEBS motif-containing protein ZNF207	ZNF207	72210000	59549000	12661000	59549000	1.71881e+07	3.46454
Non-specific protein-tyrosine kinase;Tyrosine-protein kinase Yes;Tyrosine-protein kinase Fyn	YES1;FYN	1487700	1487700	0	1487700	0	#DIV/0!
Lethal(2) giant larvae protein homolog 2	LLGL2	551710	225070	551710	225070	748982	0.300501
Probable helicase with zinc finger domain	HELZ	4342500	3120200	1222300	3120200	1.65935e+06	1.88037
Vascular endothelial zinc finger 1	VEZF1	1542300	0	1542300	0	2.09377e+06	0
Mitotic checkpoint protein BUB3	BUB3	299320000	258960000	40361000	258960000	5.47927e+07	4.72618
Collagen alpha-1(XIV) chain	COL14A1	110250	0	110250	0	149672	0
Protein Njmu-R1	C17orf75	3840200	3840200	0	3840200	0	#DIV/0!
Protein syndesmos	NUDT16L1	41529000	12510000	29019000	12510000	3.93952e+07	0.317552
Protein FAM32A	FAM32A	2975000	0	2975000	0	4.03876e+06	0
Protein HEXIM2	HEXIM2	1816000	1816000	0	1816000	0	#DIV/0!
Lon protease homolog, mitochondrial	LONP1	6708900	5436800	1272100	5436800	1.72696e+06	3.14819
Protein FAM210A	FAM210A	2690200	0	2690200	0	3.65212e+06	0
Vacuole membrane protein 1	VMP1	2449800	2449800	0	2449800	0	#DIV/0!
Histone H3;Histone H3.2;Histone H3.1t;Histone H3.3;Histone H3.1;Histone H3.3C	H3F3B;HIST2H3A;HIST3H3;H3F3A;HIST1H3A;H3F3C	6.7239e+09	2.0814e+09	4642500000	2.0814e+09	6.3025e+09	0.33025
DAZ-associated protein 1	DAZAP1	70396000	60441000	9955400	60441000	1.35151e+07	4.47211
SAGA-associated factor 11;Ataxin-7-like protein 3	ATXN7L3	1270100	0	1270100	0	1.72424e+06	0
Fanconi anemia-associated protein of 24 kDa	C19orf40;FAAP24	0	0	0	0	0	#DIV/0!
CDP-diacylglycerol--glycerol-3-phosphate 3-phosphatidyltransferase, mitochondrial	PGS1	6791600	6791600	0	6791600	0	#DIV/0!
Protein LSM12 homolog	LSM12	35495000	9713300	25782000	9713300	3.50007e+07	0.277517
Transmembrane protein 205	TMEM205	21822000	19222000	2600000	19222000	3.52967e+06	5.44584
Eukaryotic translation initiation factor 1;Eukaryotic translation initiation factor 1b	EIF1;EIF1B	37385000	7312500	30073000	7312500	4.08261e+07	0.179114
	ACTG1	7769500	7769500	503890	7769500	684063	11.3579
RNA-binding protein 42	RBM42	69987000	21178000	48810000	21178000	6.62627e+07	0.319606
Transmembrane protein 161A	TMEM161A	3535800	3013000	522730	3013000	709640	4.24582
cAMP-dependent protein kinase type I-alpha regulatory subunit;cAMP-dependent protein kinase type I-alpha regulatory subunit, N-terminally processed	PRKAR1A	2980900	2980900	0	2980900	0	#DIV/0!
Protein YIF1B	YIF1B	12757000	8891100	3866200	8891100	5.24862e+06	1.69399
Protein KIAA0100	KIAA0100	2479300	109740	2479300	109740	3.36581e+06	0.0326043
Synaptonemal complex protein SC65	P3H4;LEPREL4	952200	952200	0	952200	0	#DIV/0!
39S ribosomal protein L4, mitochondrial	MRPL4	72924000	34847000	38077000	34847000	5.1692e+07	0.674128
Dual specificity protein phosphatase 3	DUSP3	3954100	3954100	0	3954100	0	#DIV/0!
Glucose-6-phosphatase 3	G6PC3	13672000	13331000	341540	13331000	463663	28.7515
Dephospho-CoA kinase domain-containing protein	DCAKD	94936000	50108000	44828000	50108000	6.08569e+07	0.823374
	ASNSD1	76961000	65430000	11531000	65430000	1.56541e+07	4.17974
	SMCR7L	6653700	0	6653700	0	9.03283e+06	0
Serine--tRNA ligase, mitochondrial	SARS2	15324000	14775000	549920	14775000	746552	19.791
Amino acid transporter;Neutral amino acid transporter B(0)	SLC1A5	17494000	15722000	1772900	15722000	2.40683e+06	6.53225
Nuclear pore glycoprotein p62	NUP62	564600	4800400	564600	4800400	766481	6.26291
Prostate tumor-overexpressed gene 1 protein	PTOV1	1197700	1197700	0	1197700	0	#DIV/0!
AP-2 complex subunit sigma	AP2S1	116580000	63083000	53499000	63083000	7.26284e+07	0.868572
NAD-dependent protein deacetylase sirtuin-6	SIRT6	367630	367630	0	367630	0	#DIV/0!
GRAM domain-containing protein 1A	GRAMD1A	8035200	7704300	330940	7704300	449273	17.1484
Protein Smaug homolog 2	SAMD4B	4454600	2481900	1972700	2481900	2.67807e+06	0.92675
	HNRNPM	6185900	3449200	2736700	3449200	3.71525e+06	0.92839
Rho guanine nucleotide exchange factor 1	ARHGEF1	8384100	4243100	4141000	4243100	5.62168e+06	0.754775
40S ribosomal protein S5;40S ribosomal protein S5, N-terminally processed	RPS5	4.0736e+09	1.9401e+09	2.1335e+09	1.9401e+09	2.89636e+09	0.66984
Unconventional myosin-IXb	MYO9B	23928000	8508400	15419000	8508400	2.09323e+07	0.406472
DNA ligase;DNA ligase 1	LIG1	221900	221900	214730	221900	291510	0.761209
60S ribosomal protein L18a	RPL18A	2805500000	1177200000	1.6283e+09	1177200000	2.21052e+09	0.532544
ER membrane protein complex subunit 8	EMC8	23136000	13424000	9711200	13424000	1.31836e+07	1.01824
N-acetyltransferase 14	NAT14	6388100	3035800	3352300	3035800	4.55097e+06	0.667067
DNA polymerase;DNA polymerase delta catalytic subunit	POLD1	42491000	17774000	24716000	17774000	3.35536e+07	0.52972
Cdc42-interacting protein 4	TRIP10	0	0	0	0	0	#DIV/0!
SH3KBP1-binding protein 1	SHKBP1	9032100	9032100	0	9032100	0	#DIV/0!
SURP and G-patch domain-containing protein 2	SUGP2	101260000	38376000	62880000	38376000	8.53637e+07	0.449559
Fibronectin type III and SPRY domain-containing protein 1	FSD1	3423300	3423300	0	3423300	0	#DIV/0!
Alkyldihydroxyacetonephosphate synthase, peroxisomal	AGPS	11776000	1918500	9857400	1918500	1.33821e+07	0.143364
Kinesin-like protein KIF2A	KIF2A	709870	0	709870	0	963695	0
Kinesin-like protein KIF2A	KIF2A	104670000	54195000	50476000	54195000	6.85244e+07	0.790886
ATP-dependent RNA helicase DDX39A	DDX39A	224660000	217260000	7403200	217260000	1.00503e+07	21.6172
Cytosolic acyl coenzyme A thioester hydrolase	ACOT7	27649000	27649000	0	27649000	0	#DIV/0!
HCLS1-associated protein X-1	HAX1	3626200	1846100	1780100	1846100	2.4166e+06	0.763924
GTP-binding protein 1	GTPBP1	114390000	61936000	52458000	61936000	7.12151e+07	0.869703
AP-3 complex subunit beta-1	AP3B1	23383000	18037000	5346800	18037000	7.25863e+06	2.4849
26S proteasome non-ATPase regulatory subunit 11	PSMD11	26504000	26504000	0	26504000	0	#DIV/0!
26S proteasome non-ATPase regulatory subunit 12	PSMD12	24836000	24836000	0	24836000	0	#DIV/0!
E3 SUMO-protein ligase CBX4	CBX4	6488500	368680	6119900	368680	8.30816e+06	0.0443756
Membrane-associated progesterone receptor component 1	PGRMC1	74512000	30741000	43770000	30741000	5.94206e+07	0.517346
Transcription elongation factor SPT5	SUPT5H	65639000	42936000	22703000	42936000	3.08208e+07	1.39309
Transcription initiation factor TFIID subunit 4	TAF4	18989000	12582000	6407000	12582000	8.69792e+06	1.44655
DNA fragmentation factor subunit alpha	DFFA	236430	236430	0	236430	0	#DIV/0!
Chloride intracellular channel protein 1	CLIC1	7710800	4227700	3483100	4227700	4.72853e+06	0.894083
Eukaryotic translation initiation factor 3 subunit F	EIF3F	74844000	74844000	0	74844000	0	#DIV/0!
Cell division cycle 7-related protein kinase	CDC7	2446600	556770	2446600	556770	3.32142e+06	0.16763
Pyruvate dehydrogenase protein X component, mitochondrial	PDHX	4648600	4648600	0	4648600	0	#DIV/0!
Dynactin subunit 6	DCTN6	3343900	2266200	3343900	2266200	4.53956e+06	0.499211
Acetyl-coenzyme A transporter 1	SLC33A1	2028500	1454500	573940	1454500	779161	1.86675
Importin-5	IPO5	25027000	21911000	3116600	21911000	4.23099e+06	5.1787
DNA-directed RNA polymerase, mitochondrial	POLRMT	22306000	8766700	13539000	8766700	1.83801e+07	0.476968
Histone deacetylase complex subunit SAP18	SAP18	176870000	95622000	81253000	95622000	1.10306e+08	0.866878
Insulin-like growth factor 2 mRNA-binding protein 3	IGF2BP3	378770000	168660000	210110000	168660000	2.85238e+08	0.591296
Dynamin-1-like protein	DNM1L	3419900	3419900	0	3419900	0	#DIV/0!
RNA 3-terminal phosphate cyclase	RTCA	58181000	58181000	0	58181000	0	#DIV/0!
Phosphatidylinositol 4-phosphate 3-kinase C2 domain-containing subunit alpha	PIK3C2A	928510	172080	756430	172080	1.0269e+06	0.167572
Interferon-related developmental regulator 1	IFRD1	1494500	351600	1142900	351600	1.55156e+06	0.22661
Golgi integral membrane protein 4	GOLIM4	2303200	1295500	1007700	1295500	1.36802e+06	0.94699
Cytochrome c oxidase subunit NDUFA4	NDUFA4	154660000	68725000	85936000	68725000	1.16664e+08	0.589086
26S proteasome non-ATPase regulatory subunit 14	PSMD14	17802000	11271000	6531000	11271000	8.86626e+06	1.27122
Zinc finger protein 593	ZNF593	27840000	9988200	17852000	9988200	2.42352e+07	0.412135
Importin subunit alpha-4	KPNA3	52063000	36325000	15737000	36325000	2.1364e+07	1.70029
Pescadillo homolog	PES1	1920100	980080	940000	980080	1.27611e+06	0.768021
Syntenin-1	SDCBP	8421400	4481300	3940100	4481300	5.34894e+06	0.837792
U3 small nucleolar ribonucleoprotein protein MPP10	MPHOSPH10	59894000	15385000	44510000	15385000	6.04252e+07	0.254612
Nucleolar protein 56	NOP56	717230000	324610000	392620000	324610000	5.33007e+08	0.609016
Importin subunit alpha-3	KPNA4	5644400	5644400	1861500	5644400	2.52711e+06	2.23354
Serine/threonine-protein phosphatase 6 catalytic subunit;Serine/threonine-protein phosphatase 6 catalytic subunit, N-terminally processed	PPP6C	7377200	1711300	5666000	1711300	7.69196e+06	0.222479
Nucleoside diphosphate kinase, mitochondrial	NME4	7608800	7608800	0	7608800	0	#DIV/0!
Acyl-CoA desaturase	SCD	9476700	2968500	6508200	2968500	8.8353e+06	0.335982
AT-rich interactive domain-containing protein 1A	ARID1A	3419400	1997700	1421700	1997700	1.93005e+06	1.03505
Acyl carrier protein, mitochondrial;Acyl carrier protein	NDUFAB1	11956000	0	11956000	0	1.6231e+07	0
Citron Rho-interacting kinase	CIT	14853000	4620000	10233000	4620000	1.3892e+07	0.332566
Coatomer subunit epsilon	COPE	23734000	17205000	6529400	17205000	8.86408e+06	1.94098
AP-3 complex subunit delta-1	AP3D1	70229000	44233000	25995000	44233000	3.52899e+07	1.25342
Actin-binding LIM protein 1	ABLIM1	6862400	6862400	0	6862400	0	#DIV/0!
Chromodomain-helicase-DNA-binding protein 1	CHD1	4582200	2809000	1773200	2809000	2.40723e+06	1.1669
Chromodomain-helicase-DNA-binding protein 2	CHD2	2390600	1363100	1027600	1363100	1.39503e+06	0.977109
Insulin receptor substrate 4	IRS4	58939000	23959000	34980000	23959000	4.74876e+07	0.504531
Etoposide-induced protein 2.4 homolog	EI24	31859000	11059000	20801000	11059000	2.82387e+07	0.391626
RANBP2-like and GRIP domain-containing protein 8;RANBP2-like and GRIP domain-containing protein 5/6	RGPD8;RGPD5	10564	0	10564	0	14341.3	0
Dual specificity mitogen-activated protein kinase kinase 7	MAP2K7	750560	750560	0	750560	0	#DIV/0!
Protein arginine N-methyltransferase 5;Protein arginine N-methyltransferase 5, N-terminally processed	PRMT5	1.0035e+09	799390000	204070000	799390000	2.77038e+08	2.88549
Transcription elongation regulator 1	TCERG1	69804000	42275000	27530000	42275000	3.73738e+07	1.13114
Kinetochore protein NDC80 homolog	NDC80	874490	725090	874490	725090	1.18718e+06	0.610768
DNA-directed RNA polymerase III subunit RPC1	POLR3A	23451000	15008000	8443500	15008000	1.14626e+07	1.3093
Proteasome subunit alpha type-7	PSMA7	37478000	27993000	9484600	27993000	1.2876e+07	2.17405
Secretory carrier-associated membrane protein 3	SCAMP3	26938000	18533000	8405100	18533000	1.14105e+07	1.62421
[3-methyl-2-oxobutanoate dehydrogenase [lipoamide]] kinase, mitochondrial	BCKDK	2659600	1632300	1027300	1632300	1.39463e+06	1.17042
Microsomal glutathione S-transferase 3	MGST3	252080000	97000000	155080000	97000000	2.10531e+08	0.460739
PDZ domain-containing protein GIPC1	GIPC1	904690	904690	0	904690	0	#DIV/0!
Mitochondrial import inner membrane translocase subunit Tim23;Putative mitochondrial import inner membrane translocase subunit Tim23B	TIMM23;TIMM23B	31690000	10045000	21645000	10045000	2.93845e+07	0.341847
Histone acetyltransferase type B catalytic subunit	HAT1	27204000	27204000	0	27204000	0	#DIV/0!
Cytochrome b-c1 complex subunit 8	UQCRQ	47469000	31724000	15744000	31724000	2.13735e+07	1.48427
Aurora kinase A	AURKA	5428300	5428300	585620	5428300	795017	6.8279
Protein phosphatase 1 regulatory subunit 12A	PPP1R12A	61871000	41467000	20403000	41467000	2.76984e+07	1.49709
Cyclin-G-associated kinase	GAK	1137700	986190	151480	986190	205644	4.79562
Heterogeneous nuclear ribonucleoprotein D-like	HNRNPDL	87884000	31290000	56594000	31290000	7.683e+07	0.407263
Exportin-1	XPO1	72323000	61722000	10601000	61722000	1.43915e+07	4.28877
Spectrin beta chain, non-erythrocytic 2	SPTBN2	3774100	2831000	943090	2831000	1.28031e+06	2.21119
Plexin-B2	PLXNB2	111770	111770	399580	111770	542456	0.206044
U2 snRNP-associated SURP motif-containing protein	U2SURP	191710000	102750000	88959000	102750000	1.20768e+08	0.850808
Histone-lysine N-methyltransferase SETD1A	SETD1A	509270	376900	509270	376900	691367	0.545152
Zinc finger and BTB domain-containing protein 5	ZBTB5	671590	671590	0	671590	0	#DIV/0!
Kinesin-like protein KIF3B;Kinesin-like protein KIF3B, N-terminally processed	KIF3B	1972900	1026700	946200	1026700	1.28453e+06	0.799282
Phosphoribosylformylglycinamidine synthase	PFAS	455630	455630	0	455630	0	#DIV/0!
Serine/threonine-protein phosphatase 6 regulatory ankyrin repeat subunit A	ANKRD28	8199000	6001800	2197200	6001800	2.98284e+06	2.01211
Rho guanine nucleotide exchange factor 11	ARHGEF11	126730	393550	126730	393550	172044	2.28749
Mitochondrial ribonuclease P protein 3	KIAA0391	7993300	7993300	0	7993300	0	#DIV/0!
Inhibitor of nuclear factor kappa-B kinase subunit alpha	CHUK	1195500	1195500	0	1195500	0	#DIV/0!
Actin-related protein 2/3 complex subunit 2	ARPC2	3062700	877010	2185600	877010	2.96709e+06	0.295579
Actin-related protein 2/3 complex subunit 3	ARPC3	10963000	6768900	4194200	6768900	5.6939e+06	1.1888
Transcription intermediary factor 1-alpha	TRIM24	2127900	1281700	846180	1281700	1.14874e+06	1.11574
Membrane-associated progesterone receptor component 2	PGRMC2	1846000	0	1846000	0	2.50606e+06	0
Prefoldin subunit 6	PFDN6	84049000	67490000	16559000	67490000	2.24799e+07	3.00224
WD repeat-containing protein 46	WDR46	87839000	47983000	39856000	47983000	5.41071e+07	0.886815
NF-kappa-B-repressing factor	NKRF	157570000	58514000	99059000	58514000	1.34479e+08	0.435116
Dihydroxyacetone phosphate acyltransferase	GNPAT	3062100	2530900	531250	2530900	721206	3.50926
Protein CASC3	CASC3	3925500	2996400	929120	2996400	1.26134e+06	2.37557
28S ribosomal protein S12, mitochondrial	MRPS12	18566000	3260700	15305000	3260700	2.07775e+07	0.156934
Surfeit locus protein 4	SURF4	166220000	108320000	57900000	108320000	7.8603e+07	1.37806
Serine palmitoyltransferase 1	SPTLC1	22804000	22804000	0	22804000	0	#DIV/0!
Serine palmitoyltransferase 2	SPTLC2	5984700	5984700	0	5984700	0	#DIV/0!
UDP-N-acetylglucosamine--peptide N-acetylglucosaminyltransferase 110 kDa subunit	OGT	2312900	1269900	1043000	1269900	1.41594e+06	0.89686
Protein phosphatase 1D	PPM1D	131620	0	131620	0	178683	0
E3 ubiquitin-protein ligase Midline-1	MID1	1539400	798580	740770	798580	1.00564e+06	0.794099
Protein phosphatase 1G	PPM1G	24098000	22210000	1887900	22210000	2.56295e+06	8.66581
Phosphatidylinositol 3,4,5-trisphosphate 5-phosphatase 2	INPPL1	3323400	2815500	507930	2815500	689548	4.08311
Eukaryotic translation initiation factor 3 subunit D	EIF3D	266140000	131150000	134990000	131150000	1.83258e+08	0.715659
Histone deacetylase 3	HDAC3	967730	967730	0	967730	0	#DIV/0!
Nuclear valosin-containing protein-like	NVL	61298000	19817000	41481000	19817000	5.63132e+07	0.351907
Sialic acid-binding Ig-like lectin 14;Sialic acid-binding Ig-like lectin 5	SIGLEC14;SIGLEC5	2151200	0	2151200	0	2.92039e+06	0
Importin-8	IPO8	6070000	4741600	1328400	4741600	1.80339e+06	2.62927
Multidrug resistance-associated protein 4	ABCC4	618870	618870	0	618870	0	#DIV/0!
DNA-directed RNA polymerase I subunit RPA34	CD3EAP	57072000	26891000	30181000	26891000	4.09727e+07	0.656316
Melanoma-associated antigen B2	MAGEB2	0	0	0	0	0	#DIV/0!
Nucleoporin-like protein 2	NUPL2	17107000	17107000	181250	17107000	246059	69.5241
DNA-directed RNA polymerase II subunit RPB4	POLR2D	5172200	0	5172200	0	7.0216e+06	0
Pre-mRNA-splicing factor ATP-dependent RNA helicase DHX15	DHX15	652280000	330750000	321530000	330750000	4.36498e+08	0.757736
mRNA cap guanine-N7 methyltransferase	RNMT	34401000	34401000	0	34401000	0	#DIV/0!
TELO2-interacting protein 1 homolog	TTI1	976250	753850	222400	753850	301922	2.49683
Ribosomal RNA-processing protein 8	RRP8	43928000	41772000	2155800	41772000	2.92664e+06	14.273
Zinc finger and BTB domain-containing protein 24	ZBTB24	5782200	2749600	3032600	2749600	4.11695e+06	0.667873
U4/U6 small nuclear ribonucleoprotein Prp4	PRPF4	43063000	34336000	8727000	34336000	1.18475e+07	2.89817
NADH dehydrogenase [ubiquinone] iron-sulfur protein 4, mitochondrial	NDUFS4	1233000	10028000	1233000	10028000	1.67388e+06	5.99088
Cytoplasmic dynein 1 light intermediate chain 2	DYNC1LI2	605460	605460	0	605460	0	#DIV/0!
26S proteasome non-ATPase regulatory subunit 3	PSMD3	43666000	31132000	12534000	31132000	1.70157e+07	1.8296
RNA binding protein fox-1 homolog 2;RNA binding protein fox-1 homolog;RNA binding protein fox-1 homolog 1	RBFOX2;RBFOX1	48477000	32267000	16210000	32267000	2.20061e+07	1.46627
Centromere/kinetochore protein zw10 homolog	ZW10	9104900	8456000	648980	8456000	881033	9.59783
U4/U6.U5 tri-snRNP-associated protein 1	SART1	207650000	76979000	130670000	76979000	1.77393e+08	0.433946
Glycosylphosphatidylinositol anchor attachment 1 protein	GPAA1	3284800	3284800	0	3284800	0	#DIV/0!
Death-associated protein kinase 3	DAPK3	7530700	7530700	0	7530700	0	#DIV/0!
Zinc finger and BTB domain-containing protein 43	ZBTB43	7010500	7010500	0	7010500	0	#DIV/0!
Zinc finger and SCAN domain-containing protein 12	ZSCAN12	1434900	1343700	91214	1343700	123829	10.8513
Mitogen-activated protein kinase kinase kinase 7	MAP3K7;DKFZp586F0420	4018100	4018100	0	4018100	0	#DIV/0!
Eukaryotic translation elongation factor 1 epsilon-1	EEF1E1;EEF1E1-BLOC1S5	120350000	85016000	35338000	85016000	4.79736e+07	1.77214
RNA-binding protein Musashi homolog 1	MSI1	102390000	74044000	28345000	74044000	3.84802e+07	1.92421
Heterogeneous nuclear ribonucleoprotein R	HNRNPR	943620000	360500000	583120000	360500000	7.91623e+08	0.455393
Heterogeneous nuclear ribonucleoprotein R	HNRNPR	3937700	0	3937700	0	5.34568e+06	0
U4/U6 small nuclear ribonucleoprotein Prp3	PRPF3	85821000	30733000	55088000	30733000	7.47855e+07	0.410948
Peptidyl-prolyl cis-trans isomerase H;Peptidyl-prolyl cis-trans isomerase	PPIH	98705000	36178000	62527000	36178000	8.48845e+07	0.426203
Histone-lysine N-methyltransferase SUV39H1	SUV39H1	4514400	4514400	0	4514400	0	#DIV/0!
Band 4.1-like protein 2	EPB41L2	28655000	18149000	10506000	18149000	1.42626e+07	1.27249
Beta-1,4-glucuronyltransferase 1	B4GAT1	765920	765920	0	765920	0	#DIV/0!
DNA repair protein XRCC3	XRCC3	2073100	2073100	0	2073100	0	#DIV/0!
A-kinase anchor protein 10, mitochondrial	AKAP10	515910	515910	0	515910	0	#DIV/0!
Density-regulated protein	DENR	68052000	27510000	40542000	27510000	5.50384e+07	0.499833
Exportin-T	XPOT	25072000	21961000	3111400	21961000	4.22393e+06	5.19919
Mitochondrial import inner membrane translocase subunit TIM44	TIMM44	16611000	16611000	0	16611000	0	#DIV/0!
Pleiotropic regulator 1	PLRG1	31994000	31435000	558240	31435000	757847	41.4793
Protein regulator of cytokinesis 1	PRC1	41948000	15166000	26782000	15166000	3.63583e+07	0.417126
Protein regulator of cytokinesis 1	PRC1	2533100	0	2533100	0	3.43885e+06	0
NADH dehydrogenase [ubiquinone] 1 alpha subcomplex subunit 2	NDUFA2	7005900	3063900	3942000	3063900	5.35152e+06	0.572529
Alpha-actinin-4	ACTN4	271650000	211490000	60156000	211490000	8.16657e+07	2.5897
Probable 18S rRNA (guanine-N(7))-methyltransferase	WBSCR22	18195000	5175100	13020000	5175100	1.76755e+07	0.292784
HIV Tat-specific factor 1	HTATSF1	14602000	10875000	3726400	10875000	5.05883e+06	2.14971
AP-1 complex subunit gamma-1	AP1G1	57024000	9352400	47671000	9352400	6.47165e+07	0.144513
Mitochondrial carnitine/acylcarnitine carrier protein	SLC25A20	32007000	10824000	21183000	10824000	2.87573e+07	0.376391
Asparagine--tRNA ligase, cytoplasmic	NARS	174440000	120680000	53755000	120680000	7.29759e+07	1.6537
Unconventional myosin-Ib	MYO1B	1045400	707780	337610	707780	458328	1.54427
Peroxisomal membrane protein PMP34	SLC25A17	92465000	42662000	49803000	42662000	6.76108e+07	0.630994
Cleavage and polyadenylation specificity factor subunit 5	NUDT21	468330000	190480000	277850000	190480000	3.77199e+08	0.504985
Striatin	STRN	2926100	2233400	692620	2233400	940277	2.37526
U3 small nucleolar RNA-interacting protein 2	RRP9	48793000	48793000	1595600	48793000	2.16613e+06	22.5254
Protein SCO2 homolog, mitochondrial	SCO2	19457000	10754000	8702500	10754000	1.18142e+07	0.91026
A-kinase anchor protein 8	AKAP8	30079000	14374000	15705000	14374000	2.13206e+07	0.674185
Putative GTP-binding protein 6	GTPBP6	7679200	7679200	0	7679200	0	#DIV/0!
Glucose-6-phosphate translocase	SLC37A4	548040	548040	0	548040	0	#DIV/0!
Calumenin	CALU	1715400	1715400	0	1715400	0	#DIV/0!
Putative adenosylhomocysteinase 2;Adenosylhomocysteinase;Putative adenosylhomocysteinase 3	AHCYL1;AHCYL2	4949800	4213100	736750	4213100	1.00019e+06	4.21232
Kinesin-like protein KIF1C	KIF1C	1913500	1222400	691110	1222400	938227	1.30288
Origin recognition complex subunit 5	ORC5	21357000	21203000	153450	21203000	208318	101.782
NADH dehydrogenase [ubiquinone] iron-sulfur protein 5	NDUFS5	39870000	28469000	11401000	28469000	1.54776e+07	1.83937
Origin recognition complex subunit 4	ORC4	18532000	18532000	0	18532000	0	#DIV/0!
Double-strand-break repair protein rad21 homolog	RAD21	53763000	30894000	22869000	30894000	3.10462e+07	0.995099
Putative pre-mRNA-splicing factor ATP-dependent RNA helicase DHX16	DHX16	76400000	36286000	40115000	36286000	5.44587e+07	0.666303
Mediator of RNA polymerase II transcription subunit 14	MED14	4714500	2115800	2598700	2115800	3.5279e+06	0.599733
Phosphoribosyl pyrophosphate synthase-associated protein 2	PRPSAP2	3887400	3887400	475590	3887400	645644	6.02096
SWI/SNF-related matrix-associated actin-dependent regulator of chromatin subfamily A member 5	SMARCA5	274580000	115490000	159090000	115490000	2.15975e+08	0.534738
		4973700	2795500	2178200	2795500	2.95705e+06	0.945368
Kinesin heavy chain isoform 5C	KIF5C	5040400	1473600	3566800	1473600	4.84216e+06	0.304327
Nucleolar pre-ribosomal-associated protein 1	URB1	12381000	3132300	9248200	3132300	1.2555e+07	0.249486
Zinc finger C3H1 domain-containing protein	ZFC3H1	8718100	1259300	7458800	1259300	1.01258e+07	0.124365
Intron-binding protein aquarius	AQR	30659000	10761000	19898000	10761000	2.70128e+07	0.398366
Germinal-center associated nuclear protein	MCM3AP	1296700	335260	961480	335260	1.30527e+06	0.256851
Kinesin-like protein KIF1B;Kinesin-like protein	KIF1B;KIF1Bbeta	3474100	2098800	1375300	2098800	1.86706e+06	1.12412
Lysine-specific histone demethylase 1A	KDM1A	18966000	9721200	9244300	9721200	1.25497e+07	0.774614
TBC1 domain family member 4	TBC1D4	50655	419730	50655	419730	68767.5	6.10361
Long-chain-fatty-acid--CoA ligase 4	ACSL4	10807000	3894000	6913000	3894000	9.38485e+06	0.414924
Sorting nexin-3	SNX3	5743300	5743300	0	5743300	0	#DIV/0!
Heterogeneous nuclear ribonucleoprotein Q	SYNCRIP	1197800000	570010000	627770000	570010000	8.52239e+08	0.668839
Heterogeneous nuclear ribonucleoprotein Q	SYNCRIP	9132600	4848700	4283900	4848700	5.81567e+06	0.83373
Pre-mRNA-processing factor 17	CDC40	41718000	16816000	24903000	16816000	3.38074e+07	0.497405
Nuclear export mediator factor NEMF	NEMF	24350000	10551000	13799000	10551000	1.8733e+07	0.563229
GDP-mannose 4,6 dehydratase	GMDS	598030	598030	0	598030	0	#DIV/0!
Glycylpeptide N-tetradecanoyltransferase;Glycylpeptide N-tetradecanoyltransferase 2	NMT2	2412300	2412300	0	2412300	0	#DIV/0!
Cyclin-T1	CCNT1	11819000	10413000	1405800	10413000	1.90846e+06	5.45622
Eukaryotic translation initiation factor 4E type 2	EIF4E2	13378000	8101700	5276300	8101700	7.16292e+06	1.13106
Cyclin-T2	CCNT2	728430	554320	174110	554320	236366	2.34518
Exocyst complex component 3	EXOC3	4653600	3786200	867410	3786200	1.17757e+06	3.21528
Protein arginine N-methyltransferase 3	PRMT3	4838400	3568000	1270300	3568000	1.72451e+06	2.06899
Importin subunit alpha-7;Importin subunit alpha-6	KPNA6;KPNA5	7138000	7029000	108940	7029000	147893	47.5276
UDP-glucose 6-dehydrogenase	UGDH	12058000	12058000	0	12058000	0	#DIV/0!
Sorting nexin-2	SNX2	5346200	5346200	140790	5346200	191132	27.9713
General vesicular transport factor p115	USO1	9422600	8878400	544220	8878400	738814	12.0171
28S ribosomal protein S14, mitochondrial	MRPS14	119570000	49512000	70062000	49512000	9.51137e+07	0.520556
Histone H2B type 1-C/E/F/G/I;Histone H2B type F-S;Histone H2B type 1-K;Histone H2B;Histone H2B type 1-L;Histone H2B type 1-M;Histone H2B type 1-N;Histone H2B type 1-H;Histone H2B type 2-F;Histone H2B type 1-D	HIST1H2BC;H2BFS;HIST1H2BK;HIST1H2BN;HIST1H2BL;HIST1H2BM;HIST1H2BH;HIST2H2BF;HIST1H2BD	18873000000	8.0918e+09	10781000000	8.0918e+09	1.46359e+10	0.552873
6-phosphofructo-2-kinase/fructose-2,6-bisphosphatase 2;6-phosphofructo-2-kinase;Fructose-2,6-bisphosphatase	PFKFB2	9590800	9590800	0	9590800	0	#DIV/0!
6-phosphofructo-2-kinase/fructose-2,6-bisphosphatase 2;6-phosphofructo-2-kinase;Fructose-2,6-bisphosphatase	PFKFB2	711140	711140	0	711140	0	#DIV/0!
Polyglutamine-binding protein 1	PQBP1	14139000	2716800	11423000	2716800	1.55075e+07	0.175193
Mitochondrial import inner membrane translocase subunit Tim17-B	TIMM17B	42803000	29206000	13596000	29206000	1.84575e+07	1.58234
H/ACA ribonucleoprotein complex subunit 4	DKC1	90730000	75273000	15457000	75273000	2.09839e+07	3.58718
DNA/RNA-binding protein KIN17	KIN	10796000	10796000	0	10796000	0	#DIV/0!
DnaJ homolog subfamily A member 2	DNAJA2	54331000	52488000	1843400	52488000	2.50254e+06	20.9739
Bromodomain-containing protein 4	BRD4	2981100	2704300	276800	2704300	375774	7.19661
Nibrin	NBN	10737000	7585100	3151700	7585100	4.27864e+06	1.77278
mRNA-capping enzyme;Polynucleotide 5-triphosphatase;mRNA guanylyltransferase	RNGTT	50795000	14674000	36121000	14674000	4.90366e+07	0.299246
WD repeat-containing protein 1	WDR1	13973000	13548000	425140	13548000	577155	23.4738
Rho-associated protein kinase 2	ROCK2	945670	607790	337880	607790	458694	1.32504
Copine-3	CPNE3	9180100	7552800	1627300	7552800	2.20917e+06	3.41885
Zinc finger BED domain-containing protein 4	ZBED4	205320	125630	79691	125630	108186	1.16124
Huntingtin-interacting protein 1-related protein	HIP1R	888780	850020	38760	850020	52619.2	16.1542
E3 ubiquitin-protein ligase BRE1B	RNF40	10451000	4072400	6378800	4072400	8.65964e+06	0.470274
Lysine-specific demethylase PHF2	PHF2	3093300	588330	2504900	588330	3.40056e+06	0.17301
Zinc finger CCCH domain-containing protein 11A	ZC3H11A	128460000	67707000	60757000	67707000	8.24816e+07	0.820874
Cullin-associated NEDD8-dissociated protein 2	CAND2	2938200	2938200	0	2938200	0	#DIV/0!
DnaJ homolog subfamily C member 13	DNAJC13	3933900	2954600	979300	2954600	1.32946e+06	2.2224
Paired amphipathic helix protein Sin3b	SIN3B	834020	0	834020	0	1.13224e+06	0
DnaJ homolog subfamily B member 6	DNAJB6	27023000	13864000	13158000	13864000	1.78628e+07	0.776136
NADH dehydrogenase [ubiquinone] iron-sulfur protein 2, mitochondrial	NDUFS2	56005000	55695000	310120	55695000	421008	132.29
Ubiquitin carboxyl-terminal hydrolase 12	USP12	797300	797300	0	797300	0	#DIV/0!
RNA/RNP complex-1-interacting phosphatase	DUSP11	701240	701240	664240	701240	901749	0.777644
Protein NipSnap homolog 2	GBAS	4636400	3564600	1071800	3564600	1.45504e+06	2.44983
Hyaluronan mediated motility receptor	HMMR	19736000	5477400	14259000	5477400	1.93575e+07	0.28296
V-type proton ATPase subunit G 1;V-type proton ATPase subunit G 2	ATP6V1G1;ATP6V1G2-DDX39B;ATP6V1G2	29975000	14240000	15735000	14240000	2.13613e+07	0.666627
Core histone macro-H2A.1;Histone H2A	H2AFY	381100000	282880000	98221000	282880000	1.33341e+08	2.12147
Filamin-B	FLNB	45572000	32062000	13510000	32062000	1.83407e+07	1.74813
Nuclear receptor corepressor 1	NCOR1	705160	436450	268710	436450	364791	1.19644
NADH dehydrogenase [ubiquinone] iron-sulfur protein 6, mitochondrial	NDUFS6	2283000	1866300	416620	1866300	565589	3.29975
Peroxisomal membrane protein PEX14	PEX14	567930	567930	0	567930	0	#DIV/0!
39S ribosomal protein L33, mitochondrial	MRPL33	14903000	14903000	20817000	14903000	2.82604e+07	0.527345
Vesicle-trafficking protein SEC22b	SEC22B	67270000	37485000	29785000	37485000	4.04351e+07	0.927042
Pre-mRNA-processing factor 40 homolog A	PRPF40A	125830000	49201000	76633000	49201000	1.04034e+08	0.472931
Leucine-rich repeat and calponin homology domain-containing protein 4	LRCH4	949880	0	949880	0	1.28952e+06	0
Vacuolar protein sorting-associated protein 26A	VPS26A	6527300	3848300	2679000	3848300	3.63692e+06	1.05812
Mitochondrial-processing peptidase subunit beta	PMPCB	7769700	7769700	0	7769700	0	#DIV/0!
Histone deacetylase complex subunit SAP30	SAP30	11972000	758140	11213000	758140	1.52224e+07	0.0498043
Katanin p60 ATPase-containing subunit A1	KATNA1	7051100	7051100	0	7051100	0	#DIV/0!
Transcription factor E2F6	E2F6	10206000	2688300	7518100	2688300	1.02063e+07	0.263396
PC4 and SFRS1-interacting protein	PSIP1	36392000	22033000	14359000	22033000	1.94933e+07	1.13029
Erlin-1	ERLIN1	11238000	11238000	0	11238000	0	#DIV/0!
NADH dehydrogenase [ubiquinone] iron-sulfur protein 3, mitochondrial	NDUFS3	100200000	57562000	42635000	57562000	5.78798e+07	0.99451
Serine/arginine-rich splicing factor 10	SRSF10	447230000	227900000	219330000	227900000	2.97755e+08	0.765395
KH domain-containing, RNA-binding, signal transduction-associated protein 3	KHDRBS3	10988000	10443000	544350	10443000	738990	14.1314
Transcriptional adapter 3	TADA3	3643800	3643800	0	3643800	0	#DIV/0!
Barrier-to-autointegration factor;Barrier-to-autointegration factor, N-terminally processed	BANF1	26961000	26961000	16764000	26961000	2.27582e+07	1.18467
Splicing factor 3B subunit 1	SF3B1	362590000	200050000	162530000	200050000	2.20645e+08	0.90666
Cold shock domain-containing protein E1	CSDE1	132120000	75694000	56429000	75694000	7.6606e+07	0.988095
WW domain-binding protein 4	WBP4	763030	763030	0	763030	0	#DIV/0!
Interferon-inducible double-stranded RNA-dependent protein kinase activator A	PRKRA	35692000	16234000	19457000	16234000	2.64141e+07	0.614595
Ribosomal protein S6 kinase alpha-5	RPS6KA5	977400	738090	239310	738090	324879	2.27189
2-amino-3-ketobutyrate coenzyme A ligase, mitochondrial	GCAT	6545200	6545200	0	6545200	0	#DIV/0!
Nucleoplasmin-3	NPM3	360820000	173770000	187050000	173770000	2.53933e+08	0.684316
GTPase Era, mitochondrial	ERAL1	33921000	33921000	0	33921000	0	#DIV/0!
U5 small nuclear ribonucleoprotein 200 kDa helicase	SNRNP200	425200000	173430000	251770000	173430000	3.41794e+08	0.507411
Mitochondrial tRNA-specific 2-thiouridylase 1	TRMU	1622400	1622400	0	1622400	0	#DIV/0!
TIP41-like protein	TIPRL	1912200	1422400	489830	1422400	664976	2.13902
Surfeit locus protein 6	SURF6	28189000	28189000	1167100	28189000	1.58441e+06	17.7914
Protein phosphatase 1B	PPM1B	408380000	383290000	25098000	383290000	3.40722e+07	11.2494
Protein phosphatase 1B	PPM1B	811810	811810	0	811810	0	#DIV/0!
Small subunit processome component 20 homolog	UTP20	29879000	11423000	18456000	11423000	2.50552e+07	0.455913
Nuclear pore complex protein Nup155	NUP155	49120000	26919000	22201000	26919000	3.01393e+07	0.893153
Protein XRP2	RP2	2466600	1574800	891790	1574800	1.21066e+06	1.30078
WD repeat and HMG-box DNA-binding protein 1	WDHD1	8952900	4363500	4589400	4363500	6.23041e+06	0.700355
Cartilage-associated protein	CRTAP	4755700	4755700	0	4755700	0	#DIV/0!
Calcium-binding mitochondrial carrier protein Aralar1	SLC25A12	44536000	21327000	23208000	21327000	3.15064e+07	0.676911
Ribonuclease H2 subunit A	RNASEH2A	952870	0	952870	0	1.29358e+06	0
Cell division cycle protein 123 homolog	CDC123	4633600	4633600	0	4633600	0	#DIV/0!
Ribonuclease P protein subunit p40	RPP40	12320000	12320000	0	12320000	0	#DIV/0!
Eukaryotic translation initiation factor 3 subunit G	EIF3G	167690000	156480000	11205000	156480000	1.52115e+07	10.2869
Eukaryotic translation initiation factor 3 subunit J	EIF3J	18283000	9237900	9045100	9237900	1.22793e+07	0.752314
CAAX prenyl protease 1 homolog	ZMPSTE24	34607000	34607000	0	34607000	0	#DIV/0!
Isocitrate dehydrogenase [NADP] cytoplasmic	IDH1	3600800	3600800	0	3600800	0	#DIV/0!
Cytosolic 10-formyltetrahydrofolate dehydrogenase	ALDH1L1	1173700	903020	270680	903020	367466	2.45743
Cyclin-K	CCNK	606830	4439700	606830	4439700	823811	5.38922
		0	0	0	0	0	#DIV/0!
Pre-mRNA-splicing factor SPF27	BCAS2	168300000	22504000	145800000	22504000	1.97933e+08	0.113695
Dynactin subunit 3	DCTN3	804040	1796500	804040	1796500	1.09154e+06	1.64585
Survival of motor neuron-related-splicing factor 30	SMNDC1	128960000	59353000	69606000	59353000	9.44947e+07	0.62811
ATP synthase subunit d, mitochondrial	ATP5H	34621000	14603000	20018000	14603000	2.71757e+07	0.537354
Flotillin-1	FLOT1	7129600	7129600	0	7129600	0	#DIV/0!
Glutaredoxin-3	GLRX3	7406600	7406600	0	7406600	0	#DIV/0!
Ribosomal L1 domain-containing protein 1	RSL1D1	1.4742e+09	661750000	812480000	661750000	1.10299e+09	0.599958
ATP-dependent Clp protease ATP-binding subunit clpX-like, mitochondrial	CLPX	39126000	21078000	18048000	21078000	2.45013e+07	0.86028
Probable cytosolic iron-sulfur protein assembly protein CIAO1	CIAO1	681100	681100	0	681100	0	#DIV/0!
Signal recognition particle subunit SRP72	SRP72	60313000	39008000	21305000	39008000	2.89229e+07	1.34869
ATP-dependent DNA helicase Q5	RECQL5	1856800	365820	1490900	365820	2.02399e+06	0.180742
Unconventional prefoldin RPB5 interactor 1	URI1	246230000	203350000	42877000	203350000	5.82083e+07	3.49349
Unconventional prefoldin RPB5 interactor 1	URI1	15140000	15140000	0	15140000	0	#DIV/0!
Metastasis-associated protein MTA2	MTA2	63438000	35578000	27859000	35578000	3.78204e+07	0.940709
E3 ubiquitin-protein ligase listerin	LTN1	4979600	2856000	2123700	2856000	2.88306e+06	0.990614
Mitochondrial import receptor subunit TOM70	TOMM70A	12127000	5640600	6485900	5640600	8.80503e+06	0.640611
Unconventional myosin-Id	MYO1D	48548000	34021000	14527000	34021000	1.97213e+07	1.72509
TOX high mobility group box family member 4	TOX4	6531800	3726500	2805300	3726500	3.80838e+06	0.978501
E3 UFM1-protein ligase 1	UFL1	39407000	17508000	21899000	17508000	2.97293e+07	0.588914
FERM, RhoGEF and pleckstrin domain-containing protein 2	FARP2	5803500	2194500	3609000	2194500	4.89945e+06	0.447907
Pre-mRNA-processing factor 6	PRPF6	159350000	62565000	96781000	62565000	1.31386e+08	0.47619
Pre-mRNA cleavage complex 2 protein Pcf11	PCF11	3531400	1600100	1931300	1600100	2.62187e+06	0.610291
Protein furry homolog-like	FRYL	533240	477560	55675	477560	75582.4	6.3184
Glutaminase kidney isoform, mitochondrial	GLS	6693000	6693000	0	6693000	0	#DIV/0!
HAUS augmin-like complex subunit 5	HAUS5	3734900	2529900	1205000	2529900	1.63587e+06	1.54652
Protein SOGA1;N-terminal form;C-terminal 80 kDa form	SOGA1	630900	0	630900	0	856488	0
Ubiquitin carboxyl-terminal hydrolase 19;Ubiquitin carboxyl-terminal hydrolase	USP19	1478800	1450700	28098	1450700	38144.9	38.0313
AP-2 complex subunit alpha-2	AP2A2	588510	0	588510	0	798941	0
AP-2 complex subunit alpha-2	AP2A2	72551000	31325000	41226000	31325000	5.5967e+07	0.559705
Protein HEXIM1	HEXIM1	13336000	8138700	5197200	8138700	7.05554e+06	1.15352
Ribonuclease P protein subunit p14	RPP14	33636000	0	33636000	0	4.56631e+07	0
E3 ubiquitin-protein ligase UBR5	UBR5	7070200	5459200	1611000	5459200	2.18704e+06	2.49616
Splicing factor, arginine/serine-rich 15	SCAF4	105410000	54453000	50960000	54453000	6.91815e+07	0.787103
NADH dehydrogenase [ubiquinone] 1 beta subcomplex subunit 6	NDUFB6	8091300	4123800	3967500	4123800	5.38614e+06	0.765632
Mitofusin-2	MFN2	2744700	1499400	1245300	1499400	1.69058e+06	0.886917
Dual specificity protein phosphatase 14	DUSP14	1143100	0	1143100	0	1.55183e+06	0
Zinc finger protein-like 1	ZFPL1	2095300	2095300	0	2095300	0	#DIV/0!
Elongator complex protein 1	IKBKAP	47424000	33503000	13921000	33503000	1.88987e+07	1.77277
NADH dehydrogenase [ubiquinone] 1 beta subcomplex subunit 4	NDUFB4	100740000	61703000	39036000	61703000	5.29939e+07	1.16434
NADH dehydrogenase [ubiquinone] 1 alpha subcomplex subunit 7	NDUFA7	6191100	6191100	966790	6191100	1.31248e+06	4.7171
Reticulon-3	RTN3	3546200	3546200	2112800	3546200	2.86826e+06	1.23636
LETM1 and EF-hand domain-containing protein 1, mitochondrial	LETM1	35779000	20499000	15280000	20499000	2.07436e+07	0.988209
Zinc finger Ran-binding domain-containing protein 2	ZRANB2	75027000	74590000	437300	74590000	593663	125.644
Sorting nexin-4	SNX4	10829000	10829000	0	10829000	0	#DIV/0!
Luc7-like protein 3	LUC7L3	171780000	146430000	25346000	146430000	3.44088e+07	4.25559
Kinesin-like protein KIF20A	KIF20A	18065000	2794500	15271000	2794500	2.07314e+07	0.134796
Chromosome-associated kinesin KIF4A	KIF4A	23633000	15669000	7963900	15669000	1.08115e+07	1.44929
Myotubularin-related protein 5	SBF1	8413000	4791400	3621600	4791400	4.91656e+06	0.974544
Histone acetyltransferase KAT7;Histone acetyltransferase	KAT7	26050000	8254200	17796000	8254200	2.41592e+07	0.341658
Vesicle-associated membrane protein-associated protein B/C	VAPB	68747000	21399000	47348000	21399000	6.4278e+07	0.332913
SNARE-associated protein Snapin	SNAPIN	8079900	1861000	6218900	1861000	8.44256e+06	0.220431
NADH dehydrogenase [ubiquinone] 1 subunit C2;NADH dehydrogenase [ubiquinone] 1 subunit C2, isoform 2	NDUFC2;KCTD14;NDUFC2-KCTD14	37916000	28226000	9690200	28226000	1.31551e+07	2.14564
Bifunctional 3-phosphoadenosine 5-phosphosulfate synthase 2;Sulfate adenylyltransferase;Adenylyl-sulfate kinase	PAPSS2	3734000	2682600	1051400	2682600	1.42734e+06	1.87944
Structural maintenance of chromosomes protein 2	SMC2	59931000	33836000	26095000	33836000	3.54257e+07	0.955127
Importin-7	IPO7	43688000	34624000	9063700	34624000	1.23046e+07	2.81392
E3 ubiquitin-protein ligase ARIH2	ARIH2	2107800	2107800	0	2107800	0	#DIV/0!
Pre-mRNA-splicing factor SLU7	SLU7	15117000	7621800	7495400	7621800	1.01755e+07	0.749035
Adenylyltransferase and sulfurtransferase MOCS3;Molybdopterin-synthase adenylyltransferase;Molybdopterin-synthase sulfurtransferase	MOCS3	4581100	4581100	0	4581100	0	#DIV/0!
CD2 antigen cytoplasmic tail-binding protein 2	CD2BP2	36696000	36696000	0	36696000	0	#DIV/0!
Mediator of RNA polymerase II transcription subunit 26	MED26	1280300	863820	416450	863820	565358	1.52792
Activator of 90 kDa heat shock protein ATPase homolog 1	AHSA1	21567000	21567000	0	21567000	0	#DIV/0!
Sphingosine-1-phosphate lyase 1	SGPL1	23612000	23266000	346120	23266000	469880	49.5147
Ribosome biogenesis protein NSA2 homolog	NSA2	264660000	45083000	219570000	45083000	2.98081e+08	0.151244
Protein transport protein Sec24A	SEC24A	461940	461940	0	461940	0	#DIV/0!
Protein transport protein Sec24B	SEC24B	2378900	2378900	0	2378900	0	#DIV/0!
Chromobox protein homolog 6	CBX6	1847400	1847400	0	1847400	0	#DIV/0!
Tyrosyl-DNA phosphodiesterase 2	TDP2	1635700	1635700	0	1635700	0	#DIV/0!
Mitochondrial pyruvate carrier 2	MPC2	110450000	79548000	30898000	79548000	4.1946e+07	1.89644
Histidine protein methyltransferase 1 homolog	METTL18	1180000	1180000	0	1180000	0	#DIV/0!
Long-chain-fatty-acid--CoA ligase 3	ACSL3	75562000	45065000	30497000	45065000	4.14017e+07	1.08848
DNA-directed RNA polymerase I subunit RPA1;DNA-directed RNA polymerase	POLR1A	57139000	20397000	36742000	20397000	4.98797e+07	0.408924
YEATS domain-containing protein 4	YEATS4	11514000	1943400	9570500	1943400	1.29926e+07	0.149578
Zinc finger and BTB domain-containing protein 11	ZBTB11	5695800	2278700	3417100	2278700	4.63894e+06	0.491212
Cleavage and polyadenylation specificity factor subunit 4	CPSF4	54248000	14363000	39885000	14363000	5.41465e+07	0.265262
Phosphatidate cytidylyltransferase 2	CDS2	7481600	6428600	1053000	6428600	1.42952e+06	4.49705
Bromodomain-containing protein 1	BRD1	4707300	1043900	3663300	1043900	4.97317e+06	0.209906
Ribonuclease P protein subunit p29	POP4	29339000	2881200	26458000	2881200	3.59185e+07	0.080215
E3 ubiquitin-protein ligase HERC2	HERC2	119820	71327	48490	71327	65828.3	1.08353
Serine/threonine-protein kinase OSR1	OXSR1	19434000	17328000	2105800	17328000	2.85876e+06	6.06137
Polypyrimidine tract-binding protein 3	PTBP3	12567000	12567000	0	12567000	0	#DIV/0!
U6 snRNA-associated Sm-like protein LSm8	LSM8	70888000	13420000	57468000	13420000	7.80165e+07	0.172015
AP-2 complex subunit alpha-1	AP2A1	27216000	15268000	11948000	15268000	1.62202e+07	0.941296
Double-stranded RNA-binding protein Staufen homolog 1	STAU1	160770000	152960000	7817400	152960000	1.06126e+07	14.413
Tetratricopeptide repeat protein 4	TTC4	5925700	5925700	0	5925700	0	#DIV/0!
BAG family molecular chaperone regulator 2	BAG2	43656000	22622000	21034000	22622000	2.8555e+07	0.792225
BAG family molecular chaperone regulator 3	BAG3	674510	587760	86756	587760	117777	4.99045
Mitogen-activated protein kinase kinase kinase kinase 4	MAP4K4	224810	0	224810	0	305194	0
Apoptosis-inducing factor 1, mitochondrial	AIFM1	250230000	155460000	94765000	155460000	1.2865e+08	1.2084
Serine/threonine-protein kinase LATS1	LATS1	612420	567290	45136	567290	61275.1	9.25809
Thioredoxin domain-containing protein 12	TXNDC12	416060000	361760000	54308000	361760000	7.37266e+07	4.90677
Probable tRNA pseudouridine synthase 2	TRUB2	5112700	3468800	1643800	3468800	2.23157e+06	1.55442
Pre-mRNA-splicing factor SYF2	SYF2	7224000	0	7224000	0	9.80705e+06	0
Methyl-CpG-binding domain protein 3	MBD3	98357000	49843000	48514000	49843000	6.58609e+07	0.756792
DNA topoisomerase 3-beta-1;DNA topoisomerase	TOP3B	5707000	2301000	3406000	2301000	4.62387e+06	0.497636
Cleft lip and palate transmembrane protein 1	CLPTM1	798950	798950	0	798950	0	#DIV/0!
Mitochondrial import receptor subunit TOM40 homolog	TOMM40	74198000	72946000	1252400	72946000	1.70021e+06	42.904
Peroxisomal membrane protein 11B	PEX11B	62320000	37773000	24546000	37773000	3.33228e+07	1.13355
Serine/threonine-protein kinase PAK 4	PAK4	4526200	2351500	2174700	2351500	2.9523e+06	0.796499
Actin-like protein 6A	ACTL6A	7816500	7816500	0	7816500	0	#DIV/0!
Histone-lysine N-methyltransferase NSD2	WHSC1	6584100	2312600	4271500	2312600	5.79884e+06	0.398804
L-lactate dehydrogenase A chain	LDHA	7486800	5873600	1613200	5873600	2.19002e+06	2.68198
Glutamate dehydrogenase 1, mitochondrial;Glutamate dehydrogenase 2, mitochondrial	GLUD1;GLUD2	6729000	6729000	0	6729000	0	#DIV/0!
Glutathione reductase, mitochondrial	GSR	1692000	1692000	0	1692000	0	#DIV/0!
Cytochrome c oxidase subunit 2	MT-CO2	95629000	70609000	25020000	70609000	3.39663e+07	2.0788
Hypoxanthine-guanine phosphoribosyltransferase	HPRT1	2051100	6014900	2051100	6014900	2.7845e+06	2.16014
Tyrosine-protein kinase ABL1	ABL1	74421	0	74421	0	101031	0
Phosphoglycerate kinase 1;Phosphoglycerate kinase 2	PGK1;PGK2	375100	375100	0	375100	0	#DIV/0!
ATP synthase subunit a	MT-ATP6	230230000	178870000	51357000	178870000	6.97205e+07	2.56553
Argininosuccinate synthase	ASS1	1231100	1231100	0	1231100	0	#DIV/0!
Complement C3;Complement C3 beta chain;C3-beta-c;Complement C3 alpha chain;C3a anaphylatoxin;Acylation stimulating protein;Complement C3b alpha chain;Complement C3c alpha chain fragment 1;Complement C3dg fragment;Complement C3g fragment;Complement C3d fragment;Complement C3f fragment;Complement C3c alpha chain fragment 2	C3	187170	1159400	187170	1159400	254095	4.56285
GTPase KRas;GTPase KRas, N-terminally processed;GTPase NRas;GTPase HRas;GTPase HRas, N-terminally processed	KRAS;NRAS;HRAS	1979800	0	1979800	0	2.68771e+06	0
Prelamin-A/C;Lamin-A/C	LMNA	256700000	96347000	160350000	96347000	2.17686e+08	0.442597
Prelamin-A/C;Lamin-A/C	LMNA	831390	831390	3360100	831390	4.56155e+06	0.18226
Cystatin-B	CSTB	30177000	14016000	16161000	14016000	2.19396e+07	0.638845
Ornithine aminotransferase, mitochondrial;Ornithine aminotransferase, hepatic form;Ornithine aminotransferase, renal form	OAT	15178000	15178000	0	15178000	0	#DIV/0!
Thymidine kinase, cytosolic;Thymidine kinase	TK1	4429900	625260	3804600	625260	5.16499e+06	0.121057
Tubulin beta-4A chain	TUBB4A	20274000	20274000	0	20274000	0	#DIV/0!
Glyceraldehyde-3-phosphate dehydrogenase	GAPDH	486100000	104210000	381890000	104210000	5.1844e+08	0.201007
Alpha-amylase 2B;Pancreatic alpha-amylase;Alpha-amylase 1	AMY2B;AMY2A;AMY1A	1620200	1620200	0	1620200	0	#DIV/0!
Heat shock protein beta-1	HSPB1	17806000	13802000	4003700	13802000	5.43528e+06	2.53933
Dolichyl-diphosphooligosaccharide--protein glycosyltransferase subunit 1	RPN1	351890000	212730000	139160000	212730000	1.88919e+08	1.12604
Dolichyl-diphosphooligosaccharide--protein glycosyltransferase subunit 2	RPN2	217180000	165570000	51605000	165570000	7.00571e+07	2.36336
Guanine nucleotide-binding protein G(i) subunit alpha-2	GNAI2	3554000	3554000	0	3554000	0	#DIV/0!
Anion exchange protein 2	SLC4A2	6004700	6004700	0	6004700	0	#DIV/0!
Sodium/potassium-transporting ATPase subunit alpha-1	ATP1A1	119690000	91685000	28009000	91685000	3.8024e+07	2.41124
Sodium/potassium-transporting ATPase subunit beta-1	ATP1B1	2904100	2904100	0	2904100	0	#DIV/0!
Aldehyde dehydrogenase, mitochondrial	ALDH2	1099900	1099900	0	1099900	0	#DIV/0!
Protein S100-A8;Protein S100-A8, N-terminally processed	S100A8	1054700	6958200	1054700	6958200	1.43182e+06	4.85968
ADP/ATP translocase 2;ADP/ATP translocase 2, N-terminally processed	SLC25A5	7.9576e+09	3.5859e+09	4371700000	3.5859e+09	5.93487e+09	0.604209
Eukaryotic translation initiation factor 2 subunit 1	EIF2S1	436550000	258010000	178540000	258010000	2.4238e+08	1.06449
60S acidic ribosomal protein P1	RPLP1	11461000000	4986800000	6.4739e+09	4986800000	8.78874e+09	0.567408
60S acidic ribosomal protein P2	RPLP2	5573100000	2540500000	3.0325e+09	2540500000	4.11682e+09	0.617103
60S acidic ribosomal protein P0;60S acidic ribosomal protein P0-like	RPLP0;RPLP0P6	6.0903e+09	3.0292e+09	3.0611e+09	3.0292e+09	4.15564e+09	0.728937
Transcription factor AP-1	JUN	9869700	9869700	0	9869700	0	#DIV/0!
DNA-directed RNA polymerase III subunit RPC4	POLR3D	5968500	5968500	0	5968500	0	#DIV/0!
Lupus La protein	SSB	152010000	151380000	623560	151380000	846523	178.826
Keratin, type I cytoskeletal 18	KRT18	153940000	150210000	3735500	150210000	5.07118e+06	29.6203
Myosin light chain 1/3, skeletal muscle isoform;Myosin light chain 3	MYL1;MYL3	3741800	0	3741800	0	5.07974e+06	0
Ig kappa chain V-IV region	IGKV4-1	15338000	2612300	12725000	2612300	1.7275e+07	0.151218
Cyclin-dependent kinase 1	CDK1;CDC2	217330000	141650000	75675000	141650000	1.02734e+08	1.37881
ATP synthase subunit beta, mitochondrial;ATP synthase subunit beta	ATP5B	121090000	118700000	2381600	118700000	3.23318e+06	36.7131
Alpha-enolase;Enolase	ENO1	88187000	83763000	4424100	83763000	6.006e+06	13.9465
Nucleophosmin	NPM1	8.4844e+09	4.1459e+09	4338400000	4.1459e+09	5.88966e+09	0.703929
Tropomyosin alpha-3 chain	TPM3	220050000	127180000	92871000	127180000	1.26078e+08	1.00874
Histone H2B type 2-E;Histone H2B type 1-J;Histone H2B type 1-B;Histone H2B type 1-O	HIST2H2BE;HIST1H2BJ;HIST1H2BB;HIST1H2BO	1085000000	221660000	863290000	221660000	1.17197e+09	0.189134
Major centromere autoantigen B	CENPB	395740	0	395740	0	537243	0
Protein disulfide-isomerase	P4HB	8348200	7987400	360880	7987400	489918	16.3035
Histone H1.0;Histone H1.0, N-terminally processed	H1F0	82275000	36867000	45408000	36867000	6.16443e+07	0.59806
Annexin A2;Annexin;Putative annexin A2-like protein	ANXA2;ANXA2P2	149450000	31105000	118350000	31105000	1.60668e+08	0.193598
Tubulin beta chain	TUBB	1.959e+09	1.8977e+09	61352000	1.8977e+09	8.32893e+07	22.7844
Profilin-1	PFN1	12021000	11107000	914210	11107000	1.2411e+06	8.94932
Adenine phosphoribosyltransferase	APRT	57732000	30249000	27483000	30249000	3.731e+07	0.810749
Bifunctional glutamate/proline--tRNA ligase;Glutamate--tRNA ligase;Proline--tRNA ligase	EPRS	168610000	126090000	42521000	126090000	5.7725e+07	2.18432
Heat shock protein HSP 90-alpha	HSP90AA1	215130000	188220000	26909000	188220000	3.65307e+07	5.15238
Heterogeneous nuclear ribonucleoproteins C1/C2	HNRNPC	281100000	217200000	63894000	217200000	8.67403e+07	2.50403
Heterogeneous nuclear ribonucleoproteins C1/C2	HNRNPC	11501000000	8.2673e+09	3.234e+09	8.2673e+09	4.39037e+09	1.88306
Cytochrome b-c1 complex subunit 6, mitochondrial	UQCRH	2587500	29716000	2587500	29716000	3.5127e+06	8.45959
Tyrosine-protein kinase Lyn	LYN	3806000	3806000	0	3806000	0	#DIV/0!
Rho-related GTP-binding protein RhoC	RHOC;RHOA	11534000	11534000	0	11534000	0	#DIV/0!
Heat shock protein HSP 90-beta	HSP90AB1	802990000	669780000	133210000	669780000	1.80841e+08	3.70369
Signal recognition particle receptor subunit alpha	SRPR	52728000	22219000	30509000	22219000	4.14179e+07	0.536458
Asparagine synthetase [glutamine-hydrolyzing]	ASNS	11854000	11461000	393170	11461000	533754	21.4724
Pyruvate dehydrogenase E1 component subunit alpha, somatic form, mitochondrial	PDHA1	18672000	17307000	1365300	17307000	1.85348e+06	9.33755
Cytochrome c1, heme protein, mitochondrial	CYC1	41257000	32024000	9233000	32024000	1.25344e+07	2.55489
U2 small nuclear ribonucleoprotein B	SNRPB2	55182000	19188000	35994000	19188000	4.88642e+07	0.39268
U1 small nuclear ribonucleoprotein 70 kDa	SNRNP70	542040000	313720000	228330000	313720000	3.09973e+08	1.01209
Vimentin	VIM	3.5834e+09	3.3398e+09	243690000	3.3398e+09	3.30825e+08	10.0954
Guanine nucleotide-binding protein G(k) subunit alpha	GNAI3	38893000	36938000	1954700	36938000	2.65363e+06	13.9198
U1 small nuclear ribonucleoprotein A	SNRPA	197430000	107560000	89870000	107560000	1.22004e+08	0.881608
Gamma-enolase;Enolase	ENO2	5440400	5440400	0	5440400	0	#DIV/0!
Glutathione S-transferase P	GSTP1	18887000	18887000	3567400	18887000	4.84298e+06	3.89987
High mobility group protein B1;Putative high mobility group protein B1-like 1	HMGB1;HMGB1P1	7741700	4917600	2824100	4917600	3.8339e+06	1.28266
		16413000	8043700	8369600	8043700	1.13623e+07	0.70793
2,3-cyclic-nucleotide 3-phosphodiesterase	CNP	63658000	63658000	1282400	63658000	1.74094e+06	36.5653
Heme oxygenase 1	HMOX1	6248600	0	6248600	0	8.48288e+06	0
Dihydrolipoyl dehydrogenase, mitochondrial;Dihydrolipoyl dehydrogenase	DLD	5973700	5973700	0	5973700	0	#DIV/0!
Heterogeneous nuclear ribonucleoprotein A1;Heterogeneous nuclear ribonucleoprotein A1, N-terminally processed;Heterogeneous nuclear ribonucleoprotein A1-like 2	HNRNPA1;HNRNPA1L2	6.9894e+09	2.9361e+09	4.0532e+09	2.9361e+09	5.50248e+09	0.533596
U2 small nuclear ribonucleoprotein A	SNRPA1	566140000	263140000	302990000	263140000	4.11329e+08	0.639732
Poly [ADP-ribose] polymerase 1	PARP1	311030000	183520000	127510000	183520000	1.73103e+08	1.06018
Histone H2A.V;Histone H2A.Z;Histone H2A	H2AFV;H2AFZ	820410000	296250000	524160000	296250000	7.11581e+08	0.416326
TCF3 fusion partner	TFPT	0	0	0	0	0	#DIV/0!
Splicing factor U2AF 35 kDa subunit	U2AF1	510720000	221790000	288940000	221790000	3.92255e+08	0.565423
Cystathionine beta-synthase	CBS	2646600	1019900	1626700	1019900	2.20835e+06	0.461838
	CALM2;CALM3	350480000	257120000	93358000	257120000	1.2674e+08	2.02873
	POLR1D	4065000	4065000	0	4065000	0	#DIV/0!
		20917000	7558900	13358000	7558900	1.81344e+07	0.416828
60 kDa SS-A/Ro ribonucleoprotein	TROVE2	25312000	25312000	0	25312000	0	#DIV/0!
Serine/threonine-protein kinase A-Raf	ARAF	1975400	1039700	935620	1039700	1.27016e+06	0.818555
Histone H1.4	HIST1H1E	4895400	1790200	3105200	1790200	4.21551e+06	0.42467
COUP transcription factor 1;COUP transcription factor 2	NR2F1;NR2F2	6183200	6183200	0	6183200	0	#DIV/0!
Thioredoxin	TXN	271070000	188150000	82915000	188150000	1.12562e+08	1.67152
Microsomal glutathione S-transferase 1	MGST1	2627300	21889000	2627300	21889000	3.56673e+06	6.13699
60 kDa heat shock protein, mitochondrial	HSPD1	210660000	154520000	56135000	154520000	7.62069e+07	2.02764
78 kDa glucose-regulated protein	HSPA5	181380000	94403000	86973000	94403000	1.18071e+08	0.799541
Heat shock cognate 71 kDa protein	HSPA8	862680000	504190000	358490000	504190000	4.86673e+08	1.03599
Solute carrier family 2, facilitated glucose transporter member 1	SLC2A1	5036800	3411800	1625100	3411800	2.20618e+06	1.54647
Protein 4.1	EPB41	15089000	9257400	5831200	9257400	7.91623e+06	1.16942
Uridine 5-monophosphate synthase;Orotate phosphoribosyltransferase;Orotidine 5-phosphate decarboxylase	UMPS	27368000	27368000	0	27368000	0	#DIV/0!
Pyruvate dehydrogenase E1 component subunit beta, mitochondrial	PDHB	52687000	31144000	21542000	31144000	2.92447e+07	1.06495
Lipoamide acyltransferase component of branched-chain alpha-keto acid dehydrogenase complex, mitochondrial	DBT	755840	755840	0	755840	0	#DIV/0!
Ras-related protein Ral-A;Ras-related protein Ral-B	RALA;RALB	13391000	6837500	6554000	6837500	8.89748e+06	0.768476
Breakpoint cluster region protein	BCR	1131100	556790	574360	556790	779731	0.71408
Medium-chain specific acyl-CoA dehydrogenase, mitochondrial	ACADM	11224000	11224000	0	11224000	0	#DIV/0!
DNA topoisomerase 1	TOP1	294760000	146170000	148590000	146170000	2.01721e+08	0.724616
DNA topoisomerase 2-alpha	TOP2A	361670000	168250000	193410000	168250000	2.62567e+08	0.64079
Glucose-6-phosphate 1-dehydrogenase	G6PD	610970	610970	0	610970	0	#DIV/0!
C-1-tetrahydrofolate synthase, cytoplasmic;Methylenetetrahydrofolate dehydrogenase;Methenyltetrahydrofolate cyclohydrolase;Formyltetrahydrofolate synthetase;C-1-tetrahydrofolate synthase, cytoplasmic, N-terminally processed	MTHFD1	105640000	89545000	16095000	89545000	2.185e+07	4.09817
Cation-independent mannose-6-phosphate receptor	IGF2R	485500	121360	364140	121360	494344	0.245497
Ribose-phosphate pyrophosphokinase 2	PRPS2	6904500	3003500	3901000	3003500	5.29586e+06	0.567141
Polyadenylate-binding protein 1;Polyadenylate-binding protein	PABPC1	549990000	245590000	304400000	245590000	4.13243e+08	0.5943
Proliferating cell nuclear antigen	PCNA	91061000	56103000	34958000	56103000	4.74578e+07	1.18217
ADP/ATP translocase 1	SLC25A4	81541000	34121000	47420000	34121000	6.43757e+07	0.530029
ADP/ATP translocase 3;ADP/ATP translocase 3, N-terminally processed	SLC25A6	699140000	352630000	346510000	352630000	4.7041e+08	0.749623
Inosine-5-monophosphate dehydrogenase 2	IMPDH2	148510000	142580000	5923600	142580000	8.04167e+06	17.7301
Nucleoprotein TPR	TPR	9239900	4707400	4532500	4707400	6.15316e+06	0.765037
Prolactin-inducible protein	PIP	3429200	2260300	1168900	2260300	1.58686e+06	1.42439
Creatine kinase B-type	CKB	7681900	7681900	0	7681900	0	#DIV/0!
Creatine kinase U-type, mitochondrial	CKMT1A;CKMT1B	50926000	33603000	17323000	33603000	2.35171e+07	1.42888
Alpha-actinin-1	ACTN1	49539000	37588000	11951000	37588000	1.62243e+07	2.31678
Proto-oncogene tyrosine-protein kinase Src	SRC	5446200	5446200	0	5446200	0	#DIV/0!
X-ray repair cross-complementing protein 6	XRCC6	639780000	309810000	329970000	309810000	4.47956e+08	0.691609
X-ray repair cross-complementing protein 5	XRCC5	260400000	131450000	128950000	131450000	1.75058e+08	0.750894
Ribonuclease inhibitor	RNH1	8026200	8026200	0	8026200	0	#DIV/0!
Elongation factor 2	EEF2	269900000	175750000	94149000	175750000	1.27813e+08	1.37505
Prolyl 4-hydroxylase subunit alpha-1	P4HA1	709740	174330	709740	174330	963518	0.180931
Plastin-2	LCP1	2923100	0	2923100	0	3.9683e+06	0
Plastin-3	PLS3	41001000	36172000	4829200	36172000	6.55595e+06	5.51743
Glycogen [starch] synthase, muscle	GYS1	7590600	7274200	316400	7274200	429534	16.9351
cAMP-dependent protein kinase type II-alpha regulatory subunit	PRKAR2A	12242000	12242000	0	12242000	0	#DIV/0!
General transcription factor IIF subunit 2	GTF2F2	69666000	39725000	29941000	39725000	4.06469e+07	0.97732
Bifunctional methylenetetrahydrofolate dehydrogenase/cyclohydrolase, mitochondrial;NAD-dependent methylenetetrahydrofolate dehydrogenase;Methenyltetrahydrofolate cyclohydrolase	MTHFD2	11220000	4120100	7099400	4120100	9.6379e+06	0.42749
Macrophage migration inhibitory factor	MIF	55142000	40786000	14356000	40786000	1.94892e+07	2.09275
Farnesyl pyrophosphate synthase	FDPS	21530000	21530000	0	21530000	0	#DIV/0!
Zinc finger protein RFP	TRIM27	2901100	2901100	0	2901100	0	#DIV/0!
Pyruvate kinase PKM;Pyruvate kinase	PKM	166580000	155000000	11579000	155000000	1.57192e+07	9.86052
Endoplasmin	HSP90B1	18987000	13980000	5007400	13980000	6.79787e+06	2.05653
G2/mitotic-specific cyclin-B1	CCNB1	27153000	26750000	403360	26750000	547587	48.8506
Myosin light chain 6B	MYL6B	1817600	1817600	0	1817600	0	#DIV/0!
Heterogeneous nuclear ribonucleoprotein L	HNRNPL	1.7336e+09	674810000	1.0588e+09	674810000	1.43739e+09	0.469469
Aspartate--tRNA ligase, cytoplasmic	DARS	107110000	105860000	1249000	105860000	1.6956e+06	62.4322
Junction plakoglobin	JUP	3245400	2623700	621720	2623700	844025	3.10856
Glutamine synthetase	GLUL	830940	830940	0	830940	0	#DIV/0!
Eukaryotic peptide chain release factor GTP-binding subunit ERF3A;Eukaryotic peptide chain release factor GTP-binding subunit ERF3B	GSPT1;GSPT2	6193900	5221900	971990	5221900	1.31954e+06	3.95737
Nucleoside diphosphate kinase A	NME1	5995700	5995700	0	5995700	0	#DIV/0!
40S ribosomal protein S2	RPS2	3.1913e+09	1.8019e+09	1389400000	1.8019e+09	1.8862e+09	0.955307
Desmoplakin	DSP	15195000	7108900	8086600	7108900	1.09781e+07	0.647554
Replication protein A 32 kDa subunit	RPA2	564620000	225330000	339280000	225330000	4.60595e+08	0.489215
Graves disease carrier protein	SLC25A16	308700	0	308700	0	419080	0
GC-rich sequence DNA-binding factor 2	GCFC2	3324500	1864400	1460100	1864400	1.98218e+06	0.94058
Histone H1.5	HIST1H1B	66702000	21423000	45279000	21423000	6.14692e+07	0.348516
Histone H1.3	HIST1H1D	13596000	2303600	11292000	2303600	1.53296e+07	0.150271
Histone H1.2	HIST1H1C	1.026e+09	404220000	621810000	404220000	8.44147e+08	0.47885
Non-specific protein-tyrosine kinase;Tyrosine-protein kinase Fer	Pe1Fe10;FER	4576800	4576800	0	4576800	0	#DIV/0!
Sarcoplasmic/endoplasmic reticulum calcium ATPase 2	ATP2A2	108140000	80453000	27690000	80453000	3.7591e+07	2.14022
Y-box-binding protein 3	YBX3	93126000	67784000	25343000	67784000	3.44048e+07	1.97019
Y-box-binding protein 3	YBX3	1359300	1359300	0	1359300	0	#DIV/0!
Zinc finger protein 22	ZNF22	4523900	4523900	1002000	4523900	1.36028e+06	3.32571
Zinc finger protein 24	ZNF24	3087900	3087900	0	3087900	0	#DIV/0!
Zinc finger protein 3	ZNF3	269340	269340	0	269340	0	#DIV/0!
Heat shock 70 kDa protein 6;Putative heat shock 70 kDa protein 7	HSPA6;HSPA7	85011000	56722000	28288000	56722000	3.84028e+07	1.47703
High mobility group protein HMG-I/HMG-Y	HMGA1	8207300	2292200	5915100	2292200	8.03013e+06	0.28545
Zinc finger protein 8	ZNF8	1035700	489780	545930	489780	741135	0.660851
Transmembrane protein 11, mitochondrial	TMEM11	28766000	20641000	8125100	20641000	1.10304e+07	1.87129
Gap junction alpha-1 protein	GJA1	465400	465400	0	465400	0	#DIV/0!
Transcription factor jun-D	JUND	791820	791820	0	791820	0	#DIV/0!
Tyrosine-protein phosphatase non-receptor type 2;Protein-tyrosine-phosphatase;Tyrosine-protein phosphatase non-receptor type	PTPN2	1927100	1927100	0	1927100	0	#DIV/0!
ATP-dependent 6-phosphofructokinase, liver type	PFKL	11946000	6499300	5446900	6499300	7.39452e+06	0.878935
26S protease regulatory subunit 6A	PSMC3	14350000	14350000	0	14350000	0	#DIV/0!
T-complex protein 1 subunit alpha	TCP1	386890000	267470000	119420000	267470000	1.6212e+08	1.64982
Tyrosine-protein phosphatase non-receptor type 1;Tyrosine-protein phosphatase non-receptor type	PTPN1	9249500	9249500	0	9249500	0	#DIV/0!
60S ribosomal protein L35a	RPL35A	3.1666e+09	1.7134e+09	1453200000	1.7134e+09	1.97281e+09	0.868506
ADP-ribosylation factor 4	ARF4	333320000	208430000	124890000	208430000	1.69546e+08	1.22934
60S ribosomal protein L7	RPL7	6.6476e+09	3.5268e+09	3.1208e+09	3.5268e+09	4.23669e+09	0.832443
Protein SON	SON	44329000	20209000	24120000	20209000	3.27445e+07	0.617173
Negative elongation factor E	NELFE	23831000	22507000	1324100	22507000	1.79755e+06	12.5209
Regulator of chromosome condensation	RCC1	31557000	31557000	0	31557000	0	#DIV/0!
DNA repair protein XRCC1	XRCC1	15024000	8172600	6851700	8172600	9.30163e+06	0.87862
1-phosphatidylinositol 4,5-bisphosphate phosphodiesterase gamma-1	PLCG1	216340	216340	0	216340	0	#DIV/0!
Nucleolin	NCL	2.9188e+09	1.681e+09	1237800000	1.681e+09	1.68039e+09	1.00036
Hexokinase-1	HK1	11264000	6450300	4813900	6450300	6.53518e+06	0.987012
DNA-directed RNA polymerase II subunit RPB3	POLR2C	230100000	81236000	148860000	81236000	2.02087e+08	0.401985
DNA-directed RNA polymerases I, II, and III subunit RPABC1	POLR2E	7.939e+09	4571600000	3.3675e+09	4571600000	4571600000	1
E3 ubiquitin-protein ligase TRIM21	TRIM21	30732000	30732000	0	30732000	0	#DIV/0!
Interferon-induced, double-stranded RNA-activated protein kinase	EIF2AK2	176430000	94885000	81548000	94885000	1.10707e+08	0.857084
Homeobox protein engrailed-2;Homeobox protein engrailed-1	EN2;EN1	388580	388580	0	388580	0	#DIV/0!
Spermidine synthase	SRM	4857300	4857300	0	4857300	0	#DIV/0!
Casein kinase II subunit alpha	CSNK2A2	56694000	33302000	23392000	33302000	3.17562e+07	1.04868
Plasma membrane calcium-transporting ATPase 1;Calcium-transporting ATPase	ATP2B1	1495500	820480	674980	820480	916329	0.895399
Eukaryotic translation initiation factor 2 subunit 2	EIF2S2	233260000	224020000	9241100	224020000	1.25454e+07	17.8568
Annexin A7	ANXA7	1415100	1415100	0	1415100	0	#DIV/0!
TATA-box-binding protein;TATA box-binding protein-like protein 2	TBP;TBPL2	4818200	4818200	0	4818200	0	#DIV/0!
Cyclin-A2	CCNA2	640950	640950	0	640950	0	#DIV/0!
Transcription factor BTF3	BTF3	56499000	37334000	19165000	37334000	2.60177e+07	1.43494
Ras-related protein Rab-5A	RAB5A	8063100	1531700	6531400	1531700	8.8668e+06	0.172746
DNA mismatch repair protein Msh3	MSH3	3975400	2143200	1832100	2143200	2.48719e+06	0.861694
Proteasome subunit beta type-1	PSMB1	5656000	2467700	3188300	2467700	4.32832e+06	0.570128
Lamin-B1	LMNB1	202380000	107370000	95012000	107370000	1.28985e+08	0.832423
Homeobox protein Hox-A5	HOXA5	5003000	4586000	417010	4586000	566118	8.10078
V-type proton ATPase subunit B, brain isoform	ATP6V1B2	0	0	0	0	0	#DIV/0!
Filamin-A	FLNA	237110000	138640000	98472000	138640000	1.33682e+08	1.03709
Neurofibromin;Neurofibromin truncated	NF1	2090000	1094400	995610	1094400	1.35161e+06	0.809704
Transcription initiation factor TFIID subunit 1;Transcription initiation factor TFIID subunit 1-like	TAF1;TAF1L	236120	0	236120	0	320548	0
Voltage-dependent anion-selective channel protein 1	VDAC1	267040000	219520000	47516000	219520000	6.45061e+07	3.40309
Succinate dehydrogenase [ubiquinone] iron-sulfur subunit, mitochondrial	SDHB	12484000	10092000	2392500	10092000	3.24797e+06	3.10717
2-oxoisovalerate dehydrogenase subunit beta, mitochondrial	BCKDHB	2206200	2206200	0	2206200	0	#DIV/0!
Oxysterol-binding protein 1	OSBP	483750	483750	0	483750	0	#DIV/0!
rRNA 2-O-methyltransferase fibrillarin	FBL	606810000	264600000	342220000	264600000	4.64586e+08	0.569539
Trifunctional purine biosynthetic protein adenosine-3;Phosphoribosylamine--glycine ligase;Phosphoribosylformylglycinamidine cyclo-ligase;Phosphoribosylglycinamide formyltransferase	GART	19956000	17206000	2750400	17206000	3.73385e+06	4.60812
Multifunctional protein ADE2;Phosphoribosylaminoimidazole-succinocarboxamide synthase;Phosphoribosylaminoimidazole carboxylase	PAICS	17947000	17947000	0	17947000	0	#DIV/0!
Ubiquitin-like modifier-activating enzyme 1	UBA1	10768000	7325500	3442700	7325500	4.67369e+06	1.56739
Nucleoside diphosphate kinase;Nucleoside diphosphate kinase B;Putative nucleoside diphosphate kinase	NME1-NME2;NME2;NME1;NME2P1	14920000	14920000	10196000	14920000	1.38417e+07	1.0779
Ectonucleotide pyrophosphatase/phosphodiesterase family member 1;Alkaline phosphodiesterase I;Nucleotide pyrophosphatase	ENPP1	197170	0	197170	0	267671	0
Heterogeneous nuclear ribonucleoproteins A2/B1	HNRNPA2B1	8.1953e+09	3.697e+09	4498400000	3.697e+09	6.10687e+09	0.605384
Cytochrome b-c1 complex subunit 2, mitochondrial	UQCRC2	74496000	74370000	126460	74370000	171678	433.196
Ferrochelatase, mitochondrial	FECH	4518900	4518900	0	4518900	0	#DIV/0!
Splicing factor, proline- and glutamine-rich	SFPQ	497930000	184600000	313330000	184600000	4.25366e+08	0.433979
Tubulin gamma-1 chain;Tubulin gamma-2 chain;Tubulin gamma chain	TUBG1;TUBG2	11109000	11109000	0	11109000	0	#DIV/0!
Peptidyl-prolyl cis-trans isomerase B	PPIB	70831000	40067000	30764000	40067000	4.17641e+07	0.959364
Glycine dehydrogenase (decarboxylating), mitochondrial	GLDC	225760	133060	92698	133060	125844	1.05734
Tryptophan--tRNA ligase, cytoplasmic;T1-TrpRS;T2-TrpRS	WARS	25139000	25139000	0	25139000	0	#DIV/0!
40S ribosomal protein S3	RPS3	6.1442e+09	3.4611e+09	2683100000	3.4611e+09	3.64248e+09	0.950204
Tyrosine-protein kinase JAK1	JAK1	9970000	796210	9173800	796210	1.2454e+07	0.0639319
Adenosylhomocysteinase	AHCY	15864000	15864000	0	15864000	0	#DIV/0!
Cofilin-1	CFL1	567020000	303160000	263860000	303160000	3.58207e+08	0.846326
Plasma membrane calcium-transporting ATPase 4	ATP2B4	11089000	5589800	5498800	5589800	7.46498e+06	0.748803
Ribonucleoside-diphosphate reductase large subunit	RRM1	22137000	18095000	4042700	18095000	5.48823e+06	3.29706
ER lumen protein-retaining receptor 1;ER lumen protein-retaining receptor	KDELR1	22302000	22302000	12312000	22302000	1.67143e+07	1.3343
COUP transcription factor 2	NR2F2	263490	263490	0	263490	0	#DIV/0!
Elongation factor 1-beta	EEF1B2	229950000	164660000	65294000	164660000	8.86408e+07	1.85761
ATP synthase F(0) complex subunit B1, mitochondrial	ATP5F1	395700000	167450000	228250000	167450000	3.09864e+08	0.540398
Low molecular weight phosphotyrosine protein phosphatase	ACP1	51303000	20772000	30531000	20772000	4.14478e+07	0.50116
DNA-directed RNA polymerase II subunit RPB1	POLR2A	81008000	27316000	53692000	27316000	7.28904e+07	0.374755
Adenomatous polyposis coli protein	APC	284230	80358	203870	80358	276767	0.290346
DNA replication licensing factor MCM3	MCM3	346330000	169310000	177020000	169310000	2.40316e+08	0.70453
40S ribosomal protein S12	RPS12	1386800000	567030000	819760000	567030000	1.11288e+09	0.509517
Transcriptional repressor protein YY1	YY1	12280000	4993400	7286900	4993400	9.89244e+06	0.504769
DnaJ homolog subfamily B member 1	DNAJB1	22961000	19794000	3166700	19794000	4.299e+06	4.60433
ATP synthase subunit alpha, mitochondrial	ATP5A1	398200000	387060000	11143000	387060000	1.51273e+07	25.5868
Proteasome subunit alpha type-3	PSMA3	2651600	2651600	0	2651600	0	#DIV/0!
Proteasome subunit alpha type-4;Proteasome subunit alpha type;Proteasome subunit beta type	PSMA4	110480000	91393000	19083000	91393000	2.59064e+07	3.52781
Moesin	MSN	160300000	68107000	92197000	68107000	1.25163e+08	0.544145
Probable ATP-dependent RNA helicase DDX6	DDX6	102250000	101590000	658280	101590000	893658	113.679
Catenin alpha-2	CTNNA2	0	0	0	0	0	#DIV/0!
DNA (cytosine-5)-methyltransferase 1	DNMT1	50014000	30544000	19470000	30544000	2.64318e+07	1.15558
Splicing factor U2AF 65 kDa subunit	U2AF2	1.5401e+09	751280000	788830000	751280000	1.07089e+09	0.701549
60S ribosomal protein L13	RPL13	7.2338e+09	3.2988e+09	3.935e+09	3.2988e+09	5.34202e+09	0.617519
Threonine--tRNA ligase, cytoplasmic	TARS	15362000	10405000	4956400	10405000	6.72863e+06	1.54638
Valine--tRNA ligase	VARS	38857000	32235000	6622100	32235000	8.98993e+06	3.58568
Elongation factor 1-gamma	EEF1G	802370000	784600000	17773000	784600000	2.4128e+07	32.5182
Erythrocyte band 7 integral membrane protein	STOM	10719000	3594900	7124400	3594900	9.67184e+06	0.371687
Adenylate kinase 4, mitochondrial	AK4	1684600	1947600	1684600	1947600	2.28695e+06	0.851613
14-3-3 protein theta	YWHAQ	149280000	79241000	70043000	79241000	9.50879e+07	0.833345
MAP/microtubule affinity-regulating kinase 3	MARK3	5842000	1687200	4154800	1687200	5.64041e+06	0.299127
Ceramide synthase 1	CERS1	4133000	1092600	3040400	1092600	4.12754e+06	0.26471
60S ribosomal protein L10	RPL10	2.9267e+09	1.6305e+09	1296200000	1.6305e+09	1.75968e+09	0.926591
Replication protein A 70 kDa DNA-binding subunit;Replication protein A 70 kDa DNA-binding subunit, N-terminally processed	RPA1	1204900000	614200000	590710000	614200000	8.01927e+08	0.765905
Calreticulin	CALR	20766000	20362000	404610	20362000	549284	37.0701
Microtubule-associated protein 4;Microtubule-associated protein	MAP4	1222000	765870	456130	765870	619226	1.23682
Calnexin	CANX	17428000	14185000	3243200	14185000	4.40285e+06	3.22177
Proteasome subunit alpha type-5	PSMA5	14711000	12625000	2086500	12625000	2.83256e+06	4.4571
Proteasome subunit beta type-6	PSMB6	352860	0	352860	0	479030	0
Proteasome subunit beta type-5	PSMB5	10752000	8194000	2558400	8194000	3.47319e+06	2.35921
Tropomodulin-1	TMOD1	23051000	23051000	394790	23051000	535953	43.0094
NADH-ubiquinone oxidoreductase 75 kDa subunit, mitochondrial	NDUFS1	15757000	9810100	5946400	9810100	8.07262e+06	1.21523
Mitogen-activated protein kinase 1	MAPK1	10681000	10681000	0	10681000	0	#DIV/0!
Cytosol aminopeptidase	LAP3	0	0	0	0	0	#DIV/0!
General transcription factor IIE subunit 1	GTF2E1	3837100	2854200	982840	2854200	1.33427e+06	2.13915
Transcription initiation factor IIE subunit beta	GTF2E2	10095000	4118800	5975700	4118800	8.1124e+06	0.507717
DNA-3-methyladenine glycosylase	MPG	72599000	22086000	50513000	22086000	6.85747e+07	0.322072
Lysine-specific demethylase 5A	KDM5A	631240	0	631240	0	856949	0
Protein PML	PML	823820	672540	151280	672540	205372	3.27473
Elongation factor 1-delta	EEF1D	123820000	87586000	36236000	87586000	4.91927e+07	1.78047
Myristoylated alanine-rich C-kinase substrate	MARCKS	21201000	8724100	12477000	8724100	1.69383e+07	0.515051
Guanine nucleotide-binding protein subunit alpha-11;Guanine nucleotide-binding protein subunit alpha-14;Guanine nucleotide-binding protein G(q) subunit alpha	GNA11;GNA14;GNAQ	2272000	2272000	0	2272000	0	#DIV/0!
Peroxiredoxin-6	PRDX6	122650000	89480000	33172000	89480000	4.50331e+07	1.98698
Peroxiredoxin-5, mitochondrial	PRDX5	1172100	1880000	1172100	1880000	1.5912e+06	1.1815
Thioredoxin-dependent peroxide reductase, mitochondrial	PRDX3	26791000	4442700	22348000	4442700	3.03389e+07	0.146436
ATP synthase subunit delta, mitochondrial	ATP5D	128650000	97904000	30744000	97904000	4.1737e+07	2.34574
60S ribosomal protein L12	RPL12	3.3138e+09	1436200000	1.8776e+09	1436200000	2.54896e+09	0.563445
Enoyl-CoA hydratase, mitochondrial	ECHS1	15871000	4577100	11294000	4577100	1.53323e+07	0.298526
Protein disulfide-isomerase A3	PDIA3	58606000	58606000	0	58606000	0	#DIV/0!
Serine/threonine-protein phosphatase 2A 65 kDa regulatory subunit A alpha isoform	PPP2R1A	31901000	22139000	9761700	22139000	1.32521e+07	1.6706
Cell division cycle protein 27 homolog	CDC27	21771000	10772000	11000000	10772000	1.49332e+07	0.721345
NK-tumor recognition protein;Putative peptidyl-prolyl cis-trans isomerase	NKTR	1538400	592100	946320	592100	1.28469e+06	0.460889
Glycylpeptide N-tetradecanoyltransferase 1	NMT1	68710000	38548000	30162000	38548000	4.09469e+07	0.941415
Guanine nucleotide-binding protein subunit alpha-15	GNA15	232200	232200	0	232200	0	#DIV/0!
Aldehyde dehydrogenase X, mitochondrial	ALDH1B1	4122800	4122800	0	4122800	0	#DIV/0!
Coronin-1A	CORO1A	335000	335000	0	335000	0	#DIV/0!
S-adenosylmethionine synthase isoform type-2	MAT2A	3553900	3553900	0	3553900	0	#DIV/0!
Homeobox protein Hox-A10;Homeobox protein Hox-A9;Homeobox protein Hox-D10;Homeobox protein Hox-C10	HOXA10;HOXA9;HOXD10;HOXC10	2179700	2179700	0	2179700	0	#DIV/0!
DnaJ homolog subfamily A member 1	DNAJA1	69906000	66982000	2923900	66982000	3.96938e+06	16.8747
Cytochrome b-c1 complex subunit 1, mitochondrial	UQCRC1	4501800	4501800	0	4501800	0	#DIV/0!
Bifunctional purine biosynthesis protein PURH;Phosphoribosylaminoimidazolecarboxamide formyltransferase;IMP cyclohydrolase	ATIC	465420	465420	0	465420	0	#DIV/0!
Heterogeneous nuclear ribonucleoprotein H3	HNRNPH3	1203300000	363480000	839840000	363480000	1.14014e+09	0.318804
Heterogeneous nuclear ribonucleoprotein H3	HNRNPH3	1929800	0	1929800	0	2.61983e+06	0
Caspase-14;Caspase-14 subunit p17, mature form;Caspase-14 subunit p10, mature form;Caspase-14 subunit p20, intermediate form;Caspase-14 subunit p8, intermediate form	CASP14	1230400	1230400	0	1230400	0	#DIV/0!
14-3-3 protein beta/alpha;14-3-3 protein beta/alpha, N-terminally processed	YWHAB	6946500	3996500	2950000	3996500	4.00482e+06	0.997923
Stress-induced-phosphoprotein 1	STIP1	4100100	2731500	1368600	2731500	1.85796e+06	1.47016
Peroxiredoxin-2	PRDX2	31811000	5271500	26539000	5271500	3.60284e+07	0.146315
Beta-arrestin-2	ARRB2;DKFZp686L0365	2711800	2711800	0	2711800	0	#DIV/0!
Glycerol kinase;Putative glycerol kinase 3	GK;GK3P	610740	610740	0	610740	0	#DIV/0!
Pyrroline-5-carboxylate reductase 1, mitochondrial;Pyrroline-5-carboxylate reductase	PYCR1	20889000	7149400	13740000	7149400	1.86529e+07	0.383285
General transcription factor IIH subunit 1	GTF2H1	12774000	3379100	9395100	3379100	1.27545e+07	0.264935
60S ribosomal protein L9	RPL9	4.2431e+09	2158600000	2.0845e+09	2158600000	2.82984e+09	0.762798
Kinesin-1 heavy chain	KIF5B	70481000	29900000	40581000	29900000	5.50913e+07	0.542735
ATP-binding cassette sub-family D member 1	ABCD1	440900	0	440900	0	598550	0
Dual specificity protein kinase TTK	TTK	6938200	3145000	3793100	3145000	5.14938e+06	0.610753
DNA replication licensing factor MCM5;DNA helicase	MCM5	324030000	156930000	167100000	156930000	2.26849e+08	0.691781
DNA replication licensing factor MCM7	MCM7	93292000	65341000	27951000	65341000	3.79453e+07	1.72198
Serine hydroxymethyltransferase, mitochondrial;Serine hydroxymethyltransferase	SHMT2	31663000	31280000	382700	31280000	519540	60.2071
Polycomb complex protein BMI-1	BMI1;COMMD3-BMI1	12075000	12075000	0	12075000	0	#DIV/0!
Prohibitin	PHB	159850000	82084000	77762000	82084000	1.05567e+08	0.777554
Merlin	NF2	11515000	6474700	5040300	6474700	6.84253e+06	0.946243
Replication protein A 14 kDa subunit	RPA3	300140000	101730000	198410000	101730000	2.69354e+08	0.377681
Replication factor C subunit 4	RFC4	165070000	103670000	61400000	103670000	8.33545e+07	1.24372
Replication factor C subunit 2	RFC2	56716000	53446000	3269600	53446000	4.43869e+06	12.0409
Replication factor C subunit 1	RFC1	38814000	16755000	22059000	16755000	2.99465e+07	0.559497
60S ribosomal protein L22	RPL22	4555100000	2260600000	2294500000	2260600000	3.11493e+09	0.72573
General transcription factor IIF subunit 1	GTF2F1	121160000	69983000	51179000	69983000	6.94788e+07	1.00726
Homeobox protein Hox-D13	HOXD13	583100	583100	0	583100	0	#DIV/0!
Glycogen debranching enzyme;4-alpha-glucanotransferase;Amylo-alpha-1,6-glucosidase	AGL	754620	482390	272220	482390	369556	1.30532
Myosin-9	MYH9	663870000	367290000	296590000	367290000	4.0264e+08	0.912204
Myosin-10	MYH10	258190000	172480000	85715000	172480000	1.16364e+08	1.48225
Coatomer subunit beta	COPB2	66520000	32062000	34458000	32062000	4.6779e+07	0.685393
Sterol O-acyltransferase 1	SOAT1	367380	367380	1646900	367380	2.23577e+06	0.164319
Beta-adducin	ADD2	2107300	1125200	982110	1125200	1.33328e+06	0.843935
RNA-binding protein FUS	FUS	271300000	139340000	131970000	139340000	1.79158e+08	0.77775
Protein phosphatase 1A	PPM1A	382770	382770	0	382770	0	#DIV/0!
26S protease regulatory subunit 7	PSMC2	24839000	24530000	308550	24530000	418877	58.5614
ADP-ribosylation factor-like protein 2	ARL2	6571500	0	6571500	0	8.92124e+06	0
E3 ubiquitin-protein ligase TRIM23	TRIM23	4129500	2684900	1444600	2684900	1.96114e+06	1.36905
Dual specificity mitogen-activated protein kinase kinase 2	MAP2K2	2827800	2827800	0	2827800	0	#DIV/0!
ATP synthase subunit gamma, mitochondrial	ATP5C1	599810000	249970000	349830000	249970000	4.74917e+08	0.526345
Oxygen-dependent coproporphyrinogen-III oxidase, mitochondrial	CPOX	1748400	662410	1086000	662410	1.47432e+06	0.4493
60S ribosomal protein L4	RPL4	4359700000	4.2314e+09	128270000	4.2314e+09	1.74135e+08	24.2996
		82405000	82405000	0	82405000	0	#DIV/0!
Serine/threonine-protein phosphatase PP1-gamma catalytic subunit;Serine/threonine-protein phosphatase	PPP1CC	217710000	80478000	137230000	80478000	1.86299e+08	0.431984
Guanine nucleotide-binding protein-like 1	GNL1	5694800	3639800	2055000	3639800	2.7898e+06	1.30468
DNA-directed RNA polymerase II subunit RPB9	POLR2I	58376000	23345000	35031000	23345000	4.75569e+07	0.490886
Dihydrolipoyllysine-residue succinyltransferase component of 2-oxoglutarate dehydrogenase complex, mitochondrial	DLST	5085200	5085200	0	5085200	0	#DIV/0!
Signal recognition particle 14 kDa protein	SRP14	2218900000	915270000	1303600000	915270000	1.76972e+09	0.517183
Transgelin-2	TAGLN2	9206400	7723400	1483000	7723400	2.01327e+06	3.83625
Electron transfer flavoprotein subunit beta	ETFB	2293500	1069800	1223700	1069800	1.66125e+06	0.643972
RNA-binding motif protein, X chromosome;RNA-binding motif protein, X chromosome, N-terminally processed	RBMX	735030000	669570000	65459000	669570000	8.88648e+07	7.5347
Breast cancer type 1 susceptibility protein	BRCA1	485420	0	485420	0	658989	0
Coilin	COIL	37803000	16073000	21730000	16073000	2.94999e+07	0.54485
Vitamin K-dependent gamma-carboxylase	GGCX	10327000	4251500	6075200	4251500	8.24748e+06	0.515491
V-type proton ATPase catalytic subunit A	ATP6V1A	5558900	5236000	322860	5236000	438303	11.9461
Stress-70 protein, mitochondrial	HSPA9	233990000	117090000	116900000	117090000	1.58699e+08	0.73781
Eukaryotic initiation factor 4A-III;Eukaryotic initiation factor 4A-III, N-terminally processed	EIF4A3	682470000	666200000	16275000	666200000	2.20944e+07	30.1525
DNA-binding protein SMUBP-2	IGHMBP2	3271900	1392500	1879400	1392500	2.55141e+06	0.545777
40S ribosomal protein S19	RPS19	2447900000	1.0143e+09	1433500000	1.0143e+09	1.94607e+09	0.521204
60S ribosomal protein L3	RPL3	1.789e+09	1.6402e+09	148840000	1.6402e+09	2.0206e+08	8.11739
Flap endonuclease 1	FEN1	134320000	126660000	7656900	126660000	1.03947e+07	12.185
Adenylyl cyclase-associated protein 2;Adenylyl cyclase-associated protein	CAP2	5475800	5475800	0	5475800	0	#DIV/0!
Alpha-taxilin	TXLNA	58869000	22933000	35936000	22933000	4.87855e+07	0.470079
T-complex protein 1 subunit zeta	CCT6A	124690000	102500000	22196000	102500000	3.01325e+07	3.40164
60S ribosomal protein L13a	RPL13A;RPL13a	2264200000	989540000	1274700000	989540000	1.73049e+09	0.571827
Ubiquitin carboxyl-terminal hydrolase 8	USP8	4062400	1805500	2256800	1805500	3.06375e+06	0.58931
Malate dehydrogenase, mitochondrial;Malate dehydrogenase	MDH2	6540200	5863300	676950	5863300	919004	6.38006
Replication factor C subunit 5	RFC5	105960000	47865000	58097000	47865000	7.88705e+07	0.606881
Replication factor C subunit 3	RFC3	78488000	46118000	32369000	46118000	4.3943e+07	1.0495
Eukaryotic translation initiation factor 2 subunit 3;Putative eukaryotic translation initiation factor 2 subunit 3-like protein	EIF2S3;EIF2S3L	328720000	304450000	24268000	304450000	3.29454e+07	9.24105
Centrin-2	CETN2	17011000	6639600	10372000	6639600	1.40807e+07	0.47154
Eukaryotic translation initiation factor 2D	EIF2D	69089000	37478000	31611000	37478000	4.2914e+07	0.873328
Peripherin	PRPH	620990	620990	0	620990	0	#DIV/0!
Protein BUD31 homolog	BUD31	25818000	1341900	25818000	1341900	3.50496e+07	0.0382857
N-alpha-acetyltransferase 10	NAA10	14028000	6802300	7225900	6802300	9.80963e+06	0.693431
Lysine-specific demethylase 5C	KDM5C	446270	446270	0	446270	0	#DIV/0!
Tyrosine-protein kinase CSK	CSK	2226800	2226800	0	2226800	0	#DIV/0!
Glycine--tRNA ligase	GARS	13158000	8079900	5078300	8079900	6.89412e+06	1.172
Isoleucine--tRNA ligase, cytoplasmic	IARS	174110000	135540000	38572000	135540000	5.2364e+07	2.58842
		0	0	0	0	0	#DIV/0!
Protein kinase C iota type	PRKCI	30144000	11775000	18369000	11775000	2.49371e+07	0.472188
Beta-centractin	ACTR1B	30956000	30956000	0	30956000	0	#DIV/0!
[truncated: 2,372 more rows]
