# Supplementary material for: Multi-omics analysis reveals RNA polymerase II degradation as a novel mechanism of PF-3758309’s anti-tumor activity
Source: Cell Death Discov. 2025 Aug 25;11:404. doi: 10.1038/s41420-025-02677-5 (PMC12379277; doi:10.1038/s41420-025-02677-5)
Supplement: Supplementary file 14 — Supplementary table S6 [file 41420_2025_2677_MOESM14_ESM.xlsx]

## Sheet: Table S5
Table S6. The list of proteins quantified through DDB2 IP-MS analysis.
Gene names	Symbol	Fasta headers	iBAQ	iBAQ PF-3758309	iBAQ DMSO	Nor_iBAQ PF-3758309	Nor_iBAQ DMSO	Ratio_PF-3758309/DMSO
HDLBP	HDLBP	tr|A0A024R4E5|A0A024R4E5_HUMAN High density lipoprotein binding protein (Vigilin), isoform CRA_a OS=Homo sapiens OX=9606 GN=HDLBP PE=1 SV=1;sp|Q00341|VIGLN_HUMAN Vigilin OS=Homo sapiens OX=9606 GN=HDLBP PE=1 SV=2;sp|Q00341-2|VIGLN_HUMAN Isoform 2 of Vigili	186200000	167550000	18646000	167550000	1.90684e+07	8.78678
EHD1	EHD1	tr|A0A024R571|A0A024R571_HUMAN EH domain-containing protein 1 OS=Homo sapiens OX=9606 GN=EHD1 PE=1 SV=1;sp|Q9H4M9|EHD1_HUMAN EH domain-containing protein 1 OS=Homo sapiens OX=9606 GN=EHD1 PE=1 SV=2;tr|C9JC03|C9JC03_HUMAN EH domain-containing protein 1 (Fra	10594000	5954100	4639600	5954100	4.74471e+06	1.25489
ELOF1	ELOF1	tr|K7EN05|K7EN05_HUMAN Transcription elongation factor 1 homolog OS=Homo sapiens OX=9606 GN=ELOF1 PE=1 SV=1;tr|K7EPC8|K7EPC8_HUMAN Transcription elongation factor 1 homolog OS=Homo sapiens OX=9606 GN=ELOF1 PE=1 SV=1;tr|A0A024R7E8|A0A024R7E8_HUMAN Transcrip	120090000	108570000	11520000	108570000	1.1781e+07	9.2157
PSMA2	PSMA2	tr|A0A024RA52|A0A024RA52_HUMAN Proteasome subunit alpha type OS=Homo sapiens OX=9606 GN=PSMA2 PE=1 SV=1;sp|P25787|PSA2_HUMAN Proteasome subunit alpha type-2 OS=Homo sapiens OX=9606 GN=PSMA2 PE=1 SV=2	2784300	2784300	0	2784300	0	#DIV/0!
TCEB3	ELOA	tr|A0A024RAC6|A0A024RAC6_HUMAN Elongin-A OS=Homo sapiens OX=9606 GN=ELOA PE=1 SV=1;sp|Q14241|ELOA1_HUMAN Elongin-A OS=Homo sapiens OX=9606 GN=ELOA PE=1 SV=2	29466000	16250000	13217000	16250000	1.35164e+07	1.20224
BAG6;BAT3	BAG6	sp|P46379-3|BAG6_HUMAN Isoform 3 of Large proline-rich protein BAG6 OS=Homo sapiens OX=9606 GN=BAG6;sp|P46379|BAG6_HUMAN Large proline-rich protein BAG6 OS=Homo sapiens OX=9606 GN=BAG6 PE=1 SV=2;sp|P46379-2|BAG6_HUMAN Isoform 2 of Large proline-rich protei	455010	455010	362170	455010	370375	1.22851
DMD	DMD	sp|P11532-5|DMD_HUMAN Isoform 15 of Dystrophin OS=Homo sapiens OX=9606 GN=DMD;sp|P11532-11|DMD_HUMAN Isoform 3 of Dystrophin OS=Homo sapiens OX=9606 GN=DMD;tr|A0A087WTU7|A0A087WTU7_HUMAN Dystrophin OS=Homo sapiens OX=9606 GN=DMD PE=1 SV=1;tr|A0A5H1ZRP8|A0A	1325500	0	1325500	0	1.35553e+06	0
CSRP2BP	KAT14	tr|A0A075B6H4|A0A075B6H4_HUMAN Cysteine-rich protein 2-binding protein OS=Homo sapiens OX=9606 GN=KAT14 PE=1 SV=1;sp|Q9H8E8|CSR2B_HUMAN Cysteine-rich protein 2-binding protein OS=Homo sapiens OX=9606 GN=KAT14 PE=1 SV=3;tr|D6RAU4|D6RAU4_HUMAN Cysteine-rich	321700	321700	0	321700	0	#DIV/0!
IGKV2D-24	IGKV2D-24	sp|A0A075B6R9|KVD24_HUMAN Probable non-functional immunoglobulin kappa variable 2D-24 OS=Homo sapiens OX=9606 GN=IGKV2D-24 PE=5 SV=1	1.5424e+09	1.5424e+09	12884000	1.5424e+09	1.31759e+07	117.062
IGKV A18;IGKV2D-26;IGKV2D-29	IGKV2D-29	tr|A0A5H1ZRS9|A0A5H1ZRS9_HUMAN Immunoglobulin kappa variable 2D-29 OS=Homo sapiens OX=9606 GN=IGKV2D-29 PE=1 SV=1;sp|A2NJV5|KV229_HUMAN Immunoglobulin kappa variable 2-29 OS=Homo sapiens OX=9606 GN=IGKV2-29 PE=3 SV=2;sp|A0A0A0MRZ7|KVD26_HUMAN Immunoglobuli	10683000000	9548800000	1134400000	9548800000	1.1601e+09	8.23102
AMBRA1	AMBRA1	tr|A0A075B6T1|A0A075B6T1_HUMAN Activating molecule in BECN1-regulated autophagy protein 1 OS=Homo sapiens OX=9606 GN=AMBRA1 PE=1 SV=1;sp|Q9C0C7-4|AMRA1_HUMAN Isoform 4 of Activating molecule in BECN1-regulated autophagy protein 1 OS=Homo sapiens OX=9606 GN	1025200	1025200	0	1025200	0	#DIV/0!
EPPK1	EPPK1	tr|A0A075B730|A0A075B730_HUMAN Epiplakin OS=Homo sapiens OX=9606 GN=EPPK1 PE=1 SV=2;sp|P58107|EPIPL_HUMAN Epiplakin OS=Homo sapiens OX=9606 GN=EPPK1 PE=1 SV=3	582630	556680	25956	556680	26544	20.9719
ATAD5	ATAD5	tr|A0A075B754|A0A075B754_HUMAN ATPase family AAA domain-containing protein 5 OS=Homo sapiens OX=9606 GN=ATAD5 PE=1 SV=1;sp|Q96QE3-2|ATAD5_HUMAN Isoform 2 of ATPase family AAA domain-containing protein 5 OS=Homo sapiens OX=9606 GN=ATAD5;sp|Q96QE3|ATAD5_HUMA	151130	151130	0	151130	0	#DIV/0!
CAPNS1	CAPNS1	tr|U3KQE2|U3KQE2_HUMAN Calcium-activated neutral proteinase small subunit (Fragment) OS=Homo sapiens OX=9606 GN=CAPNS1 PE=1 SV=1;tr|K7EM73|K7EM73_HUMAN Calcium-activated neutral proteinase small subunit (Fragment) OS=Homo sapiens OX=9606 GN=CAPNS1 PE=1 SV=	2203600	2203600	0	2203600	0	#DIV/0!
ZNF100;ZNF737;ZNF117;ZNF730;ZNF430;ZNF431	ZNF100	tr|A0A0A0MTN5|A0A0A0MTN5_HUMAN Zinc finger protein 100 OS=Homo sapiens OX=9606 GN=ZNF100 PE=1 SV=1;tr|A0A075B7G6|A0A075B7G6_HUMAN Zinc finger protein 100 OS=Homo sapiens OX=9606 GN=ZNF100 PE=1 SV=2;sp|Q8IYN0|ZN100_HUMAN Zinc finger protein 100 OS=Homo sapi	447060	0	447060	0	457188	0
APBB1	APBB1	tr|V9GY97|V9GY97_HUMAN Amyloid-beta A4 precursor protein-binding family B member 1 (Fragment) OS=Homo sapiens OX=9606 GN=APBB1 PE=1 SV=8;tr|A0A087X0V7|A0A087X0V7_HUMAN Amyloid-beta A4 precursor protein-binding family B member 1 OS=Homo sapiens OX=9606 GN=A	124170	0	124170	0	126983	0
ZNF628	ZNF628	tr|A0A087WSX5|A0A087WSX5_HUMAN Zinc finger protein 628 OS=Homo sapiens OX=9606 GN=ZNF628 PE=1 SV=1;sp|Q5EBL2|ZN628_HUMAN Zinc finger protein 628 OS=Homo sapiens OX=9606 GN=ZNF628 PE=1 SV=3	0	0	0	0	0	#DIV/0!
GPX4	GPX4	tr|K7ERP4|K7ERP4_HUMAN Glutathione peroxidase (Fragment) OS=Homo sapiens OX=9606 GN=GPX4 PE=1 SV=1;tr|A0A087X2I2|A0A087X2I2_HUMAN Glutathione peroxidase OS=Homo sapiens OX=9606 GN=GPX4 PE=1 SV=1;tr|A0A087WT12|A0A087WT12_HUMAN Glutathione peroxidase OS=Homo	25445000	16018000	9426800	16018000	9.64036e+06	1.66156
DCAF13	DCAF13	tr|A0A087WT20|A0A087WT20_HUMAN DDB1- and CUL4-associated factor 13 OS=Homo sapiens OX=9606 GN=DCAF13 PE=1 SV=1;sp|Q9NV06|DCA13_HUMAN DDB1- and CUL4-associated factor 13 OS=Homo sapiens OX=9606 GN=DCAF13 PE=1 SV=2;tr|B3KME9|B3KME9_HUMAN DDB1- and CUL4-assoc	40230000	20945000	19285000	20945000	1.97219e+07	1.06202
UBXN8	UBXN8	tr|A0A087WV67|A0A087WV67_HUMAN UBX domain-containing protein 8 OS=Homo sapiens OX=9606 GN=UBXN8 PE=1 SV=1;tr|A0A087WT23|A0A087WT23_HUMAN UBX domain-containing protein 8 OS=Homo sapiens OX=9606 GN=UBXN8 PE=1 SV=1;sp|O00124-3|UBXN8_HUMAN Isoform 3 of UBX dom	607430	0	607430	0	621191	0
TULP1	TULP1	tr|A0A087WT25|A0A087WT25_HUMAN Tubby-like protein OS=Homo sapiens OX=9606 GN=TULP1 PE=1 SV=1;sp|O00294-2|TULP1_HUMAN Isoform 2 of Tubby-related protein 1 OS=Homo sapiens OX=9606 GN=TULP1;sp|O00294|TULP1_HUMAN Tubby-related protein 1 OS=Homo sapiens OX=9606	4543500	4543500	0	4543500	0	#DIV/0!
PGM3	PGM3	tr|A0A087WT27|A0A087WT27_HUMAN Acetylglucosamine phosphomutase OS=Homo sapiens OX=9606 GN=PGM3 PE=1 SV=2;tr|A0A494C1Q4|A0A494C1Q4_HUMAN Acetylglucosamine phosphomutase (Fragment) OS=Homo sapiens OX=9606 GN=PGM3 PE=1 SV=1;tr|J3KN95|J3KN95_HUMAN Acetylglucos	4080000	3587700	492280	3587700	503433	7.12648
MAGI1	MAGI1	tr|A0A087WXD2|A0A087WXD2_HUMAN Membrane-associated guanylate kinase, WW and PDZ domain-containing protein 1 OS=Homo sapiens OX=9606 GN=MAGI1 PE=1 SV=1;tr|H7C5T8|H7C5T8_HUMAN Membrane-associated guanylate kinase, WW and PDZ domain-containing protein 1 (Frag	1405500	1405500	0	1405500	0	#DIV/0!
SLC1A3	SLC1A3	tr|A0A087X0U3|A0A087X0U3_HUMAN Amino acid transporter OS=Homo sapiens OX=9606 GN=SLC1A3 PE=1 SV=1;tr|A0A087WT87|A0A087WT87_HUMAN Amino acid transporter OS=Homo sapiens OX=9606 GN=SLC1A3 PE=1 SV=1;sp|P43003-2|EAA1_HUMAN Isoform 2 of Excitatory amino acid tr	5151300	5151300	0	5151300	0	#DIV/0!
CBWD1;CBWD5;CBWD3;CBWD2;CBWD7;CBWD6	CBWD1	tr|A0A0B4J1T6|A0A0B4J1T6_HUMAN COBW domain-containing protein 1 OS=Homo sapiens OX=9606 GN=CBWD1 PE=4 SV=1;tr|E7EUZ7|E7EUZ7_HUMAN COBW domain-containing protein 5 OS=Homo sapiens OX=9606 GN=CBWD5 PE=4 SV=1;tr|Q5RIB0|Q5RIB0_HUMAN COBW domain-containing prot	1131300	5552300	1131300	5552300	1.15693e+06	4.79917
AKAP13	AKAP13	tr|A0A087WTD7|A0A087WTD7_HUMAN A-kinase anchor protein 13 OS=Homo sapiens OX=9606 GN=AKAP13 PE=1 SV=1;tr|A8MYJ1|A8MYJ1_HUMAN A-kinase anchor protein 13 OS=Homo sapiens OX=9606 GN=AKAP13 PE=1 SV=3;sp|Q12802-4|AKP13_HUMAN Isoform 3 of A-kinase anchor protein	770520	720370	50148	720370	51284.1	14.0467
ROBO1	ROBO1	tr|A0A087WZ85|A0A087WZ85_HUMAN Roundabout homolog 1 OS=Homo sapiens OX=9606 GN=ROBO1 PE=1 SV=1;tr|A0A0A0MSX4|A0A0A0MSX4_HUMAN Roundabout homolog 1 OS=Homo sapiens OX=9606 GN=ROBO1 PE=1 SV=1;tr|A0A087WTM1|A0A087WTM1_HUMAN Roundabout homolog 1 OS=Homo sapien	470300	470300	0	470300	0	#DIV/0!
FDPS	FDPS	tr|A0A087WTP2|A0A087WTP2_HUMAN Farnesyl pyrophosphate synthase OS=Homo sapiens OX=9606 GN=FDPS PE=1 SV=1;tr|A0A087X1D8|A0A087X1D8_HUMAN Farnesyl pyrophosphate synthase (Fragment) OS=Homo sapiens OX=9606 GN=FDPS PE=1 SV=1;tr|A0A087WVN4|A0A087WVN4_HUMAN Farn	7601200	0	7601200	0	7.7734e+06	0
UHRF1	UHRF1	tr|A0A087WVR3|A0A087WVR3_HUMAN RING-type E3 ubiquitin transferase OS=Homo sapiens OX=9606 GN=UHRF1 PE=1 SV=1;tr|A0A087WTW0|A0A087WTW0_HUMAN RING-type E3 ubiquitin transferase OS=Homo sapiens OX=9606 GN=UHRF1 PE=1 SV=1;sp|Q96T88|UHRF1_HUMAN E3 ubiquitin-pro	31875000	11101000	20775000	11101000	2.12457e+07	0.522507
MRPL51	MRPL51	tr|M0R176|M0R176_HUMAN 39S ribosomal protein L51, mitochondrial OS=Homo sapiens OX=9606 GN=MRPL51 PE=1 SV=1;tr|A0A087WU28|A0A087WU28_HUMAN 39S ribosomal protein L51, mitochondrial (Fragment) OS=Homo sapiens OX=9606 GN=MRPL51 PE=1 SV=1;tr|A0A0B4J2C1|A0A0B4J	15341000	0	15341000	0	1.56885e+07	0
MAGT1	MAGT1	tr|A0A087WU53|A0A087WU53_HUMAN Dolichyl-diphosphooligosaccharide--protein glycosyltransferase subunit MAGT1 OS=Homo sapiens OX=9606 GN=MAGT1 PE=1 SV=1;sp|Q9H0U3|MAGT1_HUMAN Magnesium transporter protein 1 OS=Homo sapiens OX=9606 GN=MAGT1 PE=1 SV=1	51835000	47377000	4457500	47377000	4.55848e+06	10.3931
MRPL45	MRPL45	tr|A0A0G2JMS5|A0A0G2JMS5_HUMAN 39S ribosomal protein L45, mitochondrial OS=Homo sapiens OX=9606 GN=MRPL45 PE=1 SV=1;tr|A0A087WU62|A0A087WU62_HUMAN 39S ribosomal protein L45, mitochondrial OS=Homo sapiens OX=9606 GN=MRPL45 PE=1 SV=1;tr|A0A087X2D5|A0A087X2D5	6567900	6567900	957670	6567900	979366	6.70628
POLA1	POLA1	tr|A0A087WU64|A0A087WU64_HUMAN DNA polymerase OS=Homo sapiens OX=9606 GN=POLA1 PE=1 SV=1;tr|A6NMQ1|A6NMQ1_HUMAN DNA polymerase OS=Homo sapiens OX=9606 GN=POLA1 PE=1 SV=1;sp|P09884|DPOLA_HUMAN DNA polymerase alpha catalytic subunit OS=Homo sapiens OX=9606 G	2104900	2034100	70719	2034100	72321.1	28.1259
MKL1;mkl1	MRTFA	tr|E7ER32|E7ER32_HUMAN Myocardin-related transcription factor A OS=Homo sapiens OX=9606 GN=MRTFA PE=1 SV=2;tr|A0A087X287|A0A087X287_HUMAN Myocardin-related transcription factor A OS=Homo sapiens OX=9606 GN=MRTFA PE=1 SV=1;tr|A0A087WU73|A0A087WU73_HUMAN Myo	0	0	0	0	0	#DIV/0!
CTNNBL1	CTNNBL1	tr|A0A087WUB9|A0A087WUB9_HUMAN Beta-catenin-like protein 1 OS=Homo sapiens OX=9606 GN=CTNNBL1 PE=1 SV=1;sp|Q8WYA6|CTBL1_HUMAN Beta-catenin-like protein 1 OS=Homo sapiens OX=9606 GN=CTNNBL1 PE=1 SV=1;sp|Q8WYA6-4|CTBL1_HUMAN Isoform 4 of Beta-catenin-like pr	13923000	9242800	4680300	9242800	4.78633e+06	1.93108
SPCS2	SPCS2	tr|A0A087WUC6|A0A087WUC6_HUMAN Microsomal signal peptidase 25 kDa subunit OS=Homo sapiens OX=9606 GN=SPCS2 PE=1 SV=1;tr|E9PI68|E9PI68_HUMAN Microsomal signal peptidase 25 kDa subunit OS=Homo sapiens OX=9606 GN=SPCS2 PE=1 SV=1;sp|Q15005|SPCS2_HUMAN Signal p	4876300	4876300	0	4876300	0	#DIV/0!
HNRNPDL	HNRNPDL	tr|A0A087WUK2|A0A087WUK2_HUMAN Heterogeneous nuclear ribonucleoprotein D-like OS=Homo sapiens OX=9606 GN=HNRNPDL PE=1 SV=1;sp|O14979|HNRDL_HUMAN Heterogeneous nuclear ribonucleoprotein D-like OS=Homo sapiens OX=9606 GN=HNRNPDL PE=1 SV=3	896750000	489240000	407510000	489240000	4.16742e+08	1.17396
PSMB3	PSMB3	tr|A0A087WXQ8|A0A087WXQ8_HUMAN Proteasome chain 13 OS=Homo sapiens OX=9606 GN=PSMB3 PE=1 SV=1;tr|A0A087WY10|A0A087WY10_HUMAN Proteasome chain 13 OS=Homo sapiens OX=9606 GN=PSMB3 PE=1 SV=1;tr|A0A087WUL2|A0A087WUL2_HUMAN Proteasome chain 13 (Fragment) OS=Hom	15834000	15834000	0	15834000	0	#DIV/0!
PSMD13	PSMD13	tr|A0A087WUL9|A0A087WUL9_HUMAN 26S proteasome non-ATPase regulatory subunit 13 OS=Homo sapiens OX=9606 GN=PSMD13 PE=1 SV=1;sp|Q9UNM6|PSD13_HUMAN 26S proteasome non-ATPase regulatory subunit 13 OS=Homo sapiens OX=9606 GN=PSMD13 PE=1 SV=2;sp|Q9UNM6-2|PSD13_H	5886000	2717100	3168900	2717100	3.24069e+06	0.838432
KDM6A	KDM6A	tr|A0A087WUN6|A0A087WUN6_HUMAN Lysine-specific demethylase 6A OS=Homo sapiens OX=9606 GN=KDM6A PE=1 SV=1;tr|F5H5V6|F5H5V6_HUMAN Lysine-specific demethylase 6A OS=Homo sapiens OX=9606 GN=KDM6A PE=1 SV=2;tr|F5H6S1|F5H6S1_HUMAN Lysine-specific demethylase 6A	1293600	1293600	0	1293600	0	#DIV/0!
GPX1	GPX1	tr|A0A087WUQ6|A0A087WUQ6_HUMAN Glutathione peroxidase OS=Homo sapiens OX=9606 GN=GPX1 PE=1 SV=1;sp|P07203|GPX1_HUMAN Glutathione peroxidase 1 OS=Homo sapiens OX=9606 GN=GPX1 PE=1 SV=4;tr|A0A2R8Y6B6|A0A2R8Y6B6_HUMAN Glutathione peroxidase 1 OS=Homo sapiens	23997000	22705000	1291700	22705000	1.32096e+06	17.1882
EIF5B	EIF5B	tr|A0A087WUT6|A0A087WUT6_HUMAN Eukaryotic translation initiation factor 5B OS=Homo sapiens OX=9606 GN=EIF5B PE=1 SV=1;sp|O60841|IF2P_HUMAN Eukaryotic translation initiation factor 5B OS=Homo sapiens OX=9606 GN=EIF5B PE=1 SV=4	145930000	138190000	7746800	138190000	7.9223e+06	17.4432
BSG	BSG	tr|A0A087WUV8|A0A087WUV8_HUMAN Basigin OS=Homo sapiens OX=9606 GN=BSG PE=1 SV=1;sp|P35613-3|BASI_HUMAN Isoform 3 of Basigin OS=Homo sapiens OX=9606 GN=BSG;sp|P35613-4|BASI_HUMAN Isoform 4 of Basigin OS=Homo sapiens OX=9606 GN=BSG;sp|P35613-2|BASI_HUMAN Iso	8873700	4646000	4227700	4646000	4.32348e+06	1.0746
IKBKG	IKBKG	tr|A0A087X0G7|A0A087X0G7_HUMAN NF-kappa-B essential modulator OS=Homo sapiens OX=9606 GN=IKBKG PE=1 SV=1;tr|A0A087WUW6|A0A087WUW6_HUMAN NF-kappa-B essential modulator OS=Homo sapiens OX=9606 GN=IKBKG PE=1 SV=1;tr|A0A087X1B1|A0A087X1B1_HUMAN NF-kappa-B esse	0	0	0	0	0	#DIV/0!
C1orf109	C1orf109	tr|A0A087WUX7|A0A087WUX7_HUMAN Uncharacterized protein C1orf109 (Fragment) OS=Homo sapiens OX=9606 GN=C1orf109 PE=1 SV=6;tr|V9GYT8|V9GYT8_HUMAN Uncharacterized protein C1orf109 (Fragment) OS=Homo sapiens OX=9606 GN=C1orf109 PE=1 SV=7;tr|V9GYI2|V9GYI2_HUMAN	8825800	8825800	0	8825800	0	#DIV/0!
PIAS2	PIAS2	tr|A0A087WUY7|A0A087WUY7_HUMAN E3 SUMO-protein ligase PIAS2 (Fragment) OS=Homo sapiens OX=9606 GN=PIAS2 PE=1 SV=1;sp|O75928-3|PIAS2_HUMAN Isoform 3 of E3 SUMO-protein ligase PIAS2 OS=Homo sapiens OX=9606 GN=PIAS2;sp|O75928-2|PIAS2_HUMAN Isoform PIAS2-alpha	3703300	2339500	1363800	2339500	1.3947e+06	1.67743
ZNF461;ZFP30;ZFP82;ZFP14;ZNF30	ZNF461	tr|A0A087WV02|A0A087WV02_HUMAN Zinc finger protein 461 OS=Homo sapiens OX=9606 GN=ZNF461 PE=1 SV=1;tr|B4DRP8|B4DRP8_HUMAN Zinc finger protein 461 OS=Homo sapiens OX=9606 GN=ZNF461 PE=1 SV=1;tr|A0A087WVP9|A0A087WVP9_HUMAN Zinc finger protein 461 OS=Homo sap	1330800	0	1330800	0	1.36095e+06	0
SUCO	SUCO	tr|A0A087WV04|A0A087WV04_HUMAN SUN domain-containing ossification factor OS=Homo sapiens OX=9606 GN=SUCO PE=1 SV=1;sp|Q9UBS9|SUCO_HUMAN SUN domain-containing ossification factor OS=Homo sapiens OX=9606 GN=SUCO PE=1 SV=1;sp|Q9UBS9-2|SUCO_HUMAN Isoform 2 of	1197600	1197600	0	1197600	0	#DIV/0!
LENG9	LENG9	tr|A0A087WVD1|A0A087WVD1_HUMAN Leukocyte receptor cluster member 9 OS=Homo sapiens OX=9606 GN=LENG9 PE=1 SV=1;sp|Q96B70|LENG9_HUMAN Leukocyte receptor cluster member 9 OS=Homo sapiens OX=9606 GN=LENG9 PE=2 SV=2	2505600	1739300	766260	1739300	783620	2.21957
ITSN2	ITSN2	tr|A0A087WVF7|A0A087WVF7_HUMAN Intersectin-2 OS=Homo sapiens OX=9606 GN=ITSN2 PE=1 SV=1;sp|Q9NZM3-2|ITSN2_HUMAN Isoform 2 of Intersectin-2 OS=Homo sapiens OX=9606 GN=ITSN2;sp|Q9NZM3|ITSN2_HUMAN Intersectin-2 OS=Homo sapiens OX=9606 GN=ITSN2 PE=1 SV=3;sp|Q9	791960	791960	0	791960	0	#DIV/0!
COG1	COG1	tr|A0A087WVI0|A0A087WVI0_HUMAN Conserved oligomeric Golgi complex subunit 1 OS=Homo sapiens OX=9606 GN=COG1 PE=1 SV=1;tr|E9PBL8|E9PBL8_HUMAN Conserved oligomeric Golgi complex subunit 1 (Fragment) OS=Homo sapiens OX=9606 GN=COG1 PE=1 SV=2;sp|Q8WTW3|COG1_HU	86454	0	86454	0	88412.6	0
MTHFD1L	MTHFD1L	tr|A0A087WVM4|A0A087WVM4_HUMAN Formyltetrahydrofolate synthetase OS=Homo sapiens OX=9606 GN=MTHFD1L PE=1 SV=1;tr|B7ZM99|B7ZM99_HUMAN Formyltetrahydrofolate synthetase OS=Homo sapiens OX=9606 GN=MTHFD1L PE=1 SV=1;sp|Q6UB35|C1TM_HUMAN Monofunctional C1-tetra	21346000	20626000	719400	20626000	735698	28.036
STK4;STK3	STK4	tr|A0A087WVN8|A0A087WVN8_HUMAN Serine/threonine-protein kinase 4 (Fragment) OS=Homo sapiens OX=9606 GN=STK4 PE=1 SV=1;sp|Q13043-2|STK4_HUMAN Isoform 2 of Serine/threonine-protein kinase 4 OS=Homo sapiens OX=9606 GN=STK4;sp|Q13043|STK4_HUMAN Serine/threonin	11110000	6856900	4253400	6856900	4.34976e+06	1.57639
CLTC	CLTC	tr|A0A087WVQ6|A0A087WVQ6_HUMAN Clathrin heavy chain OS=Homo sapiens OX=9606 GN=CLTC PE=1 SV=1;sp|Q00610-2|CLH1_HUMAN Isoform 2 of Clathrin heavy chain 1 OS=Homo sapiens OX=9606 GN=CLTC;sp|Q00610|CLH1_HUMAN Clathrin heavy chain 1 OS=Homo sapiens OX=9606 GN=	83654000	52608000	31046000	52608000	3.17493e+07	1.65698
MOB2	MOB2	tr|A0A087WVS8|A0A087WVS8_HUMAN MOB kinase activator 2 OS=Homo sapiens OX=9606 GN=MOB2 PE=1 SV=2;sp|Q70IA6|MOB2_HUMAN MOB kinase activator 2 OS=Homo sapiens OX=9606 GN=MOB2 PE=1 SV=1;sp|Q70IA6-3|MOB2_HUMAN Isoform 3 of MOB kinase activator 2 OS=Homo sapiens	11734000	11734000	0	11734000	0	#DIV/0!
ZNF48	ZNF48	tr|A0A087WVT1|A0A087WVT1_HUMAN Zinc finger protein 48 OS=Homo sapiens OX=9606 GN=ZNF48 PE=1 SV=1;sp|Q96MX3|ZNF48_HUMAN Zinc finger protein 48 OS=Homo sapiens OX=9606 GN=ZNF48 PE=1 SV=2	5576500	3375200	2201300	3375200	2.25117e+06	1.49931
ZMYND8	ZMYND8	sp|Q9ULU4-19|PKCB1_HUMAN Isoform 19 of Protein kinase C-binding protein 1 OS=Homo sapiens OX=9606 GN=ZMYND8;sp|Q9ULU4-16|PKCB1_HUMAN Isoform 16 of Protein kinase C-binding protein 1 OS=Homo sapiens OX=9606 GN=ZMYND8;tr|A0A087WYS3|A0A087WYS3_HUMAN Protein k	432930	432930	0	432930	0	#DIV/0!
TTC28	TTC28	sp|Q96AY4|TTC28_HUMAN Tetratricopeptide repeat protein 28 OS=Homo sapiens OX=9606 GN=TTC28 PE=1 SV=4;tr|A0A087WW06|A0A087WW06_HUMAN Tetratricopeptide repeat protein 28 OS=Homo sapiens OX=9606 GN=TTC28 PE=1 SV=1	1181900	1181900	0	1181900	0	#DIV/0!
PSMD1	PSMD1	tr|A0A087WW66|A0A087WW66_HUMAN 26S proteasome non-ATPase regulatory subunit 1 OS=Homo sapiens OX=9606 GN=PSMD1 PE=1 SV=1;sp|Q99460-2|PSMD1_HUMAN Isoform 2 of 26S proteasome non-ATPase regulatory subunit 1 OS=Homo sapiens OX=9606 GN=PSMD1;sp|Q99460|PSMD1_HU	2596500	2596500	204690	2596500	209327	12.404
DVL1;DVL1P1	DVL1	tr|A0A087WWA7|A0A087WWA7_HUMAN Segment polarity protein dishevelled homolog DVL-1 OS=Homo sapiens OX=9606 GN=DVL1 PE=1 SV=1;sp|P54792-2|DVLP1_HUMAN Isoform Short of Putative segment polarity protein dishevelled homolog DVL1P1 OS=Homo sapiens OX=9606 GN=DVL	1387500	0	1387500	0	1.41893e+06	0
POLD2	POLD2	tr|A0A087WWF6|A0A087WWF6_HUMAN DNA polymerase delta subunit 2 OS=Homo sapiens OX=9606 GN=POLD2 PE=1 SV=1;sp|P49005|DPOD2_HUMAN DNA polymerase delta subunit 2 OS=Homo sapiens OX=9606 GN=POLD2 PE=1 SV=1;tr|F8W8R3|F8W8R3_HUMAN DNA polymerase delta subunit 2 O	11974000	7210200	4764000	7210200	4.87193e+06	1.47995
NAA50	NAA50	tr|F8WCK0|F8WCK0_HUMAN N-alpha-acetyltransferase 50 OS=Homo sapiens OX=9606 GN=NAA50 PE=1 SV=1;tr|C9JZU6|C9JZU6_HUMAN N-alpha-acetyltransferase 50 (Fragment) OS=Homo sapiens OX=9606 GN=NAA50 PE=1 SV=1;tr|C9J5J3|C9J5J3_HUMAN N-alpha-acetyltransferase 50 OS=	4815300	4815300	0	4815300	0	#DIV/0!
ST6GALNAC3	ST6GALNAC3	tr|A0A087WWK2|A0A087WWK2_HUMAN Alpha-N-acetylgalactosaminide alpha-2,6-sialyltransferase 3 OS=Homo sapiens OX=9606 GN=ST6GALNAC3 PE=1 SV=1;sp|Q8NDV1-2|SIA7C_HUMAN Isoform 2 of Alpha-N-acetylgalactosaminide alpha-2,6-sialyltransferase 3 OS=Homo sapiens OX=9	438530	0	438530	0	448465	0
RBM15	RBM15	tr|A0A499FJY3|A0A499FJY3_HUMAN RNA-binding protein 15 OS=Homo sapiens OX=9606 GN=RBM15 PE=1 SV=1;tr|A0A087WWP4|A0A087WWP4_HUMAN RNA-binding protein 15 OS=Homo sapiens OX=9606 GN=RBM15 PE=1 SV=1;sp|Q96T37-4|RBM15_HUMAN Isoform 4 of RNA-binding protein 15 OS	42039000	34441000	7597500	34441000	7.76962e+06	4.43278
RSBN1	RSBN1	tr|A0A087WWP8|A0A087WWP8_HUMAN Lysine-specific demethylase 9 OS=Homo sapiens OX=9606 GN=RSBN1 PE=1 SV=1;sp|Q5VWQ0|RSBN1_HUMAN Lysine-specific demethylase 9 OS=Homo sapiens OX=9606 GN=RSBN1 PE=1 SV=2;tr|A0A0C4DGT8|A0A0C4DGT8_HUMAN Lysine-specific demethylas	8011500	5345200	2666200	5345200	2.7266e+06	1.96039
MAZ	MAZ	tr|I3L2Z5|I3L2Z5_HUMAN Myc-associated zinc finger protein (Fragment) OS=Homo sapiens OX=9606 GN=MAZ PE=1 SV=1;tr|A0A087WWR2|A0A087WWR2_HUMAN Myc-associated zinc finger protein OS=Homo sapiens OX=9606 GN=MAZ PE=1 SV=1;sp|P56270-3|MAZ_HUMAN Isoform 3 of Myc-	329300	329300	1863300	329300	1.90551e+06	0.172814
THOC1	THOC1	tr|A0A087WWS1|A0A087WWS1_HUMAN THO complex subunit 1 OS=Homo sapiens OX=9606 GN=THOC1 PE=1 SV=1;sp|Q96FV9|THOC1_HUMAN THO complex subunit 1 OS=Homo sapiens OX=9606 GN=THOC1 PE=1 SV=1	21454000	14629000	6824900	14629000	6.97952e+06	2.09599
ADRM1	ADRM1	tr|A0A087WX59|A0A087WX59_HUMAN Proteasomal ubiquitin receptor ADRM1 OS=Homo sapiens OX=9606 GN=ADRM1 PE=1 SV=1;sp|Q16186|ADRM1_HUMAN Proteasomal ubiquitin receptor ADRM1 OS=Homo sapiens OX=9606 GN=ADRM1 PE=1 SV=2	1495600	0	1495600	0	1.52948e+06	0
NDUFA10	NDUFA10	tr|A0A087WXC5|A0A087WXC5_HUMAN NADH dehydrogenase [ubiquinone] 1 alpha subcomplex subunit 10, mitochondrial OS=Homo sapiens OX=9606 GN=NDUFA10 PE=1 SV=1;tr|E7ESZ7|E7ESZ7_HUMAN NADH dehydrogenase [ubiquinone] 1 alpha subcomplex subunit 10, mitochondrial OS=	29157000	12332000	16825000	12332000	1.72062e+07	0.71672
ZCCHC17	ZCCHC17	tr|A0A0D9SEW3|A0A0D9SEW3_HUMAN Nucleolar protein of 40 kDa OS=Homo sapiens OX=9606 GN=ZCCHC17 PE=1 SV=1;tr|A0A087WXF8|A0A087WXF8_HUMAN Nucleolar protein of 40 kDa OS=Homo sapiens OX=9606 GN=ZCCHC17 PE=1 SV=1;sp|Q9NP64-2|NO40_HUMAN Isoform 2 of Nucleolar pr	7645900	3860700	3785200	3860700	3.87095e+06	0.997351
FAM83D	FAM83D	tr|A0A087WXK8|A0A087WXK8_HUMAN Chromosome 20 open reading frame 129 OS=Homo sapiens OX=9606 GN=FAM83D PE=1 SV=1;sp|Q9H4H8|FA83D_HUMAN Protein FAM83D OS=Homo sapiens OX=9606 GN=FAM83D PE=1 SV=3;sp|Q9H4H8-2|FA83D_HUMAN Isoform 2 of Protein FAM83D OS=Homo sap	14407000	7168000	7238600	7168000	7.40259e+06	0.96831
RPL17;RPL17-C18orf32	RPL17	tr|A0A087WXM6|A0A087WXM6_HUMAN 60S ribosomal protein L17 (Fragment) OS=Homo sapiens OX=9606 GN=RPL17 PE=1 SV=1;tr|J3QQT2|J3QQT2_HUMAN 60S ribosomal protein L17 (Fragment) OS=Homo sapiens OX=9606 GN=RPL17 PE=1 SV=1;tr|J3KRX5|J3KRX5_HUMAN 60S ribosomal prote	1.8012e+09	1.7174e+09	83826000	1.7174e+09	8.57251e+07	20.0338
ANKRD20A1;ANKRD20A3;ANKRD20A2;ANKRD20A8P;ANKRD20A4	ANKRD20A1	tr|A0A087WXR0|A0A087WXR0_HUMAN Ankyrin repeat domain-containing protein 20A1 (Fragment) OS=Homo sapiens OX=9606 GN=ANKRD20A1 PE=4 SV=1;tr|A0A494C151|A0A494C151_HUMAN Ankyrin repeat domain-containing protein 20A1 (Fragment) OS=Homo sapiens OX=9606 GN=ANKRD2	7225000	7225000	0	7225000	0	#DIV/0!
RNASEH2B	RNASEH2B	sp|Q5TBB1|RNH2B_HUMAN Ribonuclease H2 subunit B OS=Homo sapiens OX=9606 GN=RNASEH2B PE=1 SV=1;tr|A0A2R8YGP2|A0A2R8YGP2_HUMAN Ribonuclease H2 subunit B OS=Homo sapiens OX=9606 GN=RNASEH2B PE=1 SV=1;tr|A0A2R8Y459|A0A2R8Y459_HUMAN Ribonuclease H2 subunit B (F	1020100	5601900	1020100	5601900	1.04321e+06	5.36987
ESYT2	ESYT2	tr|A0A499FIX8|A0A499FIX8_HUMAN Extended synaptotagmin-2 OS=Homo sapiens OX=9606 GN=ESYT2 PE=1 SV=1;tr|H7BXI1|H7BXI1_HUMAN Extended synaptotagmin-2 OS=Homo sapiens OX=9606 GN=ESYT2 PE=1 SV=2;tr|A0A087WXU3|A0A087WXU3_HUMAN Extended synaptotagmin-2 OS=Homo sa	5981400	1827200	4154200	1827200	4.24831e+06	0.4301
PRKAA2	PRKAA2	tr|A0A087WXX9|A0A087WXX9_HUMAN Acetyl-CoA carboxylase kinase OS=Homo sapiens OX=9606 GN=PRKAA2 PE=1 SV=1;sp|P54646|AAPK2_HUMAN 5-AMP-activated protein kinase catalytic subunit alpha-2 OS=Homo sapiens OX=9606 GN=PRKAA2 PE=1 SV=2	0	0	0	0	0	#DIV/0!
MYO5A	MYO5A	tr|A0A087WY00|A0A087WY00_HUMAN Unconventional myosin-Va OS=Homo sapiens OX=9606 GN=MYO5A PE=1 SV=1;tr|F8WE88|F8WE88_HUMAN Unconventional myosin-Va OS=Homo sapiens OX=9606 GN=MYO5A PE=1 SV=2;tr|F8W6H6|F8W6H6_HUMAN Unconventional myosin-Va OS=Homo sapiens OX	8742100	8617700	124460	8617700	127280	67.7068
AP2M1	AP2M1	tr|A0A087WY71|A0A087WY71_HUMAN AP-2 complex subunit mu OS=Homo sapiens OX=9606 GN=AP2M1 PE=1 SV=1;tr|E9PFW3|E9PFW3_HUMAN AP-2 complex subunit mu OS=Homo sapiens OX=9606 GN=AP2M1 PE=1 SV=1;sp|Q96CW1-2|AP2M1_HUMAN Isoform 2 of AP-2 complex subunit mu OS=Homo	214340000	145540000	68804000	145540000	7.03628e+07	2.06842
UBE2D3;UBE2D2;UBE2D1;UBE2D4	UBE2D3	tr|D6RAW0|D6RAW0_HUMAN Ubiquitin-conjugating enzyme E2 D3 (Fragment) OS=Homo sapiens OX=9606 GN=UBE2D3 PE=3 SV=1;tr|D6RFM0|D6RFM0_HUMAN Ubiquitin-conjugating enzyme E2 D2 (Fragment) OS=Homo sapiens OX=9606 GN=UBE2D2 PE=1 SV=1;tr|D6RAH7|D6RAH7_HUMAN Ubiquit	106770000	80530000	26237000	80530000	2.68314e+07	3.00133
APOOL	APOOL	sp|Q6UXV4|MIC27_HUMAN MICOS complex subunit MIC27 OS=Homo sapiens OX=9606 GN=APOOL PE=1 SV=1;tr|A0A087WYF7|A0A087WYF7_HUMAN MICOS complex subunit OS=Homo sapiens OX=9606 GN=APOOL PE=1 SV=1;tr|A0A087WUX8|A0A087WUX8_HUMAN MICOS complex subunit OS=Homo sapien	17067000	17067000	0	17067000	0	#DIV/0!
DHX29	DHX29	sp|Q7Z478|DHX29_HUMAN ATP-dependent RNA helicase DHX29 OS=Homo sapiens OX=9606 GN=DHX29 PE=1 SV=2;tr|A0A087WYN9|A0A087WYN9_HUMAN ATP-dependent RNA helicase DHX29 OS=Homo sapiens OX=9606 GN=DHX29 PE=1 SV=1	60943000	58517000	2425500	58517000	2.48045e+06	23.5913
C11orf31;SELH	SELENOH	tr|A0A087WYP2|A0A087WYP2_HUMAN Selenoprotein H OS=Homo sapiens OX=9606 GN=SELENOH PE=1 SV=1;sp|Q8IZQ5|SELH_HUMAN Selenoprotein H OS=Homo sapiens OX=9606 GN=SELENOH PE=1 SV=2;tr|H0YE28|H0YE28_HUMAN Selenoprotein H (Fragment) OS=Homo sapiens OX=9606 GN=SELEN	77262000	38989000	38273000	38989000	3.91401e+07	0.99614
SRP19	SRP19	tr|A0A087WYR0|A0A087WYR0_HUMAN Signal recognition particle 19 kDa protein OS=Homo sapiens OX=9606 GN=SRP19 PE=1 SV=1;sp|P09132|SRP19_HUMAN Signal recognition particle 19 kDa protein OS=Homo sapiens OX=9606 GN=SRP19 PE=1 SV=3	33613000	21153000	12460000	21153000	1.27423e+07	1.66006
PTGES3	PTGES3	tr|A0A087WYT3|A0A087WYT3_HUMAN Prostaglandin E synthase 3 OS=Homo sapiens OX=9606 GN=PTGES3 PE=1 SV=1;sp|Q15185-3|TEBP_HUMAN Isoform 3 of Prostaglandin E synthase 3 OS=Homo sapiens OX=9606 GN=PTGES3;sp|Q15185-4|TEBP_HUMAN Isoform 4 of Prostaglandin E synth	21029000	8057500	12972000	8057500	1.32659e+07	0.607385
SLIT2	SLIT2	tr|A0A087WYV5|A0A087WYV5_HUMAN Slit homolog 2 protein OS=Homo sapiens OX=9606 GN=SLIT2 PE=1 SV=1;tr|X6R3P0|X6R3P0_HUMAN Slit homolog 2 protein OS=Homo sapiens OX=9606 GN=SLIT2 PE=1 SV=1;sp|O94813-3|SLIT2_HUMAN Isoform 3 of Slit homolog 2 protein OS=Homo sa	7657700	6595200	1062500	6595200	1.08657e+06	6.06974
RAVER1	RAVER1	tr|A0A087WZ13|A0A087WZ13_HUMAN Ribonucleoprotein PTB-binding 1 OS=Homo sapiens OX=9606 GN=RAVER1 PE=1 SV=1;tr|E9PAU2|E9PAU2_HUMAN Ribonucleoprotein PTB-binding 1 OS=Homo sapiens OX=9606 GN=RAVER1 PE=1 SV=1;sp|Q8IY67-2|RAVR1_HUMAN Isoform 2 of Ribonucleopro	17740000	8922000	8818000	8922000	9.01777e+06	0.98938
PARVB;PARVA	PARVB	tr|A0A087WZB5|A0A087WZB5_HUMAN Beta-parvin OS=Homo sapiens OX=9606 GN=PARVB PE=1 SV=1;sp|Q9HBI1-3|PARVB_HUMAN Isoform 3 of Beta-parvin OS=Homo sapiens OX=9606 GN=PARVB;sp|Q9HBI1|PARVB_HUMAN Beta-parvin OS=Homo sapiens OX=9606 GN=PARVB PE=1 SV=1;sp|Q9HBI1-2	0	0	0	0	0	#DIV/0!
C18orf8	RMC1	tr|A0A087WZD4|A0A087WZD4_HUMAN Regulator of MON1-CCZ1 complex OS=Homo sapiens OX=9606 GN=RMC1 PE=1 SV=1;tr|K7ENL9|K7ENL9_HUMAN Regulator of MON1-CCZ1 complex OS=Homo sapiens OX=9606 GN=RMC1 PE=1 SV=1;sp|Q96DM3|RMC1_HUMAN Regulator of MON1-CCZ1 complex OS=H	4625600	0	4625600	0	4.73039e+06	0
HMGN3;HMGN2	HMGN3	tr|A0A087WZE9|A0A087WZE9_HUMAN High mobility group nucleosome-binding domain-containing protein 3 OS=Homo sapiens OX=9606 GN=HMGN3 PE=1 SV=1;sp|Q15651-2|HMGN3_HUMAN Isoform 2 of High mobility group nucleosome-binding domain-containing protein 3 OS=Homo sap	20327000	18030000	2297400	18030000	2.34945e+06	7.67414
ARHGEF18	ARHGEF18	tr|A0A590UK10|A0A590UK10_HUMAN Rho guanine nucleotide exchange factor 18 (Fragment) OS=Homo sapiens OX=9606 GN=ARHGEF18 PE=4 SV=1;tr|A0A3B3IPE9|A0A3B3IPE9_HUMAN Rho guanine nucleotide exchange factor 18 OS=Homo sapiens OX=9606 GN=ARHGEF18 PE=1 SV=2;tr|A0A0	1233400	1233400	0	1233400	0	#DIV/0!
PHLDB1	PHLDB1	tr|A0A087WZL0|A0A087WZL0_HUMAN Pleckstrin homology-like domain family B member 1 (Fragment) OS=Homo sapiens OX=9606 GN=PHLDB1 PE=1 SV=1;sp|Q86UU1-3|PHLB1_HUMAN Isoform 3 of Pleckstrin homology-like domain family B member 1 OS=Homo sapiens OX=9606 GN=PHLDB1	601480	601480	0	601480	0	#DIV/0!
IDH3B	IDH3B	tr|A0A087WZN1|A0A087WZN1_HUMAN Isocitrate dehydrogenase [NAD] subunit, mitochondrial OS=Homo sapiens OX=9606 GN=IDH3B PE=1 SV=1;sp|O43837|IDH3B_HUMAN Isocitrate dehydrogenase [NAD] subunit beta, mitochondrial OS=Homo sapiens OX=9606 GN=IDH3B PE=1 SV=2;tr|A	7502800	3622800	3880000	3622800	3.9679e+06	0.913027
PYCR2	PYCR2	tr|A0A087WZR9|A0A087WZR9_HUMAN Pyrroline-5-carboxylate reductase OS=Homo sapiens OX=9606 GN=PYCR2 PE=1 SV=1	1839400	1839400	0	1839400	0	#DIV/0!
SAMD4B	SAMD4B	tr|A0A087WZT0|A0A087WZT0_HUMAN Protein Smaug homolog 2 OS=Homo sapiens OX=9606 GN=SAMD4B PE=1 SV=1;tr|M0QZ22|M0QZ22_HUMAN Protein Smaug homolog 2 OS=Homo sapiens OX=9606 GN=SAMD4B PE=1 SV=1;sp|Q5PRF9|SMAG2_HUMAN Protein Smaug homolog 2 OS=Homo sapiens OX=9	8216200	5317700	2898400	5317700	2.96406e+06	1.79406
METTL7B	METTL7B	tr|A0A087WZT2|A0A087WZT2_HUMAN Methyltransferase-like protein 7B OS=Homo sapiens OX=9606 GN=METTL7B PE=1 SV=1;sp|Q6UX53|MET7B_HUMAN Methyltransferase-like protein 7B OS=Homo sapiens OX=9606 GN=METTL7B PE=1 SV=2	940180	940180	0	940180	0	#DIV/0!
PPIP5K2	PPIP5K2	tr|A0A087WZV0|A0A087WZV0_HUMAN Inositol hexakisphosphate and diphosphoinositol-pentakisphosphate kinase OS=Homo sapiens OX=9606 GN=PPIP5K2 PE=1 SV=1;sp|O43314-2|VIP2_HUMAN Isoform 2 of Inositol hexakisphosphate and diphosphoinositol-pentakisphosphate kinas	884280	884280	0	884280	0	#DIV/0!
KIF3A	KIF3A	tr|J3KPF9|J3KPF9_HUMAN Kinesin-like protein OS=Homo sapiens OX=9606 GN=KIF3A PE=1 SV=1;tr|A0A087X011|A0A087X011_HUMAN Kinesin-like protein OS=Homo sapiens OX=9606 GN=KIF3A PE=1 SV=1;tr|E9PES4|E9PES4_HUMAN Kinesin-like protein OS=Homo sapiens OX=9606 GN=KIF	4400200	1770900	2629300	1770900	2.68887e+06	0.658605
SBDS	SBDS	sp|Q9Y3A5|SBDS_HUMAN Ribosome maturation protein SBDS OS=Homo sapiens OX=9606 GN=SBDS PE=1 SV=4;tr|A0A087X020|A0A087X020_HUMAN Ribosome maturation protein SBDS OS=Homo sapiens OX=9606 GN=SBDS PE=1 SV=1	27393000	27393000	0	27393000	0	#DIV/0!
HYOU1	HYOU1	tr|A0A087X054|A0A087X054_HUMAN Hypoxia up-regulated protein 1 OS=Homo sapiens OX=9606 GN=HYOU1 PE=1 SV=1;tr|A0A494C039|A0A494C039_HUMAN Hypoxia up-regulated protein 1 OS=Homo sapiens OX=9606 GN=HYOU1 PE=1 SV=1;sp|Q9Y4L1|HYOU1_HUMAN Hypoxia up-regulated pro	0	0	0	0	0	#DIV/0!
EAPP	EAPP	tr|G3V2W9|G3V2W9_HUMAN E2F-associated phosphoprotein (Fragment) OS=Homo sapiens OX=9606 GN=EAPP PE=1 SV=1;tr|A0A087X060|A0A087X060_HUMAN E2F-associated phosphoprotein OS=Homo sapiens OX=9606 GN=EAPP PE=1 SV=1;sp|Q56P03|EAPP_HUMAN E2F-associated phosphoprot	930460	7759500	930460	7759500	951540	8.15468
WDR13	WDR13	tr|A0A087X091|A0A087X091_HUMAN WD repeat-containing protein 13 (Fragment) OS=Homo sapiens OX=9606 GN=WDR13 PE=1 SV=1;sp|Q9H1Z4-2|WDR13_HUMAN Isoform 2 of WD repeat-containing protein 13 OS=Homo sapiens OX=9606 GN=WDR13;sp|Q9H1Z4|WDR13_HUMAN WD repeat-conta	153490	0	153490	0	156967	0
SNAP47	SNAP47	tr|A0A087X0B7|A0A087X0B7_HUMAN Synaptosomal-associated protein 47 OS=Homo sapiens OX=9606 GN=SNAP47 PE=1 SV=1;tr|H7C3C7|H7C3C7_HUMAN Synaptosomal-associated protein 47 (Fragment) OS=Homo sapiens OX=9606 GN=SNAP47 PE=1 SV=1;sp|Q5SQN1-2|SNP47_HUMAN Isoform 2	2770000	1966600	803400	1966600	821601	2.39362
MARK1	MARK1	tr|A0A087X0I6|A0A087X0I6_HUMAN Non-specific serine/threonine protein kinase OS=Homo sapiens OX=9606 GN=MARK1 PE=1 SV=1;sp|Q9P0L2|MARK1_HUMAN Serine/threonine-protein kinase MARK1 OS=Homo sapiens OX=9606 GN=MARK1 PE=1 SV=2;tr|B4DIB3|B4DIB3_HUMAN Non-specifi	808930	582180	226750	582180	231887	2.51062
OXA1L	OXA1L	tr|A0A087X0L7|A0A087X0L7_HUMAN Mitochondrial inner membrane protein OXA1L OS=Homo sapiens OX=9606 GN=OXA1L PE=1 SV=1;tr|J3KNA0|J3KNA0_HUMAN Mitochondrial inner membrane protein OXA1L OS=Homo sapiens OX=9606 GN=OXA1L PE=1 SV=1;sp|Q15070-2|OXA1L_HUMAN Isofor	20931000	9237100	11694000	9237100	1.19589e+07	0.772402
SLC4A1AP	SLC4A1AP	tr|A0A087X0M4|A0A087X0M4_HUMAN Kanadaptin OS=Homo sapiens OX=9606 GN=SLC4A1AP PE=1 SV=1;sp|Q9BWU0|NADAP_HUMAN Kanadaptin OS=Homo sapiens OX=9606 GN=SLC4A1AP PE=1 SV=1	6333500	6333500	415830	6333500	425251	14.8936
PBX1	PBX1	tr|H0YLM3|H0YLM3_HUMAN Pre-B-cell leukemia transcription factor 1 (Fragment) OS=Homo sapiens OX=9606 GN=PBX1 PE=1 SV=1;tr|H0YLD4|H0YLD4_HUMAN Pre-B-cell leukemia transcription factor 1 (Fragment) OS=Homo sapiens OX=9606 GN=PBX1 PE=1 SV=8;tr|H0YLT4|H0YLT4_H	2381200	0	2381200	0	2.43515e+06	0
YTHDF3	YTHDF3	tr|A0A087X0Q1|A0A087X0Q1_HUMAN YTH domain-containing family protein 3 OS=Homo sapiens OX=9606 GN=YTHDF3 PE=1 SV=1;sp|Q7Z739|YTHD3_HUMAN YTH domain-containing family protein 3 OS=Homo sapiens OX=9606 GN=YTHDF3 PE=1 SV=1;tr|A0A024R7W5|A0A024R7W5_HUMAN YTH do	30896000	19235000	11661000	19235000	1.19252e+07	1.61297
OTUD6B	OTUD6B	tr|A0A087X0W9|A0A087X0W9_HUMAN Ubiquitinyl hydrolase 1 OS=Homo sapiens OX=9606 GN=OTUD6B PE=1 SV=1;sp|Q8N6M0-2|OTU6B_HUMAN Isoform 2 of Deubiquitinase OTUD6B OS=Homo sapiens OX=9606 GN=OTUD6B;sp|Q8N6M0|OTU6B_HUMAN Deubiquitinase OTUD6B OS=Homo sapiens OX=9	11913000	5636000	6276700	5636000	6.4189e+06	0.878032
NOMO3;NOMO1;NOMO2	NOMO3	tr|J3KN36|J3KN36_HUMAN Nodal modulator 3 OS=Homo sapiens OX=9606 GN=NOMO3 PE=1 SV=1;tr|A0A0G2JN29|A0A0G2JN29_HUMAN Nodal modulator 1 OS=Homo sapiens OX=9606 GN=NOMO1 PE=1 SV=1;tr|A0A087X117|A0A087X117_HUMAN Nodal modulator 1 OS=Homo sapiens OX=9606 GN=NOMO	6909800	6909800	0	6909800	0	#DIV/0!
RAB18	RAB18	tr|A0A087X163|A0A087X163_HUMAN Ras-related protein Rab-18 OS=Homo sapiens OX=9606 GN=RAB18 PE=1 SV=1;sp|Q9NP72|RAB18_HUMAN Ras-related protein Rab-18 OS=Homo sapiens OX=9606 GN=RAB18 PE=1 SV=1;sp|Q9NP72-2|RAB18_HUMAN Isoform 2 of Ras-related protein Rab-18	9206300	9206300	0	9206300	0	#DIV/0!
MBIP	MBIP	tr|S4R3P6|S4R3P6_HUMAN MAP3K12-binding inhibitory protein 1 (Fragment) OS=Homo sapiens OX=9606 GN=MBIP PE=1 SV=1;tr|S4R3N2|S4R3N2_HUMAN MAP3K12-binding inhibitory protein 1 (Fragment) OS=Homo sapiens OX=9606 GN=MBIP PE=1 SV=1;tr|A0A087X1L0|A0A087X1L0_HUMAN	464880	0	464880	0	475412	0
KIAA1033	WASHC4	tr|A0A087X256|A0A087X256_HUMAN WASH complex subunit 4 OS=Homo sapiens OX=9606 GN=WASHC4 PE=1 SV=1;sp|Q2M389|WASC4_HUMAN WASH complex subunit 4 OS=Homo sapiens OX=9606 GN=WASHC4 PE=1 SV=2;sp|Q2M389-2|WASC4_HUMAN Isoform 2 of WASH complex subunit 4 OS=Homo s	6780100	6780100	0	6780100	0	#DIV/0!
WDR6	WDR6	tr|A0A087X295|A0A087X295_HUMAN WD repeat-containing protein 6 OS=Homo sapiens OX=9606 GN=WDR6 PE=1 SV=1;sp|Q9NNW5|WDR6_HUMAN WD repeat-containing protein 6 OS=Homo sapiens OX=9606 GN=WDR6 PE=1 SV=1;tr|E9PDU5|E9PDU5_HUMAN WD repeat-containing protein 6 OS=H	17842000	14799000	3042900	14799000	3.11184e+06	4.75571
HECTD1	HECTD1	tr|A0A087X2H1|A0A087X2H1_HUMAN HECT-type E3 ubiquitin transferase OS=Homo sapiens OX=9606 GN=HECTD1 PE=1 SV=1;sp|Q9ULT8|HECD1_HUMAN E3 ubiquitin-protein ligase HECTD1 OS=Homo sapiens OX=9606 GN=HECTD1 PE=1 SV=3;tr|H0YJP0|H0YJP0_HUMAN HECT-type E3 ubiquitin	297050	297050	0	297050	0	#DIV/0!
PSMC6	PSMC6	tr|A0A087X2I1|A0A087X2I1_HUMAN 26S proteasome regulatory subunit 10B OS=Homo sapiens OX=9606 GN=PSMC6 PE=1 SV=1;sp|P62333|PRS10_HUMAN 26S proteasome regulatory subunit 10B OS=Homo sapiens OX=9606 GN=PSMC6 PE=1 SV=1;tr|H0YJC0|H0YJC0_HUMAN 26S proteasome reg	23892000	7017500	16874000	7017500	1.72563e+07	0.406664
WDR20	WDR20	tr|A0A088AWN2|A0A088AWN2_HUMAN WD repeat-containing protein 20 OS=Homo sapiens OX=9606 GN=WDR20 PE=1 SV=1;sp|Q8TBZ3-4|WDR20_HUMAN Isoform 4 of WD repeat-containing protein 20 OS=Homo sapiens OX=9606 GN=WDR20;sp|Q8TBZ3-5|WDR20_HUMAN Isoform 5 of WD repeat-c	906970	906970	0	906970	0	#DIV/0!
DOCK9	DOCK9	tr|A0A088AWN3|A0A088AWN3_HUMAN Dedicator of cytokinesis protein 9 OS=Homo sapiens OX=9606 GN=DOCK9 PE=1 SV=2;tr|A0A0A0MSY4|A0A0A0MSY4_HUMAN Dedicator of cytokinesis protein 9 OS=Homo sapiens OX=9606 GN=DOCK9 PE=1 SV=1;sp|Q9BZ29-3|DOCK9_HUMAN Isoform 3 of D	0	0	0	0	0	#DIV/0!
DOCK1	DOCK1	tr|A0A096LNH6|A0A096LNH6_HUMAN Dedicator of cytokinesis protein 1 OS=Homo sapiens OX=9606 GN=DOCK1 PE=1 SV=1;sp|Q14185|DOCK1_HUMAN Dedicator of cytokinesis protein 1 OS=Homo sapiens OX=9606 GN=DOCK1 PE=1 SV=2	86783	86783	0	86783	0	#DIV/0!
ATRX	ATRX	tr|A0A096LNW1|A0A096LNW1_HUMAN DNA helicase (Fragment) OS=Homo sapiens OX=9606 GN=ATRX PE=1 SV=1;tr|A0A096LNL9|A0A096LNL9_HUMAN DNA helicase (Fragment) OS=Homo sapiens OX=9606 GN=ATRX PE=1 SV=1	0	0	0	0	0	#DIV/0!
AAK1	AAK1	tr|A0A096LNZ0|A0A096LNZ0_HUMAN AP2-associated protein kinase 1 (Fragment) OS=Homo sapiens OX=9606 GN=AAK1 PE=1 SV=6;tr|A0A096LP25|A0A096LP25_HUMAN AP2-associated protein kinase 1 (Fragment) OS=Homo sapiens OX=9606 GN=AAK1 PE=1 SV=1;sp|Q6ZSR9|YJ005_HUMAN Un	1507700	1507700	0	1507700	0	#DIV/0!
PTRH1	PTRH1	tr|A0A096LP22|A0A096LP22_HUMAN Probable peptidyl-tRNA hydrolase (Fragment) OS=Homo sapiens OX=9606 GN=PTRH1 PE=1 SV=1;sp|Q86Y79|PTH_HUMAN Probable peptidyl-tRNA hydrolase OS=Homo sapiens OX=9606 GN=PTRH1 PE=1 SV=1;tr|A0A096LPA3|A0A096LPA3_HUMAN Probable pe	8961900	8961900	0	8961900	0	#DIV/0!
RTFDC1	RTF2	tr|A0A0A0MQR2|A0A0A0MQR2_HUMAN Replication termination factor 2 OS=Homo sapiens OX=9606 GN=RTF2 PE=1 SV=1;sp|Q9BY42|RTF2_HUMAN Replication termination factor 2 OS=Homo sapiens OX=9606 GN=RTF2 PE=1 SV=3;tr|A2A2L5|A2A2L5_HUMAN Replication termination factor	3331900	1964800	1367100	1964800	1.39807e+06	1.40536
PYCRL	PYCR3	tr|A0A0A0MQS1|A0A0A0MQS1_HUMAN Pyrroline-5-carboxylate reductase OS=Homo sapiens OX=9606 GN=PYCR3 PE=1 SV=1;sp|Q53H96-2|P5CR3_HUMAN Isoform 2 of Pyrroline-5-carboxylate reductase 3 OS=Homo sapiens OX=9606 GN=PYCR3;sp|Q53H96|P5CR3_HUMAN Pyrroline-5-carboxyl	4166900	4166900	0	4166900	0	#DIV/0!
CLASRP	CLASRP	tr|F5H0Q6|F5H0Q6_HUMAN CLK4-associating serine/arginine-rich protein OS=Homo sapiens OX=9606 GN=CLASRP PE=1 SV=2;tr|A0A0A0MQS2|A0A0A0MQS2_HUMAN CLK4-associating serine/arginine-rich protein OS=Homo sapiens OX=9606 GN=CLASRP PE=1 SV=1;sp|Q8N2M8-3|CLASR_HUMA	1748500	0	1748500	0	1.78811e+06	0
LAMA4	LAMA4	tr|A0A494C139|A0A494C139_HUMAN Laminin subunit alpha-4 (Fragment) OS=Homo sapiens OX=9606 GN=LAMA4 PE=1 SV=1;tr|A0A0A0MTC7|A0A0A0MTC7_HUMAN Laminin subunit alpha-4 OS=Homo sapiens OX=9606 GN=LAMA4 PE=1 SV=1;tr|A0A0A0MQS9|A0A0A0MQS9_HUMAN Laminin subunit al	11032000	11032000	0	11032000	0	#DIV/0!
WDR18	WDR18	tr|U3KQC1|U3KQC1_HUMAN WD repeat-containing protein 18 (Fragment) OS=Homo sapiens OX=9606 GN=WDR18 PE=1 SV=1;tr|A0A0A0MQU0|A0A0A0MQU0_HUMAN WD repeat-containing protein 18 (Fragment) OS=Homo sapiens OX=9606 GN=WDR18 PE=1 SV=1;sp|Q9BV38|WDR18_HUMAN WD repea	17669000	9111500	8557900	9111500	8.75178e+06	1.0411
MYO10	MYO10	tr|A0A0A0MQX1|A0A0A0MQX1_HUMAN Unconventional myosin-X OS=Homo sapiens OX=9606 GN=MYO10 PE=1 SV=1;sp|Q9HD67|MYO10_HUMAN Unconventional myosin-X OS=Homo sapiens OX=9606 GN=MYO10 PE=1 SV=3;tr|D6RGD1|D6RGD1_HUMAN Unconventional myosin-X (Fragment) OS=Homo sap	170920	138020	32900	138020	33645.3	4.1022
MBNL1	MBNL1	tr|C9JP00|C9JP00_HUMAN Muscleblind-like protein 1 OS=Homo sapiens OX=9606 GN=MBNL1 PE=1 SV=1;tr|A0A0A0MQX8|A0A0A0MQX8_HUMAN Muscleblind-like protein 1 OS=Homo sapiens OX=9606 GN=MBNL1 PE=1 SV=1;sp|Q9NR56|MBNL1_HUMAN Muscleblind-like protein 1 OS=Homo sapie	3049600	4737500	3049600	4737500	3.11869e+06	1.51907
VDAC2	VDAC2	tr|A0A0A0MR02|A0A0A0MR02_HUMAN Outer mitochondrial membrane protein porin 2 (Fragment) OS=Homo sapiens OX=9606 GN=VDAC2 PE=1 SV=1;sp|P45880-2|VDAC2_HUMAN Isoform 2 of Voltage-dependent anion-selective channel protein 2 OS=Homo sapiens OX=9606 GN=VDAC2;sp|P	160410000	142820000	17593000	142820000	1.79916e+07	7.93816
SEC11C;SEC11L3	SEC11C	tr|A0A0A0MR04|A0A0A0MR04_HUMAN Microsomal signal peptidase 21 kDa subunit OS=Homo sapiens OX=9606 GN=SEC11C PE=1 SV=1;tr|B4DI03|B4DI03_HUMAN Signal peptidase complex catalytic subunit SEC11 OS=Homo sapiens OX=9606 GN=SEC11C PE=1 SV=1;tr|K7EJQ7|K7EJQ7_HUMAN	2109700	0	2109700	0	2.1575e+06	0
MLST8	MLST8	tr|H3BM50|H3BM50_HUMAN G protein beta subunit-like OS=Homo sapiens OX=9606 GN=MLST8 PE=1 SV=1;tr|H3BPU5|H3BPU5_HUMAN G protein beta subunit-like OS=Homo sapiens OX=9606 GN=MLST8 PE=1 SV=1;tr|H3BR25|H3BR25_HUMAN G protein beta subunit-like (Fragment) OS=Hom	1027900	2928500	1027900	2928500	1.05119e+06	2.7859
RER1	RER1	tr|Q5T092|Q5T092_HUMAN Protein RER1 (Fragment) OS=Homo sapiens OX=9606 GN=RER1 PE=1 SV=1;tr|A0A0A0MR06|A0A0A0MR06_HUMAN Protein RER1 (Fragment) OS=Homo sapiens OX=9606 GN=RER1 PE=1 SV=1;tr|Q5T091|Q5T091_HUMAN Protein RER1 OS=Homo sapiens OX=9606 GN=RER1 PE	46859000	46212000	647200	46212000	661862	69.8212
PTPN9	PTPN9	sp|P43378|PTN9_HUMAN Tyrosine-protein phosphatase non-receptor type 9 OS=Homo sapiens OX=9606 GN=PTPN9 PE=1 SV=1;tr|A0A0A0MR09|A0A0A0MR09_HUMAN Tyrosine-protein phosphatase non-receptor type 9 OS=Homo sapiens OX=9606 GN=PTPN9 PE=1 SV=1;tr|H3BQT6|H3BQT6_HUM	2714700	1862900	851880	1862900	871179	2.13837
MYO5B	MYO5B	tr|A0A0A0MR36|A0A0A0MR36_HUMAN Unconventional myosin-Vb (Fragment) OS=Homo sapiens OX=9606 GN=MYO5B PE=1 SV=1;sp|Q9ULV0-2|MYO5B_HUMAN Isoform 2 of Unconventional myosin-Vb OS=Homo sapiens OX=9606 GN=MYO5B	525930	525930	0	525930	0	#DIV/0!
MYEF2	MYEF2	tr|A0A0A0MR39|A0A0A0MR39_HUMAN Myelin expression factor 2 OS=Homo sapiens OX=9606 GN=MYEF2 PE=1 SV=1;tr|A0A0A0MQW0|A0A0A0MQW0_HUMAN Myelin expression factor 2 OS=Homo sapiens OX=9606 GN=MYEF2 PE=1 SV=1;sp|Q9P2K5|MYEF2_HUMAN Myelin expression factor 2 OS=Ho	47569000	23831000	23738000	23831000	2.42758e+07	0.981678
DGAT1	DGAT1	tr|A0A0A0MR74|A0A0A0MR74_HUMAN Acyl-CoA retinol O-fatty-acyltransferase OS=Homo sapiens OX=9606 GN=DGAT1 PE=1 SV=1;sp|O75907|DGAT1_HUMAN Diacylglycerol O-acyltransferase 1 OS=Homo sapiens OX=9606 GN=DGAT1 PE=1 SV=2	33082000	22757000	10325000	22757000	1.05589e+07	2.15524
HNRNPUL1	HNRNPUL1	tr|A0A0A0MRA5|A0A0A0MRA5_HUMAN Heterogeneous nuclear ribonucleoprotein U-like protein 1 OS=Homo sapiens OX=9606 GN=HNRNPUL1 PE=1 SV=1;tr|B7Z4B8|B7Z4B8_HUMAN Heterogeneous nuclear ribonucleoprotein U-like protein 1 OS=Homo sapiens OX=9606 GN=HNRNPUL1 PE=1 S	130140000	69619000	60518000	69619000	6.1889e+07	1.1249
MADD	MADD	tr|A0A0A0MRB5|A0A0A0MRB5_HUMAN MAP kinase-activating death domain protein OS=Homo sapiens OX=9606 GN=MADD PE=1 SV=1;sp|Q8WXG6-6|MADD_HUMAN Isoform 6 of MAP kinase-activating death domain protein OS=Homo sapiens OX=9606 GN=MADD;sp|Q8WXG6-8|MADD_HUMAN Isofor	228410	228410	0	228410	0	#DIV/0!
EXOC7	EXOC7	tr|A0A0A0MRE1|A0A0A0MRE1_HUMAN Exocyst complex component 7 (Fragment) OS=Homo sapiens OX=9606 GN=EXOC7 PE=1 SV=1;tr|B4DJ07|B4DJ07_HUMAN Exocyst complex component 7 OS=Homo sapiens OX=9606 GN=EXOC7 PE=1 SV=1;tr|A0A0A0MSB8|A0A0A0MSB8_HUMAN Exocyst complex co	1767100	1494200	272920	1494200	279103	5.35358
SYNE2	SYNE2	tr|G3V5X4|G3V5X4_HUMAN Nesprin-2 OS=Homo sapiens OX=9606 GN=SYNE2 PE=1 SV=1;tr|A0A0A0MRE3|A0A0A0MRE3_HUMAN Nesprin-2 OS=Homo sapiens OX=9606 GN=SYNE2 PE=1 SV=1;sp|Q8WXH0|SYNE2_HUMAN Nesprin-2 OS=Homo sapiens OX=9606 GN=SYNE2 PE=1 SV=3;sp|Q8WXH0-2|SYNE2_HUM	1099100	771050	328010	771050	335441	2.29862
AKAP9	AKAP9	tr|A0A0A0MRF6|A0A0A0MRF6_HUMAN A-kinase anchor protein 9 OS=Homo sapiens OX=9606 GN=AKAP9 PE=1 SV=1;sp|Q99996-5|AKAP9_HUMAN Isoform 5 of A-kinase anchor protein 9 OS=Homo sapiens OX=9606 GN=AKAP9;sp|Q99996-3|AKAP9_HUMAN Isoform 3 of A-kinase anchor protein	623850	623850	21104	623850	21582.1	28.9059
SNX6	SNX6	tr|A0A0A0MRI2|A0A0A0MRI2_HUMAN Sorting nexin OS=Homo sapiens OX=9606 GN=SNX6 PE=1 SV=1;sp|Q9UNH7-2|SNX6_HUMAN Isoform 2 of Sorting nexin-6 OS=Homo sapiens OX=9606 GN=SNX6;sp|Q9UNH7|SNX6_HUMAN Sorting nexin-6 OS=Homo sapiens OX=9606 GN=SNX6 PE=1 SV=1	3446400	0	3446400	0	3.52448e+06	0
CDC42BPA	CDC42BPA	tr|A0A0A0MRJ0|A0A0A0MRJ0_HUMAN Non-specific serine/threonine protein kinase OS=Homo sapiens OX=9606 GN=CDC42BPA PE=1 SV=1;sp|Q5VT25-4|MRCKA_HUMAN Isoform 4 of Serine/threonine-protein kinase MRCK alpha OS=Homo sapiens OX=9606 GN=CDC42BPA;sp|Q5VT25-5|MRCKA_	7983400	7983400	98821	7983400	101060	78.9968
ATF3	ATF3	tr|A0A0A0MRJ2|A0A0A0MRJ2_HUMAN Cyclic AMP-dependent transcription factor ATF-3 (Fragment) OS=Homo sapiens OX=9606 GN=ATF3 PE=1 SV=1;tr|Q5VTZ4|Q5VTZ4_HUMAN Cyclic AMP-dependent transcription factor ATF-3 (Fragment) OS=Homo sapiens OX=9606 GN=ATF3 PE=1 SV=1;	10444000	10444000	0	10444000	0	#DIV/0!
NAV1	NAV1	tr|A0A0A0MRJ3|A0A0A0MRJ3_HUMAN Neuron navigator 1 OS=Homo sapiens OX=9606 GN=NAV1 PE=1 SV=1;sp|Q8NEY1-5|NAV1_HUMAN Isoform 5 of Neuron navigator 1 OS=Homo sapiens OX=9606 GN=NAV1;sp|Q8NEY1-7|NAV1_HUMAN Isoform 7 of Neuron navigator 1 OS=Homo sapiens OX=960	176960	176960	0	176960	0	#DIV/0!
PCMT1	PCMT1	tr|F6S8N6|F6S8N6_HUMAN Protein-L-isoaspartate(D-aspartate) O-methyltransferase OS=Homo sapiens OX=9606 GN=PCMT1 PE=1 SV=1;tr|A0A0A0MRJ6|A0A0A0MRJ6_HUMAN Protein-L-isoaspartate O-methyltransferase OS=Homo sapiens OX=9606 GN=PCMT1 PE=1 SV=1;sp|P22061|PIMT_HU	37059000	37059000	0	37059000	0	#DIV/0!
ABLIM1	ABLIM1	tr|F8W8M4|F8W8M4_HUMAN Actin-binding LIM protein 1 OS=Homo sapiens OX=9606 GN=ABLIM1 PE=1 SV=1;tr|A0A0A0MRL6|A0A0A0MRL6_HUMAN Actin-binding LIM protein 1 OS=Homo sapiens OX=9606 GN=ABLIM1 PE=1 SV=1;tr|A0A3B3IS55|A0A3B3IS55_HUMAN Actin-binding LIM protein 1	7844300	6709200	1135100	6709200	1.16082e+06	5.77973
MYO6	MYO6	sp|Q9UM54-6|MYO6_HUMAN Isoform 6 of Unconventional myosin-VI OS=Homo sapiens OX=9606 GN=MYO6;tr|A0A1Y0BRN3|A0A1Y0BRN3_HUMAN Unconventional myosin-6 OS=Homo sapiens OX=9606 GN=MYO6 PE=1 SV=1;tr|A0A0A0MRM8|A0A0A0MRM8_HUMAN Unconventional myosin-6 OS=Homo sap	167470000	161320000	6149400	161320000	6.28871e+06	25.6523
NOLC1	NOLC1	tr|A0A0A0MRM9|A0A0A0MRM9_HUMAN Nucleolar and coiled-body phosphoprotein 1 (Fragment) OS=Homo sapiens OX=9606 GN=NOLC1 PE=1 SV=1;sp|Q14978|NOLC1_HUMAN Nucleolar and coiled-body phosphoprotein 1 OS=Homo sapiens OX=9606 GN=NOLC1 PE=1 SV=2;sp|Q14978-3|NOLC1_HU	20797000	7319500	13478000	7319500	1.37833e+07	0.53104
MAP7D3	MAP7D3	tr|A0A0A0MRP0|A0A0A0MRP0_HUMAN MAP7 domain-containing protein 3 (Fragment) OS=Homo sapiens OX=9606 GN=MAP7D3 PE=1 SV=1;sp|Q8IWC1-2|MA7D3_HUMAN Isoform 2 of MAP7 domain-containing protein 3 OS=Homo sapiens OX=9606 GN=MAP7D3;sp|Q8IWC1|MA7D3_HUMAN MAP7 domain	9019000	8803000	216100	8803000	220996	39.8333
SMARCA1	SMARCA1	tr|A0A0A0MRP6|A0A0A0MRP6_HUMAN Probable global transcription activator SNF2L1 OS=Homo sapiens OX=9606 GN=SMARCA1 PE=1 SV=1;sp|P28370-2|SMCA1_HUMAN Isoform 2 of Probable global transcription activator SNF2L1 OS=Homo sapiens OX=9606 GN=SMARCA1	765440	765440	0	765440	0	#DIV/0!
ZNF691	ZNF691	tr|A0A0A0MRR1|A0A0A0MRR1_HUMAN Zinc finger protein 691 (Fragment) OS=Homo sapiens OX=9606 GN=ZNF691 PE=1 SV=1;tr|Q5VV50|Q5VV50_HUMAN Zinc finger protein 691 OS=Homo sapiens OX=9606 GN=ZNF691 PE=1 SV=1;sp|Q5VV52-3|ZN691_HUMAN Isoform 2 of Zinc finger protei	3063200	1912400	1150800	1912400	1.17687e+06	1.62499
SNRPC	SNRPC	sp|P09234|RU1C_HUMAN U1 small nuclear ribonucleoprotein C OS=Homo sapiens OX=9606 GN=SNRPC PE=1 SV=1;tr|A0A0A0MRR7|A0A0A0MRR7_HUMAN U1 small nuclear ribonucleoprotein C OS=Homo sapiens OX=9606 GN=SNRPC PE=1 SV=1	67586000	67586000	0	67586000	0	#DIV/0!
ABI1	ABI1	tr|B6VEX4|B6VEX4_HUMAN Abl interactor 1 OS=Homo sapiens OX=9606 GN=ABI1 PE=1 SV=1;tr|A0A0A0MRT6|A0A0A0MRT6_HUMAN Abl interactor 1 OS=Homo sapiens OX=9606 GN=ABI1 PE=1 SV=1;sp|Q8IZP0-10|ABI1_HUMAN Isoform 10 of Abl interactor 1 OS=Homo sapiens OX=9606 GN=AB	6741700	5298700	1443000	5298700	1.47569e+06	3.59066
MPP2	MPP2	tr|B4DZ84|B4DZ84_HUMAN MAGUK p55 subfamily member 2 OS=Homo sapiens OX=9606 GN=MPP2 PE=1 SV=1;tr|D3DX48|D3DX48_HUMAN MAGUK p55 subfamily member 2 OS=Homo sapiens OX=9606 GN=MPP2 PE=1 SV=1;tr|A0A0A0MRU0|A0A0A0MRU0_HUMAN MAGUK p55 subfamily member 2 OS=Homo	688690	0	688690	0	704292	0
WRAP73	WRAP73	tr|Q5T0D5|Q5T0D5_HUMAN WD repeat-containing protein WRAP73 (Fragment) OS=Homo sapiens OX=9606 GN=WRAP73 PE=1 SV=1;tr|A0A0A0MRV3|A0A0A0MRV3_HUMAN WD repeat domain 8, isoform CRA_c OS=Homo sapiens OX=9606 GN=WRAP73 PE=1 SV=1;sp|Q9P2S5|WRP73_HUMAN WD repeat-c	3053700	3053700	997830	3053700	1.02044e+06	2.99254
APTX	APTX	sp|Q7Z2E3|APTX_HUMAN Aprataxin OS=Homo sapiens OX=9606 GN=APTX PE=1 SV=2;sp|Q7Z2E3-11|APTX_HUMAN Isoform 11 of Aprataxin OS=Homo sapiens OX=9606 GN=APTX;tr|A0A0A0MRW7|A0A0A0MRW7_HUMAN Aprataxin OS=Homo sapiens OX=9606 GN=APTX PE=1 SV=1;sp|Q7Z2E3-9|APTX_HUM	6286300	2091000	4195300	2091000	4.29034e+06	0.487373
ELAVL2;ELAVL4	ELAVL2	sp|Q12926|ELAV2_HUMAN ELAV-like protein 2 OS=Homo sapiens OX=9606 GN=ELAVL2 PE=1 SV=2;tr|A0A0A0MRX1|A0A0A0MRX1_HUMAN ELAV-like protein OS=Homo sapiens OX=9606 GN=ELAVL2 PE=1 SV=1;sp|Q12926-2|ELAV2_HUMAN Isoform 2 of ELAV-like protein 2 OS=Homo sapiens OX=9	30439000	23150000	7288300	23150000	7.45342e+06	3.10596
DDRGK1	DDRGK1	tr|A0A0A0MRX2|A0A0A0MRX2_HUMAN DDRGK domain-containing protein 1 OS=Homo sapiens OX=9606 GN=DDRGK1 PE=1 SV=1;sp|Q96HY6-2|DDRGK_HUMAN Isoform 2 of DDRGK domain-containing protein 1 OS=Homo sapiens OX=9606 GN=DDRGK1;sp|Q96HY6|DDRGK_HUMAN DDRGK domain-contain	1907900	1907900	0	1907900	0	#DIV/0!
IGHV1-45	IGHV1-45	sp|A0A0A0MS14|HV145_HUMAN Immunoglobulin heavy variable 1-45 OS=Homo sapiens OX=9606 GN=IGHV1-45 PE=3 SV=1	960170	0	960170	0	981923	0
COG4	COG4	tr|A0A6I8PIQ6|A0A6I8PIQ6_HUMAN Conserved oligomeric Golgi complex subunit 4 OS=Homo sapiens OX=9606 GN=COG4 PE=4 SV=1;tr|A0A0A0MS45|A0A0A0MS45_HUMAN Component of oligomeric Golgi complex 4 OS=Homo sapiens OX=9606 GN=COG4 PE=1 SV=1;tr|J3KNI1|J3KNI1_HUMAN Co	82582	0	82582	0	84452.9	0
SRCAP	SRCAP	tr|A0A0A0MS59|A0A0A0MS59_HUMAN Helicase SRCAP OS=Homo sapiens OX=9606 GN=SRCAP PE=1 SV=1;tr|A0A0C4DFX4|A0A0C4DFX4_HUMAN Uncharacterized protein (Fragment) OS=Homo sapiens OX=9606 PE=4 SV=1;sp|Q6ZRS2-3|SRCAP_HUMAN Isoform 3 of Helicase SRCAP OS=Homo sapiens	759440	759440	0	759440	0	#DIV/0!
MBD1	MBD1	tr|K7EN65|K7EN65_HUMAN Methyl-CpG-binding domain protein 1 (Fragment) OS=Homo sapiens OX=9606 GN=MBD1 PE=1 SV=1;tr|K7EMA9|K7EMA9_HUMAN Methyl-CpG-binding domain protein 1 (Fragment) OS=Homo sapiens OX=9606 GN=MBD1 PE=1 SV=1;tr|K7EPZ6|K7EPZ6_HUMAN Methyl-Cp	3491000	2203500	1287500	2203500	1.31667e+06	1.67354
PHC2	PHC2	tr|B3KPJ4|B3KPJ4_HUMAN Polyhomeotic-like protein 2 OS=Homo sapiens OX=9606 GN=PHC2 PE=1 SV=1;tr|A0A0A0MSI2|A0A0A0MSI2_HUMAN Polyhomeotic-like protein 2 OS=Homo sapiens OX=9606 GN=PHC2 PE=1 SV=1;sp|Q8IXK0-2|PHC2_HUMAN Isoform 2 of Polyhomeotic-like protein	17654000	14160000	3493800	14160000	3.57295e+06	3.96311
EXOC5	EXOC5	tr|A0A0A0MSI8|A0A0A0MSI8_HUMAN Exocyst complex component 5 OS=Homo sapiens OX=9606 GN=EXOC5 PE=1 SV=1;sp|O00471|EXOC5_HUMAN Exocyst complex component 5 OS=Homo sapiens OX=9606 GN=EXOC5 PE=1 SV=1;tr|F8W9B8|F8W9B8_HUMAN Exocyst complex component 5 OS=Homo sa	7874300	2215300	5659000	2215300	5.7872e+06	0.382793
SLAIN1	SLAIN1	tr|A0A0A0MSS3|A0A0A0MSS3_HUMAN SLAIN motif-containing protein 1 OS=Homo sapiens OX=9606 GN=SLAIN1 PE=1 SV=1;sp|Q8ND83-4|SLAI1_HUMAN Isoform 4 of SLAIN motif-containing protein 1 OS=Homo sapiens OX=9606 GN=SLAIN1;sp|Q8ND83|SLAI1_HUMAN SLAIN motif-containing	4816600	4816600	3413200	4816600	3.49053e+06	1.37991
ELMSAN1	MIDEAS	tr|H7C1L3|H7C1L3_HUMAN Mitotic deacetylase-associated SANT domain protein (Fragment) OS=Homo sapiens OX=9606 GN=MIDEAS PE=1 SV=1;tr|A0A0A0MSU2|A0A0A0MSU2_HUMAN Mitotic deacetylase-associated SANT domain protein (Fragment) OS=Homo sapiens OX=9606 GN=MIDEAS	192770	192770	0	192770	0	#DIV/0!
RMI1	RMI1	tr|A0A0A0MSU3|A0A0A0MSU3_HUMAN RecQ-mediated genome instability protein 1 (Fragment) OS=Homo sapiens OX=9606 GN=RMI1 PE=1 SV=1;sp|Q9H9A7|RMI1_HUMAN RecQ-mediated genome instability protein 1 OS=Homo sapiens OX=9606 GN=RMI1 PE=1 SV=3	1022300	0	1022300	0	1.04546e+06	0
EZH1	EZH1	tr|A0A0A0MSY9|A0A0A0MSY9_HUMAN [Histone H3]-lysine(27) N-trimethyltransferase OS=Homo sapiens OX=9606 GN=EZH1 PE=1 SV=1;sp|Q92800-5|EZH1_HUMAN Isoform 5 of Histone-lysine N-methyltransferase EZH1 OS=Homo sapiens OX=9606 GN=EZH1;sp|Q92800-4|EZH1_HUMAN Isofo	0	0	0	0	0	#DIV/0!
PPP1R8	PPP1R8	tr|A0A0A0MT09|A0A0A0MT09_HUMAN Nuclear inhibitor of protein phosphatase 1 (Fragment) OS=Homo sapiens OX=9606 GN=PPP1R8 PE=1 SV=1;sp|Q12972-3|PP1R8_HUMAN Isoform Gamma of Nuclear inhibitor of protein phosphatase 1 OS=Homo sapiens OX=9606 GN=PPP1R8;sp|Q12972	2542200	2542200	0	2542200	0	#DIV/0!
SCAF8	SCAF8	tr|A0A0A0MT33|A0A0A0MT33_HUMAN SR-related and CTD-associated factor 8 OS=Homo sapiens OX=9606 GN=SCAF8 PE=1 SV=1;sp|Q9UPN6|SCAF8_HUMAN SR-related and CTD-associated factor 8 OS=Homo sapiens OX=9606 GN=SCAF8 PE=1 SV=1;sp|Q9UPN6-2|SCAF8_HUMAN Isoform 2 of SR	2637800	2637800	0	2637800	0	#DIV/0!
ATG4A	ATG4A	tr|A0A0A0MT61|A0A0A0MT61_HUMAN Cysteine protease (Fragment) OS=Homo sapiens OX=9606 GN=ATG4A PE=1 SV=1;tr|H7BYM2|H7BYM2_HUMAN Cysteine protease (Fragment) OS=Homo sapiens OX=9606 GN=ATG4A PE=1 SV=1;sp|Q8WYN0-3|ATG4A_HUMAN Isoform 3 of Cysteine protease ATG	11449000	0	11449000	0	1.17084e+07	0
CCM2	CCM2	tr|A0A3B3IRS0|A0A3B3IRS0_HUMAN Cerebral cavernous malformations 2 protein OS=Homo sapiens OX=9606 GN=CCM2 PE=1 SV=1;tr|E9PEC4|E9PEC4_HUMAN Cerebral cavernous malformations 2 protein OS=Homo sapiens OX=9606 GN=CCM2 PE=1 SV=1;tr|C9JUH3|C9JUH3_HUMAN Cerebral	523730	0	523730	0	535595	0
WDR36	WDR36	tr|A0A0A0MTB8|A0A0A0MTB8_HUMAN WD repeat-containing protein 36 OS=Homo sapiens OX=9606 GN=WDR36 PE=1 SV=1;sp|Q8NI36|WDR36_HUMAN WD repeat-containing protein 36 OS=Homo sapiens OX=9606 GN=WDR36 PE=1 SV=1	113510000	67662000	45844000	67662000	4.68826e+07	1.44322
RNF213	RNF213	tr|A0A0A0MTR7|A0A0A0MTR7_HUMAN E3 ubiquitin-protein ligase RNF213 OS=Homo sapiens OX=9606 GN=RNF213 PE=1 SV=1;tr|A0A0A0MTC1|A0A0A0MTC1_HUMAN E3 ubiquitin-protein ligase RNF213 OS=Homo sapiens OX=9606 GN=RNF213 PE=1 SV=1;sp|Q63HN8|RN213_HUMAN E3 ubiquitin-p	25910	25910	0	25910	0	#DIV/0!
ILK	ILK	tr|A0A0A0MTH3|A0A0A0MTH3_HUMAN Integrin-linked protein kinase OS=Homo sapiens OX=9606 GN=ILK PE=1 SV=1;sp|Q13418|ILK_HUMAN Integrin-linked protein kinase OS=Homo sapiens OX=9606 GN=ILK PE=1 SV=2;sp|Q13418-2|ILK_HUMAN Isoform 2 of Integrin-linked protein ki	12221000	8745700	3474900	8745700	3.55362e+06	2.46107
BTAF1	BTAF1	tr|A0A0A0MTH9|A0A0A0MTH9_HUMAN TATA-binding protein-associated factor 172 OS=Homo sapiens OX=9606 GN=BTAF1 PE=1 SV=1;sp|O14981|BTAF1_HUMAN TATA-binding protein-associated factor 172 OS=Homo sapiens OX=9606 GN=BTAF1 PE=1 SV=2	7186500	7186500	22093	7186500	22593.5	318.078
DHCR24	DHCR24	tr|A0A0A0MTI1|A0A0A0MTI1_HUMAN Delta(24)-sterol reductase OS=Homo sapiens OX=9606 GN=DHCR24 PE=1 SV=1;sp|Q15392-2|DHC24_HUMAN Isoform 2 of Delta(24)-sterol reductase OS=Homo sapiens OX=9606 GN=DHCR24;sp|Q15392|DHC24_HUMAN Delta(24)-sterol reductase OS=Homo	59993000	32036000	27957000	32036000	2.85904e+07	1.12052
ELOVL5	ELOVL5	tr|A0A0A0MTI6|A0A0A0MTI6_HUMAN Elongation of very long chain fatty acids protein OS=Homo sapiens OX=9606 GN=ELOVL5 PE=1 SV=1;sp|Q9NYP7|ELOV5_HUMAN Elongation of very long chain fatty acids protein 5 OS=Homo sapiens OX=9606 GN=ELOVL5 PE=1 SV=1;sp|Q9NYP7-2|E	13197000	13197000	0	13197000	0	#DIV/0!
SKP2	SKP2	tr|A0A0A0MTL5|A0A0A0MTL5_HUMAN S-phase kinase-associated protein 2 OS=Homo sapiens OX=9606 GN=SKP2 PE=1 SV=1;sp|Q13309-2|SKP2_HUMAN Isoform 2 of S-phase kinase-associated protein 2 OS=Homo sapiens OX=9606 GN=SKP2;sp|Q13309|SKP2_HUMAN S-phase kinase-associa	370050	0	370050	0	378433	0
CUL2	CUL2	tr|A0A0A0MTN0|A0A0A0MTN0_HUMAN Cullin-2 OS=Homo sapiens OX=9606 GN=CUL2 PE=1 SV=1;sp|Q13617|CUL2_HUMAN Cullin-2 OS=Homo sapiens OX=9606 GN=CUL2 PE=1 SV=2;sp|Q13617-2|CUL2_HUMAN Isoform 2 of Cullin-2 OS=Homo sapiens OX=9606 GN=CUL2;tr|Q5T2B5|Q5T2B5_HUMAN Cu	2447900	1509600	938290	1509600	959547	1.57324
RPS6KA4	RPS6KA4	tr|A0A0A6YYC0|A0A0A6YYC0_HUMAN Non-specific serine/threonine protein kinase (Fragment) OS=Homo sapiens OX=9606 GN=RPS6KA4 PE=1 SV=5;tr|E9PJN1|E9PJN1_HUMAN Ribosomal protein S6 kinase OS=Homo sapiens OX=9606 GN=RPS6KA4 PE=1 SV=1;sp|O75676-2|KS6A4_HUMAN Isof	1895900	0	1895900	0	1.93885e+06	0
ZFP91-CNTF;ZFP91	ZFP91-CNTF	tr|A0A0A6YYC7|A0A0A6YYC7_HUMAN HCG2042749, isoform CRA_d OS=Homo sapiens OX=9606 GN=ZFP91-CNTF PE=4 SV=1;sp|Q96JP5-2|ZFP91_HUMAN Isoform 2 of E3 ubiquitin-protein ligase ZFP91 OS=Homo sapiens OX=9606 GN=ZFP91;sp|Q96JP5|ZFP91_HUMAN E3 ubiquitin-protein liga	2884500	2065800	818690	2065800	837237	2.4674
NCAPH2	NCAPH2	tr|A0A0A6YYG7|A0A0A6YYG7_HUMAN Condensin-2 complex subunit H2 OS=Homo sapiens OX=9606 GN=NCAPH2 PE=1 SV=1;sp|Q6IBW4|CNDH2_HUMAN Condensin-2 complex subunit H2 OS=Homo sapiens OX=9606 GN=NCAPH2 PE=1 SV=1;sp|Q6IBW4-4|CNDH2_HUMAN Isoform 4 of Condensin-2 comp	11992000	5567500	6424300	5567500	6.56984e+06	0.847433
ARPC4;ARPC4-TTLL3	ARPC4	tr|F8WDD7|F8WDD7_HUMAN Actin-related protein 2/3 complex subunit 4 OS=Homo sapiens OX=9606 GN=ARPC4 PE=3 SV=1;tr|F8WCF6|F8WCF6_HUMAN Actin-related protein 2/3 complex subunit 4 OS=Homo sapiens OX=9606 GN=ARPC4-TTLL3 PE=3 SV=1;tr|A0A0A6YYG9|A0A0A6YYG9_HUMAN	18149000	6989000	11160000	6989000	1.14128e+07	0.612381
AP3S2;C15orf38-AP3S2	AP3S2	tr|H0YLI7|H0YLI7_HUMAN AP-3 complex subunit sigma-2 OS=Homo sapiens OX=9606 GN=AP3S2 PE=1 SV=1;sp|Q7Z6K5-2|ARPIN_HUMAN Isoform C15orf38-AP3S2 of Arpin OS=Homo sapiens OX=9606 GN=ARPIN;tr|A0A0A6YYH1|A0A0A6YYH1_HUMAN Arpin OS=Homo sapiens OX=9606 GN=C15orf38	2589500	2589500	0	2589500	0	#DIV/0!
PPAN-P2RY11;PPAN	PPAN-P2RY11	tr|A0A0A6YYI3|A0A0A6YYI3_HUMAN Protein PPAN-P2RY11 OS=Homo sapiens OX=9606 GN=PPAN-P2RY11 PE=4 SV=1;tr|A0A0B4J1V8|A0A0B4J1V8_HUMAN HCG2039996 OS=Homo sapiens OX=9606 GN=PPAN-P2RY11 PE=3 SV=1;sp|Q9NQ55-2|SSF1_HUMAN Isoform 2 of Suppressor of SWI4 1 homolog	117530000	54767000	62759000	54767000	6.41808e+07	0.853324
LUC7L2;C7orf55	LUC7L2	tr|A0A0A6YYJ8|A0A0A6YYJ8_HUMAN Putative RNA-binding protein Luc7-like 2 OS=Homo sapiens OX=9606 GN=LUC7L2 PE=3 SV=1;sp|Q96HJ9-2|FMC1_HUMAN Isoform 2 of Protein FMC1 homolog OS=Homo sapiens OX=9606 GN=FMC1;sp|Q9Y383-3|LC7L2_HUMAN Isoform 3 of Putative RNA-b	2431800	2431800	0	2431800	0	#DIV/0!
PAM16;CORO7-PAM16	PAM16	tr|I3L1U7|I3L1U7_HUMAN Mitochondrial import inner membrane translocase subunit TIM16 OS=Homo sapiens OX=9606 GN=PAM16 PE=1 SV=1;tr|I3L0X9|I3L0X9_HUMAN Mitochondrial import inner membrane translocase subunit TIM16 OS=Homo sapiens OX=9606 GN=PAM16 PE=1 SV=1;	70705000	33901000	36804000	33901000	3.76378e+07	0.900717
TKT	TKT	tr|A0A0B4J1R6|A0A0B4J1R6_HUMAN Transketolase OS=Homo sapiens OX=9606 GN=TKT PE=1 SV=1;sp|P29401|TKT_HUMAN Transketolase OS=Homo sapiens OX=9606 GN=TKT PE=1 SV=3;sp|P29401-2|TKT_HUMAN Isoform 2 of Transketolase OS=Homo sapiens OX=9606 GN=TKT;tr|E9PFF2|E9PFF	953230	1788100	953230	1788100	974825	1.83428
BIRC5	BIRC5	tr|K7EMW2|K7EMW2_HUMAN Baculoviral IAP repeat-containing protein 5 (Fragment) OS=Homo sapiens OX=9606 GN=BIRC5 PE=1 SV=1;tr|A0A0B4J1S3|A0A0B4J1S3_HUMAN Baculoviral IAP repeat-containing protein 5 OS=Homo sapiens OX=9606 GN=BIRC5 PE=1 SV=1;tr|H3BLT4|H3BLT4_	753490	0	753490	0	770560	0
HELLS	HELLS	tr|A0A0B4J1V9|A0A0B4J1V9_HUMAN Helicase, lymphoid-specific, isoform CRA_b OS=Homo sapiens OX=9606 GN=HELLS PE=1 SV=1;sp|Q9NRZ9-3|HELLS_HUMAN Isoform 3 of Lymphoid-specific helicase OS=Homo sapiens OX=9606 GN=HELLS;sp|Q9NRZ9-2|HELLS_HUMAN Isoform 2 of Lymph	26295000	10416000	15879000	10416000	1.62387e+07	0.641429
DAD1	DAD1	tr|F5H895|F5H895_HUMAN Defender against cell death 1 OS=Homo sapiens OX=9606 GN=DAD1 PE=1 SV=1;tr|A0A0B4J239|A0A0B4J239_HUMAN Dolichyl-diphosphooligosaccharide--protein glycosyltransferase subunit DAD1 OS=Homo sapiens OX=9606 GN=DAD1 PE=1 SV=1;tr|F5GXX5|F5	29113000	19119000	9993800	19119000	1.02202e+07	1.87071
LYZ	LYZ	tr|F8VV32|F8VV32_HUMAN 1,4-beta-N-acetylmuramidase C OS=Homo sapiens OX=9606 GN=LYZ PE=1 SV=1;tr|A0A0B4J259|A0A0B4J259_HUMAN 1,4-beta-N-acetylmuramidase C OS=Homo sapiens OX=9606 GN=LYZ PE=1 SV=1;sp|P61626|LYSC_HUMAN Lysozyme C OS=Homo sapiens OX=9606 GN=L	0	0	0	0	0	#DIV/0!
TUBB3	TUBB3	tr|A0A0B4J269|A0A0B4J269_HUMAN G_PROTEIN_RECEP_F1_2 domain-containing protein OS=Homo sapiens OX=9606 PE=1 SV=1;sp|Q13509|TBB3_HUMAN Tubulin beta-3 chain OS=Homo sapiens OX=9606 GN=TUBB3 PE=1 SV=2;sp|Q13509-2|TBB3_HUMAN Isoform 2 of Tubulin beta-3 chain OS	2154400	1731800	422590	1731800	432164	4.00728
RPS15	RPS15	tr|K7EM56|K7EM56_HUMAN 40S ribosomal protein S15 OS=Homo sapiens OX=9606 GN=RPS15 PE=1 SV=2;tr|A0A0B4J2B4|A0A0B4J2B4_HUMAN 40S ribosomal protein S15 OS=Homo sapiens OX=9606 GN=RPS15 PE=1 SV=1;tr|S4R417|S4R417_HUMAN 40S ribosomal protein S15 OS=Homo sapiens	290310000	187020000	103290000	187020000	1.0563e+08	1.77052
TPT1	TPT1	tr|Q5W0H4|Q5W0H4_HUMAN Translationally-controlled tumor protein OS=Homo sapiens OX=9606 GN=TPT1 PE=1 SV=1;tr|A0A0B4J2C3|A0A0B4J2C3_HUMAN Translationally-controlled tumor protein OS=Homo sapiens OX=9606 GN=TPT1 PE=1 SV=1;sp|P13693|TCTP_HUMAN Translationally	4356600	4356600	0	4356600	0	#DIV/0!
POLR2J3;POLR2J;POLR2J2	POLR2J3	tr|A0A0B4J2F8|A0A0B4J2F8_HUMAN DNA-directed RNA polymerase II subunit RPB11-b2 OS=Homo sapiens OX=9606 GN=POLR2J3 PE=3 SV=1;tr|F6S314|F6S314_HUMAN DNA-directed RNA polymerase II subunit RPB11-a OS=Homo sapiens OX=9606 GN=POLR2J PE=3 SV=1;tr|E2QRJ6|E2QRJ6_H	16210000	3592800	12617000	3592800	1.29028e+07	0.27845
LRRC41	LRRC41	tr|A0A0B4J2G4|A0A0B4J2G4_HUMAN Leucine-rich repeat-containing protein 41 OS=Homo sapiens OX=9606 GN=LRRC41 PE=1 SV=1;sp|Q15345|LRC41_HUMAN Leucine-rich repeat-containing protein 41 OS=Homo sapiens OX=9606 GN=LRRC41 PE=1 SV=3;sp|Q15345-3|LRC41_HUMAN Isoform	12345000	5314600	7030100	5314600	7.18937e+06	0.739231
KDM4B	KDM4B	tr|A0A0C4DFL8|A0A0C4DFL8_HUMAN [Histone H3]-trimethyl-L-lysine(9) demethylase OS=Homo sapiens OX=9606 GN=KDM4B PE=1 SV=1;tr|F5GX28|F5GX28_HUMAN [Histone H3]-trimethyl-L-lysine(9) demethylase OS=Homo sapiens OX=9606 GN=KDM4B PE=1 SV=2;sp|O94953|KDM4B_HUMAN	169320	528720	169320	528720	173156	3.05343
ZNF574	ZNF574	tr|A0A0C4DFM2|A0A0C4DFM2_HUMAN HCG1643764, isoform CRA_b OS=Homo sapiens OX=9606 GN=ZNF574 PE=1 SV=1;sp|Q6ZN55|ZN574_HUMAN Zinc finger protein 574 OS=Homo sapiens OX=9606 GN=ZNF574 PE=1 SV=2;sp|Q6ZN55-2|ZN574_HUMAN Isoform 2 of Zinc finger protein 574 OS=H	2209800	1738500	471270	1738500	481947	3.60725
ZCCHC11	TUT4	tr|A0A0C4DFM7|A0A0C4DFM7_HUMAN Terminal uridylyltransferase 4 OS=Homo sapiens OX=9606 GN=TUT4 PE=1 SV=1;sp|Q5TAX3|TUT4_HUMAN Terminal uridylyltransferase 4 OS=Homo sapiens OX=9606 GN=TUT4 PE=1 SV=3;tr|E9PKY2|E9PKY2_HUMAN Terminal uridylyltransferase 4 (Fra	1444800	1221000	223780	1221000	228850	5.33538
SETD8	KMT5A	tr|A0A0C4DFR3|A0A0C4DFR3_HUMAN [Histone H4]-lysine(20) N-methyltransferase OS=Homo sapiens OX=9606 GN=KMT5A PE=1 SV=1;sp|Q9NQR1-2|KMT5A_HUMAN Isoform 2 of N-lysine methyltransferase KMT5A OS=Homo sapiens OX=9606 GN=KMT5A;sp|Q9NQR1|KMT5A_HUMAN N-lysine meth	683470	0	683470	0	698954	0
NAMPT	NAMPT	tr|A0A0C4DFS8|A0A0C4DFS8_HUMAN Nicotinamide phosphoribosyltransferase OS=Homo sapiens OX=9606 GN=NAMPT PE=1 SV=1;sp|P43490|NAMPT_HUMAN Nicotinamide phosphoribosyltransferase OS=Homo sapiens OX=9606 GN=NAMPT PE=1 SV=1	143290	11790000	143290	11790000	146536	80.4579
DLG1;DLG2	DLG1	tr|A0A590UJ18|A0A590UJ18_HUMAN Disks large homolog 1 OS=Homo sapiens OX=9606 GN=DLG1 PE=1 SV=1;tr|A0A590UJ08|A0A590UJ08_HUMAN Disks large homolog 1 OS=Homo sapiens OX=9606 GN=DLG1 PE=1 SV=1;tr|A0A590UJR4|A0A590UJR4_HUMAN Disks large homolog 1 OS=Homo sapie	666200	666200	0	666200	0	#DIV/0!
CFAP43	CFAP43	tr|Q5TA05|Q5TA05_HUMAN Cilia- and flagella-associated protein 43 OS=Homo sapiens OX=9606 GN=CFAP43 PE=1 SV=2;tr|A0A0C4DFU9|A0A0C4DFU9_HUMAN Chromosome 10 open reading frame 79, isoform CRA_c OS=Homo sapiens OX=9606 GN=CFAP43 PE=1 SV=2;tr|Q5TA04|Q5TA04_HUMA	163000	0	163000	0	166693	0
SET;SETSIP	SET	tr|A0A0C4DFV9|A0A0C4DFV9_HUMAN Protein SET OS=Homo sapiens OX=9606 GN=SET PE=1 SV=1;sp|Q01105-3|SET_HUMAN Isoform 3 of Protein SET OS=Homo sapiens OX=9606 GN=SET;sp|Q01105-4|SET_HUMAN Isoform 4 of Protein SET OS=Homo sapiens OX=9606 GN=SET;sp|Q01105-2|SET_	2874900	0	2874900	0	2.94003e+06	0
ING1	ING1	tr|A0A0C4DFW2|A0A0C4DFW2_HUMAN Inhibitor of growth protein OS=Homo sapiens OX=9606 GN=ING1 PE=1 SV=1;sp|Q9UK53-3|ING1_HUMAN Isoform 3 of Inhibitor of growth protein 1 OS=Homo sapiens OX=9606 GN=ING1;sp|Q9UK53-4|ING1_HUMAN Isoform 4 of Inhibitor of growth p	889040	889040	0	889040	0	#DIV/0!
NPC1L1	NPC1L1	tr|A0A0C4DGG6|A0A0C4DGG6_HUMAN NPC1-like intracellular cholesterol transporter 1 OS=Homo sapiens OX=9606 GN=NPC1L1 PE=1 SV=1;tr|A0A0C4DFX6|A0A0C4DFX6_HUMAN NPC1-like intracellular cholesterol transporter 1 OS=Homo sapiens OX=9606 GN=NPC1L1 PE=1 SV=1;sp|Q9U	327360	0	327360	0	334776	0
WDR76	WDR76	sp|Q9H967|WDR76_HUMAN WD repeat-containing protein 76 OS=Homo sapiens OX=9606 GN=WDR76 PE=1 SV=2;tr|A0A0C4DFX7|A0A0C4DFX7_HUMAN WD repeat-containing protein 76 OS=Homo sapiens OX=9606 GN=WDR76 PE=1 SV=1	2794800	1036600	1758200	1036600	1.79803e+06	0.576519
NELFA	NELFA	tr|A0A0C4DFX9|A0A0C4DFX9_HUMAN Negative elongation factor A OS=Homo sapiens OX=9606 GN=NELFA PE=1 SV=1;sp|Q9H3P2|NELFA_HUMAN Negative elongation factor A OS=Homo sapiens OX=9606 GN=NELFA PE=1 SV=3;tr|H0Y3X6|H0Y3X6_HUMAN Negative elongation factor A (Fragme	26537000	16168000	10369000	16168000	1.06039e+07	1.52472
PAN3	PAN3	tr|A0A0C4DFZ9|A0A0C4DFZ9_HUMAN PAN2-PAN3 deadenylation complex subunit PAN3 OS=Homo sapiens OX=9606 GN=PAN3 PE=1 SV=1;sp|Q58A45-2|PAN3_HUMAN Isoform 2 of PAN2-PAN3 deadenylation complex subunit PAN3 OS=Homo sapiens OX=9606 GN=PAN3;sp|Q58A45-4|PAN3_HUMAN Is	856260	0	856260	0	875659	0
RPSA	RPSA	tr|C9J9K3|C9J9K3_HUMAN 40S ribosomal protein SA (Fragment) OS=Homo sapiens OX=9606 GN=RPSA PE=1 SV=8;tr|A0A0C4DG17|A0A0C4DG17_HUMAN 40S ribosomal protein SA OS=Homo sapiens OX=9606 GN=RPSA PE=1 SV=1;sp|P08865|RSSA_HUMAN 40S ribosomal protein SA OS=Homo sap	638850000	362940000	275910000	362940000	2.82161e+08	1.28629
ABI2	ABI2	tr|E9PEZ7|E9PEZ7_HUMAN Abl interactor 2 OS=Homo sapiens OX=9606 GN=ABI2 PE=1 SV=1;sp|Q9NYB9|ABI2_HUMAN Abl interactor 2 OS=Homo sapiens OX=9606 GN=ABI2 PE=1 SV=1;sp|Q9NYB9-4|ABI2_HUMAN Isoform 4 of Abl interactor 2 OS=Homo sapiens OX=9606 GN=ABI2;sp|Q9NYB9	5487900	3018400	2469500	3018400	2.52545e+06	1.19519
SYNE1	SYNE1	tr|E7ENN3|E7ENN3_HUMAN Nesprin-1 OS=Homo sapiens OX=9606 GN=SYNE1 PE=1 SV=2;tr|A0A0C4DG40|A0A0C4DG40_HUMAN Nesprin-1 OS=Homo sapiens OX=9606 GN=SYNE1 PE=1 SV=1;sp|Q8NF91-4|SYNE1_HUMAN Isoform 4 of Nesprin-1 OS=Homo sapiens OX=9606 GN=SYNE1;sp|Q8NF91|SYNE1_	9806700	761860	9044800	761860	9.24971e+06	0.0823658
ARL6IP4	ARL6IP4	tr|F5GYV5|F5GYV5_HUMAN ADP-ribosylation factor-like protein 6-interacting protein 4 (Fragment) OS=Homo sapiens OX=9606 GN=ARL6IP4 PE=1 SV=1;tr|H7BZV4|H7BZV4_HUMAN ADP-ribosylation factor-like protein 6-interacting protein 4 (Fragment) OS=Homo sapiens OX=96	16485000	14132000	2353300	14132000	2.40661e+06	5.87215
MAP9	MAP9	tr|A8MSM7|A8MSM7_HUMAN Microtubule-associated protein 9 OS=Homo sapiens OX=9606 GN=MAP9 PE=1 SV=1;tr|A0A0C4DG83|A0A0C4DG83_HUMAN Aster-associated protein, isoform CRA_b OS=Homo sapiens OX=9606 GN=MAP9 PE=1 SV=1;tr|A2VCS9|A2VCS9_HUMAN MAP9 protein (Fragment	2468900	2468900	0	2468900	0	#DIV/0!
DDX46	DDX46	tr|A0A0C4DG89|A0A0C4DG89_HUMAN RNA helicase OS=Homo sapiens OX=9606 GN=DDX46 PE=1 SV=1	122880000	103600000	19281000	103600000	1.97178e+07	5.25413
PXK	PXK	tr|E9PD56|E9PD56_HUMAN PX domain-containing protein kinase-like protein OS=Homo sapiens OX=9606 GN=PXK PE=1 SV=1;tr|H7BYG4|H7BYG4_HUMAN PX domain-containing protein kinase-like protein OS=Homo sapiens OX=9606 GN=PXK PE=1 SV=1;tr|W5RWE6|W5RWE6_HUMAN PX doma	4681600	2793200	1888400	2793200	1.93118e+06	1.44637
ECI2	ECI2	tr|A0A0C4DGA2|A0A0C4DGA2_HUMAN Enoyl-CoA delta isomerase 2, mitochondrial OS=Homo sapiens OX=9606 GN=ECI2 PE=1 SV=1;sp|O75521-2|ECI2_HUMAN Isoform 2 of Enoyl-CoA delta isomerase 2 OS=Homo sapiens OX=9606 GN=ECI2;sp|O75521|ECI2_HUMAN Enoyl-CoA delta isomera	7352200	2658500	4693700	2658500	4.80004e+06	0.55385
HLTF	HLTF	tr|A0A0C4DGA6|A0A0C4DGA6_HUMAN Helicase-like transcription factor OS=Homo sapiens OX=9606 GN=HLTF PE=1 SV=1;sp|Q14527|HLTF_HUMAN Helicase-like transcription factor OS=Homo sapiens OX=9606 GN=HLTF PE=1 SV=2;sp|Q14527-2|HLTF_HUMAN Isoform 2 of Helicase-like	4286600	4286600	0	4286600	0	#DIV/0!
STK35	STK35	tr|A0A0C4DGC9|A0A0C4DGC9_HUMAN Serine/threonine-protein kinase 35 (Fragment) OS=Homo sapiens OX=9606 GN=STK35 PE=1 SV=1;sp|Q8TDR2|STK35_HUMAN Serine/threonine-protein kinase 35 OS=Homo sapiens OX=9606 GN=STK35 PE=1 SV=2	1764800	1703500	61337	1703500	62726.6	27.1575
PACSIN3	PACSIN3	tr|A0A0C4DGG1|A0A0C4DGG1_HUMAN Protein kinase C and casein kinase substrate in neurons protein 3 (Fragment) OS=Homo sapiens OX=9606 GN=PACSIN3 PE=1 SV=1;sp|Q9UKS6|PACN3_HUMAN Protein kinase C and casein kinase substrate in neurons protein 3 OS=Homo sapiens	15267000	11505000	3762100	11505000	3.84733e+06	2.99039
KDM2B	KDM2B	tr|A0A0C4DGG3|A0A0C4DGG3_HUMAN Lysine-specific demethylase 2B OS=Homo sapiens OX=9606 GN=KDM2B PE=1 SV=1;sp|Q8NHM5-4|KDM2B_HUMAN Isoform 4 of Lysine-specific demethylase 2B OS=Homo sapiens OX=9606 GN=KDM2B;sp|Q8NHM5-3|KDM2B_HUMAN Isoform 3 of Lysine-specif	621200	0	621200	0	635273	0
NUMBL	NUMBL	tr|A0A0C4DGH3|A0A0C4DGH3_HUMAN Numb-like protein OS=Homo sapiens OX=9606 GN=NUMBL PE=1 SV=1;sp|Q9Y6R0|NUMBL_HUMAN Numb-like protein OS=Homo sapiens OX=9606 GN=NUMBL PE=1 SV=1;tr|M0QYC2|M0QYC2_HUMAN Numb-like protein (Fragment) OS=Homo sapiens OX=9606 GN=NU	18286000	13653000	4632900	13653000	4.73786e+06	2.88168
CS	CS	tr|A0A0C4DGI3|A0A0C4DGI3_HUMAN Citrate synthase OS=Homo sapiens OX=9606 GN=CS PE=1 SV=1;tr|B4DJV2|B4DJV2_HUMAN Citrate synthase OS=Homo sapiens OX=9606 GN=CS PE=1 SV=1;sp|O75390|CISY_HUMAN Citrate synthase, mitochondrial OS=Homo sapiens OX=9606 GN=CS PE=1	35307000	34854000	453330	34854000	463600	75.1812
NUDT4	NUDT4	tr|F8VRL4|F8VRL4_HUMAN Diphosphoinositol polyphosphate phosphohydrolase 2 (Fragment) OS=Homo sapiens OX=9606 GN=NUDT4 PE=1 SV=1;tr|F8VRR0|F8VRR0_HUMAN Diphosphoinositol polyphosphate phosphohydrolase 2 (Fragment) OS=Homo sapiens OX=9606 GN=NUDT4 PE=1 SV=1;	4211900	4211900	0	4211900	0	#DIV/0!
DUT	DUT	tr|A0A0C4DGL3|A0A0C4DGL3_HUMAN Deoxyuridine 5-triphosphate nucleotidohydrolase OS=Homo sapiens OX=9606 GN=DUT PE=1 SV=1;tr|H0YNW5|H0YNW5_HUMAN Deoxyuridine 5-triphosphate nucleotidohydrolase OS=Homo sapiens OX=9606 GN=DUT PE=1 SV=1;tr|H0YKC5|H0YKC5_HUMAN	12644000	7018300	5625300	7018300	5.75274e+06	1.21999
ZNF106	ZNF106	tr|A0A0C4DGM5|A0A0C4DGM5_HUMAN Zinc finger protein 106 OS=Homo sapiens OX=9606 GN=ZNF106 PE=1 SV=1;tr|H3BSS6|H3BSS6_HUMAN Zinc finger protein 106 OS=Homo sapiens OX=9606 GN=ZNF106 PE=1 SV=2;sp|Q9H2Y7-2|ZN106_HUMAN Isoform 2 of Zinc finger protein 106 OS=Ho	154690	154690	0	154690	0	#DIV/0!
GIT1	GIT1	tr|J3QRU8|J3QRU8_HUMAN ARF GTPase-activating protein GIT1 OS=Homo sapiens OX=9606 GN=GIT1 PE=1 SV=1;tr|A0A0C4DGN6|A0A0C4DGN6_HUMAN ARF GTPase-activating protein GIT1 OS=Homo sapiens OX=9606 GN=GIT1 PE=1 SV=1;sp|Q9Y2X7|GIT1_HUMAN ARF GTPase-activating prote	444840	0	444840	0	454918	0
DHRS7B	DHRS7B	tr|A0A0C4DGQ8|A0A0C4DGQ8_HUMAN Dehydrogenase/reductase SDR family member 7B OS=Homo sapiens OX=9606 GN=DHRS7B PE=1 SV=1;sp|Q6IAN0|DRS7B_HUMAN Dehydrogenase/reductase SDR family member 7B OS=Homo sapiens OX=9606 GN=DHRS7B PE=1 SV=2;tr|J3KRS1|J3KRS1_HUMAN De	57347000	57347000	0	57347000	0	#DIV/0!
DDOST	DDOST	tr|A0A0C4DGS1|A0A0C4DGS1_HUMAN Dolichyl-diphosphooligosaccharide--protein glycosyltransferase 48 kDa subunit OS=Homo sapiens OX=9606 GN=DDOST PE=1 SV=1;sp|P39656|OST48_HUMAN Dolichyl-diphosphooligosaccharide--protein glycosyltransferase 48 kDa subunit OS=H	134550000	78366000	56189000	78366000	5.7462e+07	1.36379
CEPT1	CEPT1	tr|A0A0C4DGS9|A0A0C4DGS9_HUMAN Choline/ethanolaminephosphotransferase 1 OS=Homo sapiens OX=9606 GN=CEPT1 PE=1 SV=1;sp|Q9Y6K0|CEPT1_HUMAN Choline/ethanolaminephosphotransferase 1 OS=Homo sapiens OX=9606 GN=CEPT1 PE=1 SV=1	73151000	73151000	0	73151000	0	#DIV/0!
ZC3H8	ZC3H8	tr|A0A0C4DGZ1|A0A0C4DGZ1_HUMAN Zinc finger CCCH domain-containing protein 8 OS=Homo sapiens OX=9606 GN=ZC3H8 PE=1 SV=1;sp|Q8N5P1|ZC3H8_HUMAN Zinc finger CCCH domain-containing protein 8 OS=Homo sapiens OX=9606 GN=ZC3H8 PE=1 SV=2	23986000	9394900	14591000	9394900	1.49216e+07	0.629619
POLR3E	POLR3E	tr|A0A0C4DH01|A0A0C4DH01_HUMAN DNA-directed RNA polymerase III subunit RPC5 OS=Homo sapiens OX=9606 GN=POLR3E PE=1 SV=1;sp|Q9NVU0-5|RPC5_HUMAN Isoform 5 of DNA-directed RNA polymerase III subunit RPC5 OS=Homo sapiens OX=9606 GN=POLR3E;sp|Q9NVU0|RPC5_HUMAN	1365000	522040	1365000	522040	1.39592e+06	0.373975
IGHV1-18	IGHV1-18	sp|A0A0C4DH31|HV118_HUMAN Immunoglobulin heavy variable 1-18 OS=Homo sapiens OX=9606 GN=IGHV1-18 PE=3 SV=1;sp|P23083|HV102_HUMAN Immunoglobulin heavy variable 1-2 OS=Homo sapiens OX=9606 GN=IGHV1-2 PE=1 SV=2	26760000	13713000	13047000	13713000	1.33426e+07	1.02776
CDK11B;CDK11A	CDK11B	sp|P21127|CD11B_HUMAN Cyclin-dependent kinase 11B OS=Homo sapiens OX=9606 GN=CDK11B PE=1 SV=4;sp|P21127-2|CD11B_HUMAN Isoform SV1 of Cyclin-dependent kinase 11B OS=Homo sapiens OX=9606 GN=CDK11B;tr|A0A0D9SER5|A0A0D9SER5_HUMAN Cyclin-dependent kinase 11B OS	13559000	9618800	3940300	9618800	4.02957e+06	2.38706
FAM120B	FAM120B	tr|A0A0D9SEJ5|A0A0D9SEJ5_HUMAN Constitutive coactivator of peroxisome proliferator-activated receptor gamma OS=Homo sapiens OX=9606 GN=FAM120B PE=1 SV=1;tr|F5GY05|F5GY05_HUMAN Constitutive coactivator of peroxisome proliferator-activated receptor gamma OS=	9210000	9147100	62845	9147100	64268.8	142.326
DDX39A	DDX39A	tr|A0A0D9SEM9|A0A0D9SEM9_HUMAN ATP-dependent RNA helicase DDX39A (Fragment) OS=Homo sapiens OX=9606 GN=DDX39A PE=1 SV=1	42252000	42252000	0	42252000	0	#DIV/0!
TLE3;TLE2;TLE4;TLE1	TLE3	sp|Q04726-4|TLE3_HUMAN Isoform 4 of Transducin-like enhancer protein 3 OS=Homo sapiens OX=9606 GN=TLE3;sp|Q04726-5|TLE3_HUMAN Isoform 5 of Transducin-like enhancer protein 3 OS=Homo sapiens OX=9606 GN=TLE3;tr|H0YL70|H0YL70_HUMAN Transducin-like enhancer pr	4026200	0	4026200	0	4.11741e+06	0
RANBP10	RANBP10	tr|R4GNA3|R4GNA3_HUMAN Ran-binding protein 10 OS=Homo sapiens OX=9606 GN=RANBP10 PE=1 SV=1;tr|R4GN91|R4GN91_HUMAN Ran-binding protein 10 OS=Homo sapiens OX=9606 GN=RANBP10 PE=1 SV=1;tr|A0A0D9SEU5|A0A0D9SEU5_HUMAN Ran-binding protein 10 OS=Homo sapiens OX=9	6671900	0	6671900	0	6.82305e+06	0
DDX3X;DDX3Y	DDX3X	tr|A0A2R8YF78|A0A2R8YF78_HUMAN RNA helicase OS=Homo sapiens OX=9606 GN=DDX3X PE=1 SV=1;tr|A0A2R8YFS5|A0A2R8YFS5_HUMAN RNA helicase OS=Homo sapiens OX=9606 GN=DDX3X PE=1 SV=1;tr|A0A2R8Y4A4|A0A2R8Y4A4_HUMAN RNA helicase OS=Homo sapiens OX=9606 GN=DDX3X PE=1	1129900000	625450000	504420000	625450000	5.15848e+08	1.21247
SPTAN1	SPTAN1	tr|A0A0D9SF54|A0A0D9SF54_HUMAN Spectrin alpha chain, non-erythrocytic 1 OS=Homo sapiens OX=9606 GN=SPTAN1 PE=1 SV=1	118360000	116230000	2128800	116230000	2.17703e+06	53.3893
PKP4	PKP4	tr|A0A0D9SF60|A0A0D9SF60_HUMAN Plakophilin-4 OS=Homo sapiens OX=9606 GN=PKP4 PE=1 SV=1;sp|Q99569-2|PKP4_HUMAN Isoform 2 of Plakophilin-4 OS=Homo sapiens OX=9606 GN=PKP4;sp|Q99569|PKP4_HUMAN Plakophilin-4 OS=Homo sapiens OX=9606 GN=PKP4 PE=1 SV=2	111770	111770	0	111770	0	#DIV/0!
IL23R	IL23R	tr|A0A0D9SFJ7|A0A0D9SFJ7_HUMAN Interleukin-23 receptor OS=Homo sapiens OX=9606 GN=IL23R PE=4 SV=1;sp|Q5VWK5-6|IL23R_HUMAN Isoform 6 of Interleukin-23 receptor OS=Homo sapiens OX=9606 GN=IL23R	13829000	13829000	0	13829000	0	#DIV/0!
MYO18A	MYO18A	tr|A0A0D9SFK2|A0A0D9SFK2_HUMAN Unconventional myosin-XVIIIa OS=Homo sapiens OX=9606 GN=MYO18A PE=1 SV=1;sp|Q92614-4|MY18A_HUMAN Isoform 4 of Unconventional myosin-XVIIIa OS=Homo sapiens OX=9606 GN=MYO18A;sp|Q92614|MY18A_HUMAN Unconventional myosin-XVIIIa O	22878000	22878000	0	22878000	0	#DIV/0!
PNKP	PNKP	tr|A0A0D9SFL2|A0A0D9SFL2_HUMAN Bifunctional polynucleotide phosphatase/kinase OS=Homo sapiens OX=9606 GN=PNKP PE=1 SV=1;tr|M0QYH2|M0QYH2_HUMAN Bifunctional polynucleotide phosphatase/kinase OS=Homo sapiens OX=9606 GN=PNKP PE=1 SV=1;sp|Q96T60-2|PNKP_HUMAN I	1618800	726260	892560	726260	912781	0.795656
UBE3A	UBE3A	tr|A0A0D9SG77|A0A0D9SG77_HUMAN Ubiquitin-protein ligase E3A OS=Homo sapiens OX=9606 GN=UBE3A PE=1 SV=1;tr|A0A1B0GVL3|A0A1B0GVL3_HUMAN Ubiquitin-protein ligase E3A OS=Homo sapiens OX=9606 GN=UBE3A PE=1 SV=1;sp|Q05086-2|UBE3A_HUMAN Isoform I of Ubiquitin-pro	641290	0	641290	0	655818	0
PHF6	PHF6	tr|A0A0D9SGE8|A0A0D9SGE8_HUMAN PHD finger protein 6 OS=Homo sapiens OX=9606 GN=PHF6 PE=1 SV=1;sp|Q8IWS0-3|PHF6_HUMAN Isoform 3 of PHD finger protein 6 OS=Homo sapiens OX=9606 GN=PHF6;tr|Q5JRC6|Q5JRC6_HUMAN PHD finger protein 6 OS=Homo sapiens OX=9606 GN=PH	224790000	136620000	88176000	136620000	9.01736e+07	1.51508
DIAPH1	DIAPH1	tr|A0A140T8Z0|A0A140T8Z0_HUMAN Protein diaphanous homolog 1 OS=Homo sapiens OX=9606 GN=DIAPH1 PE=1 SV=1;tr|A0A0G2JH68|A0A0G2JH68_HUMAN Protein diaphanous homolog 1 OS=Homo sapiens OX=9606 GN=DIAPH1 PE=1 SV=1;sp|O60610-2|DIAP1_HUMAN Isoform 2 of Protein dia	566430	566430	0	566430	0	#DIV/0!
PPP1R18	PPP1R18	tr|A0A0G2JHC2|A0A0G2JHC2_HUMAN PPP1R18 OS=Homo sapiens OX=9606 GN=PPP1R18 PE=1 SV=1;sp|Q6NYC8|PPR18_HUMAN Phostensin OS=Homo sapiens OX=9606 GN=PPP1R18 PE=1 SV=1;sp|Q6NYC8-2|PPR18_HUMAN Isoform 2 of Phostensin OS=Homo sapiens OX=9606 GN=PPP1R18;sp|Q6NYC8-3	2607800	2607800	0	2607800	0	#DIV/0!
EHMT2	EHMT2	tr|A0A0G2JIS2|A0A0G2JIS2_HUMAN Histone-lysine N-methyltransferase EHMT2 OS=Homo sapiens OX=9606 GN=EHMT2 PE=1 SV=1;tr|A2ABF8|A2ABF8_HUMAN Histone-lysine N-methyltransferase EHMT2 OS=Homo sapiens OX=9606 GN=EHMT2 PE=1 SV=1;tr|A0A0G2JIR1|A0A0G2JIR1_HUMAN His	280140	280140	0	280140	0	#DIV/0!
HSPA1B;HSPA1A	HSPA1B	tr|A0A0G2JIW1|A0A0G2JIW1_HUMAN Heat shock 70 kDa protein 1B OS=Homo sapiens OX=9606 GN=HSPA1B PE=1 SV=1;sp|P0DMV9|HS71B_HUMAN Heat shock 70 kDa protein 1B OS=Homo sapiens OX=9606 GN=HSPA1B PE=1 SV=1;sp|P0DMV8|HS71A_HUMAN Heat shock 70 kDa protein 1A OS=Hom	1380600000	631860000	748750000	631860000	7.65713e+08	0.825192
ABHD16A	ABHD16A	tr|A0A0G2JJD3|A0A0G2JJD3_HUMAN Alpha/beta hydrolase domain-containing protein 16A OS=Homo sapiens OX=9606 GN=ABHD16A PE=1 SV=1;sp|O95870|ABHGA_HUMAN Phosphatidylserine lipase ABHD16A OS=Homo sapiens OX=9606 GN=ABHD16A PE=1 SV=3;tr|F2Z3H2|F2Z3H2_HUMAN Phosp	285550	0	285550	0	292019	0
WDR46	WDR46	tr|A0A0G2JJL1|A0A0G2JJL1_HUMAN WD repeat-containing protein 46 (Fragment) OS=Homo sapiens OX=9606 GN=WDR46 PE=1 SV=1;tr|A0A140T9L0|A0A140T9L0_HUMAN WD repeat-containing protein 46 (Fragment) OS=Homo sapiens OX=9606 GN=WDR46 PE=1 SV=1;tr|H0Y6G3|H0Y6G3_HUMAN	43167000	24032000	19135000	24032000	1.95685e+07	1.2281
BRD2	BRD2	sp|P25440-2|BRD2_HUMAN Isoform 2 of Bromodomain-containing protein 2 OS=Homo sapiens OX=9606 GN=BRD2;sp|P25440|BRD2_HUMAN Bromodomain-containing protein 2 OS=Homo sapiens OX=9606 GN=BRD2 PE=1 SV=2;sp|P25440-3|BRD2_HUMAN Isoform 3 of Bromodomain-containing	2689900	2689900	168180	2689900	171990	15.6399
C4B;C4A	C4B	tr|A0A3B3ISA6|A0A3B3ISA6_HUMAN C4a anaphylatoxin (Fragment) OS=Homo sapiens OX=9606 GN=C4B PE=1 SV=1;tr|F5GXS0|F5GXS0_HUMAN C4a anaphylatoxin OS=Homo sapiens OX=9606 GN=C4B PE=1 SV=1;tr|A0A140TA49|A0A140TA49_HUMAN C4a anaphylatoxin OS=Homo sapiens OX=9606	183670	183670	0	183670	0	#DIV/0!
RASSF7	RASSF7	tr|A0A0G2JLR5|A0A0G2JLR5_HUMAN Ras association domain-containing protein 7 OS=Homo sapiens OX=9606 GN=RASSF7 PE=1 SV=1;tr|A0A0G2JMW4|A0A0G2JMW4_HUMAN Ras association domain-containing protein 7 OS=Homo sapiens OX=9606 GN=RASSF7 PE=1 SV=1;sp|Q02833-3|RASF7_	95118	887060	95118	887060	97272.9	9.11929
OCLN	OCLN	tr|A0A0G2JMZ8|A0A0G2JMZ8_HUMAN Occludin OS=Homo sapiens OX=9606 GN=OCLN PE=1 SV=1;sp|Q16625-5|OCLN_HUMAN Isoform 5 of Occludin OS=Homo sapiens OX=9606 GN=OCLN;sp|Q16625-4|OCLN_HUMAN Isoform 4 of Occludin OS=Homo sapiens OX=9606 GN=OCLN;sp|Q16625-2|OCLN_HUM	244820	0	244820	0	250366	0
TSEN34	TSEN34	tr|B0V3J0|B0V3J0_HUMAN tRNA-splicing endonuclease subunit Sen34 (Fragment) OS=Homo sapiens OX=9606 GN=TSEN34 PE=1 SV=1;tr|A9C4B9|A9C4B9_HUMAN tRNA-intron lyase (Fragment) OS=Homo sapiens OX=9606 GN=TSEN34 PE=1 SV=3;tr|A0A0G2JNL0|A0A0G2JNL0_HUMAN tRNA-intro	804110	0	804110	0	822327	0
SCRIB	SCRIB	tr|A0A0G2JNZ2|A0A0G2JNZ2_HUMAN Protein scribble homolog OS=Homo sapiens OX=9606 GN=SCRIB PE=1 SV=1;tr|A0A0G2JPP5|A0A0G2JPP5_HUMAN Protein scribble homolog OS=Homo sapiens OX=9606 GN=SCRIB PE=1 SV=1;tr|A0A669KB89|A0A669KB89_HUMAN Protein scribble homolog OS	2885300	2885300	0	2885300	0	#DIV/0!
HNRNPCL4;HNRNPCL1;HNRNPCL3	HNRNPCL4	tr|A0A0G2JPF8|A0A0G2JPF8_HUMAN Heterogeneous nuclear ribonucleoprotein C-like 4 OS=Homo sapiens OX=9606 GN=HNRNPCL4 PE=3 SV=1;sp|P0DMR1|HNRC4_HUMAN Heterogeneous nuclear ribonucleoprotein C-like 4 OS=Homo sapiens OX=9606 GN=HNRNPCL4 PE=3 SV=1;sp|O60812|HNR	32869000	32869000	0	32869000	0	#DIV/0!
RAD17	RAD17	tr|A0A0G2JPT5|A0A0G2JPT5_HUMAN Cell cycle checkpoint protein RAD17 OS=Homo sapiens OX=9606 GN=RAD17 PE=1 SV=1;sp|O75943-2|RAD17_HUMAN Isoform 2 of Cell cycle checkpoint protein RAD17 OS=Homo sapiens OX=9606 GN=RAD17;sp|O75943|RAD17_HUMAN Cell cycle checkpo	5423400	2867400	2556000	2867400	2.61391e+06	1.09698
PRAME;PRAMEF14;PRAMEF7;PRAMEF13;PRAMEF8;PRAMEF17;PRAMEF1;PRAMEF2;PRAMEF10;PRAMEF12	PRAME	tr|A0A0G2JRX7|A0A0G2JRX7_HUMAN Melanoma antigen preferentially-expressed in tumors (Fragment) OS=Homo sapiens OX=9606 GN=PRAME PE=1 SV=1;tr|E7EMH2|E7EMH2_HUMAN Melanoma antigen preferentially-expressed in tumors (Fragment) OS=Homo sapiens OX=9606 GN=PRAME	4934500	0	4934500	0	5.04629e+06	0
DOCK11	DOCK11	tr|A0A0J9YW64|A0A0J9YW64_HUMAN Dedicator of cytokinesis protein 11 (Fragment) OS=Homo sapiens OX=9606 GN=DOCK11 PE=1 SV=1;tr|A6NIW2|A6NIW2_HUMAN Dedicator of cytokinesis protein 11 OS=Homo sapiens OX=9606 GN=DOCK11 PE=1 SV=2;sp|Q5JSL3|DOC11_HUMAN Dedicator	320850	320850	0	320850	0	#DIV/0!
PHRF1	PHRF1	tr|A0A0J9YX88|A0A0J9YX88_HUMAN PHD and RING finger domain-containing protein 1 OS=Homo sapiens OX=9606 GN=PHRF1 PE=1 SV=1;tr|E9PJ24|E9PJ24_HUMAN PHD and RING finger domain-containing protein 1 OS=Homo sapiens OX=9606 GN=PHRF1 PE=1 SV=1;tr|B7ZM65|B7ZM65_HUM	228400	228400	381640	228400	390286	0.585212
TRIM2	TRIM2	tr|A0A0J9YX34|A0A0J9YX34_HUMAN Tripartite motif-containing protein 2 OS=Homo sapiens OX=9606 GN=TRIM2 PE=1 SV=1;sp|Q9C040|TRIM2_HUMAN Tripartite motif-containing protein 2 OS=Homo sapiens OX=9606 GN=TRIM2 PE=1 SV=1;sp|Q9C040-2|TRIM2_HUMAN Isoform 2 of Trip	870480	535030	335450	535030	343050	1.55963
CELF2	CELF2	tr|V9GYD9|V9GYD9_HUMAN CUGBP Elav-like family member 2 OS=Homo sapiens OX=9606 GN=CELF2 PE=1 SV=1;tr|Q5VZZ6|Q5VZZ6_HUMAN CUGBP Elav-like family member 2 OS=Homo sapiens OX=9606 GN=CELF2 PE=1 SV=2;tr|A0A0J9YX66|A0A0J9YX66_HUMAN CUGBP Elav-like family member	300280	0	300280	0	307083	0
LIMS1	LIMS1	tr|C9JF46|C9JF46_HUMAN LIM and senescent cell antigen-like-containing domain protein 1 (Fragment) OS=Homo sapiens OX=9606 GN=LIMS1 PE=1 SV=8;sp|P0CW19-2|LIMS3_HUMAN Isoform 2 of LIM and senescent cell antigen-like-containing domain protein 3 OS=Homo sapien	5177500	5177500	0	5177500	0	#DIV/0!
PON2	PON2	tr|A0A0J9YXF2|A0A0J9YXF2_HUMAN Paraoxonase 2, isoform CRA_a OS=Homo sapiens OX=9606 GN=PON2 PE=1 SV=1;sp|Q15165-3|PON2_HUMAN Isoform 3 of Serum paraoxonase/arylesterase 2 OS=Homo sapiens OX=9606 GN=PON2;sp|Q15165-1|PON2_HUMAN Isoform 1 of Serum paraoxonase	172440	0	172440	0	176347	0
WDR81	WDR81	tr|E9PDG3|E9PDG3_HUMAN WD repeat-containing protein 81 OS=Homo sapiens OX=9606 GN=WDR81 PE=1 SV=1;tr|A0A0J9YXM6|A0A0J9YXM6_HUMAN WD repeat-containing protein 81 OS=Homo sapiens OX=9606 GN=WDR81 PE=1 SV=1;sp|Q562E7-2|WDR81_HUMAN Isoform 2 of WD repeat-conta	8548700	8492300	56394	8492300	57671.6	147.253
MATR3	MATR3	sp|P43243|MATR3_HUMAN Matrin-3 OS=Homo sapiens OX=9606 GN=MATR3 PE=1 SV=2;tr|A0A0R4J2E8|A0A0R4J2E8_HUMAN Matrin-3 OS=Homo sapiens OX=9606 GN=MATR3 PE=1 SV=1;tr|D6REM6|D6REM6_HUMAN Matrin-3 OS=Homo sapiens OX=9606 GN=MATR3 PE=1 SV=1;tr|D6R991|D6R991_HUMAN M	1717100	1717100	0	1717100	0	#DIV/0!
IFRD2	IFRD2	tr|A0A0R4J2F6|A0A0R4J2F6_HUMAN Interferon-related developmental regulator 2 OS=Homo sapiens OX=9606 GN=IFRD2 PE=1 SV=1;sp|Q12894|IFRD2_HUMAN Interferon-related developmental regulator 2 OS=Homo sapiens OX=9606 GN=IFRD2 PE=1 SV=3;sp|Q12894-2|IFRD2_HUMAN Iso	17093000	8943900	8149000	8943900	8.33362e+06	1.07323
CLN6	CLN6	tr|A0A0S2Z5D0|A0A0S2Z5D0_HUMAN Ceroid-lipofuscinosis neuronal 6 late infantile variant isoform 2 OS=Homo sapiens OX=9606 GN=CLN6 PE=1 SV=1;tr|H3BUV4|H3BUV4_HUMAN Ceroid-lipofuscinosis neuronal protein 6 OS=Homo sapiens OX=9606 GN=CLN6 PE=1 SV=1;tr|A0A1B0GT	17467000	16447000	1019400	16447000	1.04249e+06	15.7766
TP53	TP53	sp|P04637|P53_HUMAN Cellular tumor antigen p53 OS=Homo sapiens OX=9606 GN=TP53 PE=1 SV=4;sp|P04637-4|P53_HUMAN Isoform 4 of Cellular tumor antigen p53 OS=Homo sapiens OX=9606 GN=TP53;tr|A0A0U1RQC9|A0A0U1RQC9_HUMAN Cellular tumor antigen p53 OS=Homo sapiens	182150000	104340000	77811000	104340000	7.95738e+07	1.31124
EIF4G3	EIF4G3	tr|A0A0U1RQK7|A0A0U1RQK7_HUMAN Eukaryotic translation initiation factor 4 gamma 3 OS=Homo sapiens OX=9606 GN=EIF4G3 PE=1 SV=1;tr|A0A0A0MSA7|A0A0A0MSA7_HUMAN Eukaryotic translation initiation factor 4 gamma 3 OS=Homo sapiens OX=9606 GN=EIF4G3 PE=1 SV=1;sp|O	1505300	1505300	0	1505300	0	#DIV/0!
KIAA0101	PCLAF	tr|H0YMA4|H0YMA4_HUMAN PCNA-associated factor OS=Homo sapiens OX=9606 GN=PCLAF PE=1 SV=1;tr|A0A0U1RQM0|A0A0U1RQM0_HUMAN PCNA-associated factor OS=Homo sapiens OX=9606 PE=1 SV=1;sp|Q15004|PAF15_HUMAN PCNA-associated factor OS=Homo sapiens OX=9606 GN=PCLAF P	13659000	4977500	8681900	4977500	8.87859e+06	0.560618
SCYL2	SCYL2	tr|A0A0U1RQQ9|A0A0U1RQQ9_HUMAN SCY1-like protein 2 OS=Homo sapiens OX=9606 GN=SCYL2 PE=1 SV=1;sp|Q6P3W7|SCYL2_HUMAN SCY1-like protein 2 OS=Homo sapiens OX=9606 GN=SCYL2 PE=1 SV=1;tr|F8VSC5|F8VSC5_HUMAN SCY1-like protein 2 (Fragment) OS=Homo sapiens OX=9606	228620000	151580000	77037000	151580000	7.87823e+07	1.92404
WDR45	WDR45	tr|C9JVT3|C9JVT3_HUMAN WD repeat domain phosphoinositide-interacting protein 4 (Fragment) OS=Homo sapiens OX=9606 GN=WDR45 PE=1 SV=1;tr|C9JE01|C9JE01_HUMAN WD repeat domain phosphoinositide-interacting protein 4 (Fragment) OS=Homo sapiens OX=9606 GN=WDR45	1717300	1717300	0	1717300	0	#DIV/0!
HIST1H2AJ;HIST1H2AG;HIST1H2AH;HIST1H2AD;HIST2H2AA3;HIST2H2AC;H2AFJ;HIST3H2A;HIST1H2AC;HIST1H2AB	H2AC14	sp|Q99878|H2A1J_HUMAN Histone H2A type 1-J OS=Homo sapiens OX=9606 GN=H2AC14 PE=1 SV=3;sp|P0C0S8|H2A1_HUMAN Histone H2A type 1 OS=Homo sapiens OX=9606 GN=H2AC11 PE=1 SV=2;sp|Q96KK5|H2A1H_HUMAN Histone H2A type 1-H OS=Homo sapiens OX=9606 GN=H2AC12 PE=1 SV=	15880000000	8.1813e+09	7.6987e+09	8.1813e+09	7.87311e+09	1.03914
EXOC6B	EXOC6B	tr|J3QT38|J3QT38_HUMAN Exocyst complex component OS=Homo sapiens OX=9606 GN=EXOC6B PE=1 SV=1;tr|A0A0U1RRB6|A0A0U1RRB6_HUMAN Exocyst complex component OS=Homo sapiens OX=9606 GN=EXOC6B PE=1 SV=1;sp|Q9Y2D4-2|EXC6B_HUMAN Isoform 2 of Exocyst complex component	472130	472130	0	472130	0	#DIV/0!
PHF14	PHF14	tr|B4DG57|B4DG57_HUMAN PHD finger protein 14 OS=Homo sapiens OX=9606 GN=PHF14 PE=1 SV=1;tr|A0A0U1RRH6|A0A0U1RRH6_HUMAN PHD finger protein 14 OS=Homo sapiens OX=9606 GN=PHF14 PE=1 SV=1;sp|O94880-2|PHF14_HUMAN Isoform 2 of PHD finger protein 14 OS=Homo sapie	300010	0	300010	0	306807	0
MICU1	MICU1	tr|F6XEV2|F6XEV2_HUMAN Calcium uptake protein 1, mitochondrial OS=Homo sapiens OX=9606 GN=MICU1 PE=1 SV=2;tr|A0A0U1RRK1|A0A0U1RRK1_HUMAN Calcium uptake protein 1, mitochondrial OS=Homo sapiens OX=9606 GN=MICU1 PE=1 SV=1;tr|A0A286YF11|A0A286YF11_HUMAN Calci	12698000	8236300	4461400	8236300	4.56247e+06	1.80523
GATAD2B	GATAD2B	tr|A0A0U1RRM1|A0A0U1RRM1_HUMAN Transcriptional repressor p66-beta OS=Homo sapiens OX=9606 GN=GATAD2B PE=1 SV=1;sp|Q8WXI9|P66B_HUMAN Transcriptional repressor p66-beta OS=Homo sapiens OX=9606 GN=GATAD2B PE=1 SV=1;tr|A0A0U1RR30|A0A0U1RR30_HUMAN Transcription	27478000	16205000	11273000	16205000	1.15284e+07	1.40566
PTBP1	PTBP1	tr|A0A0U1RRM4|A0A0U1RRM4_HUMAN Polypyrimidine tract-binding protein 1 OS=Homo sapiens OX=9606 GN=PTBP1 PE=1 SV=1;sp|P26599|PTBP1_HUMAN Polypyrimidine tract-binding protein 1 OS=Homo sapiens OX=9606 GN=PTBP1 PE=1 SV=1;sp|P26599-2|PTBP1_HUMAN Isoform 2 of Po	2668500000	1340100000	1328400000	1340100000	1.35849e+09	0.986459
ENAH	ENAH	tr|A0A0U1RRM6|A0A0U1RRM6_HUMAN Protein enabled homolog OS=Homo sapiens OX=9606 GN=ENAH PE=1 SV=1;sp|Q8N8S7-3|ENAH_HUMAN Isoform 3 of Protein enabled homolog OS=Homo sapiens OX=9606 GN=ENAH;sp|Q8N8S7-2|ENAH_HUMAN Isoform 2 of Protein enabled homolog OS=Homo	5862700	5862700	0	5862700	0	#DIV/0!
HLA-C;HLA-Cw;HLA-A	HLA-C	tr|A0A140T937|A0A140T937_HUMAN HLA class I histocompatibility antigen, C alpha chain OS=Homo sapiens OX=9606 GN=HLA-C PE=1 SV=1;tr|A0A140T912|A0A140T912_HUMAN HLA class I histocompatibility antigen, C alpha chain OS=Homo sapiens OX=9606 GN=HLA-C PE=1 SV=1;	6042100	2800700	3241400	2800700	3.31483e+06	0.844899
HLA-A	HLA-A	tr|A0A140T955|A0A140T955_HUMAN HLA class I histocompatibility antigen, A alpha chain OS=Homo sapiens OX=9606 GN=HLA-A PE=1 SV=1;tr|A0A140T933|A0A140T933_HUMAN HLA class I histocompatibility antigen, A alpha chain (Fragment) OS=Homo sapiens OX=9606 GN=HLA-A	899780	0	899780	0	920164	0
HLA-C	HLA-C	sp|P10321|HLAC_HUMAN HLA class I histocompatibility antigen, C alpha chain OS=Homo sapiens OX=9606 GN=HLA-C PE=1 SV=3;sp|P10321-2|HLAC_HUMAN Isoform 2 of HLA class I histocompatibility antigen, C alpha chain OS=Homo sapiens OX=9606 GN=HLA-C;tr|A0A140T9U8|A	18960000	11858000	7101700	11858000	7.26259e+06	1.63275
RNF5	RNF5	tr|A0A140TA09|A0A140TA09_HUMAN E3 ubiquitin-protein ligase RNF5 OS=Homo sapiens OX=9606 GN=RNF5 PE=1 SV=1;sp|Q99942|RNF5_HUMAN E3 ubiquitin-protein ligase RNF5 OS=Homo sapiens OX=9606 GN=RNF5 PE=1 SV=1	5496600	2604300	2892200	2604300	2.95772e+06	0.880509
QIL1;C19orf70	MICOS13	tr|A0A140TA86|A0A140TA86_HUMAN MICOS complex subunit MIC13 OS=Homo sapiens OX=9606 GN=MICOS13 PE=1 SV=1;sp|Q5XKP0|MIC13_HUMAN MICOS complex subunit MIC13 OS=Homo sapiens OX=9606 GN=MICOS13 PE=1 SV=1;tr|K7EIR2|K7EIR2_HUMAN MICOS complex subunit MIC13 OS=Hom	40958000	18714000	22244000	18714000	2.27479e+07	0.822668
FTO	FTO	tr|A0A1B0GTY1|A0A1B0GTY1_HUMAN Alpha-ketoglutarate-dependent dioxygenase FTO OS=Homo sapiens OX=9606 GN=FTO PE=1 SV=1;tr|A0A1B0GUC3|A0A1B0GUC3_HUMAN Alpha-ketoglutarate-dependent dioxygenase FTO OS=Homo sapiens OX=9606 GN=FTO PE=1 SV=1;tr|A0A1B0GV98|A0A1B0	461230	0	461230	0	471679	0
ALDH7A1	ALDH7A1	tr|A0A1B0GV49|A0A1B0GV49_HUMAN Alpha-aminoadipic semialdehyde dehydrogenase OS=Homo sapiens OX=9606 GN=ALDH7A1 PE=1 SV=1;tr|A0A1B0GTJ4|A0A1B0GTJ4_HUMAN Alpha-aminoadipic semialdehyde dehydrogenase OS=Homo sapiens OX=9606 GN=ALDH7A1 PE=1 SV=1;tr|A0A1B0GUA1|	1127600	1474200	1127600	1474200	1.15315e+06	1.27842
ADSL	ADSL	tr|A0A1B0GWJ0|A0A1B0GWJ0_HUMAN Adenylosuccinate lyase OS=Homo sapiens OX=9606 GN=ADSL PE=1 SV=1;tr|A0A1B0GTJ7|A0A1B0GTJ7_HUMAN Adenylosuccinate lyase OS=Homo sapiens OX=9606 GN=ADSL PE=1 SV=1;sp|P30566|PUR8_HUMAN Adenylosuccinate lyase OS=Homo sapiens OX=9	6762600	3495900	3266700	3495900	3.34071e+06	1.04646
ARID1B	ARID1B	tr|A0A1B0GWJ2|A0A1B0GWJ2_HUMAN AT-rich interactive domain-containing protein 1B OS=Homo sapiens OX=9606 GN=ARID1B PE=1 SV=1;tr|A0A1B0GTJ8|A0A1B0GTJ8_HUMAN AT-rich interactive domain-containing protein 1B (Fragment) OS=Homo sapiens OX=9606 GN=ARID1B PE=1 SV	271310	271310	0	271310	0	#DIV/0!
RAB11FIP5	RAB11FIP5	tr|A0A1B0GTL5|A0A1B0GTL5_HUMAN Rab11 family-interacting protein 5 OS=Homo sapiens OX=9606 GN=RAB11FIP5 PE=1 SV=1;sp|Q9BXF6|RFIP5_HUMAN Rab11 family-interacting protein 5 OS=Homo sapiens OX=9606 GN=RAB11FIP5 PE=1 SV=1	187580	187580	212470	187580	217283	0.863296
TJP2	TJP2	sp|Q9UDY2-7|ZO2_HUMAN Isoform 7 of Tight junction protein ZO-2 OS=Homo sapiens OX=9606 GN=TJP2;sp|Q9UDY2|ZO2_HUMAN Tight junction protein ZO-2 OS=Homo sapiens OX=9606 GN=TJP2 PE=1 SV=2;sp|Q9UDY2-3|ZO2_HUMAN Isoform C1 of Tight junction protein ZO-2 OS=Homo	39413000	38274000	1139000	38274000	1.1648e+06	32.8587
CTSD	CTSD	tr|F8W787|F8W787_HUMAN Cathepsin D (Fragment) OS=Homo sapiens OX=9606 GN=CTSD PE=1 SV=1;tr|F8WD96|F8WD96_HUMAN Cathepsin D OS=Homo sapiens OX=9606 GN=CTSD PE=1 SV=1;tr|C9JH19|C9JH19_HUMAN Cathepsin D (Fragment) OS=Homo sapiens OX=9606 GN=CTSD PE=1 SV=1;tr|	1801800	1801800	0	1801800	0	#DIV/0!
KIAA1279	KIFBP	tr|A0A1B0GUA3|A0A1B0GUA3_HUMAN KIF-binding protein OS=Homo sapiens OX=9606 GN=KIFBP PE=1 SV=1;sp|Q96EK5|KBP_HUMAN KIF-binding protein OS=Homo sapiens OX=9606 GN=KIFBP PE=1 SV=1;tr|A0A1B0GUH6|A0A1B0GUH6_HUMAN KIF-binding protein (Fragment) OS=Homo sapiens O	500030	561920000	500030	561920000	511358	1098.88
	FBRSL1	tr|A0A1B0GUN3|A0A1B0GUN3_HUMAN Fibrosin-1-like protein OS=Homo sapiens OX=9606 GN=FBRSL1 PE=1 SV=1	207950	0	207950	0	212661	0
EHMT1	EHMT1	sp|Q9H9B1|EHMT1_HUMAN Histone-lysine N-methyltransferase EHMT1 OS=Homo sapiens OX=9606 GN=EHMT1 PE=1 SV=4;tr|A0A1B0GV09|A0A1B0GV09_HUMAN Histone-lysine N-methyltransferase EHMT1 OS=Homo sapiens OX=9606 GN=EHMT1 PE=1 SV=1;sp|Q9H9B1-3|EHMT1_HUMAN Isoform 3 o	1177500	1177500	0	1177500	0	#DIV/0!
KIF21A	KIF21A	tr|A0A1B0GV47|A0A1B0GV47_HUMAN Kinesin-like protein KIF21A (Fragment) OS=Homo sapiens OX=9606 GN=KIF21A PE=1 SV=1;sp|Q7Z4S6-6|KI21A_HUMAN Isoform 6 of Kinesin-like protein KIF21A OS=Homo sapiens OX=9606 GN=KIF21A;sp|Q7Z4S6-3|KI21A_HUMAN Isoform 3 of Kinesi	1655700	1655700	0	1655700	0	#DIV/0!
TAB2	TAB2	tr|A0A1B0GV57|A0A1B0GV57_HUMAN TGF-beta-activated kinase 1 and MAP3K7-binding protein 2 OS=Homo sapiens OX=9606 GN=TAB2 PE=1 SV=1;sp|Q9NYJ8-2|TAB2_HUMAN Isoform 2 of TGF-beta-activated kinase 1 and MAP3K7-binding protein 2 OS=Homo sapiens OX=9606 GN=TAB2;s	900410	900410	0	900410	0	#DIV/0!
	FBXO31	tr|A0A1B0GV77|A0A1B0GV77_HUMAN F-box only protein 31 (Fragment) OS=Homo sapiens OX=9606 GN=FBXO31 PE=1 SV=1	402660	0	402660	0	411782	0
LIN28B	LIN28B	tr|A0A1B0GVD3|A0A1B0GVD3_HUMAN Protein lin-28 homolog B OS=Homo sapiens OX=9606 GN=LIN28B PE=1 SV=1;sp|Q6ZN17|LN28B_HUMAN Protein lin-28 homolog B OS=Homo sapiens OX=9606 GN=LIN28B PE=1 SV=1;tr|A0A1B0GTK2|A0A1B0GTK2_HUMAN Protein lin-28 homolog B (Fragment	31232000	18830000	12402000	18830000	1.2683e+07	1.48467
CAPN15	CAPN15	tr|A0A1B0GVE3|A0A1B0GVE3_HUMAN Calpain-15 (Fragment) OS=Homo sapiens OX=9606 GN=CAPN15 PE=1 SV=1;sp|O75808-2|CAN15_HUMAN Isoform 2 of Calpain-15 OS=Homo sapiens OX=9606 GN=CAPN15;sp|O75808|CAN15_HUMAN Calpain-15 OS=Homo sapiens OX=9606 GN=CAPN15 PE=1 SV=1	0	0	0	0	0	#DIV/0!
FAM193A	FAM193A	tr|D6RFZ4|D6RFZ4_HUMAN Protein FAM193A OS=Homo sapiens OX=9606 GN=FAM193A PE=1 SV=1;tr|E7EUR8|E7EUR8_HUMAN Protein FAM193A (Fragment) OS=Homo sapiens OX=9606 GN=FAM193A PE=1 SV=1;tr|A0A1B0GVL4|A0A1B0GVL4_HUMAN Protein FAM193A OS=Homo sapiens OX=9606 GN=FAM	679720	679720	0	679720	0	#DIV/0!
DPY19L1	DPY19L1	tr|A0A1B0GW05|A0A1B0GW05_HUMAN Probable C-mannosyltransferase DPY19L1 OS=Homo sapiens OX=9606 GN=DPY19L1 PE=1 SV=1;sp|Q2PZI1|D19L1_HUMAN Probable C-mannosyltransferase DPY19L1 OS=Homo sapiens OX=9606 GN=DPY19L1 PE=2 SV=1	11490000	10258000	1232200	10258000	1.26012e+06	8.14052
	LGI1	tr|A0A1B0GWB4|A0A1B0GWB4_HUMAN Leucine-rich glioma-inactivated protein 1 OS=Homo sapiens OX=9606 GN=LGI1 PE=1 SV=1	833730000	833730000	0	833730000	0	#DIV/0!
ORMDL1;ORMDL2;ORMDL3	ORMDL1	tr|F6WST4|F6WST4_HUMAN ORM1-like protein 1 (Fragment) OS=Homo sapiens OX=9606 GN=ORMDL1 PE=1 SV=7;tr|A0A1B0GXE7|A0A1B0GXE7_HUMAN ORM1-like protein 1 OS=Homo sapiens OX=9606 GN=ORMDL1 PE=1 SV=1;sp|Q9P0S3|ORML1_HUMAN ORM1-like protein 1 OS=Homo sapiens OX=96	19541000	8473500	11068000	8473500	1.13187e+07	0.748625
HMOX2	HMOX2	tr|I3L276|I3L276_HUMAN Heme oxygenase 2 (Fragment) OS=Homo sapiens OX=9606 GN=HMOX2 PE=1 SV=1;tr|I3L4P8|I3L4P8_HUMAN Heme oxygenase 2 (Fragment) OS=Homo sapiens OX=9606 GN=HMOX2 PE=1 SV=8;tr|A0A1B0GXH0|A0A1B0GXH0_HUMAN Heme oxygenase 2 (Fragment) OS=Homo s	4868900	2268400	2600500	2268400	2.65941e+06	0.85297
	TTC34	tr|A0A1C7CYW7|A0A1C7CYW7_HUMAN Tetratricopeptide repeat protein 34 OS=Homo sapiens OX=9606 GN=TTC34 PE=1 SV=1	2618600	2618600	0	2618600	0	#DIV/0!
MAPK15	MAPK15	tr|A0A1C7CYZ1|A0A1C7CYZ1_HUMAN Mitogen-activated protein kinase 15 (Fragment) OS=Homo sapiens OX=9606 GN=MAPK15 PE=1 SV=1;sp|Q8TD08-2|MK15_HUMAN Isoform 2 of Mitogen-activated protein kinase 15 OS=Homo sapiens OX=9606 GN=MAPK15;sp|Q8TD08-3|MK15_HUMAN Isofo	7338300	0	7338300	0	7.50455e+06	0
SFXN3	SFXN3	sp|Q9BWM7|SFXN3_HUMAN Sideroflexin-3 OS=Homo sapiens OX=9606 GN=SFXN3 PE=1 SV=3;tr|A0A1P0AYU5|A0A1P0AYU5_HUMAN Sidoreflexin OS=Homo sapiens OX=9606 GN=SFXN3 PE=1 SV=1;tr|S4R3N9|S4R3N9_HUMAN Sideroflexin-3 OS=Homo sapiens OX=9606 GN=SFXN3 PE=1 SV=1	16390000	13633000	2757000	13633000	2.81946e+06	4.83532
PIGT	PIGT	sp|Q969N2|PIGT_HUMAN GPI transamidase component PIG-T OS=Homo sapiens OX=9606 GN=PIGT PE=1 SV=1;tr|A0A1W2PPS0|A0A1W2PPS0_HUMAN GPI transamidase component PIG-T OS=Homo sapiens OX=9606 GN=PIGT PE=1 SV=1;tr|A0A1W2PNP0|A0A1W2PNP0_HUMAN GPI transamidase compon	703530	1124800	703530	1124800	719468	1.56338
ARPC1B	ARPC1B	tr|A0A1W2PNV4|A0A1W2PNV4_HUMAN Uncharacterized protein OS=Homo sapiens OX=9606 PE=3 SV=1;tr|C9JEY1|C9JEY1_HUMAN Actin-related protein 2/3 complex subunit 1B (Fragment) OS=Homo sapiens OX=9606 GN=ARPC1B PE=1 SV=2;tr|C9K057|C9K057_HUMAN Actin-related protein	363380	2352400	363380	2352400	371612	6.33025
RBMX2	RBMX2	sp|Q9Y388|RBMX2_HUMAN RNA-binding motif protein, X-linked 2 OS=Homo sapiens OX=9606 GN=RBMX2 PE=1 SV=2;tr|A0A1W2PP04|A0A1W2PP04_HUMAN RNA-binding motif protein, X-linked 2 OS=Homo sapiens OX=9606 GN=RBMX2 PE=1 SV=1	29829000	14552000	15277000	14552000	1.56231e+07	0.931441
ME2	ME2	tr|A0A1W2PR68|A0A1W2PR68_HUMAN Malic enzyme OS=Homo sapiens OX=9606 GN=ME2 PE=1 SV=1;tr|A0A1W2PPH1|A0A1W2PPH1_HUMAN Malic enzyme OS=Homo sapiens OX=9606 GN=ME2 PE=1 SV=1;tr|A0A1W2PQH3|A0A1W2PQH3_HUMAN Malic enzyme OS=Homo sapiens OX=9606 GN=ME2 PE=1 SV=1;s	9880500	6583000	3297500	6583000	3.3722e+06	1.95214
DDX26B	INTS6L	tr|A0A1W2PPI5|A0A1W2PPI5_HUMAN DEAD/H (Asp-Glu-Ala-Asp/His) box polypeptide 26B, isoform CRA_b OS=Homo sapiens OX=9606 GN=INTS6L PE=1 SV=1;sp|Q5JSJ4|INT6L_HUMAN Integrator complex subunit 6-like OS=Homo sapiens OX=9606 GN=INTS6L PE=1 SV=1	178550	178550	0	178550	0	#DIV/0!
TRIM3	TRIM3	tr|A0A1W2PPI7|A0A1W2PPI7_HUMAN Tripartite motif-containing protein 3 OS=Homo sapiens OX=9606 GN=TRIM3 PE=1 SV=1;sp|O75382-4|TRIM3_HUMAN Isoform 4 of Tripartite motif-containing protein 3 OS=Homo sapiens OX=9606 GN=TRIM3;sp|O75382-2|TRIM3_HUMAN Isoform Beta	9170900	5495200	3675700	5495200	3.75897e+06	1.46189
PTPN11	PTPN11	tr|H0YF12|H0YF12_HUMAN Tyrosine-protein phosphatase non-receptor type 11 (Fragment) OS=Homo sapiens OX=9606 GN=PTPN11 PE=1 SV=1;tr|A0A1W2PPU4|A0A1W2PPU4_HUMAN Tyrosine-protein phosphatase non-receptor type 11 OS=Homo sapiens OX=9606 GN=PTPN11 PE=1 SV=1;sp|	1802300	1802300	0	1802300	0	#DIV/0!
TCEA1	TCEA1	tr|A0A1W2PPZ5|A0A1W2PPZ5_HUMAN Transcription elongation factor A protein 1 OS=Homo sapiens OX=9606 GN=TCEA1 PE=1 SV=1;sp|P23193|TCEA1_HUMAN Transcription elongation factor A protein 1 OS=Homo sapiens OX=9606 GN=TCEA1 PE=1 SV=2;tr|A0A1W2PRL9|A0A1W2PRL9_HUMA	45585000	33318000	12267000	33318000	1.25449e+07	2.6559
	HSPA14	tr|A0A1W2PQ72|A0A1W2PQ72_HUMAN Heat shock 70 kDa protein 14 OS=Homo sapiens OX=9606 GN=HSPA14 PE=1 SV=1	1268200	1268200	0	1268200	0	#DIV/0!
RTTN	RTTN	tr|J3KTD2|J3KTD2_HUMAN Rotatin OS=Homo sapiens OX=9606 GN=RTTN PE=1 SV=1;tr|A0A1W2PQI7|A0A1W2PQI7_HUMAN Rotatin OS=Homo sapiens OX=9606 GN=RTTN PE=1 SV=1;sp|Q86VV8-2|RTTN_HUMAN Isoform 2 of Rotatin OS=Homo sapiens OX=9606 GN=RTTN;sp|Q86VV8-4|RTTN_HUMAN Iso	204070000	200700000	3376800	200700000	3.4533e+06	58.1183
NECAP1	NECAP1	tr|F5GYH1|F5GYH1_HUMAN Adaptin ear-binding coat-associated protein 1 (Fragment) OS=Homo sapiens OX=9606 GN=NECAP1 PE=1 SV=2;tr|A0A1W2PRM0|A0A1W2PRM0_HUMAN Adaptin ear-binding coat-associated protein 1 OS=Homo sapiens OX=9606 GN=NECAP1 PE=1 SV=1;tr|A0A1W2PR	4317300	1947300	2370000	1947300	2.42369e+06	0.803444
PFKFB3	PFKFB3	tr|Q5W015|Q5W015_HUMAN 6-phosphofructo-2-kinase OS=Homo sapiens OX=9606 GN=PFKFB3 PE=1 SV=1;tr|Q5VX20|Q5VX20_HUMAN 6-phosphofructo-2-kinase OS=Homo sapiens OX=9606 GN=PFKFB3 PE=1 SV=1;tr|A0A1W2PR17|A0A1W2PR17_HUMAN 6-phosphofructo-2-kinase OS=Homo sapiens	37878000	23133000	14746000	23133000	1.50801e+07	1.53401
SYNJ2	SYNJ2	tr|A0A1W2PR85|A0A1W2PR85_HUMAN Phosphoinositide 5-phosphatase OS=Homo sapiens OX=9606 GN=SYNJ2 PE=1 SV=1;sp|O15056-3|SYNJ2_HUMAN Isoform 2A of Synaptojanin-2 OS=Homo sapiens OX=9606 GN=SYNJ2;sp|O15056-2|SYNJ2_HUMAN Isoform 2B1 of Synaptojanin-2 OS=Homo sap	606200	606200	0	606200	0	#DIV/0!
MED17	MED17	tr|E9PM72|E9PM72_HUMAN Mediator of RNA polymerase II transcription subunit 17 OS=Homo sapiens OX=9606 GN=MED17 PE=1 SV=2;tr|A0A1W2PS27|A0A1W2PS27_HUMAN Mediator of RNA polymerase II transcription subunit 17 OS=Homo sapiens OX=9606 GN=MED17 PE=1 SV=1;tr|A0A	3621100	1296500	2324600	1296500	2.37726e+06	0.545375
SMN1;SMN2	SMN2	tr|A0A1W2PRV5|A0A1W2PRV5_HUMAN Survival motor neuron protein OS=Homo sapiens OX=9606 GN=SMN2 PE=1 SV=1;tr|E7EQZ4|E7EQZ4_HUMAN Survival motor neuron protein OS=Homo sapiens OX=9606 GN=SMN1 PE=1 SV=1;sp|Q16637-4|SMN_HUMAN Isoform SMN-delta57 of Survival moto	120960000	63947000	57011000	63947000	5.83026e+07	1.09681
BIVM-ERCC5;ERCC5;ERCC5-201	BIVM-ERCC5	tr|A0A1W2PS85|A0A1W2PS85_HUMAN BIVM-ERCC5 readthrough OS=Homo sapiens OX=9606 GN=BIVM-ERCC5 PE=1 SV=1;tr|R4GMW8|R4GMW8_HUMAN BIVM-ERCC5 readthrough OS=Homo sapiens OX=9606 GN=BIVM-ERCC5 PE=1 SV=2;sp|P28715|ERCC5_HUMAN DNA repair protein complementing XP-G	1438100	1438100	0	1438100	0	#DIV/0!
DDX17	DDX17	tr|A0A1X7SBZ2|A0A1X7SBZ2_HUMAN RNA helicase OS=Homo sapiens OX=9606 GN=DDX17 PE=1 SV=1;tr|A0A5H1ZRQ2|A0A5H1ZRQ2_HUMAN RNA helicase OS=Homo sapiens OX=9606 GN=DDX17 PE=1 SV=1;sp|Q92841|DDX17_HUMAN Probable ATP-dependent RNA helicase DDX17 OS=Homo sapiens OX	1095000000	676830000	418220000	676830000	4.27695e+08	1.58251
NFIC	NFIC	tr|A0A286YEX4|A0A286YEX4_HUMAN Nuclear factor 1 OS=Homo sapiens OX=9606 GN=NFIC PE=1 SV=1;sp|P08651-4|NFIC_HUMAN Isoform 3 of Nuclear factor 1 C-type OS=Homo sapiens OX=9606 GN=NFIC;sp|P08651-5|NFIC_HUMAN Isoform 5 of Nuclear factor 1 C-type OS=Homo sapien	1857300	930350	926940	930350	947940	0.981444
CHCHD3	CHCHD3	tr|A0A286YEX5|A0A286YEX5_HUMAN MICOS complex subunit (Fragment) OS=Homo sapiens OX=9606 GN=CHCHD3 PE=1 SV=1;tr|C9JRZ6|C9JRZ6_HUMAN MICOS complex subunit OS=Homo sapiens OX=9606 GN=CHCHD3 PE=1 SV=2;tr|F8WAR4|F8WAR4_HUMAN MICOS complex subunit OS=Homo sapien	12999000	12999000	0	12999000	0	#DIV/0!
IGHG2	IGHG2	tr|A0A286YEY4|A0A286YEY4_HUMAN Immunoglobulin heavy constant gamma 2 (Fragment) OS=Homo sapiens OX=9606 GN=IGHG2 PE=1 SV=1;sp|P01859|IGHG2_HUMAN Immunoglobulin heavy constant gamma 2 OS=Homo sapiens OX=9606 GN=IGHG2 PE=1 SV=2	533180000	354220000	178950000	354220000	1.83004e+08	1.93559
ANAPC10	ANAPC10	tr|D6R9Q5|D6R9Q5_HUMAN Anaphase-promoting complex subunit 10 (Fragment) OS=Homo sapiens OX=9606 GN=ANAPC10 PE=1 SV=1;tr|A0A3B3ISY7|A0A3B3ISY7_HUMAN Anaphase-promoting complex subunit 10 OS=Homo sapiens OX=9606 PE=3 SV=1;tr|A0A286YEY6|A0A286YEY6_HUMAN Anaph	9913300	9913300	0	9913300	0	#DIV/0!
PHGDH	PHGDH	tr|A0A286YF22|A0A286YF22_HUMAN D-3-phosphoglycerate dehydrogenase OS=Homo sapiens OX=9606 GN=PHGDH PE=1 SV=1;sp|O43175|SERA_HUMAN D-3-phosphoglycerate dehydrogenase OS=Homo sapiens OX=9606 GN=PHGDH PE=1 SV=4;tr|A0A2C9F2M7|A0A2C9F2M7_HUMAN D-3-phosphoglycer	80288000	57834000	22454000	57834000	2.29627e+07	2.51861
MON2	MON2	tr|A0A286YFF8|A0A286YFF8_HUMAN Protein MON2 homolog OS=Homo sapiens OX=9606 GN=MON2 PE=1 SV=1;sp|Q7Z3U7-3|MON2_HUMAN Isoform 3 of Protein MON2 homolog OS=Homo sapiens OX=9606 GN=MON2;sp|Q7Z3U7-2|MON2_HUMAN Isoform 2 of Protein MON2 homolog OS=Homo sapiens	93098	93098	0	93098	0	#DIV/0!
CAMK2G	CAMK2G	sp|Q13555-6|KCC2G_HUMAN Isoform 6 of Calcium/calmodulin-dependent protein kinase type II subunit gamma OS=Homo sapiens OX=9606 GN=CAMK2G;sp|Q13555-4|KCC2G_HUMAN Isoform 4 of Calcium/calmodulin-dependent protein kinase type II subunit gamma OS=Homo sapiens	11694000	8038000	3656400	8038000	3.73924e+06	2.14964
SLC33A1	SLC33A1	tr|A0A2R8YEX5|A0A2R8YEX5_HUMAN Acetyl-coenzyme A transporter 1 OS=Homo sapiens OX=9606 GN=SLC33A1 PE=4 SV=1;tr|A0A2R8Y359|A0A2R8Y359_HUMAN Acetyl-coenzyme A transporter 1 OS=Homo sapiens OX=9606 GN=SLC33A1 PE=4 SV=1;tr|H7C532|H7C532_HUMAN Acetyl-coenzyme A	4686800	3281100	1405700	3281100	1.43755e+06	2.28243
SPG7	SPG7	tr|H3BTR8|H3BTR8_HUMAN Paraplegin (Fragment) OS=Homo sapiens OX=9606 GN=SPG7 PE=1 SV=1;tr|J3KRF6|J3KRF6_HUMAN Paraplegin (Fragment) OS=Homo sapiens OX=9606 GN=SPG7 PE=1 SV=2;tr|A0A2R8YGZ0|A0A2R8YGZ0_HUMAN Paraplegin (Fragment) OS=Homo sapiens OX=9606 GN=SP	1320700	0	1320700	0	1.35062e+06	0
CEP78	CEP78	tr|A0A2R8Y7U5|A0A2R8Y7U5_HUMAN Centrosomal protein of 78 kDa OS=Homo sapiens OX=9606 GN=CEP78 PE=1 SV=1;tr|A8MST6|A8MST6_HUMAN Centrosomal protein of 78 kDa OS=Homo sapiens OX=9606 GN=CEP78 PE=1 SV=2;tr|A0A2U3TZI9|A0A2U3TZI9_HUMAN Centrosomal protein of 78	13367000	6508200	6858900	6508200	7.01429e+06	0.927849
SMARCA4	SMARCA4	sp|P51532|SMCA4_HUMAN Transcription activator BRG1 OS=Homo sapiens OX=9606 GN=SMARCA4 PE=1 SV=2;sp|P51532-5|SMCA4_HUMAN Isoform 5 of Transcription activator BRG1 OS=Homo sapiens OX=9606 GN=SMARCA4;tr|A0A2R8Y4P4|A0A2R8Y4P4_HUMAN Transcription activator BRG1	53858000	48335000	5522500	48335000	5.64761e+06	8.55848
TRMU	TRMU	tr|A0A2R8Y4R7|A0A2R8Y4R7_HUMAN Mitochondrial tRNA-specific 2-thiouridylase 1 (Fragment) OS=Homo sapiens OX=9606 GN=TRMU PE=1 SV=1;tr|A0A2R8Y6L6|A0A2R8Y6L6_HUMAN Mitochondrial tRNA-specific 2-thiouridylase 1 OS=Homo sapiens OX=9606 GN=TRMU PE=1 SV=1;sp|O756	387780	4078100	387780	4078100	396565	10.2836
SMARCE1	SMARCE1	sp|Q969G3|SMCE1_HUMAN SWI/SNF-related matrix-associated actin-dependent regulator of chromatin subfamily E member 1 OS=Homo sapiens OX=9606 GN=SMARCE1 PE=1 SV=2;tr|A0A2R8Y7U4|A0A2R8Y7U4_HUMAN SWI/SNF-related matrix-associated actin-dependent regulator of c	27285000	16963000	10321000	16963000	1.05548e+07	1.60713
EPS8	EPS8	tr|A0A2R8Y4W2|A0A2R8Y4W2_HUMAN Epidermal growth factor receptor kinase substrate 8 OS=Homo sapiens OX=9606 GN=EPS8 PE=1 SV=1;tr|A0A2R8YE63|A0A2R8YE63_HUMAN Epidermal growth factor receptor kinase substrate 8 OS=Homo sapiens OX=9606 GN=EPS8 PE=1 SV=1;sp|Q12	6248100	4791000	1457100	4791000	1.49011e+06	3.2152
CCDC88A	CCDC88A	sp|Q3V6T2|GRDN_HUMAN Girdin OS=Homo sapiens OX=9606 GN=CCDC88A PE=1 SV=2;sp|Q3V6T2-3|GRDN_HUMAN Isoform 3 of Girdin OS=Homo sapiens OX=9606 GN=CCDC88A;sp|Q3V6T2-2|GRDN_HUMAN Isoform 2 of Girdin OS=Homo sapiens OX=9606 GN=CCDC88A;sp|Q3V6T2-4|GRDN_HUMAN Isof	3052800	3052800	0	3052800	0	#DIV/0!
CDK13	CDK13	tr|A0A2R8Y7W5|A0A2R8Y7W5_HUMAN Cyclin-dependent kinase 13 (Fragment) OS=Homo sapiens OX=9606 GN=CDK13 PE=1 SV=1;tr|A0A2R8Y4Z0|A0A2R8Y4Z0_HUMAN Cyclin-dependent kinase 13 (Fragment) OS=Homo sapiens OX=9606 GN=CDK13 PE=1 SV=1;sp|Q14004-2|CDK13_HUMAN Isoform	3390900	3390900	0	3390900	0	#DIV/0!
CCDC9	CCDC9	tr|A0A2R8Y4Z8|A0A2R8Y4Z8_HUMAN Coiled-coil domain-containing protein 9 OS=Homo sapiens OX=9606 GN=CCDC9 PE=1 SV=1;sp|Q9Y3X0|CCDC9_HUMAN Coiled-coil domain-containing protein 9 OS=Homo sapiens OX=9606 GN=CCDC9 PE=1 SV=1	1994400	1122500	871900	1122500	891653	1.2589
CHD4	CHD4	tr|A0A2R8Y5J0|A0A2R8Y5J0_HUMAN DNA helicase OS=Homo sapiens OX=9606 GN=CHD4 PE=1 SV=1;tr|A0A2R8Y521|A0A2R8Y521_HUMAN DNA helicase OS=Homo sapiens OX=9606 GN=CHD4 PE=1 SV=1;tr|A0A2R8YFK9|A0A2R8YFK9_HUMAN DNA helicase OS=Homo sapiens OX=9606 GN=CHD4 PE=1 SV=	109720000	104250000	5477900	104250000	5.602e+06	18.6094
CTNNB1	CTNNB1	tr|A0A2R8Y804|A0A2R8Y804_HUMAN Catenin beta-1 OS=Homo sapiens OX=9606 GN=CTNNB1 PE=1 SV=1;tr|A0A2R8Y543|A0A2R8Y543_HUMAN Catenin beta-1 OS=Homo sapiens OX=9606 GN=CTNNB1 PE=1 SV=1;tr|B4DGU4|B4DGU4_HUMAN Catenin beta-1 OS=Homo sapiens OX=9606 GN=CTNNB1 PE=1	3450500	2220100	1230400	2220100	1.25827e+06	1.7644
INADL	PATJ	tr|A0A2R8Y549|A0A2R8Y549_HUMAN InaD-like protein OS=Homo sapiens OX=9606 GN=PATJ PE=1 SV=1;sp|Q8NI35-4|INADL_HUMAN Isoform 4 of InaD-like protein OS=Homo sapiens OX=9606 GN=PATJ;sp|Q8NI35-3|INADL_HUMAN Isoform 3 of InaD-like protein OS=Homo sapiens OX=9606	178310	178310	0	178310	0	#DIV/0!
CTCF	CTCF	tr|A0A2R8Y595|A0A2R8Y595_HUMAN Transcriptional repressor CTCF OS=Homo sapiens OX=9606 GN=CTCF PE=1 SV=1;tr|A0A2R8YFL0|A0A2R8YFL0_HUMAN Transcriptional repressor CTCF OS=Homo sapiens OX=9606 GN=CTCF PE=1 SV=1;sp|P49711|CTCF_HUMAN Transcriptional repressor C	8096800	7532300	564510	7532300	577299	13.0475
ATXN2	ATXN2	tr|A0A2R8Y5A6|A0A2R8Y5A6_HUMAN Ataxin-2 OS=Homo sapiens OX=9606 GN=ATXN2 PE=1 SV=1;tr|A0A2R8YDM9|A0A2R8YDM9_HUMAN Ataxin-2 OS=Homo sapiens OX=9606 GN=ATXN2 PE=1 SV=1;sp|Q99700|ATX2_HUMAN Ataxin-2 OS=Homo sapiens OX=9606 GN=ATXN2 PE=1 SV=2;sp|Q99700-4|ATX2_	21707000	20124000	1583100	20124000	1.61897e+06	12.4302
TSC2	TSC2	sp|P49815|TSC2_HUMAN Tuberin OS=Homo sapiens OX=9606 GN=TSC2 PE=1 SV=2;tr|X5D2U8|X5D2U8_HUMAN Tuberin (Fragment) OS=Homo sapiens OX=9606 GN=TSC2 PE=1 SV=1;tr|A0A2R8YGD6|A0A2R8YGD6_HUMAN Tuberin OS=Homo sapiens OX=9606 GN=TSC2 PE=1 SV=1;tr|A0A2R8Y7C8|A0A2R8	428060	428060	0	428060	0	#DIV/0!
TSC1	TSC1	tr|A0A2R8Y6S1|A0A2R8Y6S1_HUMAN Hamartin (Fragment) OS=Homo sapiens OX=9606 GN=TSC1 PE=1 SV=1;tr|A0A2R8YFV7|A0A2R8YFV7_HUMAN Hamartin OS=Homo sapiens OX=9606 GN=TSC1 PE=1 SV=1;tr|A0A2R8Y5N2|A0A2R8Y5N2_HUMAN Hamartin OS=Homo sapiens OX=9606 GN=TSC1 PE=1 SV=1	541600	541600	0	541600	0	#DIV/0!
SHROOM3	SHROOM3	tr|A0A2R8Y5P9|A0A2R8Y5P9_HUMAN Protein Shroom3 OS=Homo sapiens OX=9606 GN=SHROOM3 PE=1 SV=1;sp|Q8TF72|SHRM3_HUMAN Protein Shroom3 OS=Homo sapiens OX=9606 GN=SHROOM3 PE=1 SV=2	6855800	4362200	2493600	4362200	2.55009e+06	1.7106
TBCE	TBCE	sp|Q15813-2|TBCE_HUMAN Isoform 2 of Tubulin-specific chaperone E OS=Homo sapiens OX=9606 GN=TBCE;sp|Q15813|TBCE_HUMAN Tubulin-specific chaperone E OS=Homo sapiens OX=9606 GN=TBCE PE=1 SV=1;tr|A0A2R8Y5Q8|A0A2R8Y5Q8_HUMAN Tubulin-folding cofactor E OS=Homo s	6738600	4280300	2458400	4280300	2.51409e+06	1.70252
RDX	RDX	tr|A0A2R8Y5S7|A0A2R8Y5S7_HUMAN Radixin OS=Homo sapiens OX=9606 GN=RDX PE=1 SV=1;sp|P35241|RADI_HUMAN Radixin OS=Homo sapiens OX=9606 GN=RDX PE=1 SV=1;sp|P35241-5|RADI_HUMAN Isoform 5 of Radixin OS=Homo sapiens OX=9606 GN=RDX;tr|A0A2R8Y7M3|A0A2R8Y7M3_HUMAN	95977000	55094000	40883000	55094000	4.18092e+07	1.31775
	RPS7	tr|A0A2R8Y623|A0A2R8Y623_HUMAN 40S ribosomal protein S7 (Fragment) OS=Homo sapiens OX=9606 GN=RPS7 PE=1 SV=1	3358100	3358100	0	3358100	0	#DIV/0!
UCK2	UCK2	tr|A0A2R8Y653|A0A2R8Y653_HUMAN Uridine kinase OS=Homo sapiens OX=9606 GN=UCK2 PE=1 SV=1;sp|Q9BZX2|UCK2_HUMAN Uridine-cytidine kinase 2 OS=Homo sapiens OX=9606 GN=UCK2 PE=1 SV=1	1864100	1864100	0	1864100	0	#DIV/0!
CASK	CASK	sp|O14936-4|CSKP_HUMAN Isoform 4 of Peripheral plasma membrane protein CASK OS=Homo sapiens OX=9606 GN=CASK;tr|A0A2U3TZM4|A0A2U3TZM4_HUMAN Peripheral plasma membrane protein CASK OS=Homo sapiens OX=9606 GN=CASK PE=1 SV=1;tr|A0A2R8YE77|A0A2R8YE77_HUMAN Calc	1076500	1076500	0	1076500	0	#DIV/0!
ENO1	ENO1	sp|P06733|ENOA_HUMAN Alpha-enolase OS=Homo sapiens OX=9606 GN=ENO1 PE=1 SV=2;tr|A0A2R8Y6G6|A0A2R8Y6G6_HUMAN 2-phospho-D-glycerate hydro-lyase OS=Homo sapiens OX=9606 GN=ENO1 PE=1 SV=1;sp|P06733-2|ENOA_HUMAN Isoform MBP-1 of Alpha-enolase OS=Homo sapiens OX	97862000	68349000	29513000	68349000	3.01816e+07	2.26459
RPL5	RPL5	tr|A0A2R8Y6J3|A0A2R8Y6J3_HUMAN 60S ribosomal protein L5 (Fragment) OS=Homo sapiens OX=9606 GN=RPL5 PE=1 SV=1;sp|P46777|RL5_HUMAN 60S ribosomal protein L5 OS=Homo sapiens OX=9606 GN=RPL5 PE=1 SV=3	1384200000	1117000000	267180000	1117000000	2.73233e+08	4.08809
ERCC3	ERCC3	tr|A0A2R8Y6W8|A0A2R8Y6W8_HUMAN DNA excision repair protein ERCC-3 OS=Homo sapiens OX=9606 GN=ERCC3 PE=1 SV=1;sp|P19447|ERCC3_HUMAN General transcription and DNA repair factor IIH helicase subunit XPB OS=Homo sapiens OX=9606 GN=ERCC3 PE=1 SV=1	9412300	4113700	5298600	4113700	5.41864e+06	0.759176
SUCLA2	SUCLA2	tr|A0A2R8YDQ9|A0A2R8YDQ9_HUMAN Succinate--CoA ligase [ADP-forming] subunit beta, mitochondrial OS=Homo sapiens OX=9606 GN=SUCLA2 PE=1 SV=1;tr|A0A2R8Y6Y7|A0A2R8Y6Y7_HUMAN Succinate--CoA ligase [ADP-forming] subunit beta, mitochondrial OS=Homo sapiens OX=960	2223800	875000	1348800	875000	1.37936e+06	0.634354
ACTB	ACTB	tr|A0A2R8Y793|A0A2R8Y793_HUMAN Actin, cytoplasmic 1 (Fragment) OS=Homo sapiens OX=9606 GN=ACTB PE=1 SV=1;tr|G5E9R0|G5E9R0_HUMAN Actin, cytoplasmic 1 OS=Homo sapiens OX=9606 GN=ACTB PE=1 SV=1;tr|E7EVS6|E7EVS6_HUMAN Actin, cytoplasmic 1 (Fragment) OS=Homo sa	5989000	3539600	2449300	3539600	2.50479e+06	1.41313
BLVRB	BLVRB	tr|A0A2R8Y7Y9|A0A2R8Y7Y9_HUMAN Flavin reductase (NADPH) OS=Homo sapiens OX=9606 GN=BLVRB PE=1 SV=1;tr|M0QZL1|M0QZL1_HUMAN Flavin reductase (NADPH) OS=Homo sapiens OX=9606 GN=BLVRB PE=1 SV=1;tr|M0R192|M0R192_HUMAN Flavin reductase (NADPH) OS=Homo sapiens OX	1305800	1305800	0	1305800	0	#DIV/0!
RPS14	RPS14	sp|P62263|RS14_HUMAN 40S ribosomal protein S14 OS=Homo sapiens OX=9606 GN=RPS14 PE=1 SV=3;tr|A0A2R8Y811|A0A2R8Y811_HUMAN 40S ribosomal protein S14 (Fragment) OS=Homo sapiens OX=9606 GN=RPS14 PE=1 SV=1;tr|E5RH77|E5RH77_HUMAN 40S ribosomal protein S14 OS=Hom	8.5871e+09	4843600000	3.7434e+09	4843600000	3.82821e+09	1.26524
RPS24	RPS24	tr|E7ETK0|E7ETK0_HUMAN 40S ribosomal protein S24 OS=Homo sapiens OX=9606 GN=RPS24 PE=1 SV=1;tr|A0A2R8Y849|A0A2R8Y849_HUMAN 40S ribosomal protein S24 OS=Homo sapiens OX=9606 GN=RPS24 PE=1 SV=1;tr|A0A2R8YD14|A0A2R8YD14_HUMAN 40S ribosomal protein S24 OS=Homo	2.956e+09	1.7815e+09	1174500000	1.7815e+09	1.20111e+09	1.48321
PFKM	PFKM	tr|A0A2R8Y891|A0A2R8Y891_HUMAN ATP-dependent 6-phosphofructokinase OS=Homo sapiens OX=9606 GN=PFKM PE=1 SV=1;sp|P08237|PFKAM_HUMAN ATP-dependent 6-phosphofructokinase, muscle type OS=Homo sapiens OX=9606 GN=PFKM PE=1 SV=2;sp|P08237-3|PFKAM_HUMAN Isoform 3	2627900	738650	1889200	738650	1.932e+06	0.382324
TPP1	TPP1	tr|A0A2R8YGD1|A0A2R8YGD1_HUMAN Tripeptidyl aminopeptidase OS=Homo sapiens OX=9606 GN=TPP1 PE=1 SV=1;tr|A0A2R8YD45|A0A2R8YD45_HUMAN Tripeptidyl aminopeptidase OS=Homo sapiens OX=9606 GN=TPP1 PE=1 SV=1;sp|O14773-2|TPP1_HUMAN Isoform 2 of Tripeptidyl-peptidas	3767800	2712100	1055800	2712100	1.07972e+06	2.51186
HSD17B4	HSD17B4	tr|A0A2R8YD50|A0A2R8YD50_HUMAN Peroxisomal multifunctional enzyme type 2 OS=Homo sapiens OX=9606 GN=HSD17B4 PE=1 SV=1;sp|P51659|DHB4_HUMAN Peroxisomal multifunctional enzyme type 2 OS=Homo sapiens OX=9606 GN=HSD17B4 PE=1 SV=3;sp|P51659-3|DHB4_HUMAN Isoform	22340000	12891000	9449200	12891000	9.66327e+06	1.33402
CSNK2A1;CSNK2A3	CSNK2A1	sp|P68400|CSK21_HUMAN Casein kinase II subunit alpha OS=Homo sapiens OX=9606 GN=CSNK2A1 PE=1 SV=1;tr|E7EU96|E7EU96_HUMAN Casein kinase II subunit alpha OS=Homo sapiens OX=9606 GN=CSNK2A1 PE=1 SV=1;tr|A0A2R8YD58|A0A2R8YD58_HUMAN Casein kinase II subunit alp	98490000	53733000	44757000	53733000	4.5771e+07	1.17395
TOPBP1	TOPBP1	tr|A0A2R8YD63|A0A2R8YD63_HUMAN DNA topoisomerase 2-binding protein 1 OS=Homo sapiens OX=9606 GN=TOPBP1 PE=1 SV=1;sp|Q92547|TOPB1_HUMAN DNA topoisomerase 2-binding protein 1 OS=Homo sapiens OX=9606 GN=TOPBP1 PE=1 SV=3	875320	653810	221510	653810	226528	2.88622
VPS45	VPS45	tr|A0A2R8YE10|A0A2R8YE10_HUMAN Vacuolar protein sorting-associated protein 45 OS=Homo sapiens OX=9606 GN=VPS45 PE=1 SV=1;tr|A0A2R8YD95|A0A2R8YD95_HUMAN Vacuolar protein sorting-associated protein 45 OS=Homo sapiens OX=9606 GN=VPS45 PE=1 SV=1;sp|Q9NRW7|VPS4	2954500	2122900	831610	2122900	850450	2.49621
SAP130	SAP130	tr|H7BXF5|H7BXF5_HUMAN Histone deacetylase complex subunit SAP130 OS=Homo sapiens OX=9606 GN=SAP130 PE=1 SV=1;tr|A0A2R8YDB8|A0A2R8YDB8_HUMAN Histone deacetylase complex subunit SAP130 OS=Homo sapiens OX=9606 GN=SAP130 PE=1 SV=1;sp|Q9H0E3|SP130_HUMAN Histon	1974500	1738800	235720	1738800	241060	7.21314
ZNF746	ZNF746	tr|A0A2R8YDQ5|A0A2R8YDQ5_HUMAN Zinc finger protein 746 OS=Homo sapiens OX=9606 GN=ZNF746 PE=1 SV=1;sp|Q6NUN9|ZN746_HUMAN Zinc finger protein 746 OS=Homo sapiens OX=9606 GN=ZNF746 PE=1 SV=1;sp|Q6NUN9-2|ZN746_HUMAN Isoform 2 of Zinc finger protein 746 OS=Hom	480880	0	480880	0	491774	0
CCNH	CCNH	tr|A0A2R8YEM2|A0A2R8YEM2_HUMAN Cyclin-H OS=Homo sapiens OX=9606 GN=CCNH PE=1 SV=1;sp|P51946|CCNH_HUMAN Cyclin-H OS=Homo sapiens OX=9606 GN=CCNH PE=1 SV=1;tr|D6RHI7|D6RHI7_HUMAN Cyclin-H OS=Homo sapiens OX=9606 GN=CCNH PE=1 SV=1;tr|D6RG18|D6RG18_HUMAN Cycli	5415200	3147700	2267500	3147700	2.31887e+06	1.35743
VPS33A	VPS33A	tr|A0A2R8YF87|A0A2R8YF87_HUMAN Vacuolar protein sorting-associated protein 33A OS=Homo sapiens OX=9606 GN=VPS33A PE=1 SV=1;sp|Q96AX1|VP33A_HUMAN Vacuolar protein sorting-associated protein 33A OS=Homo sapiens OX=9606 GN=VPS33A PE=1 SV=1;tr|H3BMM5|H3BMM5_HU	3511900	2573400	938460	2573400	959721	2.6814
SEC23B	SEC23B	tr|A0A2R8YFH5|A0A2R8YFH5_HUMAN Protein transport protein SEC23 OS=Homo sapiens OX=9606 GN=SEC23B PE=1 SV=1;sp|Q15437|SC23B_HUMAN Protein transport protein Sec23B OS=Homo sapiens OX=9606 GN=SEC23B PE=1 SV=2;tr|Q5QPE2|Q5QPE2_HUMAN Protein transport protein S	1165700	435700	729990	435700	746528	0.583635
ARHGEF7;ARHGEF6	ARHGEF7	sp|Q14155-6|ARHG7_HUMAN Isoform 6 of Rho guanine nucleotide exchange factor 7 OS=Homo sapiens OX=9606 GN=ARHGEF7;sp|Q14155|ARHG7_HUMAN Rho guanine nucleotide exchange factor 7 OS=Homo sapiens OX=9606 GN=ARHGEF7 PE=1 SV=2;sp|Q14155-3|ARHG7_HUMAN Isoform 3 o	1438900	1328400	110460	1328400	112962	11.7597
AP1S1	AP1S1	tr|A0A2R8YGH5|A0A2R8YGH5_HUMAN AP complex subunit sigma OS=Homo sapiens OX=9606 GN=AP1S1 PE=1 SV=1;tr|H7C1E4|H7C1E4_HUMAN AP-1 complex subunit sigma-1A (Fragment) OS=Homo sapiens OX=9606 GN=AP1S1 PE=1 SV=1;sp|P61966|AP1S1_HUMAN AP-1 complex subunit sigma-1	9954600	4993800	4960800	4993800	5.07319e+06	0.984352
SPAST	SPAST	tr|A0A2R8YGN6|A0A2R8YGN6_HUMAN Spastin (Fragment) OS=Homo sapiens OX=9606 GN=SPAST PE=1 SV=1;tr|A0A2U3TZR0|A0A2U3TZR0_HUMAN Spastin OS=Homo sapiens OX=9606 GN=SPAST PE=1 SV=1;sp|Q9UBP0-3|SPAST_HUMAN Isoform 3 of Spastin OS=Homo sapiens OX=9606 GN=SPAST;sp|	3191900	1112200	2079700	1112200	2.12682e+06	0.522941
FAM208B	TASOR2	tr|A0A2R8YH03|A0A2R8YH03_HUMAN Protein TASOR 2 OS=Homo sapiens OX=9606 GN=TASOR2 PE=1 SV=1;sp|Q5VWN6-2|TASO2_HUMAN Isoform 2 of Protein TASOR 2 OS=Homo sapiens OX=9606 GN=TASOR2;sp|Q5VWN6|TASO2_HUMAN Protein TASOR 2 OS=Homo sapiens OX=9606 GN=TASOR2 PE=1 S	79219	79219	0	79219	0	#DIV/0!
EEF1A2	EEF1A2	tr|A0A2U3TZH3|A0A2U3TZH3_HUMAN Elongation factor 1-alpha OS=Homo sapiens OX=9606 GN=EEF1A2 PE=1 SV=1;sp|Q05639|EF1A2_HUMAN Elongation factor 1-alpha 2 OS=Homo sapiens OX=9606 GN=EEF1A2 PE=1 SV=1	13800000	8369500	5430400	8369500	5.55343e+06	1.50709
NDUFA6	NDUFA6	tr|R4GN43|R4GN43_HUMAN Complex I-B14 OS=Homo sapiens OX=9606 GN=NDUFA6 PE=1 SV=1;tr|A0A2Y9D025|A0A2Y9D025_HUMAN Complex I-B14 OS=Homo sapiens OX=9606 GN=NDUFA6 PE=1 SV=1;sp|P56556|NDUA6_HUMAN NADH dehydrogenase [ubiquinone] 1 alpha subcomplex subunit 6 OS=	30316000	16884000	13432000	16884000	1.37363e+07	1.22915
NCOR2	NCOR2	tr|C9J7T7|C9J7T7_HUMAN Nuclear receptor corepressor 2 OS=Homo sapiens OX=9606 GN=NCOR2 PE=1 SV=3;tr|A0A384DVL6|A0A384DVL6_HUMAN Nuclear receptor corepressor 2 OS=Homo sapiens OX=9606 GN=NCOR2 PE=1 SV=1;tr|C9JE98|C9JE98_HUMAN Nuclear receptor corepressor 2	542860	0	542860	0	555158	0
PNPLA6	PNPLA6	tr|A0A384DVU0|A0A384DVU0_HUMAN Patatin-like phospholipase domain-containing protein 6 OS=Homo sapiens OX=9606 GN=PNPLA6 PE=1 SV=1;sp|Q8IY17-5|PLPL6_HUMAN Isoform 5 of Patatin-like phospholipase domain-containing protein 6 OS=Homo sapiens OX=9606 GN=PNPLA6;	3960400	3762200	198120	3762200	202608	18.5688
MTHFD1	MTHFD1	tr|V9GYY3|V9GYY3_HUMAN C-1-tetrahydrofolate synthase, cytoplasmic OS=Homo sapiens OX=9606 GN=MTHFD1 PE=1 SV=2;tr|A0A384N5Y3|A0A384N5Y3_HUMAN C-1-tetrahydrofolate synthase, cytoplasmic OS=Homo sapiens OX=9606 GN=MTHFD1 PE=1 SV=1;tr|F5H2F4|F5H2F4_HUMAN C-1-t	38248000	36759000	1489200	36759000	1.52294e+06	24.1369
CTPS1	CTPS1	tr|A0A3B3IRI2|A0A3B3IRI2_HUMAN CTP synthase OS=Homo sapiens OX=9606 GN=CTPS1 PE=1 SV=1;sp|P17812|PYRG1_HUMAN CTP synthase 1 OS=Homo sapiens OX=9606 GN=CTPS1 PE=1 SV=2;tr|B4E1E0|B4E1E0_HUMAN CTP synthase OS=Homo sapiens OX=9606 GN=CTPS1 PE=1 SV=1;sp|P17812-	50077000	21825000	28252000	21825000	2.8892e+07	0.755398
SLC25A32	SLC25A32	tr|A0A3B3IRK5|A0A3B3IRK5_HUMAN Uncharacterized protein OS=Homo sapiens OX=9606 PE=3 SV=1;sp|Q9H2D1|MFTC_HUMAN Mitochondrial folate transporter/carrier OS=Homo sapiens OX=9606 GN=SLC25A32 PE=1 SV=2	10111000	6071600	4039500	6071600	4.13101e+06	1.46976
SLC25A48	SLC25A48	tr|J3KQI1|J3KQI1_HUMAN Solute carrier family 25 member 48 OS=Homo sapiens OX=9606 GN=SLC25A48 PE=3 SV=1;tr|A0A3B3IRS1|A0A3B3IRS1_HUMAN Solute carrier family 25 member 48 OS=Homo sapiens OX=9606 GN=SLC25A48 PE=3 SV=1;tr|A0A3B3IS12|A0A3B3IS12_HUMAN Solute ca	4202900	0	4202900	0	4.29812e+06	0
SSR1	SSR1	tr|C9J3L8|C9J3L8_HUMAN Signal sequence receptor subunit alpha OS=Homo sapiens OX=9606 GN=SSR1 PE=1 SV=1;tr|C9J5W0|C9J5W0_HUMAN Signal sequence receptor subunit alpha OS=Homo sapiens OX=9606 GN=SSR1 PE=1 SV=1;tr|A0A3B3IRT8|A0A3B3IRT8_HUMAN Signal sequence r	83339000	58313000	25026000	58313000	2.5593e+07	2.27848
IQSEC1	IQSEC1	tr|A0A3B3IRZ4|A0A3B3IRZ4_HUMAN IQ motif and SEC7 domain-containing protein 1 OS=Homo sapiens OX=9606 GN=IQSEC1 PE=1 SV=1;tr|A0A2R8Y7T6|A0A2R8Y7T6_HUMAN IQ motif and SEC7 domain-containing protein 1 OS=Homo sapiens OX=9606 GN=IQSEC1 PE=1 SV=1;sp|Q6DN90|IQEC	1217900	1217900	394990	1217900	403938	3.01506
KDM5B	KDM5B	tr|A0A3B3ITA8|A0A3B3ITA8_HUMAN [Histone H3]-trimethyl-L-lysine(4) demethylase OS=Homo sapiens OX=9606 GN=KDM5B PE=1 SV=1;tr|A0A3B3ITE7|A0A3B3ITE7_HUMAN [Histone H3]-trimethyl-L-lysine(4) demethylase OS=Homo sapiens OX=9606 GN=KDM5B PE=1 SV=1;tr|A0A3B3IT25|	412970	412970	0	412970	0	#DIV/0!
MYST3;KAT6A	KAT6A	tr|A5PLL3|A5PLL3_HUMAN Histone acetyltransferase OS=Homo sapiens OX=9606 GN=KAT6A PE=1 SV=1;tr|A0A3B3ITI3|A0A3B3ITI3_HUMAN Histone acetyltransferase (Fragment) OS=Homo sapiens OX=9606 GN=KAT6A PE=1 SV=1;tr|A0A3B3IS53|A0A3B3IS53_HUMAN Histone acetyltransfer	369720	369720	0	369720	0	#DIV/0!
RB1	RB1	sp|P06400|RB_HUMAN Retinoblastoma-associated protein OS=Homo sapiens OX=9606 GN=RB1 PE=1 SV=2;tr|A0A3B3IS71|A0A3B3IS71_HUMAN Retinoblastoma-associated protein OS=Homo sapiens OX=9606 GN=RB1 PE=1 SV=1	2063300	2063300	0	2063300	0	#DIV/0!
LDHB	LDHB	tr|A0A3B3IS95|A0A3B3IS95_HUMAN L-lactate dehydrogenase OS=Homo sapiens OX=9606 PE=3 SV=1;tr|A0A5F9ZHM4|A0A5F9ZHM4_HUMAN L-lactate dehydrogenase OS=Homo sapiens OX=9606 GN=LDHB PE=1 SV=1;sp|P07195|LDHB_HUMAN L-lactate dehydrogenase B chain OS=Homo sapiens O	38756000	34559000	4197200	34559000	4.29229e+06	8.05142
WDR24	WDR24	tr|A0A499FJD3|A0A499FJD3_HUMAN GATOR complex protein WDR24 OS=Homo sapiens OX=9606 GN=WDR24 PE=1 SV=1;tr|A0A3B3ISA1|A0A3B3ISA1_HUMAN GATOR complex protein WDR24 OS=Homo sapiens OX=9606 GN=WDR24 PE=1 SV=1;sp|Q96S15|WDR24_HUMAN GATOR complex protein WDR24 OS	46356	0	46356	0	47406.2	0
LARP1B	LARP1B	tr|A0A3B3ISF0|A0A3B3ISF0_HUMAN La-related protein 1B OS=Homo sapiens OX=9606 GN=LARP1B PE=1 SV=1;sp|Q659C4|LAR1B_HUMAN La-related protein 1B OS=Homo sapiens OX=9606 GN=LARP1B PE=1 SV=2;sp|Q659C4-9|LAR1B_HUMAN Isoform 9 of La-related protein 1B OS=Homo sapi	261980	0	261980	0	267915	0
RFWD2	COP1	tr|A0A3B3ISQ9|A0A3B3ISQ9_HUMAN E3 ubiquitin-protein ligase COP1 (Fragment) OS=Homo sapiens OX=9606 GN=COP1 PE=1 SV=1;sp|Q8NHY2-5|COP1_HUMAN Isoform 5 of E3 ubiquitin-protein ligase COP1 OS=Homo sapiens OX=9606 GN=COP1;sp|Q8NHY2-2|COP1_HUMAN Isoform 2 of E3	5937500	0	5937500	0	6.07201e+06	0
RMI2	RMI2	tr|I3L2E0|I3L2E0_HUMAN RecQ-mediated genome instability protein 2 OS=Homo sapiens OX=9606 GN=RMI2 PE=1 SV=1;tr|A0A3B3ISX4|A0A3B3ISX4_HUMAN RecQ-mediated genome instability protein 2 OS=Homo sapiens OX=9606 GN=RMI2 PE=1 SV=1;sp|Q96E14|RMI2_HUMAN RecQ-mediat	30448000	0	30448000	0	3.11378e+07	0
KIF1A	KIF1A	tr|A0A3F2YNW9|A0A3F2YNW9_HUMAN Kinesin-like protein KIF1A OS=Homo sapiens OX=9606 GN=KIF1A PE=1 SV=1;tr|A0A3B3IUA1|A0A3B3IUA1_HUMAN Kinesin-like protein KIF1A OS=Homo sapiens OX=9606 GN=KIF1A PE=1 SV=1;tr|A0A3B3IU40|A0A3B3IU40_HUMAN Kinesin-like protein KI	178560	178560	0	178560	0	#DIV/0!
WDR37	WDR37	tr|A0A3B3IT47|A0A3B3IT47_HUMAN WD repeat-containing protein 37 OS=Homo sapiens OX=9606 GN=WDR37 PE=1 SV=1;sp|Q9Y2I8|WDR37_HUMAN WD repeat-containing protein 37 OS=Homo sapiens OX=9606 GN=WDR37 PE=1 SV=2;sp|Q9Y2I8-2|WDR37_HUMAN Isoform 2 of WD repeat-contai	3386500	1319500	2067000	1319500	2.11383e+06	0.624223
C8orf33	C8orf33	tr|A0A3B3IT54|A0A3B3IT54_HUMAN UPF0488 protein C8orf33 OS=Homo sapiens OX=9606 GN=C8orf33 PE=1 SV=1;sp|Q9H7E9|CH033_HUMAN UPF0488 protein C8orf33 OS=Homo sapiens OX=9606 GN=C8orf33 PE=1 SV=1;sp|Q9H7E9-2|CH033_HUMAN Isoform 2 of UPF0488 protein C8orf33 OS=H	65545000	64905000	639870	64905000	654366	99.1876
TMEM57	MACO1	tr|A0A3B3ITD2|A0A3B3ITD2_HUMAN Macoilin OS=Homo sapiens OX=9606 GN=MACO1 PE=1 SV=1;sp|Q8N5G2|MACOI_HUMAN Macoilin OS=Homo sapiens OX=9606 GN=MACO1 PE=1 SV=1	956880	956880	0	956880	0	#DIV/0!
DAB2IP	DAB2IP	tr|A0A3B3ITG3|A0A3B3ITG3_HUMAN Disabled homolog 2-interacting protein OS=Homo sapiens OX=9606 GN=DAB2IP PE=1 SV=1;sp|Q5VWQ8-2|DAB2P_HUMAN Isoform 2 of Disabled homolog 2-interacting protein OS=Homo sapiens OX=9606 GN=DAB2IP;sp|Q5VWQ8|DAB2P_HUMAN Disabled h	3245200	3245200	0	3245200	0	#DIV/0!
IMPACT	IMPACT	tr|J3KT25|J3KT25_HUMAN Protein IMPACT (Fragment) OS=Homo sapiens OX=9606 GN=IMPACT PE=1 SV=2;tr|A0A3B3ITH3|A0A3B3ITH3_HUMAN Protein IMPACT OS=Homo sapiens OX=9606 GN=IMPACT PE=1 SV=1;sp|Q9P2X3-2|IMPCT_HUMAN Isoform 2 of Protein IMPACT OS=Homo sapiens OX=96	770060	0	770060	0	787506	0
	HNRNPL	tr|A0A3B3ITJ4|A0A3B3ITJ4_HUMAN Heterogeneous nuclear ribonucleoprotein L (Fragment) OS=Homo sapiens OX=9606 GN=HNRNPL PE=1 SV=1	10517000	7143700	3373700	7143700	3.45013e+06	2.07056
PEX10	PEX10	tr|J3QRM4|J3QRM4_HUMAN Peroxisome biogenesis factor 10 (Fragment) OS=Homo sapiens OX=9606 GN=PEX10 PE=1 SV=1;tr|D6RA89|D6RA89_HUMAN Peroxisome biogenesis factor 10 OS=Homo sapiens OX=9606 GN=PEX10 PE=1 SV=1;tr|A0A3B3ITN6|A0A3B3ITN6_HUMAN Peroxisome biogene	3347500	3347500	0	3347500	0	#DIV/0!
	THPO	tr|A0A3B3ITS0|A0A3B3ITS0_HUMAN Thrombopoietin OS=Homo sapiens OX=9606 GN=THPO PE=1 SV=1	781400	0	781400	0	799103	0
POLA2	POLA2	tr|H0YDR7|H0YDR7_HUMAN DNA polymerase alpha subunit B (Fragment) OS=Homo sapiens OX=9606 GN=POLA2 PE=1 SV=1;tr|A0A3B3ITS5|A0A3B3ITS5_HUMAN DNA polymerase alpha subunit B OS=Homo sapiens OX=9606 PE=3 SV=1;sp|Q14181-2|DPOA2_HUMAN Isoform 2 of DNA polymerase	1378200	0	1378200	0	1.40942e+06	0
RPL29	RPL29	tr|A0A3B3ITT5|A0A3B3ITT5_HUMAN 60S ribosomal protein L29 OS=Homo sapiens OX=9606 GN=RPL29 PE=1 SV=1;sp|P47914|RL29_HUMAN 60S ribosomal protein L29 OS=Homo sapiens OX=9606 GN=RPL29 PE=1 SV=2	1.9275e+09	1.7806e+09	146970000	1.7806e+09	1.503e+08	11.847
ABCD3	ABCD3	tr|A0A3B3ITW3|A0A3B3ITW3_HUMAN ATP-binding cassette sub-family D member 3 OS=Homo sapiens OX=9606 GN=ABCD3 PE=1 SV=2;sp|P28288|ABCD3_HUMAN ATP-binding cassette sub-family D member 3 OS=Homo sapiens OX=9606 GN=ABCD3 PE=1 SV=1;sp|P28288-2|ABCD3_HUMAN Isoform	76009000	55601000	20407000	55601000	2.08693e+07	2.66425
ATP5L	ATP5MG	tr|E9PN17|E9PN17_HUMAN ATP synthase subunit g, mitochondrial OS=Homo sapiens OX=9606 GN=ATP5MG PE=1 SV=1;tr|A0A3B3ITX4|A0A3B3ITX4_HUMAN Uncharacterized protein OS=Homo sapiens OX=9606 PE=3 SV=1;sp|O75964|ATP5L_HUMAN ATP synthase subunit g, mitochondrial OS	350710000	157020000	193690000	157020000	1.98078e+08	0.792718
ZDBF2	ZDBF2	tr|A0A3B3ITZ5|A0A3B3ITZ5_HUMAN DBF4-type zinc finger-containing protein 2 (Fragment) OS=Homo sapiens OX=9606 GN=ZDBF2 PE=1 SV=1;tr|N0DVX5|N0DVX5_HUMAN DBF4-type zinc finger-containing protein 2 OS=Homo sapiens OX=9606 GN=ZDBF2 PE=1 SV=1;sp|Q9HCK1|ZDBF2_HUM	255500	255500	0	255500	0	#DIV/0!
GEMIN2	GEMIN2	tr|A0A3B3IU42|A0A3B3IU42_HUMAN Gem-associated protein 2 OS=Homo sapiens OX=9606 GN=GEMIN2 PE=1 SV=1;sp|O14893-3|GEMI2_HUMAN Isoform 3 of Gem-associated protein 2 OS=Homo sapiens OX=9606 GN=GEMIN2;sp|O14893-2|GEMI2_HUMAN Isoform 2 of Gem-associated protein	19989000	19989000	0	19989000	0	#DIV/0!
MCM4	MCM4	tr|A0A3B3IU45|A0A3B3IU45_HUMAN DNA helicase OS=Homo sapiens OX=9606 GN=MCM4 PE=1 SV=1;sp|P33991|MCM4_HUMAN DNA replication licensing factor MCM4 OS=Homo sapiens OX=9606 GN=MCM4 PE=1 SV=5;tr|A0A3B3IT92|A0A3B3IT92_HUMAN DNA helicase OS=Homo sapiens OX=9606 G	51099000	33981000	17117000	33981000	1.75048e+07	1.94124
EML1	EML1	tr|F8W717|F8W717_HUMAN Echinoderm microtubule-associated protein-like 1 OS=Homo sapiens OX=9606 GN=EML1 PE=1 SV=1;tr|A0A3B3IU69|A0A3B3IU69_HUMAN Echinoderm microtubule-associated protein-like 1 OS=Homo sapiens OX=9606 GN=EML1 PE=1 SV=1;sp|O00423|EMAL1_HUMA	515140	305240	209900	305240	214655	1.422
NHP2L1	SNU13	tr|B1AHD1|B1AHD1_HUMAN Ribonucloprotein OS=Homo sapiens OX=9606 GN=SNU13 PE=1 SV=1;tr|A0A3B3IUA2|A0A3B3IUA2_HUMAN Ribonucloprotein OS=Homo sapiens OX=9606 GN=SNU13 PE=1 SV=1;sp|P55769|NH2L1_HUMAN NHP2-like protein 1 OS=Homo sapiens OX=9606 GN=SNU13 PE=1 SV	332940000	182220000	150730000	182220000	1.54145e+08	1.18214
EIF2B5	EIF2B5	sp|Q13144|EI2BE_HUMAN Translation initiation factor eIF-2B subunit epsilon OS=Homo sapiens OX=9606 GN=EIF2B5 PE=1 SV=3;tr|A0A3B3IUB1|A0A3B3IUB1_HUMAN eIF-2B GDP-GTP exchange factor subunit epsilon OS=Homo sapiens OX=9606 GN=EIF2B5 PE=1 SV=1;tr|A0A3B3ITG6|A	7206100	1756400	5449800	1756400	5.57326e+06	0.315147
GLA	GLA	tr|A0A3B3IUC4|A0A3B3IUC4_HUMAN Alpha-galactosidase OS=Homo sapiens OX=9606 GN=GLA PE=1 SV=1;sp|P06280|AGAL_HUMAN Alpha-galactosidase A OS=Homo sapiens OX=9606 GN=GLA PE=1 SV=1	0	0	0	0	0	#DIV/0!
MSTO1	MSTO1	tr|A0A3B3IUD2|A0A3B3IUD2_HUMAN Protein misato homolog 1 OS=Homo sapiens OX=9606 GN=MSTO1 PE=1 SV=1;sp|Q9BUK6-7|MSTO1_HUMAN Isoform 7 of Protein misato homolog 1 OS=Homo sapiens OX=9606 GN=MSTO1;sp|Q9BUK6-3|MSTO1_HUMAN Isoform 3 of Protein misato homolog 1	2474100	2474100	0	2474100	0	#DIV/0!
PDCD11	PDCD11	sp|Q14690|RRP5_HUMAN Protein RRP5 homolog OS=Homo sapiens OX=9606 GN=PDCD11 PE=1 SV=3;tr|A0A3B3IUD7|A0A3B3IUD7_HUMAN Programmed cell death 11, isoform CRA_a OS=Homo sapiens OX=9606 GN=PDCD11 PE=1 SV=1	94847000	86529000	8318600	86529000	8.50706e+06	10.1714
SEC16A	SEC16A	tr|A0A3F2YNX0|A0A3F2YNX0_HUMAN Protein transport protein sec16 OS=Homo sapiens OX=9606 GN=SEC16A PE=1 SV=1;tr|A0A3F2YNZ0|A0A3F2YNZ0_HUMAN Protein transport protein sec16 OS=Homo sapiens OX=9606 GN=SEC16A PE=1 SV=1;tr|F1T0I1|F1T0I1_HUMAN Protein transport p	841560	841560	0	841560	0	#DIV/0!
KIF18B	KIF18B	tr|A0A494BYR6|A0A494BYR6_HUMAN Kinesin-like protein OS=Homo sapiens OX=9606 GN=KIF18B PE=1 SV=1;sp|Q86Y91-6|KI18B_HUMAN Isoform 2 of Kinesin-like protein KIF18B OS=Homo sapiens OX=9606 GN=KIF18B;sp|Q86Y91|KI18B_HUMAN Kinesin-like protein KIF18B OS=Homo sap	4566200	4566200	0	4566200	0	#DIV/0!
TACC3	TACC3	tr|A0A494BZT8|A0A494BZT8_HUMAN Transforming acidic coiled-coil-containing protein 3 OS=Homo sapiens OX=9606 GN=TACC3 PE=1 SV=1;sp|Q9Y6A5|TACC3_HUMAN Transforming acidic coiled-coil-containing protein 3 OS=Homo sapiens OX=9606 GN=TACC3 PE=1 SV=1	604890	604890	0	604890	0	#DIV/0!
MPRIP	MPRIP	tr|A0A494BZV2|A0A494BZV2_HUMAN Myosin phosphatase Rho-interacting protein OS=Homo sapiens OX=9606 GN=MPRIP PE=1 SV=1;tr|H0Y2S9|H0Y2S9_HUMAN Myosin phosphatase Rho-interacting protein (Fragment) OS=Homo sapiens OX=9606 GN=MPRIP PE=1 SV=3	10326000	10286000	39668	10286000	40566.7	253.558
LRBA	LRBA	tr|H0Y9N9|H0Y9N9_HUMAN Lipopolysaccharide-responsive and beige-like anchor protein (Fragment) OS=Homo sapiens OX=9606 GN=LRBA PE=1 SV=1;tr|H0YAC6|H0YAC6_HUMAN Lipopolysaccharide-responsive and beige-like anchor protein (Fragment) OS=Homo sapiens OX=9606 GN	1409000	1409000	0	1409000	0	#DIV/0!
PARN	PARN	tr|A0A494C002|A0A494C002_HUMAN Poly(A)-specific ribonuclease PARN OS=Homo sapiens OX=9606 GN=PARN PE=1 SV=1;tr|F5H1Z4|F5H1Z4_HUMAN Poly(A)-specific ribonuclease PARN OS=Homo sapiens OX=9606 GN=PARN PE=1 SV=1	0	0	0	0	0	#DIV/0!
PRKAG2	PRKAG2	tr|F8WDB5|F8WDB5_HUMAN 5-AMP-activated protein kinase subunit gamma-2 (Fragment) OS=Homo sapiens OX=9606 GN=PRKAG2 PE=1 SV=2;tr|A0A494C026|A0A494C026_HUMAN 5-AMP-activated protein kinase subunit gamma-2 OS=Homo sapiens OX=9606 GN=PRKAG2 PE=1 SV=1;tr|A0A4	48719000	0	48719000	0	4.98227e+07	0
TBK1	TBK1	tr|A0A494C0R4|A0A494C0R4_HUMAN Serine/threonine-protein kinase TBK1 (Fragment) OS=Homo sapiens OX=9606 GN=TBK1 PE=1 SV=1;tr|A0A494C0A8|A0A494C0A8_HUMAN Serine/threonine-protein kinase TBK1 OS=Homo sapiens OX=9606 GN=TBK1 PE=1 SV=1;tr|A0A494C1M6|A0A494C1M6_	1934100	770710	1163400	770710	1.18976e+06	0.647788
NKAP	NKAP	tr|A0A494C050|A0A494C050_HUMAN NF-kappa-B-activating protein (Fragment) OS=Homo sapiens OX=9606 GN=NKAP PE=1 SV=1;sp|Q8N5F7|NKAP_HUMAN NF-kappa-B-activating protein OS=Homo sapiens OX=9606 GN=NKAP PE=1 SV=1	19737000	9882600	9854500	9882600	1.00778e+07	0.980635
SP3	SP3	tr|H0Y6K5|H0Y6K5_HUMAN Transcription factor Sp3 OS=Homo sapiens OX=9606 GN=SP3 PE=1 SV=1;tr|A0A494C070|A0A494C070_HUMAN Transcription factor Sp3 OS=Homo sapiens OX=9606 GN=SP3 PE=1 SV=1;tr|H0Y7L6|H0Y7L6_HUMAN Transcription factor Sp3 (Fragment) OS=Homo sap	8760300	8760300	0	8760300	0	#DIV/0!
CIZ1	CIZ1	tr|H0Y5D5|H0Y5D5_HUMAN Cip1-interacting zinc finger protein (Fragment) OS=Homo sapiens OX=9606 GN=CIZ1 PE=1 SV=1;tr|A0A494C0L7|A0A494C0L7_HUMAN Cip1-interacting zinc finger protein OS=Homo sapiens OX=9606 GN=CIZ1 PE=1 SV=1;tr|Q9BTG3|Q9BTG3_HUMAN CIZ1 prote	1428900	0	1428900	0	1.46127e+06	0
TTC21B	TTC21B	sp|Q7Z4L5|TT21B_HUMAN Tetratricopeptide repeat protein 21B OS=Homo sapiens OX=9606 GN=TTC21B PE=1 SV=2;tr|A0A494C0N4|A0A494C0N4_HUMAN Tetratricopeptide repeat protein 21B OS=Homo sapiens OX=9606 GN=TTC21B PE=1 SV=1	756150	756150	0	756150	0	#DIV/0!
CLUH	CLUH	tr|I3L2B0|I3L2B0_HUMAN Clustered mitochondria protein homolog OS=Homo sapiens OX=9606 GN=CLUH PE=1 SV=3;tr|A0A494C0R8|A0A494C0R8_HUMAN Clustered mitochondria protein homolog OS=Homo sapiens OX=9606 GN=CLUH PE=1 SV=1;tr|K7EIG1|K7EIG1_HUMAN Clustered mitocho	2614000	2614000	0	2614000	0	#DIV/0!
PARN	PARN	tr|A0A494C0W0|A0A494C0W0_HUMAN Poly(A)-specific ribonuclease PARN OS=Homo sapiens OX=9606 GN=PARN PE=1 SV=1;sp|O95453-2|PARN_HUMAN Isoform 2 of Poly(A)-specific ribonuclease PARN OS=Homo sapiens OX=9606 GN=PARN;sp|O95453|PARN_HUMAN Poly(A)-specific ribonuc	42810000	27785000	15025000	27785000	1.53654e+07	1.80828
TBCB	TBCB	tr|K7EP07|K7EP07_HUMAN Tubulin-folding cofactor B (Fragment) OS=Homo sapiens OX=9606 GN=TBCB PE=1 SV=8;tr|K7EK42|K7EK42_HUMAN Tubulin-folding cofactor B OS=Homo sapiens OX=9606 GN=TBCB PE=1 SV=1;tr|A0A494C0X0|A0A494C0X0_HUMAN Tubulin-folding cofactor B OS=	4856600	4856600	0	4856600	0	#DIV/0!
MCM8	MCM8	tr|A0A494C100|A0A494C100_HUMAN DNA helicase OS=Homo sapiens OX=9606 PE=3 SV=1;sp|Q9UJA3-3|MCM8_HUMAN Isoform 3 of DNA helicase MCM8 OS=Homo sapiens OX=9606 GN=MCM8;sp|Q9UJA3|MCM8_HUMAN DNA helicase MCM8 OS=Homo sapiens OX=9606 GN=MCM8 PE=1 SV=2;sp|Q9UJA3-4	1694600	0	1694600	0	1.73299e+06	0
KRI1	KRI1	tr|A0A494C108|A0A494C108_HUMAN Protein KRI1 homolog OS=Homo sapiens OX=9606 GN=KRI1 PE=1 SV=1;sp|Q8N9T8|KRI1_HUMAN Protein KRI1 homolog OS=Homo sapiens OX=9606 GN=KRI1 PE=1 SV=3	92565000	70799000	21766000	70799000	2.22591e+07	3.18068
DIP2A;DIP2C	DIP2A	tr|A0A494C143|A0A494C143_HUMAN Disco-interacting protein 2 homolog A OS=Homo sapiens OX=9606 GN=DIP2A PE=1 SV=1;sp|Q14689-6|DIP2A_HUMAN Isoform 6 of Disco-interacting protein 2 homolog A OS=Homo sapiens OX=9606 GN=DIP2A;sp|Q14689|DIP2A_HUMAN Disco-interact	176420	176420	0	176420	0	#DIV/0!
NUP214	NUP214	tr|A0A494C1F2|A0A494C1F2_HUMAN Nuclear pore complex protein Nup214 OS=Homo sapiens OX=9606 GN=NUP214 PE=1 SV=1;sp|P35658-2|NU214_HUMAN Isoform 2 of Nuclear pore complex protein Nup214 OS=Homo sapiens OX=9606 GN=NUP214;sp|P35658-4|NU214_HUMAN Isoform 4 of N	14599000	14499000	100230	14499000	102501	141.453
ALDH1L2	ALDH1L2	tr|A0A494C1M4|A0A494C1M4_HUMAN 10-formyltetrahydrofolate dehydrogenase OS=Homo sapiens OX=9606 GN=ALDH1L2 PE=1 SV=1;sp|Q3SY69|AL1L2_HUMAN Mitochondrial 10-formyltetrahydrofolate dehydrogenase OS=Homo sapiens OX=9606 GN=ALDH1L2 PE=1 SV=2	6449900	4055400	2394500	4055400	2.44875e+06	1.65611
2024-03-01	MTARC1	tr|H0YDX4|H0YDX4_HUMAN Mitochondrial amidoxime-reducing component 1 (Fragment) OS=Homo sapiens OX=9606 GN=MTARC1 PE=4 SV=1;tr|X6RIL1|X6RIL1_HUMAN Mitochondrial amidoxime-reducing component 1 (Fragment) OS=Homo sapiens OX=9606 GN=MTARC1 PE=4 SV=1;tr|H7BYZ9|	9455900	4867500	4588500	4867500	4.69245e+06	1.0373
SART3	SART3	tr|A0A499FI31|A0A499FI31_HUMAN Squamous cell carcinoma antigen recognized by T-cells 3 OS=Homo sapiens OX=9606 GN=SART3 PE=1 SV=1;sp|Q15020|SART3_HUMAN Squamous cell carcinoma antigen recognized by T-cells 3 OS=Homo sapiens OX=9606 GN=SART3 PE=1 SV=1;sp|Q1	47056000	42504000	4551800	42504000	4.65492e+06	9.13098
WDR26	WDR26	tr|A0A499FIZ0|A0A499FIZ0_HUMAN WD repeat-containing protein 26 OS=Homo sapiens OX=9606 GN=WDR26 PE=1 SV=1;sp|Q9H7D7-2|WDR26_HUMAN Isoform 2 of WD repeat-containing protein 26 OS=Homo sapiens OX=9606 GN=WDR26;sp|Q9H7D7|WDR26_HUMAN WD repeat-containing prote	17396000	11816000	5579900	11816000	5.70631e+06	2.07069
MYCBP2	MYCBP2	tr|A0A499FJI4|A0A499FJI4_HUMAN RCR-type E3 ubiquitin transferase OS=Homo sapiens OX=9606 GN=MYCBP2 PE=1 SV=1;sp|O75592-2|MYCB2_HUMAN Isoform 2 of E3 ubiquitin-protein ligase MYCBP2 OS=Homo sapiens OX=9606 GN=MYCBP2;sp|O75592|MYCB2_HUMAN E3 ubiquitin-protei	1761200	1761200	0	1761200	0	#DIV/0!
IKBKB	IKBKB	tr|A0A499FJS7|A0A499FJS7_HUMAN I-kappa-B kinase OS=Homo sapiens OX=9606 GN=IKBKB PE=1 SV=1;sp|O14920-4|IKKB_HUMAN Isoform 4 of Inhibitor of nuclear factor kappa-B kinase subunit beta OS=Homo sapiens OX=9606 GN=IKBKB;sp|O14920-2|IKKB_HUMAN Isoform 2 of Inhi	342680	0	342680	0	350443	0
PCM1	PCM1	tr|A0A4W8VX11|A0A4W8VX11_HUMAN Pericentriolar material 1 protein OS=Homo sapiens OX=9606 GN=PCM1 PE=1 SV=1;tr|A0A5H1ZRS1|A0A5H1ZRS1_HUMAN Pericentriolar material 1 protein OS=Homo sapiens OX=9606 GN=PCM1 PE=1 SV=1;sp|Q15154-4|PCM1_HUMAN Isoform 4 of Perice	592350	592350	0	592350	0	#DIV/0!
ACD	ACD	tr|R4GNJ5|R4GNJ5_HUMAN Adrenocortical dysplasia protein homolog OS=Homo sapiens OX=9606 GN=ACD PE=1 SV=2;tr|A0A590TQL1|A0A590TQL1_HUMAN Adrenocortical dysplasia homolog (Mouse), isoform CRA_a OS=Homo sapiens OX=9606 GN=ACD PE=1 SV=1;sp|Q96AP0-2|ACD_HUMAN I	11263000	11263000	766700	11263000	784070	14.3648
CSNK1A1;CSNK1A1L	CSNK1A1	tr|U3KPX3|U3KPX3_HUMAN Casein kinase I isoform alpha OS=Homo sapiens OX=9606 GN=CSNK1A1 PE=1 SV=2;tr|A0A590UJ43|A0A590UJ43_HUMAN Casein kinase I isoform alpha OS=Homo sapiens OX=9606 GN=CSNK1A1 PE=1 SV=1;sp|P48729|KC1A_HUMAN Casein kinase I isoform alpha O	204790000	137180000	67608000	137180000	6.91397e+07	1.9841
CUL1	CUL1	tr|A0A590UJ50|A0A590UJ50_HUMAN Cullin-1 OS=Homo sapiens OX=9606 GN=CUL1 PE=1 SV=1;sp|Q13616|CUL1_HUMAN Cullin-1 OS=Homo sapiens OX=9606 GN=CUL1 PE=1 SV=2;tr|A0A590UJ21|A0A590UJ21_HUMAN Cullin-1 OS=Homo sapiens OX=9606 GN=CUL1 PE=1 SV=1;tr|A0A590UK34|A0A590	11190000	7624000	3566400	7624000	3.6472e+06	2.09037
CPEB4;CPEB2;CPEB3	CPEB4	sp|Q17RY0-2|CPEB4_HUMAN Isoform 2 of Cytoplasmic polyadenylation element-binding protein 4 OS=Homo sapiens OX=9606 GN=CPEB4;sp|Q17RY0|CPEB4_HUMAN Cytoplasmic polyadenylation element-binding protein 4 OS=Homo sapiens OX=9606 GN=CPEB4 PE=1 SV=1;sp|Q17RY0-3|C	1029800	1029800	0	1029800	0	#DIV/0!
SLMAP	SLMAP	sp|Q14BN4|SLMAP_HUMAN Sarcolemmal membrane-associated protein OS=Homo sapiens OX=9606 GN=SLMAP PE=1 SV=1;sp|Q14BN4-3|SLMAP_HUMAN Isoform 3 of Sarcolemmal membrane-associated protein OS=Homo sapiens OX=9606 GN=SLMAP;sp|Q14BN4-2|SLMAP_HUMAN Isoform 2 of Sarc	1255800	851080	404680	851080	413848	2.0565
DOCK4	DOCK4	tr|C9J7D9|C9J7D9_HUMAN Dedicator of cytokinesis protein 4 (Fragment) OS=Homo sapiens OX=9606 GN=DOCK4 PE=1 SV=8;tr|A0A590UJM5|A0A590UJM5_HUMAN Dedicator of cytokinesis protein 4 OS=Homo sapiens OX=9606 GN=DOCK4 PE=1 SV=1;tr|C9J637|C9J637_HUMAN Dedicator of	865060	865060	214560	865060	219421	3.94247
NIPBL	NIPBL	tr|A0A590UJS4|A0A590UJS4_HUMAN Nipped-B protein OS=Homo sapiens OX=9606 GN=NIPBL PE=1 SV=1;sp|Q6KC79-2|NIPBL_HUMAN Isoform 2 of Nipped-B-like protein OS=Homo sapiens OX=9606 GN=NIPBL;sp|Q6KC79|NIPBL_HUMAN Nipped-B-like protein OS=Homo sapiens OX=9606 GN=NI	2634000	2634000	0	2634000	0	#DIV/0!
SBK1	SBK1	tr|A0A590UK17|A0A590UK17_HUMAN Serine/threonine-protein kinase SBK1 OS=Homo sapiens OX=9606 GN=SBK1 PE=1 SV=2;sp|Q52WX2|SBK1_HUMAN Serine/threonine-protein kinase SBK1 OS=Homo sapiens OX=9606 GN=SBK1 PE=2 SV=1	10556000	10556000	0	10556000	0	#DIV/0!
ITCH	ITCH	sp|Q96J02|ITCH_HUMAN E3 ubiquitin-protein ligase Itchy homolog OS=Homo sapiens OX=9606 GN=ITCH PE=1 SV=2;sp|Q96J02-2|ITCH_HUMAN Isoform 2 of E3 ubiquitin-protein ligase Itchy homolog OS=Homo sapiens OX=9606 GN=ITCH;tr|A0A590UK44|A0A590UK44_HUMAN E3 ubiquit	4470500	4470500	251900	4470500	257607	17.354
SDF4	SDF4	tr|H0Y3T6|H0Y3T6_HUMAN 45 kDa calcium-binding protein (Fragment) OS=Homo sapiens OX=9606 GN=SDF4 PE=1 SV=1;tr|G3V1E2|G3V1E2_HUMAN 45 kDa calcium-binding protein OS=Homo sapiens OX=9606 GN=SDF4 PE=1 SV=1;tr|A0A5F9UJX7|A0A5F9UJX7_HUMAN 45 kDa calcium-binding	316050	0	316050	0	323210	0
SPCS1	SPCS1	tr|C9JBL1|C9JBL1_HUMAN Microsomal signal peptidase 12 kDa subunit OS=Homo sapiens OX=9606 GN=SPCS1 PE=1 SV=1;tr|A0A5F9YFS9|A0A5F9YFS9_HUMAN Microsomal signal peptidase 12 kDa subunit OS=Homo sapiens OX=9606 GN=SPCS1 PE=1 SV=1;sp|Q9Y6A9|SPCS1_HUMAN Signal p	51226000	51226000	23818000	51226000	2.43576e+07	2.10308
ABCB7	ABCB7	tr|A0A5F9ZA98|A0A5F9ZA98_HUMAN ATP-binding cassette sub-family B member 7, mitochondrial OS=Homo sapiens OX=9606 GN=ABCB7 PE=1 SV=1;sp|O75027|ABCB7_HUMAN ATP-binding cassette sub-family B member 7, mitochondrial OS=Homo sapiens OX=9606 GN=ABCB7 PE=1 SV=2;s	17206000	10989000	6216900	10989000	6.35774e+06	1.72844
BRPF1	BRPF1	tr|A0A5F9ZH11|A0A5F9ZH11_HUMAN Peregrin (Fragment) OS=Homo sapiens OX=9606 GN=BRPF1 PE=1 SV=1;sp|P55201-3|BRPF1_HUMAN Isoform 3 of Peregrin OS=Homo sapiens OX=9606 GN=BRPF1;sp|P55201|BRPF1_HUMAN Peregrin OS=Homo sapiens OX=9606 GN=BRPF1 PE=1 SV=2;sp|P55201	10796000	459530	10337000	459530	1.05712e+07	0.0434701
CDC45	CDC45	tr|A0A5F9ZH29|A0A5F9ZH29_HUMAN Cell division control protein 45 homolog OS=Homo sapiens OX=9606 GN=CDC45 PE=1 SV=1;sp|O75419-2|CDC45_HUMAN Isoform 2 of Cell division control protein 45 homolog OS=Homo sapiens OX=9606 GN=CDC45;sp|O75419|CDC45_HUMAN Cell div	5616200	997120	4619100	997120	4.72375e+06	0.211087
ASCC1	ASCC1	tr|A0A5F9ZH79|A0A5F9ZH79_HUMAN Activating signal cointegrator 1 complex subunit 1 OS=Homo sapiens OX=9606 GN=ASCC1 PE=1 SV=1;tr|A0A5F9ZHP1|A0A5F9ZHP1_HUMAN Activating signal cointegrator 1 complex subunit 1 OS=Homo sapiens OX=9606 GN=ASCC1 PE=1 SV=1;sp|Q8N	38787000	27815000	10971000	27815000	1.12195e+07	2.47916
PRIM1	PRIM1	tr|A0A5F9ZHB6|A0A5F9ZHB6_HUMAN DNA primase OS=Homo sapiens OX=9606 GN=PRIM1 PE=1 SV=1;sp|P49642|PRI1_HUMAN DNA primase small subunit OS=Homo sapiens OX=9606 GN=PRIM1 PE=1 SV=1;tr|F8VNY2|F8VNY2_HUMAN DNA primase (Fragment) OS=Homo sapiens OX=9606 GN=PRIM1 P	3577100	1437500	2139600	1437500	2.18807e+06	0.656971
RAPGEF6	RAPGEF6	tr|D6RE77|D6RE77_HUMAN Rap guanine nucleotide exchange factor 6 OS=Homo sapiens OX=9606 GN=RAPGEF6 PE=1 SV=1;tr|B7Z7Y1|B7Z7Y1_HUMAN Rap guanine nucleotide exchange factor 6 OS=Homo sapiens OX=9606 GN=RAPGEF6 PE=1 SV=1;tr|A0A5F9ZHG7|A0A5F9ZHG7_HUMAN Rap gua	129720	129720	0	129720	0	#DIV/0!
SACM1L	SACM1L	tr|A0A5F9ZHN7|A0A5F9ZHN7_HUMAN Phosphatidylinositol-3-phosphatase SAC1 OS=Homo sapiens OX=9606 GN=SACM1L PE=1 SV=1;sp|Q9NTJ5|SAC1_HUMAN Phosphatidylinositol-3-phosphatase SAC1 OS=Homo sapiens OX=9606 GN=SACM1L PE=1 SV=2;tr|E9PGZ4|E9PGZ4_HUMAN Phosphatidyli	15529000	6604300	8924500	6604300	9.12668e+06	0.723625
ALDH3A2	ALDH3A2	sp|P51648-2|AL3A2_HUMAN Isoform 2 of Aldehyde dehydrogenase family 3 member A2 OS=Homo sapiens OX=9606 GN=ALDH3A2;tr|A0A5F9ZHN9|A0A5F9ZHN9_HUMAN Aldehyde dehydrogenase OS=Homo sapiens OX=9606 GN=ALDH3A2 PE=1 SV=1;sp|P51648|AL3A2_HUMAN Aldehyde dehydrogenas	18453000	6687800	11765000	6687800	1.20315e+07	0.555856
HAUS3	HAUS3	tr|A0A5F9ZHQ7|A0A5F9ZHQ7_HUMAN HAUS augmin-like complex subunit 3 OS=Homo sapiens OX=9606 GN=HAUS3 PE=1 SV=1;sp|Q68CZ6-2|HAUS3_HUMAN Isoform 2 of HAUS augmin-like complex subunit 3 OS=Homo sapiens OX=9606 GN=HAUS3;sp|Q68CZ6|HAUS3_HUMAN HAUS augmin-like com	1422500	1133700	288790	1133700	295333	3.83872
MEN1	MEN1	tr|E7EN32|E7EN32_HUMAN Menin OS=Homo sapiens OX=9606 GN=MEN1 PE=1 SV=1;tr|A0A5F9ZHS3|A0A5F9ZHS3_HUMAN Menin OS=Homo sapiens OX=9606 GN=MEN1 PE=1 SV=1;sp|O00255-3|MEN1_HUMAN Isoform 3 of Menin OS=Homo sapiens OX=9606 GN=MEN1;sp|O00255-2|MEN1_HUMAN Isoform 2	4950600	1337700	3612900	1337700	3.69475e+06	0.362054
PRIM2	PRIM2	tr|A0A5F9ZHU7|A0A5F9ZHU7_HUMAN DNA primase large subunit OS=Homo sapiens OX=9606 GN=PRIM2 PE=1 SV=1;sp|P49643|PRI2_HUMAN DNA primase large subunit OS=Homo sapiens OX=9606 GN=PRIM2 PE=1 SV=2	28575000	16180000	12396000	16180000	1.26768e+07	1.27634
MICAL3	MICAL3	tr|J3KSK6|J3KSK6_HUMAN [F-actin]-monooxygenase MICAL3 (Fragment) OS=Homo sapiens OX=9606 GN=MICAL3 PE=1 SV=1;tr|A0A5F9ZHV5|A0A5F9ZHV5_HUMAN F-actin monooxygenase OS=Homo sapiens OX=9606 GN=MICAL3 PE=1 SV=1;sp|Q7RTP6-2|MICA3_HUMAN Isoform 2 of [F-actin]-mon	340940	340940	0	340940	0	#DIV/0!
BRI3BP	BRI3BP	sp|Q8WY22|BRI3B_HUMAN BRI3-binding protein OS=Homo sapiens OX=9606 GN=BRI3BP PE=1 SV=1;tr|A0A5F9ZHY7|A0A5F9ZHY7_HUMAN BRI3-binding protein OS=Homo sapiens OX=9606 GN=BRI3BP PE=1 SV=1	183720000	114900000	68822000	114900000	7.03812e+07	1.63254
ARHGEF2	ARHGEF2	tr|V9GYM8|V9GYM8_HUMAN Guanine nucleotide exchange factor H1 OS=Homo sapiens OX=9606 GN=ARHGEF2 PE=1 SV=1;tr|A0A5F9ZI21|A0A5F9ZI21_HUMAN Guanine nucleotide exchange factor H1 OS=Homo sapiens OX=9606 GN=ARHGEF2 PE=1 SV=1;sp|Q92974-3|ARHG2_HUMAN Isoform 3 of	53440000	45289000	8151700	45289000	8.33638e+06	5.4327
EED	EED	tr|A0A5F9ZI63|A0A5F9ZI63_HUMAN Polycomb protein EED OS=Homo sapiens OX=9606 GN=EED PE=1 SV=1;sp|O75530-3|EED_HUMAN Isoform 3 of Polycomb protein EED OS=Homo sapiens OX=9606 GN=EED;sp|O75530|EED_HUMAN Polycomb protein EED OS=Homo sapiens OX=9606 GN=EED PE=1	31099000	18247000	12851000	18247000	1.31421e+07	1.38843
NELFB	NELFB	tr|A0A5H1ZRP4|A0A5H1ZRP4_HUMAN Negative elongation factor B OS=Homo sapiens OX=9606 GN=NELFB PE=1 SV=1;sp|Q8WX92|NELFB_HUMAN Negative elongation factor B OS=Homo sapiens OX=9606 GN=NELFB PE=1 SV=1;sp|Q8WX92-2|NELFB_HUMAN Isoform 2 of Negative elongation fa	4949600	1018300	3931400	1018300	4.02047e+06	0.253279
AK2	AK2	tr|F8VY04|F8VY04_HUMAN Nucleoside-diphosphate kinase OS=Homo sapiens OX=9606 GN=AK2 PE=1 SV=1;tr|A0A5K1VW67|A0A5K1VW67_HUMAN Nucleoside-diphosphate kinase OS=Homo sapiens OX=9606 GN=AK2 PE=1 SV=1;tr|F8W1A4|F8W1A4_HUMAN Adenylate kinase 2, mitochondrial OS=	1975100	1975100	0	1975100	0	#DIV/0!
THOC7	THOC7	tr|A0A5S6STF9|A0A5S6STF9_HUMAN THO complex subunit 7 homolog OS=Homo sapiens OX=9606 GN=THOC7 PE=1 SV=1;sp|Q6I9Y2|THOC7_HUMAN THO complex subunit 7 homolog OS=Homo sapiens OX=9606 GN=THOC7 PE=1 SV=3	18850000	18850000	0	18850000	0	#DIV/0!
WIZ	WIZ	tr|M0QXA7|M0QXA7_HUMAN Protein Wiz OS=Homo sapiens OX=9606 GN=WIZ PE=1 SV=1;tr|A0A669KBH9|A0A669KBH9_HUMAN Protein Wiz OS=Homo sapiens OX=9606 GN=WIZ PE=1 SV=1;tr|A0A669KAV7|A0A669KAV7_HUMAN Protein Wiz OS=Homo sapiens OX=9606 GN=WIZ PE=1 SV=1;sp|O95785-3|	3110600	2921300	189330	2921300	193619	15.0879
CUL4B	CUL4B	tr|A0A669KAX4|A0A669KAX4_HUMAN Cullin-4B OS=Homo sapiens OX=9606 GN=CUL4B PE=1 SV=1;sp|Q13620-1|CUL4B_HUMAN Isoform 2 of Cullin-4B OS=Homo sapiens OX=9606 GN=CUL4B;sp|Q13620|CUL4B_HUMAN Cullin-4B OS=Homo sapiens OX=9606 GN=CUL4B PE=1 SV=4;sp|Q13620-3|CUL4B	4077900	2206300	1871600	2206300	1.914e+06	1.15272
GBF1	GBF1	tr|A0A669KB10|A0A669KB10_HUMAN Golgi-specific brefeldin A-resistance guanine nucleotide exchange factor 1 OS=Homo sapiens OX=9606 GN=GBF1 PE=1 SV=1;tr|A0A669KBG8|A0A669KBG8_HUMAN Golgi-specific brefeldin A-resistance guanine nucleotide exchange factor 1 OS	833290	833290	0	833290	0	#DIV/0!
EP300	EP300	tr|A0A669KB12|A0A669KB12_HUMAN Histone acetyltransferase OS=Homo sapiens OX=9606 GN=EP300 PE=1 SV=1;sp|Q09472|EP300_HUMAN Histone acetyltransferase p300 OS=Homo sapiens OX=9606 GN=EP300 PE=1 SV=2	4294700	4294700	78956	4294700	80744.7	53.1886
CXXC1	CXXC1	tr|A0A669KB29|A0A669KB29_HUMAN CXXC-type zinc finger protein 1 OS=Homo sapiens OX=9606 GN=CXXC1 PE=1 SV=1;sp|Q9P0U4|CXXC1_HUMAN CXXC-type zinc finger protein 1 OS=Homo sapiens OX=9606 GN=CXXC1 PE=1 SV=2;sp|Q9P0U4-2|CXXC1_HUMAN Isoform 2 of CXXC-type zinc f	6532000	4890100	1641900	4890100	1.6791e+06	2.91234
STAT1	STAT1	tr|J3KPM9|J3KPM9_HUMAN Signal transducer and activator of transcription OS=Homo sapiens OX=9606 GN=STAT1 PE=1 SV=1;tr|A0A669KBI6|A0A669KBI6_HUMAN Signal transducer and activator of transcription OS=Homo sapiens OX=9606 GN=STAT1 PE=1 SV=1;tr|A0A669KB68|A0A6	853050	749230	103820	749230	106172	7.05675
TOX4	TOX4	tr|A0A669KB71|A0A669KB71_HUMAN TOX high mobility group box family member 4 OS=Homo sapiens OX=9606 GN=TOX4 PE=1 SV=1;sp|O94842-3|TOX4_HUMAN Isoform 3 of TOX high mobility group box family member 4 OS=Homo sapiens OX=9606 GN=TOX4;sp|O94842-2|TOX4_HUMAN Isof	2842800	0	2842800	0	2.9072e+06	0
MAP2	MAP2	tr|A0A669KB77|A0A669KB77_HUMAN Microtubule-associated protein OS=Homo sapiens OX=9606 GN=MAP2 PE=1 SV=1;sp|P11137-2|MTAP2_HUMAN Isoform 2 of Microtubule-associated protein 2 OS=Homo sapiens OX=9606 GN=MAP2;sp|P11137-4|MTAP2_HUMAN Isoform 4 of Microtubule-a	109120	0	109120	0	111592	0
CUL7	CUL7	tr|A0A669KBH4|A0A669KBH4_HUMAN Cullin-7 OS=Homo sapiens OX=9606 GN=CUL7 PE=1 SV=1;sp|Q14999|CUL7_HUMAN Cullin-7 OS=Homo sapiens OX=9606 GN=CUL7 PE=1 SV=2;sp|Q14999-2|CUL7_HUMAN Isoform 2 of Cullin-7 OS=Homo sapiens OX=9606 GN=CUL7;tr|A0A669KB95|A0A669KB95_	544200	544200	0	544200	0	#DIV/0!
ADNP	ADNP	tr|A0A669KBJ7|A0A669KBJ7_HUMAN Activity-dependent neuroprotector homeobox protein OS=Homo sapiens OX=9606 GN=ADNP PE=1 SV=1;sp|Q9H2P0|ADNP_HUMAN Activity-dependent neuroprotector homeobox protein OS=Homo sapiens OX=9606 GN=ADNP PE=1 SV=1;tr|A0A2R8Y6X0|A0A2	13797000	8437500	5359100	8437500	5.48051e+06	1.53955
USP7	USP7	tr|A0A669KBL1|A0A669KBL1_HUMAN Ubiquitin carboxyl-terminal hydrolase 7 OS=Homo sapiens OX=9606 GN=USP7 PE=1 SV=1;sp|Q93009-3|UBP7_HUMAN Isoform 3 of Ubiquitin carboxyl-terminal hydrolase 7 OS=Homo sapiens OX=9606 GN=USP7;sp|Q93009|UBP7_HUMAN Ubiquitin carb	22848000	21886000	961790	21886000	983579	22.2514
AEBP2	AEBP2	tr|A0A669KBL4|A0A669KBL4_HUMAN Zinc finger protein AEBP2 OS=Homo sapiens OX=9606 GN=AEBP2 PE=1 SV=1;tr|G5EA50|G5EA50_HUMAN AE binding protein 2, isoform CRA_a OS=Homo sapiens OX=9606 GN=AEBP2 PE=1 SV=1;sp|Q6ZN18-3|AEBP2_HUMAN Isoform 3 of Zinc finger prote	14564000	1312900	14564000	1312900	1.48939e+07	0.0881499
LDB1	LDB1	tr|A0A6E1WJ75|A0A6E1WJ75_HUMAN LIM domain binding 1, isoform CRA_c OS=Homo sapiens OX=9606 GN=LDB1 PE=4 SV=1;sp|Q86U70-3|LDB1_HUMAN Isoform 2 of LIM domain-binding protein 1 OS=Homo sapiens OX=9606 GN=LDB1;sp|Q86U70-2|LDB1_HUMAN Isoform 3 of LIM domain-bin	227600	0	227600	0	232756	0
TFAP2A;TFAP2E;TFAP2B	TFAP2A	tr|A0A6E1XE14|A0A6E1XE14_HUMAN Transcription factor AP-2 alpha (Activating enhancer binding protein 2 alpha), isoform CRA_c OS=Homo sapiens OX=9606 GN=TFAP2A PE=4 SV=1;sp|P05549-5|AP2A_HUMAN Isoform 2 of Transcription factor AP-2-alpha OS=Homo sapiens OX=9	0	0	0	0	0	#DIV/0!
OTOP2	OTOP2	tr|A0A6E1ZAN8|A0A6E1ZAN8_HUMAN Proton channel OTOP2 OS=Homo sapiens OX=9606 GN=OTOP2 PE=4 SV=1;sp|Q7RTS6|OTOP2_HUMAN Proton channel OTOP2 OS=Homo sapiens OX=9606 GN=OTOP2 PE=1 SV=3	3198900	0	3198900	0	3.27137e+06	0
LARS	LARS1	tr|A0A6I8PIV1|A0A6I8PIV1_HUMAN Leucine--tRNA ligase, cytoplasmic OS=Homo sapiens OX=9606 GN=LARS1 PE=4 SV=1;sp|Q9P2J5|SYLC_HUMAN Leucine--tRNA ligase, cytoplasmic OS=Homo sapiens OX=9606 GN=LARS1 PE=1 SV=2;tr|A0A6I8PRS0|A0A6I8PRS0_HUMAN Leucine--tRNA ligas	40373000	36387000	3986000	36387000	4.0763e+06	8.92647
KRTCAP2	KRTCAP2	tr|A0A6I8PRU6|A0A6I8PRU6_HUMAN Keratinocyte-associated protein 2 OS=Homo sapiens OX=9606 GN=KRTCAP2 PE=4 SV=1;tr|A0A6I8PLD9|A0A6I8PLD9_HUMAN HCG1996357, isoform CRA_a OS=Homo sapiens OX=9606 GN=KRTCAP2 PE=4 SV=1;sp|Q8N6L1|KTAP2_HUMAN Keratinocyte-associate	162110000	76102000	86011000	76102000	8.79596e+07	0.865193
GFPT1	GFPT1	tr|A0A6I8PRN4|A0A6I8PRN4_HUMAN Glutamine--fructose-6-phosphate aminotransferase [isomerizing] 1 OS=Homo sapiens OX=9606 GN=GFPT1 PE=4 SV=1;sp|Q06210-2|GFPT1_HUMAN Isoform 2 of Glutamine--fructose-6-phosphate aminotransferase [isomerizing] 1 OS=Homo sapiens	8761400	3382700	5378700	3382700	5.50055e+06	0.614974
GPATCH11	GPATCH11	tr|A0A6I8PRS5|A0A6I8PRS5_HUMAN G patch domain-containing protein 11 OS=Homo sapiens OX=9606 GN=GPATCH11 PE=4 SV=1;sp|Q8N954|GPT11_HUMAN G patch domain-containing protein 11 OS=Homo sapiens OX=9606 GN=GPATCH11 PE=1 SV=4;sp|Q8N954-2|GPT11_HUMAN Isoform 2 of	28321000	20553000	7768200	20553000	7.94419e+06	2.58717
AGO1;AGO3	AGO1	tr|A0A6I8PTZ8|A0A6I8PTZ8_HUMAN Protein argonaute-1 OS=Homo sapiens OX=9606 GN=AGO1 PE=4 SV=1;sp|Q9UL18|AGO1_HUMAN Protein argonaute-1 OS=Homo sapiens OX=9606 GN=AGO1 PE=1 SV=3;tr|Q5TA58|Q5TA58_HUMAN Protein argonaute-1 OS=Homo sapiens OX=9606 GN=AGO1 PE=1	2188300	780710	1407600	780710	1.43949e+06	0.542352
DNAJC7	DNAJC7	sp|Q99615|DNJC7_HUMAN DnaJ homolog subfamily C member 7 OS=Homo sapiens OX=9606 GN=DNAJC7 PE=1 SV=2;tr|A0A6I8PU73|A0A6I8PU73_HUMAN DnaJ homolog subfamily C member 7 OS=Homo sapiens OX=9606 GN=DNAJC7 PE=4 SV=1;tr|A0A6I8PIK4|A0A6I8PIK4_HUMAN DnaJ homolog sub	100610000	40056000	60549000	40056000	6.19207e+07	0.646892
RBM47	RBM47	tr|B7Z8Z7|B7Z8Z7_HUMAN RNA-binding motif protein 47 OS=Homo sapiens OX=9606 GN=RBM47 PE=1 SV=1;sp|A0AV96-2|RBM47_HUMAN Isoform 2 of RNA-binding protein 47 OS=Homo sapiens OX=9606 GN=RBM47;sp|A0AV96|RBM47_HUMAN RNA-binding protein 47 OS=Homo sapiens OX=9606	1634100	598690	1035400	598690	1.05886e+06	0.565412
TTC26	TTC26	sp|A0AVF1-2|IFT56_HUMAN Isoform 2 of Intraflagellar transport protein 56 OS=Homo sapiens OX=9606 GN=TTC26;sp|A0AVF1-3|IFT56_HUMAN Isoform 3 of Intraflagellar transport protein 56 OS=Homo sapiens OX=9606 GN=TTC26;sp|A0AVF1|IFT56_HUMAN Intraflagellar transpo	4584900	595780	3989100	595780	4.07947e+06	0.146043
KIAA1598	SHTN1	sp|A0MZ66-8|SHOT1_HUMAN Isoform 8 of Shootin-1 OS=Homo sapiens OX=9606 GN=SHTN1;sp|A0MZ66-4|SHOT1_HUMAN Isoform 4 of Shootin-1 OS=Homo sapiens OX=9606 GN=SHTN1;sp|A0MZ66-5|SHOT1_HUMAN Isoform 5 of Shootin-1 OS=Homo sapiens OX=9606 GN=SHTN1;sp|A0MZ66-6|SHOT	14266000	14025000	240690	14025000	246143	56.9791
MEX3A	MEX3A	sp|A1L020|MEX3A_HUMAN RNA-binding protein MEX3A OS=Homo sapiens OX=9606 GN=MEX3A PE=1 SV=1	5626700	1939100	3687600	1939100	3.77114e+06	0.514194
ILVBL	ILVBL	sp|A1L0T0|HACL2_HUMAN 2-hydroxyacyl-CoA lyase 2 OS=Homo sapiens OX=9606 GN=ILVBL PE=1 SV=2;tr|M0R026|M0R026_HUMAN 2-hydroxyacyl-CoA lyase 2 OS=Homo sapiens OX=9606 GN=ILVBL PE=1 SV=1;tr|E9PL44|E9PL44_HUMAN 2-hydroxyacyl-CoA lyase 2 (Fragment) OS=Homo sapie	4420900	1895100	2525700	1895100	2.58292e+06	0.733705
PLEKHG3	PLEKHG3	sp|A1L390-3|PKHG3_HUMAN Isoform 3 of Pleckstrin homology domain-containing family G member 3 OS=Homo sapiens OX=9606 GN=PLEKHG3;sp|A1L390|PKHG3_HUMAN Pleckstrin homology domain-containing family G member 3 OS=Homo sapiens OX=9606 GN=PLEKHG3 PE=1 SV=1;tr|G3	393180	393180	0	393180	0	#DIV/0!
SH3PXD2B	SH3PXD2B	sp|A1X283|SPD2B_HUMAN SH3 and PX domain-containing protein 2B OS=Homo sapiens OX=9606 GN=SH3PXD2B PE=1 SV=3	2138800	2138800	48085	2138800	49174.4	43.4942
RALGAPB	RALGAPB	tr|A2A2F0|A2A2F0_HUMAN Ral GTPase-activating protein subunit beta (Fragment) OS=Homo sapiens OX=9606 GN=RALGAPB PE=1 SV=1;sp|Q86X10-4|RLGPB_HUMAN Isoform 4 of Ral GTPase-activating protein subunit beta OS=Homo sapiens OX=9606 GN=RALGAPB;sp|Q86X10-2|RLGPB_H	129840	129840	0	129840	0	#DIV/0!
ZFP64	ZFP64	tr|A2A2N5|A2A2N5_HUMAN Zinc finger protein 64 (Fragment) OS=Homo sapiens OX=9606 GN=ZFP64 PE=1 SV=1;sp|Q9NTW7-3|ZF64B_HUMAN Isoform 5 of Zinc finger protein 64 OS=Homo sapiens OX=9606 GN=ZFP64;sp|Q9NTW7-2|ZF64B_HUMAN Isoform 4 of Zinc finger protein 64 OS=	3789600	3789600	833680	3789600	852567	4.44493
AAR2	AAR2	tr|A2A2Q9|A2A2Q9_HUMAN AAR2 splicing factor homolog OS=Homo sapiens OX=9606 GN=AAR2 PE=1 SV=1;sp|Q9Y312|AAR2_HUMAN Protein AAR2 homolog OS=Homo sapiens OX=9606 GN=AAR2 PE=1 SV=2	55715000	34091000	21624000	34091000	2.21139e+07	1.54161
DOCK8	DOCK8	tr|A2A369|A2A369_HUMAN Dedicator of cytokinesis protein 8 OS=Homo sapiens OX=9606 GN=DOCK8 PE=1 SV=1;sp|Q8NF50-4|DOCK8_HUMAN Isoform 4 of Dedicator of cytokinesis protein 8 OS=Homo sapiens OX=9606 GN=DOCK8;sp|Q8NF50-3|DOCK8_HUMAN Isoform 3 of Dedicator of	317340	317340	0	317340	0	#DIV/0!
MRPL28	MRPL28	tr|A2IDC7|A2IDC7_HUMAN 39S ribosomal protein L28, mitochondrial (Fragment) OS=Homo sapiens OX=9606 GN=MRPL28 PE=1 SV=1;tr|Q4TT37|Q4TT37_HUMAN 39S ribosomal protein L28, mitochondrial (Fragment) OS=Homo sapiens OX=9606 GN=MRPL28 PE=1 SV=1;tr|A2IDC6|A2IDC6_H	11996000	11996000	0	11996000	0	#DIV/0!
TARSL2	TARS3	tr|B7ZLP8|B7ZLP8_HUMAN Threonyl-tRNA synthetase OS=Homo sapiens OX=9606 GN=TARS3 PE=1 SV=1;sp|A2RTX5-2|SYTC2_HUMAN Isoform 2 of Threonine--tRNA ligase 2, cytoplasmic OS=Homo sapiens OX=9606 GN=TARS3;sp|A2RTX5|SYTC2_HUMAN Threonine--tRNA ligase 2, cytoplasm	364210	364210	0	364210	0	#DIV/0!
VWA8	VWA8	sp|A3KMH1|VWA8_HUMAN von Willebrand factor A domain-containing protein 8 OS=Homo sapiens OX=9606 GN=VWA8 PE=1 SV=2;sp|A3KMH1-3|VWA8_HUMAN Isoform 3 of von Willebrand factor A domain-containing protein 8 OS=Homo sapiens OX=9606 GN=VWA8;sp|A3KMH1-2|VWA8_HUMA	758330	758330	0	758330	0	#DIV/0!
SBNO1	SBNO1	sp|A3KN83-3|SBNO1_HUMAN Isoform 3 of Protein strawberry notch homolog 1 OS=Homo sapiens OX=9606 GN=SBNO1;sp|A3KN83-2|SBNO1_HUMAN Isoform 2 of Protein strawberry notch homolog 1 OS=Homo sapiens OX=9606 GN=SBNO1;sp|A3KN83|SBNO1_HUMAN Protein strawberry notch	1022300	1022300	0	1022300	0	#DIV/0!
GTPBP10	GTPBP10	sp|A4D1E9|GTPBA_HUMAN GTP-binding protein 10 OS=Homo sapiens OX=9606 GN=GTPBP10 PE=1 SV=1;sp|A4D1E9-2|GTPBA_HUMAN Isoform 2 of GTP-binding protein 10 OS=Homo sapiens OX=9606 GN=GTPBP10;tr|C9J8R7|C9J8R7_HUMAN GTP-binding protein 10 (Fragment) OS=Homo sapien	29612000	14028000	15584000	14028000	1.59371e+07	0.880213
EFCAB5	EFCAB5	tr|H0Y843|H0Y843_HUMAN EF-hand calcium-binding domain-containing protein 5 (Fragment) OS=Homo sapiens OX=9606 GN=EFCAB5 PE=1 SV=1;sp|A4FU69-3|EFCB5_HUMAN Isoform 3 of EF-hand calcium-binding domain-containing protein 5 OS=Homo sapiens OX=9606 GN=EFCAB5;sp|	1883200	1429000	454140	1429000	464429	3.0769
CNOT1	CNOT1	sp|A5YKK6-2|CNOT1_HUMAN Isoform 2 of CCR4-NOT transcription complex subunit 1 OS=Homo sapiens OX=9606 GN=CNOT1;sp|A5YKK6|CNOT1_HUMAN CCR4-NOT transcription complex subunit 1 OS=Homo sapiens OX=9606 GN=CNOT1 PE=1 SV=2;sp|A5YKK6-3|CNOT1_HUMAN Isoform 3 of CC	2311600	2103300	208350	2103300	213070	9.8714
TSSC4	TSSC4	tr|A6NCC9|A6NCC9_HUMAN Protein TSSC4 OS=Homo sapiens OX=9606 GN=TSSC4 PE=1 SV=1;tr|E9PME3|E9PME3_HUMAN Protein TSSC4 (Fragment) OS=Homo sapiens OX=9606 GN=TSSC4 PE=1 SV=1;tr|C9JHT9|C9JHT9_HUMAN Protein TSSC4 (Fragment) OS=Homo sapiens OX=9606 GN=TSSC4 PE=1	6788800	3678400	3110500	3678400	3.18097e+06	1.15638
PBDC1	PBDC1	tr|A6NDF3|A6NDF3_HUMAN Protein PBDC1 OS=Homo sapiens OX=9606 GN=PBDC1 PE=1 SV=2;sp|Q9BVG4|PBDC1_HUMAN Protein PBDC1 OS=Homo sapiens OX=9606 GN=PBDC1 PE=1 SV=1	716170	0	716170	0	732395	0
PGP	PGP	sp|A6NDG6|PGP_HUMAN Glycerol-3-phosphate phosphatase OS=Homo sapiens OX=9606 GN=PGP PE=1 SV=1	1287600	1287600	0	1287600	0	#DIV/0!
HCFC1	HCFC1	tr|A6NEM2|A6NEM2_HUMAN Host cell factor 1 OS=Homo sapiens OX=9606 GN=HCFC1 PE=1 SV=2;sp|P51610-4|HCFC1_HUMAN Isoform 4 of Host cell factor 1 OS=Homo sapiens OX=9606 GN=HCFC1;sp|P51610-2|HCFC1_HUMAN Isoform 2 of Host cell factor 1 OS=Homo sapiens OX=9606 GN	19318000	14527000	4791100	14527000	4.89964e+06	2.96491
TRABD2B	TRABD2B	sp|A6NFA1|TIKI2_HUMAN Metalloprotease TIKI2 OS=Homo sapiens OX=9606 GN=TRABD2B PE=1 SV=2	9174800	9174800	0	9174800	0	#DIV/0!
ZNF316	ZNF316	sp|A6NFI3|ZN316_HUMAN Zinc finger protein 316 OS=Homo sapiens OX=9606 GN=ZNF316 PE=1 SV=1	672990	672990	0	672990	0	#DIV/0!
DYNLT3	DYNLT3	tr|A6NGJ0|A6NGJ0_HUMAN Dynein light chain Tctex-type 3 OS=Homo sapiens OX=9606 GN=DYNLT3 PE=1 SV=1;sp|P51808|DYLT3_HUMAN Dynein light chain Tctex-type 3 OS=Homo sapiens OX=9606 GN=DYNLT3 PE=1 SV=1	8128000	7515500	612570	7515500	626448	11.997
YIF1A	YIF1A	tr|A6NGW1|A6NGW1_HUMAN Protein YIF1A OS=Homo sapiens OX=9606 GN=YIF1A PE=1 SV=1;sp|O95070|YIF1A_HUMAN Protein YIF1A OS=Homo sapiens OX=9606 GN=YIF1A PE=1 SV=2;tr|E9PS11|E9PS11_HUMAN Protein YIF1A OS=Homo sapiens OX=9606 GN=YIF1A PE=1 SV=1;tr|E9PIZ0|E9PIZ0_	2336500	2336500	0	2336500	0	#DIV/0!
OR51F1	OR51F1	sp|A6NGY5|O51F1_HUMAN Olfactory receptor 51F1 OS=Homo sapiens OX=9606 GN=OR51F1 PE=3 SV=1	2940900	0	2940900	0	3.00753e+06	0
ZMYM3	ZMYM3	tr|A6NHB5|A6NHB5_HUMAN Zinc finger MYM-type protein 3 OS=Homo sapiens OX=9606 GN=ZMYM3 PE=1 SV=1;sp|Q14202-2|ZMYM3_HUMAN Isoform 2 of Zinc finger MYM-type protein 3 OS=Homo sapiens OX=9606 GN=ZMYM3;sp|Q14202|ZMYM3_HUMAN Zinc finger MYM-type protein 3 OS=Ho	7327100	6591200	735900	6591200	752572	8.75823
DDT;DDTL	DDT	tr|J3KQ18|J3KQ18_HUMAN D-dopachrome decarboxylase OS=Homo sapiens OX=9606 GN=DDT PE=1 SV=1;tr|B5MC82|B5MC82_HUMAN D-dopachrome decarboxylase OS=Homo sapiens OX=9606 GN=DDT PE=3 SV=2;sp|P30046-2|DOPD_HUMAN Isoform 2 of D-dopachrome decarboxylase OS=Homo sap	3352800	0	3352800	0	3.42876e+06	0
TUBAL3	TUBAL3	sp|A6NHL2-2|TBAL3_HUMAN Isoform 2 of Tubulin alpha chain-like 3 OS=Homo sapiens OX=9606 GN=TUBAL3;sp|A6NHL2|TBAL3_HUMAN Tubulin alpha chain-like 3 OS=Homo sapiens OX=9606 GN=TUBAL3 PE=1 SV=2	53892000	31463000	22429000	31463000	2.29371e+07	1.37171
FBLL1	FBLL1	sp|A6NHQ2|FBLL1_HUMAN rRNA/tRNA 2-O-methyltransferase fibrillarin-like protein 1 OS=Homo sapiens OX=9606 GN=FBLL1 PE=3 SV=2	165490000	80172000	85313000	80172000	8.72458e+07	0.918921
SMCHD1	SMCHD1	sp|A6NHR9|SMHD1_HUMAN Structural maintenance of chromosomes flexible hinge domain-containing protein 1 OS=Homo sapiens OX=9606 GN=SMCHD1 PE=1 SV=2;sp|A6NHR9-2|SMHD1_HUMAN Isoform 2 of Structural maintenance of chromosomes flexible hinge domain-containing p	25117000	23807000	1310000	23807000	1.33968e+06	17.7707
PKMYT1	PKMYT1	tr|A6NHV6|A6NHV6_HUMAN Membrane-associated tyrosine- and threonine-specific cdc2-inhibitory kinase OS=Homo sapiens OX=9606 GN=PKMYT1 PE=1 SV=3;tr|B4DZM6|B4DZM6_HUMAN Membrane-associated tyrosine- and threonine-specific cdc2-inhibitory kinase OS=Homo sapien	507020	0	507020	0	518507	0
PHKA1	PHKA1	tr|A6NIT2|A6NIT2_HUMAN Phosphorylase b kinase regulatory subunit OS=Homo sapiens OX=9606 GN=PHKA1 PE=1 SV=1;tr|A6NMN0|A6NMN0_HUMAN Phosphorylase b kinase regulatory subunit OS=Homo sapiens OX=9606 GN=PHKA1 PE=1 SV=1;sp|P46020-3|KPB1_HUMAN Isoform 3 of Phos	1315400	1315400	0	1315400	0	#DIV/0!
METTL15	METTL15	sp|A6NJ78|MET15_HUMAN 12S rRNA N4-methylcytidine (m4C) methyltransferase OS=Homo sapiens OX=9606 GN=METTL15 PE=1 SV=1	3553500	2968300	585260	2968300	598519	4.95941
MRPL23	MRPL23	tr|A6NJD9|A6NJD9_HUMAN 39S ribosomal protein L23, mitochondrial OS=Homo sapiens OX=9606 GN=MRPL23 PE=1 SV=1;tr|A8MVT4|A8MVT4_HUMAN 39S ribosomal protein L23, mitochondrial OS=Homo sapiens OX=9606 GN=MRPL23 PE=1 SV=1;tr|A8MYK1|A8MYK1_HUMAN 39S ribosomal pro	39995000	18694000	21301000	18694000	2.17836e+07	0.85817
CCDC85C	CCDC85C	sp|A6NKD9|CC85C_HUMAN Coiled-coil domain-containing protein 85C OS=Homo sapiens OX=9606 GN=CCDC85C PE=1 SV=1;tr|G3V4C8|G3V4C8_HUMAN Coiled-coil domain-containing protein 85C (Fragment) OS=Homo sapiens OX=9606 GN=CCDC85C PE=1 SV=1;tr|H0YJY5|H0YJY5_HUMAN Coi	481600	0	481600	0	492511	0
CNIH4	CNIH4	tr|A6NLH6|A6NLH6_HUMAN Protein cornichon homolog 4 OS=Homo sapiens OX=9606 GN=CNIH4 PE=1 SV=1;sp|Q9P003|CNIH4_HUMAN Protein cornichon homolog 4 OS=Homo sapiens OX=9606 GN=CNIH4 PE=1 SV=1	341570000	233450000	108120000	233450000	1.10569e+08	2.11134
OBSL1	OBSL1	tr|A6NN50|A6NN50_HUMAN Obscurin-like protein 1 OS=Homo sapiens OX=9606 GN=OBSL1 PE=1 SV=1;sp|O75147|OBSL1_HUMAN Obscurin-like protein 1 OS=Homo sapiens OX=9606 GN=OBSL1 PE=1 SV=4;sp|O75147-2|OBSL1_HUMAN Isoform 2 of Obscurin-like protein 1 OS=Homo sapiens	5795500	5795500	183810	5795500	187974	30.8314
TP53BP1	TP53BP1	tr|A6NNK5|A6NNK5_HUMAN TP53-binding protein 1 OS=Homo sapiens OX=9606 GN=TP53BP1 PE=1 SV=2;sp|Q12888|TP53B_HUMAN TP53-binding protein 1 OS=Homo sapiens OX=9606 GN=TP53BP1 PE=1 SV=2;sp|Q12888-3|TP53B_HUMAN Isoform 3 of TP53-binding protein 1 OS=Homo sapiens	856190	767450	88738	767450	90748.4	8.4569
CPNE1	CPNE1	tr|H0Y524|H0Y524_HUMAN Copine-1 (Fragment) OS=Homo sapiens OX=9606 GN=CPNE1 PE=1 SV=1;tr|Q5JX45|Q5JX45_HUMAN Copine-1 (Fragment) OS=Homo sapiens OX=9606 GN=CPNE1 PE=1 SV=1;tr|E7ENH5|E7ENH5_HUMAN Copine-1 OS=Homo sapiens OX=9606 GN=CPNE1 PE=1 SV=1;tr|A6PVH9	3064700	0	3064700	0	3.13413e+06	0
CRAT	CRAT	tr|B7ZBP5|B7ZBP5_HUMAN Carnitine O-acetyltransferase (Fragment) OS=Homo sapiens OX=9606 GN=CRAT PE=1 SV=2;tr|A6PVN3|A6PVN3_HUMAN Carnitine O-acetyltransferase OS=Homo sapiens OX=9606 GN=CRAT PE=1 SV=1;sp|P43155-3|CACP_HUMAN Isoform 3 of Carnitine O-acetylt	5492200	5492200	0	5492200	0	#DIV/0!
PIP5K1A	PIP5K1A	tr|A6PW57|A6PW57_HUMAN Phosphatidylinositol 4-phosphate 5-kinase type-1 alpha OS=Homo sapiens OX=9606 GN=PIP5K1A PE=1 SV=2;sp|Q99755-3|PI51A_HUMAN Isoform 3 of Phosphatidylinositol 4-phosphate 5-kinase type-1 alpha OS=Homo sapiens OX=9606 GN=PIP5K1A;sp|Q99	52709000	31741000	20968000	31741000	2.1443e+07	1.48025
POM121C;POM121	POM121C	sp|A8CG34|P121C_HUMAN Nuclear envelope pore membrane protein POM 121C OS=Homo sapiens OX=9606 GN=POM121C PE=1 SV=3;sp|A8CG34-2|P121C_HUMAN Isoform 2 of Nuclear envelope pore membrane protein POM 121C OS=Homo sapiens OX=9606 GN=POM121C;sp|Q96HA1-2|P121A_HUM	7365200	3019800	4345300	3019800	4.44374e+06	0.679562
GPS1	GPS1	tr|A8K070|A8K070_HUMAN COP9 signalosome complex subunit 1 OS=Homo sapiens OX=9606 GN=GPS1 PE=1 SV=1;tr|A0A096LP07|A0A096LP07_HUMAN COP9 signalosome complex subunit 1 OS=Homo sapiens OX=9606 GN=GPS1 PE=1 SV=1;tr|A0A096LPJ3|A0A096LPJ3_HUMAN COP9 signalosome	13798000	0	13798000	0	1.41106e+07	0
DDX11L8;DDX11;DDX12P	DDX11L8	sp|A8MPP1|D11L8_HUMAN Putative ATP-dependent RNA helicase DDX11-like protein 8 OS=Homo sapiens OX=9606 GN=DDX11L8 PE=1 SV=1;sp|Q96FC9-4|DDX11_HUMAN Isoform 4 of ATP-dependent DNA helicase DDX11 OS=Homo sapiens OX=9606 GN=DDX11;sp|Q96FC9-3|DDX11_HUMAN Isofo	4978600	4978600	0	4978600	0	#DIV/0!
MLLT4	AFDN	tr|A8MQ02|A8MQ02_HUMAN Afadin OS=Homo sapiens OX=9606 GN=AFDN PE=1 SV=2	314870	314870	0	314870	0	#DIV/0!
CBR1;CBR3	CBR1	tr|E9PQ63|E9PQ63_HUMAN Carbonyl reductase [NADPH] 1 OS=Homo sapiens OX=9606 GN=CBR1 PE=1 SV=1;tr|A8MTM1|A8MTM1_HUMAN Carbonyl reductase [NADPH] 1 OS=Homo sapiens OX=9606 GN=CBR1 PE=1 SV=1;sp|P16152-2|CBR1_HUMAN Isoform 2 of Carbonyl reductase [NADPH] 1 OS=	1574300	1574300	0	1574300	0	#DIV/0!
ZNF724P;ZNF708	ZNF724	sp|A8MTY0|ZN724_HUMAN Zinc finger protein 724 OS=Homo sapiens OX=9606 GN=ZNF724 PE=2 SV=3;tr|A0A087WUU8|A0A087WUU8_HUMAN Zinc finger protein 724 (Fragment) OS=Homo sapiens OX=9606 GN=ZNF724 PE=1 SV=2	487270	418140	487270	418140	498309	0.839118
RPL23A	RPL23A	tr|H7BY10|H7BY10_HUMAN 60S ribosomal protein L23a (Fragment) OS=Homo sapiens OX=9606 GN=RPL23A PE=1 SV=1;tr|K7EJV9|K7EJV9_HUMAN 60S ribosomal protein L23a (Fragment) OS=Homo sapiens OX=9606 GN=RPL23A PE=1 SV=1;tr|K7ERT8|K7ERT8_HUMAN 60S ribosomal protein L	10115000000	5642200000	4472600000	5642200000	4.57393e+09	1.23356
SERPINE3	SERPINE3	sp|A8MV23-2|SERP3_HUMAN Isoform 2 of Serpin E3 OS=Homo sapiens OX=9606 GN=SERPINE3;sp|A8MV23|SERP3_HUMAN Serpin E3 OS=Homo sapiens OX=9606 GN=SERPINE3 PE=2 SV=2	0	0	0	0	0	#DIV/0!
SNRPG;SNRPGP15	SNRPG	tr|Q49AN9|Q49AN9_HUMAN Small nuclear ribonucleoprotein G OS=Homo sapiens OX=9606 GN=SNRPG PE=1 SV=1;tr|F5H013|F5H013_HUMAN Small nuclear ribonucleoprotein G OS=Homo sapiens OX=9606 GN=SNRPG PE=1 SV=1;sp|P62308|RUXG_HUMAN Small nuclear ribonucleoprotein G O	1388500000	986180000	402350000	986180000	4.11465e+08	2.39675
ERCC2	ERCC2	tr|A8MX75|A8MX75_HUMAN General transcription and DNA repair factor IIH helicase subunit XPD (Fragment) OS=Homo sapiens OX=9606 GN=ERCC2 PE=1 SV=2;sp|P18074|ERCC2_HUMAN General transcription and DNA repair factor IIH helicase subunit XPD OS=Homo sapiens OX=	5935700	5525900	409780	5525900	419064	13.1863
GSTP1	GSTP1	tr|A8MX94|A8MX94_HUMAN GST class-pi OS=Homo sapiens OX=9606 GN=GSTP1 PE=1 SV=1;sp|P09211|GSTP1_HUMAN Glutathione S-transferase P OS=Homo sapiens OX=9606 GN=GSTP1 PE=1 SV=2	1276000	1276000	0	1276000	0	#DIV/0!
MATR3	MATR3	tr|A8MXP9|A8MXP9_HUMAN Matrin-3 OS=Homo sapiens OX=9606 GN=MATR3 PE=1 SV=1	1153300000	1.0225e+09	130790000	1.0225e+09	1.33753e+08	7.64469
	IQANK1	sp|A8MXQ7|IQAK1_HUMAN IQ motif and ankyrin repeat domain-containing protein 1 OS=Homo sapiens OX=9606 GN=IQANK1 PE=4 SV=3	251950	251950	0	251950	0	#DIV/0!
SRRM1	SRRM1	tr|A9Z1X7|A9Z1X7_HUMAN Serine/arginine repetitive matrix protein 1 OS=Homo sapiens OX=9606 GN=SRRM1 PE=1 SV=1;sp|Q8IYB3|SRRM1_HUMAN Serine/arginine repetitive matrix protein 1 OS=Homo sapiens OX=9606 GN=SRRM1 PE=1 SV=2;sp|Q8IYB3-2|SRRM1_HUMAN Isoform 2 of	46775000	41843000	4931900	41843000	5.04363e+06	8.2962
CBX6	CBX6	tr|B0QXZ6|B0QXZ6_HUMAN Chromobox protein homolog 6 OS=Homo sapiens OX=9606 GN=CBX6 PE=1 SV=1;sp|O95503|CBX6_HUMAN Chromobox protein homolog 6 OS=Homo sapiens OX=9606 GN=CBX6 PE=1 SV=1	2876300	1496000	1380300	1496000	1.41157e+06	1.05981
EIF3L	EIF3L	tr|B0QY89|B0QY89_HUMAN Eukaryotic translation initiation factor 3 subunit L OS=Homo sapiens OX=9606 GN=EIF3L PE=1 SV=1;sp|Q9Y262|EIF3L_HUMAN Eukaryotic translation initiation factor 3 subunit L OS=Homo sapiens OX=9606 GN=EIF3L PE=1 SV=1;sp|Q9Y262-2|EIF3L_H	88475000	66824000	21651000	66824000	2.21415e+07	3.01804
APOBEC3B	APOBEC3B	tr|B0QYD3|B0QYD3_HUMAN DNA dC->dU-editing enzyme APOBEC-3B OS=Homo sapiens OX=9606 GN=APOBEC3B PE=1 SV=1;sp|Q9UH17-3|ABC3B_HUMAN Isoform 3 of DNA dC->dU-editing enzyme APOBEC-3B OS=Homo sapiens OX=9606 GN=APOBEC3B;sp|Q9UH17|ABC3B_HUMAN DNA dC->dU-editing e	27896000	18345000	9550500	18345000	9.76687e+06	1.87829
EWSR1	EWSR1	tr|B0QYK0|B0QYK0_HUMAN RNA-binding protein EWS OS=Homo sapiens OX=9606 GN=EWSR1 PE=1 SV=1;sp|Q01844-6|EWS_HUMAN Isoform 6 of RNA-binding protein EWS OS=Homo sapiens OX=9606 GN=EWSR1;sp|Q01844-3|EWS_HUMAN Isoform 3 of RNA-binding protein EWS OS=Homo sapiens	136650000	53551000	83097000	53551000	8.49796e+07	0.630163
UBE2I	UBE2I	tr|H3BPC4|H3BPC4_HUMAN SUMO-conjugating enzyme UBC9 (Fragment) OS=Homo sapiens OX=9606 GN=UBE2I PE=1 SV=2;tr|H3BQQ9|H3BQQ9_HUMAN SUMO-conjugating enzyme UBC9 (Fragment) OS=Homo sapiens OX=9606 GN=UBE2I PE=1 SV=1;tr|B0QYN7|B0QYN7_HUMAN SUMO-conjugating enzy	11723000	0	11723000	0	1.19886e+07	0
SIRT1	SIRT1	tr|B0QZ35|B0QZ35_HUMAN NAD-dependent protein deacetylase sirtuin-1 OS=Homo sapiens OX=9606 GN=SIRT1 PE=1 SV=1;tr|E9PC49|E9PC49_HUMAN NAD-dependent protein deacetylase sirtuin-1 OS=Homo sapiens OX=9606 GN=SIRT1 PE=1 SV=1;sp|Q96EB6|SIR1_HUMAN NAD-dependent p	201920	201920	0	201920	0	#DIV/0!
FAM50A;FAM50B	FAM50A	tr|B0S8I6|B0S8I6_HUMAN Protein FAM50A (Fragment) OS=Homo sapiens OX=9606 GN=FAM50A PE=1 SV=1;sp|Q9Y247|FA50B_HUMAN Protein FAM50B OS=Homo sapiens OX=9606 GN=FAM50B PE=1 SV=1;sp|Q14320|FA50A_HUMAN Protein FAM50A OS=Homo sapiens OX=9606 GN=FAM50A PE=1 SV=2	733300	0	733300	0	749913	0
TSPO	TSPO	tr|B1AH87|B1AH87_HUMAN Peripheral-type benzodiazepine receptor (Fragment) OS=Homo sapiens OX=9606 GN=TSPO PE=1 SV=1;sp|P30536|TSPO_HUMAN Translocator protein OS=Homo sapiens OX=9606 GN=TSPO PE=1 SV=3	5165500	0	5165500	0	5.28252e+06	0
ARHGAP8;PRR5-ARHGAP8	ARHGAP8	tr|B1AHC2|B1AHC2_HUMAN Rho GTPase-activating protein 8 (Fragment) OS=Homo sapiens OX=9606 GN=ARHGAP8 PE=1 SV=1;tr|B1AHF8|B1AHF8_HUMAN Rho GTPase-activating protein 8 (Fragment) OS=Homo sapiens OX=9606 GN=ARHGAP8 PE=1 SV=1;tr|F8WCV8|F8WCV8_HUMAN Rho GTPase-	6461800	4838200	1623600	4838200	1.66038e+06	2.91391
CYB5R3	CYB5R3	tr|B1AHF3|B1AHF3_HUMAN NADH-cytochrome b5 reductase 3 (Fragment) OS=Homo sapiens OX=9606 GN=CYB5R3 PE=1 SV=1;sp|P00387-2|NB5R3_HUMAN Isoform 2 of NADH-cytochrome b5 reductase 3 OS=Homo sapiens OX=9606 GN=CYB5R3;sp|P00387|NB5R3_HUMAN NADH-cytochrome b5 redu	6796400	6796400	0	6796400	0	#DIV/0!
PSMD10	PSMD10	tr|B1AJY5|B1AJY5_HUMAN 26S proteasome non-ATPase regulatory subunit 10 OS=Homo sapiens OX=9606 GN=PSMD10 PE=1 SV=1;tr|B1AJY7|B1AJY7_HUMAN 26S proteasome non-ATPase regulatory subunit 10 OS=Homo sapiens OX=9606 GN=PSMD10 PE=1 SV=1;sp|O75832|PSD10_HUMAN 26S	6227900	6227900	0	6227900	0	#DIV/0!
DYNLRB2;DYNLRB1	DYNLRB2	tr|H3BQI1|H3BQI1_HUMAN Dynein light chain roadblock-type 2 OS=Homo sapiens OX=9606 GN=DYNLRB2 PE=1 SV=1;tr|B1AKR6|B1AKR6_HUMAN Dynein light chain roadblock-type 1 OS=Homo sapiens OX=9606 GN=DYNLRB1 PE=1 SV=1;sp|Q9NP97|DLRB1_HUMAN Dynein light chain roadblo	11260000	6321800	4938500	6321800	5.05038e+06	1.25175
PRPS1	PRPS1	tr|B1ALA9|B1ALA9_HUMAN Ribose-phosphate pyrophosphokinase 1 OS=Homo sapiens OX=9606 GN=PRPS1 PE=1 SV=2;sp|P60891|PRPS1_HUMAN Ribose-phosphate pyrophosphokinase 1 OS=Homo sapiens OX=9606 GN=PRPS1 PE=1 SV=2;tr|A0A2R8Y7H4|A0A2R8Y7H4_HUMAN Ribose-phosphate pyr	269770000	148850000	120920000	148850000	1.23659e+08	1.20371
PALM2;PALM2-AKAP2	PALM2AKAP2	tr|C9JA33|C9JA33_HUMAN PALM2 and AKAP2 fusion OS=Homo sapiens OX=9606 GN=PALM2AKAP2 PE=1 SV=1;tr|B1ALY0|B1ALY0_HUMAN PALM2 and AKAP2 fusion (Fragment) OS=Homo sapiens OX=9606 GN=PALM2AKAP2 PE=1 SV=1;sp|Q8IXS6|PALM2_HUMAN Paralemmin-2 OS=Homo sapiens OX=960	0	0	0	0	0	#DIV/0!
MAPKAP1	MAPKAP1	tr|B1AMA6|B1AMA6_HUMAN Target of rapamycin complex 2 subunit MAPKAP1 (Fragment) OS=Homo sapiens OX=9606 GN=MAPKAP1 PE=1 SV=1;tr|E9PGB8|E9PGB8_HUMAN Mitogen-activated protein kinase 2-associated protein 1 OS=Homo sapiens OX=9606 GN=MAPKAP1 PE=1 SV=1;tr|B1AM	3216500	3058400	3216500	3058400	3.28937e+06	0.929783
CDK5RAP2	CDK5RAP2	tr|B1AMJ5|B1AMJ5_HUMAN CDK5 regulatory subunit-associated protein 2 (Fragment) OS=Homo sapiens OX=9606 GN=CDK5RAP2 PE=1 SV=1;sp|Q96SN8-4|CK5P2_HUMAN Isoform 4 of CDK5 regulatory subunit-associated protein 2 OS=Homo sapiens OX=9606 GN=CDK5RAP2;sp|Q96SN8-2|C	6988800	690620	6298200	690620	6.44089e+06	0.107224
2024-09-06	SEPTIN6	tr|B1AMS2|B1AMS2_HUMAN Septin 6, isoform CRA_b OS=Homo sapiens OX=9606 GN=SEPTIN6 PE=1 SV=1;sp|Q14141-2|SEPT6_HUMAN Isoform I of Septin-6 OS=Homo sapiens OX=9606 GN=SEPTIN6;sp|Q14141-4|SEPT6_HUMAN Isoform V of Septin-6 OS=Homo sapiens OX=9606 GN=SEPTIN6;sp	4561600	1639800	2921800	1639800	2.98799e+06	0.548796
PABPC4	PABPC4	tr|B1ANR0|B1ANR0_HUMAN Polyadenylate-binding protein OS=Homo sapiens OX=9606 GN=PABPC4 PE=1 SV=1;sp|Q13310-2|PABP4_HUMAN Isoform 2 of Polyadenylate-binding protein 4 OS=Homo sapiens OX=9606 GN=PABPC4;sp|Q13310|PABP4_HUMAN Polyadenylate-binding protein 4 OS	145930000	71898000	74029000	71898000	7.57061e+07	0.949699
SOAT1	SOAT1	tr|B1APM4|B1APM4_HUMAN Sterol O-acyltransferase 1 (Fragment) OS=Homo sapiens OX=9606 GN=SOAT1 PE=1 SV=1;sp|P35610|SOAT1_HUMAN Sterol O-acyltransferase 1 OS=Homo sapiens OX=9606 GN=SOAT1 PE=1 SV=3	8799000	6457700	2341300	6457700	2.39434e+06	2.69707
CLK2	CLK2	tr|B1AVT0|B1AVT0_HUMAN Dual-specificity protein kinase CLK2 OS=Homo sapiens OX=9606 GN=CLK2 PE=1 SV=1;sp|P49760-3|CLK2_HUMAN Isoform 3 of Dual specificity protein kinase CLK2 OS=Homo sapiens OX=9606 GN=CLK2;sp|P49760|CLK2_HUMAN Dual specificity protein kin	5409800	5242200	167600	5242200	171397	30.5851
MYO9A	MYO9A	tr|H3BRD5|H3BRD5_HUMAN Unconventional myosin-IXa OS=Homo sapiens OX=9606 GN=MYO9A PE=1 SV=1;sp|B2RTY4-2|MYO9A_HUMAN Isoform 2 of Unconventional myosin-IXa OS=Homo sapiens OX=9606 GN=MYO9A;sp|B2RTY4|MYO9A_HUMAN Unconventional myosin-IXa OS=Homo sapiens OX=9	389150	389150	0	389150	0	#DIV/0!
PSME3	PSME3	tr|K7ENH2|K7ENH2_HUMAN Proteasome activator complex subunit 3 (Fragment) OS=Homo sapiens OX=9606 GN=PSME3 PE=1 SV=1;tr|B3KQ25|B3KQ25_HUMAN Proteasome activator complex subunit 3 OS=Homo sapiens OX=9606 GN=PSME3 PE=1 SV=1;tr|K7ESG5|K7ESG5_HUMAN Proteasome a	8590300	8590300	0	8590300	0	#DIV/0!
ZKSCAN1	ZKSCAN1	tr|B3KRF7|B3KRF7_HUMAN Zinc finger protein with KRAB and SCAN domains 1 OS=Homo sapiens OX=9606 GN=ZKSCAN1 PE=1 SV=1;tr|E9PC66|E9PC66_HUMAN Zinc finger protein with KRAB and SCAN domains 1 OS=Homo sapiens OX=9606 GN=ZKSCAN1 PE=1 SV=1;sp|P17029|ZKSC1_HUMAN	3411800	2627400	784440	2627400	802211	3.2752
EIF3H	EIF3H	tr|B3KS98|B3KS98_HUMAN Eukaryotic translation initiation factor 3 subunit H OS=Homo sapiens OX=9606 GN=EIF3H PE=1 SV=1;sp|O15372|EIF3H_HUMAN Eukaryotic translation initiation factor 3 subunit H OS=Homo sapiens OX=9606 GN=EIF3H PE=1 SV=1;tr|A0A087WZK9|A0A08	31389000	17842000	13546000	17842000	1.38529e+07	1.28796
MORF4L1	MORF4L1	tr|B3KTM8|B3KTM8_HUMAN Mortality factor 4-like protein 1 OS=Homo sapiens OX=9606 GN=MORF4L1 PE=1 SV=1;sp|Q9UBU8-2|MO4L1_HUMAN Isoform 2 of Mortality factor 4-like protein 1 OS=Homo sapiens OX=9606 GN=MORF4L1;tr|H0YLJ3|H0YLJ3_HUMAN Mortality factor 4-like p	63392000	37375000	26017000	37375000	2.66064e+07	1.40474
USP30	USP30	tr|B3KUS5|B3KUS5_HUMAN Ubiquitin carboxyl-terminal hydrolase OS=Homo sapiens OX=9606 GN=USP30 PE=1 SV=1;sp|Q70CQ3|UBP30_HUMAN Ubiquitin carboxyl-terminal hydrolase 30 OS=Homo sapiens OX=9606 GN=USP30 PE=1 SV=1	1479500	634430	1479500	634430	1.51302e+06	0.419314
CENPH	CENPH	sp|Q9H3R5|CENPH_HUMAN Centromere protein H OS=Homo sapiens OX=9606 GN=CENPH PE=1 SV=1;tr|B3KVZ3|B3KVZ3_HUMAN Centromere protein H OS=Homo sapiens OX=9606 GN=CENPH PE=1 SV=1;tr|H0Y9E6|H0Y9E6_HUMAN Centromere protein H (Fragment) OS=Homo sapiens OX=9606 GN=C	1953500	0	1953500	0	1.99776e+06	0
METTL8	METTL8	tr|E7ETE0|E7ETE0_HUMAN Methyltransferase-like protein OS=Homo sapiens OX=9606 GN=METTL8 PE=1 SV=2;tr|B3KW44|B3KW44_HUMAN Methyltransferase-like protein OS=Homo sapiens OX=9606 GN=METTL8 PE=1 SV=1;tr|H7C2P8|H7C2P8_HUMAN mRNA N(3)-methylcytidine methyltransf	487760	0	487760	0	498810	0
ZDHHC23	ZDHHC23	tr|C9JPJ8|C9JPJ8_HUMAN Palmitoyltransferase ZDHHC23 (Fragment) OS=Homo sapiens OX=9606 GN=ZDHHC23 PE=4 SV=1;tr|B3KXV3|B3KXV3_HUMAN Palmitoyltransferase OS=Homo sapiens OX=9606 GN=ZDHHC23 PE=1 SV=1;tr|E9PAP7|E9PAP7_HUMAN Palmitoyltransferase OS=Homo sapiens	17836000	17836000	0	17836000	0	#DIV/0!
CDIPT	CDIPT	tr|B3KY94|B3KY94_HUMAN CDP-diacylglycerol--inositol 3-phosphatidyltransferase OS=Homo sapiens OX=9606 GN=CDIPT PE=1 SV=1;sp|O14735-3|CDIPT_HUMAN Isoform 3 of CDP-diacylglycerol--inositol 3-phosphatidyltransferase OS=Homo sapiens OX=9606 GN=CDIPT;sp|O14735|	71850000	43786000	28064000	43786000	2.86998e+07	1.52566
REEP2	REEP2	tr|B4DE60|B4DE60_HUMAN Receptor expression-enhancing protein OS=Homo sapiens OX=9606 GN=REEP2 PE=1 SV=1;sp|Q9BRK0|REEP2_HUMAN Receptor expression-enhancing protein 2 OS=Homo sapiens OX=9606 GN=REEP2 PE=1 SV=2;sp|Q9BRK0-2|REEP2_HUMAN Isoform 2 of Receptor e	6398800	6398800	0	6398800	0	#DIV/0!
MSI2	MSI2	tr|B4DHE8|B4DHE8_HUMAN RNA-binding protein Musashi homolog 2 OS=Homo sapiens OX=9606 GN=MSI2 PE=1 SV=1;sp|Q96DH6-2|MSI2H_HUMAN Isoform 2 of RNA-binding protein Musashi homolog 2 OS=Homo sapiens OX=9606 GN=MSI2;sp|Q96DH6|MSI2H_HUMAN RNA-binding protein Musa	91172000	56744000	34428000	56744000	3.5208e+07	1.61168
NDUFS1	NDUFS1	tr|B4DJ81|B4DJ81_HUMAN NADH-ubiquinone oxidoreductase 75 kDa subunit, mitochondrial OS=Homo sapiens OX=9606 GN=NDUFS1 PE=1 SV=1;sp|P28331-3|NDUS1_HUMAN Isoform 3 of NADH-ubiquinone oxidoreductase 75 kDa subunit, mitochondrial OS=Homo sapiens OX=9606 GN=NDU	10019000	3590100	6428900	3590100	6.57455e+06	0.54606
VWA9	INTS14	tr|B4DVT3|B4DVT3_HUMAN Integrator complex subunit 14 OS=Homo sapiens OX=9606 GN=INTS14 PE=1 SV=1;tr|B4DJL6|B4DJL6_HUMAN Integrator complex subunit 14 OS=Homo sapiens OX=9606 GN=INTS14 PE=1 SV=1;sp|Q96SY0-4|INT14_HUMAN Isoform 4 of Integrator complex subuni	3079000	1494300	1584700	1494300	1.6206e+06	0.922065
CARS	CARS1	tr|B4DKY1|B4DKY1_HUMAN Cysteinyl-tRNA synthetase OS=Homo sapiens OX=9606 GN=CARS1 PE=1 SV=1;sp|P49589-2|SYCC_HUMAN Isoform 2 of Cysteine--tRNA ligase, cytoplasmic OS=Homo sapiens OX=9606 GN=CARS1;sp|P49589|SYCC_HUMAN Cysteine--tRNA ligase, cytoplasmic OS=H	4173000	3585400	587600	3585400	600912	5.9666
		tr|B4DLN1|B4DLN1_HUMAN cDNA FLJ60124, highly similar to Mitochondrial dicarboxylate carrier OS=Homo sapiens OX=9606 PE=2 SV=1	91495000	86764000	4730200	86764000	4.83736e+06	17.9362
PLAT	PLAT	tr|B4DNJ1|B4DNJ1_HUMAN T-plasminogen activator OS=Homo sapiens OX=9606 GN=PLAT PE=1 SV=1;tr|B4DN26|B4DN26_HUMAN T-plasminogen activator OS=Homo sapiens OX=9606 GN=PLAT PE=1 SV=1;tr|E7ESF4|E7ESF4_HUMAN Plasminogen activator OS=Homo sapiens OX=9606 GN=PLAT P	1098900	0	1098900	0	1.1238e+06	0
MTERF1	MTERF1	tr|B4DPR9|B4DPR9_HUMAN Transcription termination factor 1, mitochondrial OS=Homo sapiens OX=9606 GN=MTERF1 PE=1 SV=1;sp|Q99551|MTEF1_HUMAN Transcription termination factor 1, mitochondrial OS=Homo sapiens OX=9606 GN=MTERF1 PE=1 SV=1	1769900	1769900	0	1769900	0	#DIV/0!
ABHD14B	ABHD14B	tr|B4DQI4|B4DQI4_HUMAN Protein ABHD14B OS=Homo sapiens OX=9606 GN=ABHD14B PE=1 SV=1;sp|Q96IU4|ABHEB_HUMAN Protein ABHD14B OS=Homo sapiens OX=9606 GN=ABHD14B PE=1 SV=1	2468500	2468500	0	2468500	0	#DIV/0!
SEC61A1	SEC61A1	tr|B4DR61|B4DR61_HUMAN Protein transport protein Sec61 subunit alpha isoform 1 OS=Homo sapiens OX=9606 GN=SEC61A1 PE=1 SV=1;sp|P61619|S61A1_HUMAN Protein transport protein Sec61 subunit alpha isoform 1 OS=Homo sapiens OX=9606 GN=SEC61A1 PE=1 SV=2;sp|P61619	52730000	30707000	22024000	30707000	2.2523e+07	1.36336
CCDC28A	CCDC28A	tr|B4DUJ5|B4DUJ5_HUMAN Coiled-coil domain-containing protein 28A OS=Homo sapiens OX=9606 GN=CCDC28A PE=1 SV=1;sp|Q8IWP9|CC28A_HUMAN Coiled-coil domain-containing protein 28A OS=Homo sapiens OX=9606 GN=CCDC28A PE=1 SV=1	0	0	0	0	0	#DIV/0!
HNRNPC	HNRNPC	tr|B4DY08|B4DY08_HUMAN Heterogeneous nuclear ribonucleoproteins C1/C2 OS=Homo sapiens OX=9606 GN=HNRNPC PE=1 SV=1;tr|G3V4W0|G3V4W0_HUMAN Heterogeneous nuclear ribonucleoproteins C1/C2 (Fragment) OS=Homo sapiens OX=9606 GN=HNRNPC PE=1 SV=1;tr|G3V5X6|G3V5X6_	3167600	3167600	11117000	3167600	1.13689e+07	0.278621
PEX5	PEX5	tr|B4E0T2|B4E0T2_HUMAN PTS1-BP OS=Homo sapiens OX=9606 GN=PEX5 PE=1 SV=1;sp|P50542-2|PEX5_HUMAN Isoform 2 of Peroxisomal targeting signal 1 receptor OS=Homo sapiens OX=9606 GN=PEX5;sp|P50542-3|PEX5_HUMAN Isoform 3 of Peroxisomal targeting signal 1 receptor	46384	0	46384	0	47434.8	0
STK26;STK24;STK25	STK26	tr|Q8NBY1|Q8NBY1_HUMAN Serine/threonine-protein kinase 26 OS=Homo sapiens OX=9606 GN=STK26 PE=1 SV=1;sp|Q9P289-2|STK26_HUMAN Isoform 2 of Serine/threonine-protein kinase 26 OS=Homo sapiens OX=9606 GN=STK26;sp|Q9P289|STK26_HUMAN Serine/threonine-protein kin	14742000	4516600	10225000	4516600	1.04566e+07	0.431936
SUPT20H	SUPT20H	tr|B4E2D5|B4E2D5_HUMAN Transcription factor SPT20 homolog OS=Homo sapiens OX=9606 GN=SUPT20H PE=1 SV=1;tr|R4GND2|R4GND2_HUMAN Transcription factor SPT20 homolog OS=Homo sapiens OX=9606 GN=SUPT20H PE=1 SV=1;tr|F6S7C4|F6S7C4_HUMAN Transcription factor SPT20	1190300	1190300	0	1190300	0	#DIV/0!
ATP2C1	ATP2C1	tr|H0Y9V7|H0Y9V7_HUMAN Calcium-transporting ATPase type 2C member 1 (Fragment) OS=Homo sapiens OX=9606 GN=ATP2C1 PE=1 SV=1;tr|B4E2Q0|B4E2Q0_HUMAN Calcium-transporting ATPase OS=Homo sapiens OX=9606 GN=ATP2C1 PE=1 SV=1;sp|P98194-2|AT2C1_HUMAN Isoform 2 of C	597530	0	597530	0	611067	0
USP28	USP28	tr|H0YFT9|H0YFT9_HUMAN Ubiquitin carboxyl-terminal hydrolase 28 (Fragment) OS=Homo sapiens OX=9606 GN=USP28 PE=1 SV=1;tr|G3V1N5|G3V1N5_HUMAN Ubiquitin carboxyl-terminal hydrolase 28 OS=Homo sapiens OX=9606 GN=USP28 PE=1 SV=1;tr|B4E3L3|B4E3L3_HUMAN Ubiquiti	447410	447410	0	447410	0	#DIV/0!
CDCA5	CDCA5	sp|Q96FF9|CDCA5_HUMAN Sororin OS=Homo sapiens OX=9606 GN=CDCA5 PE=1 SV=1;tr|B5MBX0|B5MBX0_HUMAN Sororin OS=Homo sapiens OX=9606 GN=CDCA5 PE=1 SV=1	17840000	12957000	4882500	12957000	4.99311e+06	2.59497
BZW2	BZW2	tr|B5MCE7|B5MCE7_HUMAN Basic leucine zipper and W2 domain-containing protein 2 OS=Homo sapiens OX=9606 GN=BZW2 PE=1 SV=1	4373400	4373400	0	4373400	0	#DIV/0!
PES1	PES1	tr|B5MCF9|B5MCF9_HUMAN Pescadillo homolog OS=Homo sapiens OX=9606 GN=PES1 PE=1 SV=1;sp|O00541|PESC_HUMAN Pescadillo homolog OS=Homo sapiens OX=9606 GN=PES1 PE=1 SV=1;sp|O00541-2|PESC_HUMAN Isoform 2 of Pescadillo homolog OS=Homo sapiens OX=9606 GN=PES1;tr|	187920000	106240000	81684000	106240000	8.35345e+07	1.27181
ATL2	ATL2	tr|B5MCN0|B5MCN0_HUMAN Atlastin-2 OS=Homo sapiens OX=9606 GN=ATL2 PE=1 SV=1;sp|Q8NHH9-3|ATLA2_HUMAN Isoform 3 of Atlastin-2 OS=Homo sapiens OX=9606 GN=ATL2;sp|Q8NHH9-5|ATLA2_HUMAN Isoform 5 of Atlastin-2 OS=Homo sapiens OX=9606 GN=ATL2;sp|Q8NHH9-4|ATLA2_HU	764610	764610	0	764610	0	#DIV/0!
SLC30A6	SLC30A6	tr|B5MCR8|B5MCR8_HUMAN Solute carrier family 30 (Zinc transporter), member 6, isoform CRA_b OS=Homo sapiens OX=9606 GN=SLC30A6 PE=1 SV=1;sp|Q6NXT4-4|ZNT6_HUMAN Isoform 4 of Zinc transporter 6 OS=Homo sapiens OX=9606 GN=SLC30A6;sp|Q6NXT4-3|ZNT6_HUMAN Isofor	862990	862990	0	862990	0	#DIV/0!
PPM1F	PPM1F	tr|B5MCT7|B5MCT7_HUMAN Protein phosphatase 1F OS=Homo sapiens OX=9606 GN=PPM1F PE=1 SV=1;sp|P49593-2|PPM1F_HUMAN Isoform 2 of Protein phosphatase 1F OS=Homo sapiens OX=9606 GN=PPM1F;sp|P49593|PPM1F_HUMAN Protein phosphatase 1F OS=Homo sapiens OX=9606 GN=PP	6074700	3206800	2867900	3206800	2.93287e+06	1.0934
BRD8	BRD8	tr|H7C128|H7C128_HUMAN Bromodomain-containing protein 8 (Fragment) OS=Homo sapiens OX=9606 GN=BRD8 PE=1 SV=1;tr|H7C179|H7C179_HUMAN Bromodomain-containing protein 8 (Fragment) OS=Homo sapiens OX=9606 GN=BRD8 PE=1 SV=1;tr|B5MCW3|B5MCW3_HUMAN Bromodomain-con	1367600	1367600	0	1367600	0	#DIV/0!
CBX1	CBX1	tr|B5MD17|B5MD17_HUMAN Chromobox protein homolog 1 (Fragment) OS=Homo sapiens OX=9606 GN=CBX1 PE=1 SV=1;tr|J3KS05|J3KS05_HUMAN Chromobox protein homolog 1 (Fragment) OS=Homo sapiens OX=9606 GN=CBX1 PE=1 SV=8;sp|P83916|CBX1_HUMAN Chromobox protein homolog 1	18101000	18101000	0	18101000	0	#DIV/0!
TBC1D10A	TBC1D10A	tr|B5MD46|B5MD46_HUMAN TBC1 domain family member 10A OS=Homo sapiens OX=9606 GN=TBC1D10A PE=1 SV=1;sp|Q9BXI6|TB10A_HUMAN TBC1 domain family member 10A OS=Homo sapiens OX=9606 GN=TBC1D10A PE=1 SV=1;sp|Q9BXI6-2|TB10A_HUMAN Isoform 2 of TBC1 domain family mem	816120	603140	212980	603140	217805	2.76917
RFT1	RFT1	tr|B5MDE0|B5MDE0_HUMAN Protein RFT1 homolog OS=Homo sapiens OX=9606 GN=RFT1 PE=1 SV=1;sp|Q96AA3|RFT1_HUMAN Protein RFT1 homolog OS=Homo sapiens OX=9606 GN=RFT1 PE=1 SV=1	1783300	1706600	76747	1706600	78485.7	21.7441
RAN	RAN	tr|B5MDF5|B5MDF5_HUMAN GTP-binding nuclear protein Ran OS=Homo sapiens OX=9606 GN=RAN PE=1 SV=1;sp|P62826|RAN_HUMAN GTP-binding nuclear protein Ran OS=Homo sapiens OX=9606 GN=RAN PE=1 SV=3;tr|J3KQE5|J3KQE5_HUMAN GTP-binding nuclear protein Ran (Fragment) O	179190000	179190000	0	179190000	0	#DIV/0!
2024-09-10	SEPTIN10	tr|E7EW69|E7EW69_HUMAN Septin-10 OS=Homo sapiens OX=9606 GN=SEPTIN10 PE=1 SV=1;tr|E7EX04|E7EX04_HUMAN Septin-10 OS=Homo sapiens OX=9606 GN=SEPTIN10 PE=1 SV=1;tr|B5ME97|B5ME97_HUMAN Septin 10, isoform CRA_c OS=Homo sapiens OX=9606 GN=SEPTIN10 PE=1 SV=2;sp|Q	457500	0	457500	0	467865	0
EML3	EML3	tr|B7WPE2|B7WPE2_HUMAN Echinoderm microtubule associated protein like 3, isoform CRA_e OS=Homo sapiens OX=9606 GN=EML3 PE=1 SV=1;sp|Q32P44|EMAL3_HUMAN Echinoderm microtubule-associated protein-like 3 OS=Homo sapiens OX=9606 GN=EML3 PE=1 SV=1;tr|H7C355|H7C3	376140	189990	186160	189990	190377	0.997965
C5orf45	MRNIP	tr|E5RI52|E5RI52_HUMAN MRN complex-interacting protein OS=Homo sapiens OX=9606 GN=MRNIP PE=1 SV=1;tr|B7Z1T6|B7Z1T6_HUMAN MRN complex-interacting protein OS=Homo sapiens OX=9606 GN=MRNIP PE=1 SV=1;sp|Q6NTE8-2|MRNIP_HUMAN Isoform 2 of MRN complex-interacting	2083800	2083800	1218600	2083800	1.24621e+06	1.67211
COG2	COG2	tr|V9GY21|V9GY21_HUMAN Component of oligomeric Golgi complex 2 OS=Homo sapiens OX=9606 GN=COG2 PE=1 SV=1;tr|B7Z2Y2|B7Z2Y2_HUMAN Component of oligomeric Golgi complex 2 OS=Homo sapiens OX=9606 GN=COG2 PE=1 SV=1;sp|Q14746-2|COG2_HUMAN Isoform 2 of Conserved	3006300	2042900	963460	2042900	985287	2.07341
ACSL1	ACSL1	tr|B7Z3Z9|B7Z3Z9_HUMAN Long-chain-fatty-acid--CoA ligase 1 OS=Homo sapiens OX=9606 GN=ACSL1 PE=1 SV=1;tr|E7EPM6|E7EPM6_HUMAN Long-chain-fatty-acid--CoA ligase 1 OS=Homo sapiens OX=9606 GN=ACSL1 PE=1 SV=1;sp|P33121-2|ACSL1_HUMAN Isoform 2 of Long-chain-fatt	3684400	2390500	1293900	2390500	1.32321e+06	1.80659
ST7;ST7L	ST7	sp|Q9NRC1|ST7_HUMAN Suppressor of tumorigenicity 7 protein OS=Homo sapiens OX=9606 GN=ST7 PE=1 SV=1;sp|Q9NRC1-6|ST7_HUMAN Isoform 6 of Suppressor of tumorigenicity 7 protein OS=Homo sapiens OX=9606 GN=ST7;sp|Q9NRC1-5|ST7_HUMAN Isoform 5 of Suppressor of tu	419840	419840	0	419840	0	#DIV/0!
DDX27	DDX27	tr|B7Z6D5|B7Z6D5_HUMAN RNA helicase OS=Homo sapiens OX=9606 GN=DDX27 PE=1 SV=1;sp|Q96GQ7|DDX27_HUMAN Probable ATP-dependent RNA helicase DDX27 OS=Homo sapiens OX=9606 GN=DDX27 PE=1 SV=2	151340000	74042000	77295000	74042000	7.90461e+07	0.936694
NUBP2	NUBP2	tr|B7Z6P0|B7Z6P0_HUMAN Cytosolic Fe-S cluster assembly factor NUBP2 OS=Homo sapiens OX=9606 GN=NUBP2 PE=1 SV=1	2226500	0	2226500	0	2.27694e+06	0
ETF1	ETF1	tr|B7Z7P8|B7Z7P8_HUMAN Eukaryotic peptide chain release factor subunit 1 OS=Homo sapiens OX=9606 GN=ETF1 PE=1 SV=1;sp|P62495-2|ERF1_HUMAN Isoform 2 of Eukaryotic peptide chain release factor subunit 1 OS=Homo sapiens OX=9606 GN=ETF1;sp|P62495|ERF1_HUMAN Eu	77792000	61292000	16500000	61292000	1.68738e+07	3.63238
NAP1L1	NAP1L1	tr|F8VV59|F8VV59_HUMAN Nucleosome assembly protein 1-like 1 OS=Homo sapiens OX=9606 GN=NAP1L1 PE=1 SV=1;tr|F8W118|F8W118_HUMAN Nucleosome assembly protein 1-like 1 (Fragment) OS=Homo sapiens OX=9606 GN=NAP1L1 PE=1 SV=1;tr|B7Z9C2|B7Z9C2_HUMAN Nucleosome ass	198600000	135250000	63347000	135250000	6.47821e+07	2.08777
ACADM	ACADM	tr|B7Z9I1|B7Z9I1_HUMAN Medium-chain specific acyl-CoA dehydrogenase, mitochondrial OS=Homo sapiens OX=9606 GN=ACADM PE=1 SV=1;tr|Q5T4U5|Q5T4U5_HUMAN Medium-chain specific acyl-CoA dehydrogenase, mitochondrial OS=Homo sapiens OX=9606 GN=ACADM PE=1 SV=1;sp|P	13664000	7644700	6019100	7644700	6.15546e+06	1.24194
GPR89A;GPR89B	GPR89A	sp|B7ZAQ6-2|GPHRA_HUMAN Isoform 2 of Golgi pH regulator A OS=Homo sapiens OX=9606 GN=GPR89A;sp|B7ZAQ6-3|GPHRA_HUMAN Isoform 3 of Golgi pH regulator A OS=Homo sapiens OX=9606 GN=GPR89A;sp|P0CG08|GPHRB_HUMAN Golgi pH regulator B OS=Homo sapiens OX=9606 GN=GP	4180900	4180900	0	4180900	0	#DIV/0!
CHEK2	CHEK2	tr|H0Y820|H0Y820_HUMAN Serine/threonine-protein kinase Chk2 (Fragment) OS=Homo sapiens OX=9606 GN=CHEK2 PE=1 SV=1;tr|B7ZBF6|B7ZBF6_HUMAN Serine/threonine-protein kinase Chk2 (Fragment) OS=Homo sapiens OX=9606 GN=CHEK2 PE=1 SV=2;sp|O96017-13|CHK2_HUMAN Isof	657370	0	657370	0	672263	0
SMARCA1	SMARCA1	tr|B7ZLQ5|B7ZLQ5_HUMAN Probable global transcription activator SNF2L1 OS=Homo sapiens OX=9606 GN=SMARCA1 PE=1 SV=1;sp|P28370|SMCA1_HUMAN Probable global transcription activator SNF2L1 OS=Homo sapiens OX=9606 GN=SMARCA1 PE=1 SV=2	27045000	23383000	3661800	23383000	3.74476e+06	6.2442
SRGAP2	SRGAP2	tr|B7ZM87|B7ZM87_HUMAN SLIT-ROBO Rho GTPase-activating protein 2 OS=Homo sapiens OX=9606 GN=SRGAP2 PE=1 SV=1;sp|O75044|SRGP2_HUMAN SLIT-ROBO Rho GTPase-activating protein 2 OS=Homo sapiens OX=9606 GN=SRGAP2 PE=1 SV=3;tr|A0A075B7B5|A0A075B7B5_HUMAN SLIT-ROB	457780	457780	0	457780	0	#DIV/0!
EIF4E2	EIF4E2	tr|C9JEL3|C9JEL3_HUMAN Eukaryotic translation initiation factor 4E type 2 (Fragment) OS=Homo sapiens OX=9606 GN=EIF4E2 PE=1 SV=1;tr|B9A044|B9A044_HUMAN Eukaryotic translation initiation factor 4E type 2 OS=Homo sapiens OX=9606 GN=EIF4E2 PE=1 SV=1;tr|B8ZZ50	4357600	4357600	0	4357600	0	#DIV/0!
INO80B;INO80B-WBP1	INO80B	tr|B8ZZ93|B8ZZ93_HUMAN INO80 complex subunit B OS=Homo sapiens OX=9606 GN=INO80B PE=4 SV=1;tr|B8ZZH7|B8ZZH7_HUMAN INO80 complex subunit B (Fragment) OS=Homo sapiens OX=9606 GN=INO80B PE=4 SV=2;tr|F8WCL7|F8WCL7_HUMAN INO80B-WBP1 readthrough (NMD candidate)	6334200	3182500	3151700	3182500	3.2231e+06	0.987403
LSM5	LSM5	tr|B8ZZF8|B8ZZF8_HUMAN U6 snRNA-associated Sm-like protein LSm5 OS=Homo sapiens OX=9606 GN=LSM5 PE=1 SV=1;sp|Q9Y4Y9|LSM5_HUMAN U6 snRNA-associated Sm-like protein LSm5 OS=Homo sapiens OX=9606 GN=LSM5 PE=1 SV=3	211540000	120700000	90842000	120700000	9.29e+07	1.29925
MPP6	MPP6	sp|Q9NZW5|MPP6_HUMAN MAGUK p55 subfamily member 6 OS=Homo sapiens OX=9606 GN=MPP6 PE=1 SV=2;tr|B8ZZG1|B8ZZG1_HUMAN MAGUK p55 subfamily member 6 OS=Homo sapiens OX=9606 GN=MPP6 PE=1 SV=1;tr|C9J4Q3|C9J4Q3_HUMAN MAGUK p55 subfamily member 6 (Fragment) OS=Homo	5182800	2065500	3117300	2065500	3.18792e+06	0.647914
SUMO1	SUMO1	tr|B8ZZN6|B8ZZN6_HUMAN Small ubiquitin-related modifier 1 OS=Homo sapiens OX=9606 GN=SUMO1 PE=1 SV=1;sp|P63165|SUMO1_HUMAN Small ubiquitin-related modifier 1 OS=Homo sapiens OX=9606 GN=SUMO1 PE=1 SV=1;tr|B8ZZJ0|B8ZZJ0_HUMAN Small ubiquitin-related modifier	1168400	0	1168400	0	1.19487e+06	0
TCEB2	ELOB	tr|B8ZZU8|B8ZZU8_HUMAN Elongin-B OS=Homo sapiens OX=9606 GN=ELOB PE=1 SV=1;sp|Q15370|ELOB_HUMAN Elongin-B OS=Homo sapiens OX=9606 GN=ELOB PE=1 SV=1;sp|Q15370-2|ELOB_HUMAN Isoform 2 of Elongin-B OS=Homo sapiens OX=9606 GN=ELOB;tr|I3L0M9|I3L0M9_HUMAN Elongin	116050000	99034000	17014000	99034000	1.73995e+07	5.69179
SMARCD2	SMARCD2	tr|J3KMX2|J3KMX2_HUMAN SWI/SNF-related matrix-associated actin-dependent regulator of chromatin subfamily D member 2 OS=Homo sapiens OX=9606 GN=SMARCD2 PE=1 SV=1;tr|B9EGA3|B9EGA3_HUMAN SMARCD2 protein OS=Homo sapiens OX=9606 GN=SMARCD2 PE=1 SV=1;sp|Q92925-	54642000	37949000	16693000	37949000	1.70712e+07	2.22299
MED25	MED25	tr|B9TX33|B9TX33_HUMAN Mediator of RNA polymerase II transcription subunit 25 OS=Homo sapiens OX=9606 GN=MED25 PE=1 SV=1;tr|M0QZQ2|M0QZQ2_HUMAN Mediator complex subunit 25 OS=Homo sapiens OX=9606 GN=MED25 PE=1 SV=3;sp|Q71SY5-5|MED25_HUMAN Isoform 5 of Medi	3581100	2190800	1390300	2190800	1.4218e+06	1.54087
WASH6P;WASH3P;WASH2P	WASH6P	sp|Q9NQA3|WASH6_HUMAN WAS protein family homolog 6 OS=Homo sapiens OX=9606 GN=WASH6P PE=1 SV=3;sp|C4AMC7|WASH3_HUMAN Putative WAS protein family homolog 3 OS=Homo sapiens OX=9606 GN=WASH3P PE=1 SV=2;sp|Q6VEQ5|WASH2_HUMAN WAS protein family homolog 2 OS=Hom	228250	0	228250	0	233421	0
TRAX;DISC1;TSNAX	TSNAX-DISC1	tr|Q9NRI2|Q9NRI2_HUMAN Disrupted in schizophrenia 1 isoform 52 (Fragment) OS=Homo sapiens OX=9606 GN=TSNAX-DISC1 PE=2 SV=1;tr|C4P0D4|C4P0D4_HUMAN Disrupted in schizophrenia 1 isoform 47 OS=Homo sapiens OX=9606 GN=TSNAX-DISC1 PE=2 SV=1;tr|Q5VVQ1|Q5VVQ1_HUMA	0	0	0	0	0	#DIV/0!
HNRNPLL	HNRNPLL	tr|C9IYN3|C9IYN3_HUMAN Heterogeneous nuclear ribonucleoprotein L-like OS=Homo sapiens OX=9606 GN=HNRNPLL PE=1 SV=2;tr|V9GYK2|V9GYK2_HUMAN Heterogeneous nuclear ribonucleoprotein L-like OS=Homo sapiens OX=9606 GN=HNRNPLL PE=1 SV=1;sp|Q8WVV9-4|HNRLL_HUMAN Is	55498000	33369000	22128000	33369000	2.26293e+07	1.47459
AP4M1	AP4M1	tr|H7C0A0|H7C0A0_HUMAN AP-4 complex subunit mu-1 (Fragment) OS=Homo sapiens OX=9606 GN=AP4M1 PE=1 SV=1;tr|H7BZV3|H7BZV3_HUMAN AP-4 complex subunit mu-1 (Fragment) OS=Homo sapiens OX=9606 GN=AP4M1 PE=1 SV=1;tr|C9JWL4|C9JWL4_HUMAN AP-4 complex subunit mu-1 (	0	0	0	0	0	#DIV/0!
SORBS2	SORBS2	tr|C9JI79|C9JI79_HUMAN Sorbin and SH3 domain-containing protein 2 (Fragment) OS=Homo sapiens OX=9606 GN=SORBS2 PE=1 SV=1;tr|C9IZT7|C9IZT7_HUMAN Sorbin and SH3 domain-containing protein 2 (Fragment) OS=Homo sapiens OX=9606 GN=SORBS2 PE=1 SV=1;tr|C9JBB0|C9JB	1052700	0	1052700	0	1.07655e+06	0
PCYT1A;PCYT1B	PCYT1A	tr|H7C1T3|H7C1T3_HUMAN Choline-phosphate cytidylyltransferase A (Fragment) OS=Homo sapiens OX=9606 GN=PCYT1A PE=1 SV=1;tr|C9J050|C9J050_HUMAN Choline-phosphate cytidylyltransferase A (Fragment) OS=Homo sapiens OX=9606 GN=PCYT1A PE=1 SV=1;tr|C9JEJ2|C9JEJ2_H	2438600	1883900	554630	1883900	567195	3.32143
PFN2	PFN2	tr|C9J712|C9J712_HUMAN Profilin OS=Homo sapiens OX=9606 GN=PFN2 PE=1 SV=1;tr|C9J0J7|C9J0J7_HUMAN Profilin OS=Homo sapiens OX=9606 GN=PFN2 PE=1 SV=1;tr|C9JQ45|C9JQ45_HUMAN Profilin OS=Homo sapiens OX=9606 GN=PFN2 PE=1 SV=1;tr|G5E9Q6|G5E9Q6_HUMAN Profilin OS	5461700	0	5461700	0	5.58543e+06	0
ARF5	ARF5	tr|C9J1Z8|C9J1Z8_HUMAN ADP-ribosylation factor 5 (Fragment) OS=Homo sapiens OX=9606 GN=ARF5 PE=1 SV=1;sp|P84085|ARF5_HUMAN ADP-ribosylation factor 5 OS=Homo sapiens OX=9606 GN=ARF5 PE=1 SV=2	167070	0	167070	0	170855	0
CBLL1	CBLL1	tr|C9J2P9|C9J2P9_HUMAN RING-type E3 ubiquitin transferase (Fragment) OS=Homo sapiens OX=9606 GN=CBLL1 PE=1 SV=8;sp|Q75N03-2|HAKAI_HUMAN Isoform 2 of E3 ubiquitin-protein ligase Hakai OS=Homo sapiens OX=9606 GN=CBLL1;sp|Q75N03|HAKAI_HUMAN E3 ubiquitin-prote	8302500	7329200	973360	7329200	995411	7.36299
POLR2B	POLR2B	sp|P30876|RPB2_HUMAN DNA-directed RNA polymerase II subunit RPB2 OS=Homo sapiens OX=9606 GN=POLR2B PE=1 SV=1;tr|C9J2Y9|C9J2Y9_HUMAN DNA-directed RNA polymerase subunit beta OS=Homo sapiens OX=9606 GN=POLR2B PE=1 SV=2;tr|C9J4M6|C9J4M6_HUMAN DNA-directed RNA	41065000	37617000	3447500	37617000	3.5256e+06	10.6697
PDCD10	PDCD10	tr|C9J363|C9J363_HUMAN Programmed cell death 10, isoform CRA_b OS=Homo sapiens OX=9606 GN=PDCD10 PE=1 SV=1;sp|Q9BUL8|PDC10_HUMAN Programmed cell death protein 10 OS=Homo sapiens OX=9606 GN=PDCD10 PE=1 SV=1;tr|C9J5C3|C9J5C3_HUMAN Programmed cell death prote	2495800	2495800	0	2495800	0	#DIV/0!
CMSS1	CMSS1	tr|C9J384|C9J384_HUMAN Protein CMSS1 (Fragment) OS=Homo sapiens OX=9606 GN=CMSS1 PE=1 SV=1;sp|Q9BQ75-2|CMS1_HUMAN Isoform 2 of Protein CMSS1 OS=Homo sapiens OX=9606 GN=CMSS1;sp|Q9BQ75|CMS1_HUMAN Protein CMSS1 OS=Homo sapiens OX=9606 GN=CMSS1 PE=1 SV=2	28377000	21695000	6681500	21695000	6.83287e+06	3.17509
TBC1D5	TBC1D5	tr|C9J3F6|C9J3F6_HUMAN TBC1 domain family member 5 OS=Homo sapiens OX=9606 GN=TBC1D5 PE=1 SV=1;sp|Q92609|TBCD5_HUMAN TBC1 domain family member 5 OS=Homo sapiens OX=9606 GN=TBC1D5 PE=1 SV=1;sp|Q92609-2|TBCD5_HUMAN Isoform 2 of TBC1 domain family member 5 OS	190560	0	190560	0	194877	0
SEC22A	SEC22A	tr|F8WAU7|F8WAU7_HUMAN Vesicle-trafficking protein SEC22a OS=Homo sapiens OX=9606 GN=SEC22A PE=1 SV=1;tr|C9JR77|C9JR77_HUMAN Vesicle-trafficking protein SEC22a OS=Homo sapiens OX=9606 GN=SEC22A PE=1 SV=1;tr|C9J463|C9J463_HUMAN Vesicle-trafficking protein S	2033300	2033300	0	2033300	0	#DIV/0!
MKRN2	MKRN2	tr|C9J494|C9J494_HUMAN Probable E3 ubiquitin-protein ligase makorin-2 OS=Homo sapiens OX=9606 GN=MKRN2 PE=1 SV=1;sp|Q9H000-2|MKRN2_HUMAN Isoform 2 of Probable E3 ubiquitin-protein ligase makorin-2 OS=Homo sapiens OX=9606 GN=MKRN2;sp|Q9H000|MKRN2_HUMAN Prob	8816700	6754600	2062200	6754600	2.10892e+06	3.20287
DONSON	DONSON	tr|C9J4K5|C9J4K5_HUMAN Protein downstream neighbor of Son OS=Homo sapiens OX=9606 GN=DONSON PE=1 SV=1;tr|C9JSP0|C9JSP0_HUMAN Protein downstream neighbor of Son OS=Homo sapiens OX=9606 GN=DONSON PE=1 SV=1;tr|F8W8A5|F8W8A5_HUMAN Protein downstream neighbor o	1565800	0	1565800	0	1.60127e+06	0
ING2	ING2	tr|C9J4X5|C9J4X5_HUMAN Inhibitor of growth protein 2 (Fragment) OS=Homo sapiens OX=9606 GN=ING2 PE=1 SV=1;sp|Q9H160-2|ING2_HUMAN Isoform ING2b of Inhibitor of growth protein 2 OS=Homo sapiens OX=9606 GN=ING2;sp|Q9H160|ING2_HUMAN Inhibitor of growth protein	3697300	0	3697300	0	3.78106e+06	0
RPL37A	RPL37A	tr|C9J4Z3|C9J4Z3_HUMAN 60S ribosomal protein L37a OS=Homo sapiens OX=9606 GN=RPL37A PE=1 SV=1;sp|P61513|RL37A_HUMAN 60S ribosomal protein L37a OS=Homo sapiens OX=9606 GN=RPL37A PE=1 SV=2;tr|M0R0A1|M0R0A1_HUMAN 60S ribosomal protein L37a OS=Homo sapiens OX=	2905200000	1.6905e+09	1214700000	1.6905e+09	1.24222e+09	1.36087
LIN9	LIN9	tr|C9J5J4|C9J5J4_HUMAN Protein lin-9 homolog OS=Homo sapiens OX=9606 GN=LIN9 PE=1 SV=1;tr|H7C4T7|H7C4T7_HUMAN Protein lin-9 homolog (Fragment) OS=Homo sapiens OX=9606 GN=LIN9 PE=1 SV=1;tr|H0Y322|H0Y322_HUMAN Protein lin-9 homolog (Fragment) OS=Homo sapiens	2725800	1452700	1273100	1452700	1.30194e+06	1.11579
SMPD4	SMPD4	tr|C9J647|C9J647_HUMAN Sphingomyelin phosphodiesterase 4 (Fragment) OS=Homo sapiens OX=9606 GN=SMPD4 PE=1 SV=1;tr|F8WF03|F8WF03_HUMAN Sphingomyelin phosphodiesterase 4 OS=Homo sapiens OX=9606 GN=SMPD4 PE=1 SV=1;tr|F2Z2I0|F2Z2I0_HUMAN Sphingomyelin phosphod	17282000	8036100	9245700	8036100	9.45516e+06	0.849917
NAP1L4	NAP1L4	tr|E9PNW0|E9PNW0_HUMAN Nucleosome assembly protein 1-like 4 (Fragment) OS=Homo sapiens OX=9606 GN=NAP1L4 PE=1 SV=1;tr|E9PJJ2|E9PJJ2_HUMAN Nucleosome assembly protein 1-like 4 (Fragment) OS=Homo sapiens OX=9606 GN=NAP1L4 PE=1 SV=1;tr|E9PS34|E9PS34_HUMAN Nuc	1350800	0	1350800	0	1.3814e+06	0
ZC3HAV1	ZC3HAV1	tr|C9J6P4|C9J6P4_HUMAN Zinc finger CCCH-type antiviral protein 1 OS=Homo sapiens OX=9606 GN=ZC3HAV1 PE=1 SV=1	397360	0	397360	0	406362	0
TNPO3	TNPO3	tr|E9PFH4|E9PFH4_HUMAN Transportin-3 OS=Homo sapiens OX=9606 GN=TNPO3 PE=1 SV=1;tr|C9J7E5|C9J7E5_HUMAN Transportin-3 OS=Homo sapiens OX=9606 GN=TNPO3 PE=1 SV=1;sp|Q9Y5L0-5|TNPO3_HUMAN Isoform 4 of Transportin-3 OS=Homo sapiens OX=9606 GN=TNPO3;sp|Q9Y5L0-3|	2689200	2689200	0	2689200	0	#DIV/0!
ALG3	ALG3	tr|H7C0X4|H7C0X4_HUMAN Dol-P-Man:Man(5)GlcNAc(2)-PP-Dol alpha-1,3-mannosyltransferase (Fragment) OS=Homo sapiens OX=9606 GN=ALG3 PE=1 SV=1;tr|C9J7S5|C9J7S5_HUMAN Dol-P-Man:Man(5)GlcNAc(2)-PP-Dol alpha-1,3-mannosyltransferase OS=Homo sapiens OX=9606 GN=ALG3	6987000	6987000	0	6987000	0	#DIV/0!
ALDH5A1	ALDH5A1	tr|C9J8Q5|C9J8Q5_HUMAN Succinate-semialdehyde dehydrogenase OS=Homo sapiens OX=9606 GN=ALDH5A1 PE=1 SV=1;sp|P51649|SSDH_HUMAN Succinate-semialdehyde dehydrogenase, mitochondrial OS=Homo sapiens OX=9606 GN=ALDH5A1 PE=1 SV=2;sp|P51649-2|SSDH_HUMAN Isoform 2	3352100	1398700	1953400	1398700	1.99765e+06	0.700171
COX17	COX17	tr|C9J8T6|C9J8T6_HUMAN Cytochrome c oxidase copper chaperone OS=Homo sapiens OX=9606 GN=COX17 PE=1 SV=1;sp|Q14061|COX17_HUMAN Cytochrome c oxidase copper chaperone OS=Homo sapiens OX=9606 GN=COX17 PE=1 SV=2	6088500	3821400	2267200	3821400	2.31856e+06	1.64818
NMD3	NMD3	tr|C9JA08|C9JA08_HUMAN 60S ribosomal export protein NMD3 OS=Homo sapiens OX=9606 GN=NMD3 PE=1 SV=1;sp|Q96D46|NMD3_HUMAN 60S ribosomal export protein NMD3 OS=Homo sapiens OX=9606 GN=NMD3 PE=1 SV=1	46993000	27385000	19608000	27385000	2.00522e+07	1.36568
SSR3	SSR3	tr|C9JA28|C9JA28_HUMAN Signal sequence receptor subunit gamma OS=Homo sapiens OX=9606 GN=SSR3 PE=1 SV=1;sp|Q9UNL2|SSRG_HUMAN Translocon-associated protein subunit gamma OS=Homo sapiens OX=9606 GN=SSR3 PE=1 SV=1;sp|Q9UNL2-2|SSRG_HUMAN Isoform 2 of Transloco	161510000	86215000	75298000	86215000	7.70039e+07	1.11962
IFRD1	IFRD1	tr|C9JLG5|C9JLG5_HUMAN Interferon-related developmental regulator 1 (Fragment) OS=Homo sapiens OX=9606 GN=IFRD1 PE=1 SV=1;tr|C9JA65|C9JA65_HUMAN Interferon-related developmental regulator 1 OS=Homo sapiens OX=9606 GN=IFRD1 PE=1 SV=1;sp|O00458|IFRD1_HUMAN I	17008000	5837200	11171000	5837200	1.14241e+07	0.510956
BBX	BBX	tr|C9JA69|C9JA69_HUMAN HMG box transcription factor BBX OS=Homo sapiens OX=9606 GN=BBX PE=1 SV=1;sp|Q8WY36-2|BBX_HUMAN Isoform 2 of HMG box transcription factor BBX OS=Homo sapiens OX=9606 GN=BBX;sp|Q8WY36|BBX_HUMAN HMG box transcription factor BBX OS=Homo	5912500	4305900	1606600	4305900	1.643e+06	2.62076
TBC1D15	TBC1D15	tr|C9JA93|C9JA93_HUMAN TBC1 domain family member 15 (Fragment) OS=Homo sapiens OX=9606 GN=TBC1D15 PE=1 SV=1;sp|Q8TC07-2|TBC15_HUMAN Isoform 2 of TBC1 domain family member 15 OS=Homo sapiens OX=9606 GN=TBC1D15;sp|Q8TC07-3|TBC15_HUMAN Isoform 3 of TBC1 domai	0	0	0	0	0	#DIV/0!
MTX2	MTX2	tr|C9JNK6|C9JNK6_HUMAN Metaxin-2 OS=Homo sapiens OX=9606 GN=MTX2 PE=1 SV=1;tr|C9JAZ1|C9JAZ1_HUMAN Metaxin-2 (Fragment) OS=Homo sapiens OX=9606 GN=MTX2 PE=1 SV=1;sp|O75431-2|MTX2_HUMAN Isoform 2 of Metaxin-2 OS=Homo sapiens OX=9606 GN=MTX2;sp|O75431|MTX2_HU	5058000	5058000	0	5058000	0	#DIV/0!
RAB6B;RAB6A;RAB39A	RAB6B	tr|C9JB90|C9JB90_HUMAN Ras-related protein Rab-6B (Fragment) OS=Homo sapiens OX=9606 GN=RAB6B PE=4 SV=1;tr|C9JU14|C9JU14_HUMAN Ras-related protein Rab-6B (Fragment) OS=Homo sapiens OX=9606 GN=RAB6B PE=1 SV=3;tr|J3KR73|J3KR73_HUMAN Ras-related protein Rab-6	23695000	22779000	915520	22779000	936261	24.3298
RAB34	RAB34	tr|J3QLC6|J3QLC6_HUMAN Ras-related protein Rab-34, isoform NARR (Fragment) OS=Homo sapiens OX=9606 GN=RAB34 PE=1 SV=1;tr|C9JBG0|C9JBG0_HUMAN Ras-related protein Rab-34, isoform NARR (Fragment) OS=Homo sapiens OX=9606 GN=RAB34 PE=1 SV=8;tr|C9JY26|C9JY26_HUM	0	0	0	0	0	#DIV/0!
TM4SF19	TM4SF19	tr|C9JCD5|C9JCD5_HUMAN Transmembrane 4 L6 family member 19 OS=Homo sapiens OX=9606 GN=TM4SF19 PE=3 SV=1;sp|Q96DZ7-2|T4S19_HUMAN Isoform 2 of Transmembrane 4 L6 family member 19 OS=Homo sapiens OX=9606 GN=TM4SF19;sp|Q96DZ7|T4S19_HUMAN Transmembrane 4 L6 fam	5887100	5887100	0	5887100	0	#DIV/0!
AAMP	AAMP	tr|C9JG97|C9JG97_HUMAN Angio-associated migratory cell protein OS=Homo sapiens OX=9606 GN=AAMP PE=1 SV=1;tr|C9JEH3|C9JEH3_HUMAN Angio-associated migratory cell protein OS=Homo sapiens OX=9606 GN=AAMP PE=1 SV=1;sp|Q13685|AAMP_HUMAN Angio-associated migrator	39337000	30209000	9127800	30209000	9.33459e+06	3.23624
NAGK	NAGK	tr|H7C286|H7C286_HUMAN N-acetyl-D-glucosamine kinase OS=Homo sapiens OX=9606 GN=NAGK PE=1 SV=2;tr|C9JEV6|C9JEV6_HUMAN GlcNAc kinase OS=Homo sapiens OX=9606 GN=NAGK PE=1 SV=3;tr|H7C3G9|H7C3G9_HUMAN GlcNAc kinase OS=Homo sapiens OX=9606 GN=NAGK PE=1 SV=2;sp|	1625800	0	1625800	0	1.66263e+06	0
MRPL39	MRPL39	tr|C9JG87|C9JG87_HUMAN 39S ribosomal protein L39, mitochondrial (Fragment) OS=Homo sapiens OX=9606 GN=MRPL39 PE=1 SV=1;sp|Q9NYK5|RM39_HUMAN 39S ribosomal protein L39, mitochondrial OS=Homo sapiens OX=9606 GN=MRPL39 PE=1 SV=3;sp|Q9NYK5-2|RM39_HUMAN Isoform	30445000	12602000	17844000	12602000	1.82483e+07	0.690587
ATG4B	ATG4B	tr|C9JIK8|C9JIK8_HUMAN Cysteine protease (Fragment) OS=Homo sapiens OX=9606 GN=ATG4B PE=1 SV=1;sp|Q9Y4P1-6|ATG4B_HUMAN Isoform 6 of Cysteine protease ATG4B OS=Homo sapiens OX=9606 GN=ATG4B;sp|Q9Y4P1|ATG4B_HUMAN Cysteine protease ATG4B OS=Homo sapiens OX=96	5205300	4287600	917720	4287600	938511	4.56851
GNB2;GNB1;GNB4	GNB2	tr|C9JIS1|C9JIS1_HUMAN Guanine nucleotide-binding protein G(I)/G(S)/G(T) subunit beta-2 (Fragment) OS=Homo sapiens OX=9606 GN=GNB2 PE=1 SV=1;tr|C9JXA5|C9JXA5_HUMAN Guanine nucleotide-binding protein G(I)/G(S)/G(T) subunit beta-2 (Fragment) OS=Homo sapiens	32923000	24026000	8896300	24026000	9.09785e+06	2.64085
MRPS34	MRPS34	tr|C9JJ19|C9JJ19_HUMAN 28S ribosomal protein S34, mitochondrial OS=Homo sapiens OX=9606 GN=MRPS34 PE=1 SV=2;sp|P82930|RT34_HUMAN 28S ribosomal protein S34, mitochondrial OS=Homo sapiens OX=9606 GN=MRPS34 PE=1 SV=2	109240000	109240000	0	109240000	0	#DIV/0!
RANBP1	RANBP1	tr|C9JJ34|C9JJ34_HUMAN Ran-specific GTPase-activating protein (Fragment) OS=Homo sapiens OX=9606 GN=RANBP1 PE=1 SV=1;sp|P43487-2|RANG_HUMAN Isoform 2 of Ran-specific GTPase-activating protein OS=Homo sapiens OX=9606 GN=RANBP1;sp|P43487|RANG_HUMAN Ran-speci	28242000	28242000	0	28242000	0	#DIV/0!
SAMD9	SAMD9	tr|C9JKF1|C9JKF1_HUMAN Sterile alpha motif domain-containing protein 9 (Fragment) OS=Homo sapiens OX=9606 GN=SAMD9 PE=1 SV=1;sp|Q5K651|SAMD9_HUMAN Sterile alpha motif domain-containing protein 9 OS=Homo sapiens OX=9606 GN=SAMD9 PE=1 SV=1	2956800	2956800	0	2956800	0	#DIV/0!
MTPN	MTPN	tr|C9JL85|C9JL85_HUMAN Myotrophin OS=Homo sapiens OX=9606 GN=MTPN PE=1 SV=1;sp|P58546|MTPN_HUMAN Myotrophin OS=Homo sapiens OX=9606 GN=MTPN PE=1 SV=2	44027000	27754000	16273000	27754000	1.66417e+07	1.66774
POLR2H	POLR2H	tr|C9JLU1|C9JLU1_HUMAN DNA-directed RNA polymerases I, II, and III subunit RPABC3 (Fragment) OS=Homo sapiens OX=9606 GN=POLR2H PE=1 SV=8;sp|P52434|RPAB3_HUMAN DNA-directed RNA polymerases I, II, and III subunit RPABC3 OS=Homo sapiens OX=9606 GN=POLR2H PE=1	39680000	19757000	19923000	19757000	2.03744e+07	0.969699
FARP1	FARP1	tr|C9JME2|C9JME2_HUMAN FERM, ARHGEF and pleckstrin domain-containing protein 1 OS=Homo sapiens OX=9606 GN=FARP1 PE=1 SV=2;sp|Q9Y4F1|FARP1_HUMAN FERM, ARHGEF and pleckstrin domain-containing protein 1 OS=Homo sapiens OX=9606 GN=FARP1 PE=1 SV=1;sp|Q9Y4F1-2|F	1436700	1436700	0	1436700	0	#DIV/0!
RHOC;RHOA	RHOC	tr|Q5JR07|Q5JR07_HUMAN Rho-related GTP-binding protein RhoC (Fragment) OS=Homo sapiens OX=9606 GN=RHOC PE=1 SV=1;tr|C9JNR4|C9JNR4_HUMAN Transforming protein RhoA (Fragment) OS=Homo sapiens OX=9606 GN=RHOA PE=1 SV=2;tr|E9PQH6|E9PQH6_HUMAN Rho-related GTP-bi	2638600	2638600	0	2638600	0	#DIV/0!
USP42	USP42	tr|C9JPC9|C9JPC9_HUMAN Ubiquitin carboxyl-terminal hydrolase 42 (Fragment) OS=Homo sapiens OX=9606 GN=USP42 PE=1 SV=9;sp|Q9H9J4-2|UBP42_HUMAN Isoform 2 of Ubiquitin carboxyl-terminal hydrolase 42 OS=Homo sapiens OX=9606 GN=USP42;sp|Q9H9J4|UBP42_HUMAN Ubiqu	260430	260430	0	260430	0	#DIV/0!
GYG1	GYG1	tr|G5E9W8|G5E9W8_HUMAN Glycogenin 1, isoform CRA_e OS=Homo sapiens OX=9606 GN=GYG1 PE=1 SV=1;tr|C9JQ42|C9JQ42_HUMAN Glycogenin-1 (Fragment) OS=Homo sapiens OX=9606 GN=GYG1 PE=1 SV=8;sp|P46976-3|GLYG_HUMAN Isoform GN-1S of Glycogenin-1 OS=Homo sapiens OX=96	5391500	2727400	2664100	2727400	2.72446e+06	1.00108
CDYL;CDY2A;CDY1	CDYL	tr|C9JQG7|C9JQG7_HUMAN Chromodomain Y-like protein (Fragment) OS=Homo sapiens OX=9606 GN=CDYL PE=1 SV=1;sp|Q9Y232-3|CDYL_HUMAN Isoform 3 of Chromodomain Y-like protein OS=Homo sapiens OX=9606 GN=CDYL;sp|Q9Y232-4|CDYL_HUMAN Isoform 4 of Chromodomain Y-like	5009100	2129400	2879700	2129400	2.94494e+06	0.723071
C7orf50	C7orf50	tr|C9JQV0|C9JQV0_HUMAN Uncharacterized protein C7orf50 (Fragment) OS=Homo sapiens OX=9606 GN=C7orf50 PE=1 SV=1;sp|Q9BRJ6|CG050_HUMAN Uncharacterized protein C7orf50 OS=Homo sapiens OX=9606 GN=C7orf50 PE=1 SV=1;tr|H7C0T1|H7C0T1_HUMAN Uncharacterized protein	165370000	165370000	0	165370000	0	#DIV/0!
SATB2	SATB2	tr|C9JR56|C9JR56_HUMAN DNA-binding protein SATB OS=Homo sapiens OX=9606 GN=SATB2 PE=1 SV=1;sp|Q9UPW6-2|SATB2_HUMAN Isoform 2 of DNA-binding protein SATB2 OS=Homo sapiens OX=9606 GN=SATB2;sp|Q9UPW6|SATB2_HUMAN DNA-binding protein SATB2 OS=Homo sapiens OX=96	3243400	791450	2451900	791450	2.50745e+06	0.31564
LIMD1	LIMD1	tr|C9JRJ5|C9JRJ5_HUMAN LIM domain-containing protein 1 OS=Homo sapiens OX=9606 GN=LIMD1 PE=1 SV=1;sp|Q9UGP4|LIMD1_HUMAN LIM domain-containing protein 1 OS=Homo sapiens OX=9606 GN=LIMD1 PE=1 SV=1	151450	0	151450	0	154881	0
TIA1;TIAL1	TIA1	tr|C9JTN7|C9JTN7_HUMAN Nucleolysin TIA-1 isoform p40 OS=Homo sapiens OX=9606 GN=TIA1 PE=1 SV=1;sp|P31483-2|TIA1_HUMAN Isoform Short of Nucleolysin TIA-1 isoform p40 OS=Homo sapiens OX=9606 GN=TIA1;tr|H7BY49|H7BY49_HUMAN Nucleolysin TIA-1 isoform p40 (Fragm	147140	0	147140	0	150473	0
L2HGDH	L2HGDH	tr|C9JVN9|C9JVN9_HUMAN L-2-hydroxyglutarate dehydrogenase, mitochondrial OS=Homo sapiens OX=9606 GN=L2HGDH PE=1 SV=1;sp|Q9H9P8-2|L2HDH_HUMAN Isoform 2 of L-2-hydroxyglutarate dehydrogenase, mitochondrial OS=Homo sapiens OX=9606 GN=L2HGDH;sp|Q9H9P8|L2HDH_HU	1042200	0	1042200	0	1.06581e+06	0
SPTBN4	SPTBN4	tr|M0QZQ3|M0QZQ3_HUMAN Spectrin beta chain OS=Homo sapiens OX=9606 GN=SPTBN4 PE=3 SV=1;tr|C9JY79|C9JY79_HUMAN Spectrin beta chain OS=Homo sapiens OX=9606 GN=SPTBN4 PE=2 SV=2;sp|Q9H254-2|SPTN4_HUMAN Isoform 2 of Spectrin beta chain, non-erythrocytic 4 OS=Ho	2412500	1987300	425240	1987300	434874	4.56983
POP7	POP7	tr|C9JYM0|C9JYM0_HUMAN Ribonuclease P (Fragment) OS=Homo sapiens OX=9606 GN=POP7 PE=1 SV=1;sp|O75817|POP7_HUMAN Ribonuclease P protein subunit p20 OS=Homo sapiens OX=9606 GN=POP7 PE=1 SV=2	89779000	52536000	37244000	52536000	3.80878e+07	1.37934
RPL22L1	RPL22L1	tr|C9JYQ9|C9JYQ9_HUMAN 60S ribosomal protein L22-like 1 OS=Homo sapiens OX=9606 GN=RPL22L1 PE=1 SV=1;tr|H0Y8C2|H0Y8C2_HUMAN 60S ribosomal protein L22-like 1 (Fragment) OS=Homo sapiens OX=9606 GN=RPL22L1 PE=1 SV=1;sp|Q6P5R6|RL22L_HUMAN 60S ribosomal protein	129400000	80235000	49161000	80235000	5.02747e+07	1.59593
ARPC3	ARPC3	sp|O15145|ARPC3_HUMAN Actin-related protein 2/3 complex subunit 3 OS=Homo sapiens OX=9606 GN=ARPC3 PE=1 SV=3;tr|C9JZD1|C9JZD1_HUMAN Actin-related protein 2/3 complex subunit 3 (Fragment) OS=Homo sapiens OX=9606 GN=ARPC3 PE=1 SV=1;tr|F8VR50|F8VR50_HUMAN Act	12810000	9466200	3343800	9466200	3.41955e+06	2.76826
CTNND1	CTNND1	sp|O60716|CTND1_HUMAN Catenin delta-1 OS=Homo sapiens OX=9606 GN=CTNND1 PE=1 SV=1;sp|O60716-5|CTND1_HUMAN Isoform 1A of Catenin delta-1 OS=Homo sapiens OX=9606 GN=CTNND1;sp|O60716-2|CTND1_HUMAN Isoform 1AB of Catenin delta-1 OS=Homo sapiens OX=9606 GN=CTNN	53678000	34063000	19615000	34063000	2.00594e+07	1.69811
MYO1B	MYO1B	tr|C9K0I9|C9K0I9_HUMAN Unconventional myosin-Ib (Fragment) OS=Homo sapiens OX=9606 GN=MYO1B PE=1 SV=1	0	0	0	0	0	#DIV/0!
RPL32	RPL32	tr|D3YTB1|D3YTB1_HUMAN 60S ribosomal protein L32 (Fragment) OS=Homo sapiens OX=9606 GN=RPL32 PE=1 SV=1;tr|F8W727|F8W727_HUMAN 60S ribosomal protein L32 OS=Homo sapiens OX=9606 GN=RPL32 PE=1 SV=1;sp|P62910|RL32_HUMAN 60S ribosomal protein L32 OS=Homo sapien	4.0696e+09	2741200000	1328300000	2741200000	1.35839e+09	2.01797
IRAK1	IRAK1	tr|D3YTB5|D3YTB5_HUMAN Interleukin-1 receptor-associated kinase 1 OS=Homo sapiens OX=9606 GN=IRAK1 PE=1 SV=1;sp|P51617-2|IRAK1_HUMAN Isoform 2 of Interleukin-1 receptor-associated kinase 1 OS=Homo sapiens OX=9606 GN=IRAK1;sp|P51617-3|IRAK1_HUMAN Isoform 3	1035700	444910	590750	444910	604133	0.736443
POLR3G	POLR3G	tr|D6RIT0|D6RIT0_HUMAN DNA-directed RNA polymerase III subunit RPC7 (Fragment) OS=Homo sapiens OX=9606 GN=POLR3G PE=1 SV=1;tr|D6RJH6|D6RJH6_HUMAN DNA-directed RNA polymerase III subunit RPC7 OS=Homo sapiens OX=9606 GN=POLR3G PE=1 SV=1;tr|D6R921|D6R921_HUMA	9599600	9599600	0	9599600	0	#DIV/0!
CAMK2D	CAMK2D	sp|Q13557-11|KCC2D_HUMAN Isoform Delta 11 of Calcium/calmodulin-dependent protein kinase type II subunit delta OS=Homo sapiens OX=9606 GN=CAMK2D;tr|D6R938|D6R938_HUMAN Calcium/calmodulin-dependent protein kinase OS=Homo sapiens OX=9606 GN=CAMK2D PE=1 SV=1;	20766000	18721000	2045600	18721000	2.09194e+06	8.9491
UCHL1	UCHL1	tr|D6R956|D6R956_HUMAN Ubiquitin carboxyl-terminal hydrolase OS=Homo sapiens OX=9606 GN=UCHL1 PE=1 SV=1;sp|P09936|UCHL1_HUMAN Ubiquitin carboxyl-terminal hydrolase isozyme L1 OS=Homo sapiens OX=9606 GN=UCHL1 PE=1 SV=2;tr|D6R974|D6R974_HUMAN Ubiquitin carbo	1637200	1637200	0	1637200	0	#DIV/0!
PDK2	PDK2	tr|D6RGV8|D6RGV8_HUMAN Protein-serine/threonine kinase (Fragment) OS=Homo sapiens OX=9606 GN=PDK2 PE=1 SV=1;tr|D6RHG2|D6RHG2_HUMAN Protein-serine/threonine kinase (Fragment) OS=Homo sapiens OX=9606 GN=PDK2 PE=1 SV=1;tr|D6RJH7|D6RJH7_HUMAN Protein-serine/th	0	0	0	0	0	#DIV/0!
HMGB2	HMGB2	tr|D6R9A6|D6R9A6_HUMAN High mobility group protein B2 (Fragment) OS=Homo sapiens OX=9606 GN=HMGB2 PE=1 SV=1;sp|P26583|HMGB2_HUMAN High mobility group protein B2 OS=Homo sapiens OX=9606 GN=HMGB2 PE=1 SV=2	12510000	12510000	0	12510000	0	#DIV/0!
RWDD4	RWDD4	tr|D6R9C7|D6R9C7_HUMAN RWD domain-containing protein 4 (Fragment) OS=Homo sapiens OX=9606 GN=RWDD4 PE=1 SV=1;tr|D6RCM5|D6RCM5_HUMAN RWD domain-containing protein 4 OS=Homo sapiens OX=9606 GN=RWDD4 PE=1 SV=1;tr|D6RDH6|D6RDH6_HUMAN RWD domain-containing prot	4781100	4781100	0	4781100	0	#DIV/0!
PIGG	PIGG	tr|D6R9J9|D6R9J9_HUMAN GPI ethanolamine phosphate transferase 2 OS=Homo sapiens OX=9606 GN=PIGG PE=1 SV=1;tr|E7EM50|E7EM50_HUMAN GPI ethanolamine phosphate transferase 2 OS=Homo sapiens OX=9606 GN=PIGG PE=1 SV=1;tr|D6RFE8|D6RFE8_HUMAN GPI ethanolamine phos	1477000	1477000	0	1477000	0	#DIV/0!
HNRNPAB	HNRNPAB	tr|D6R9P3|D6R9P3_HUMAN Heterogeneous nuclear ribonucleoprotein A/B OS=Homo sapiens OX=9606 GN=HNRNPAB PE=1 SV=1;tr|D6RD18|D6RD18_HUMAN Heterogeneous nuclear ribonucleoprotein A/B OS=Homo sapiens OX=9606 GN=HNRNPAB PE=1 SV=1;tr|D6RBZ0|D6RBZ0_HUMAN Heterogen	1164200000	709920000	454280000	709920000	4.64572e+08	1.52812
TMA16	TMA16	tr|D6RA57|D6RA57_HUMAN Translation machinery-associated protein 16 OS=Homo sapiens OX=9606 GN=TMA16 PE=1 SV=1;tr|H0Y9X1|H0Y9X1_HUMAN Translation machinery-associated protein 16 (Fragment) OS=Homo sapiens OX=9606 GN=TMA16 PE=1 SV=1;sp|Q96EY4|TMA16_HUMAN Tra	65437000	65437000	469110	65437000	479738	136.402
PAIP2	PAIP2	tr|D6RA77|D6RA77_HUMAN Polyadenylate-binding protein-interacting protein 2 (Fragment) OS=Homo sapiens OX=9606 GN=PAIP2 PE=1 SV=1;sp|Q9BPZ3|PAIP2_HUMAN Polyadenylate-binding protein-interacting protein 2 OS=Homo sapiens OX=9606 GN=PAIP2 PE=1 SV=1	5423100	5423100	0	5423100	0	#DIV/0!
PAPD4	TENT2	tr|D6RAF2|D6RAF2_HUMAN Poly(A) RNA polymerase GLD2 OS=Homo sapiens OX=9606 GN=TENT2 PE=1 SV=1;sp|Q6PIY7-2|GLD2_HUMAN Isoform 2 of Poly(A) RNA polymerase GLD2 OS=Homo sapiens OX=9606 GN=TENT2;sp|Q6PIY7|GLD2_HUMAN Poly(A) RNA polymerase GLD2 OS=Homo sapiens	611790	0	611790	0	625650	0
GFM2	GFM2	tr|D6RAL1|D6RAL1_HUMAN Ribosome-releasing factor 2, mitochondrial (Fragment) OS=Homo sapiens OX=9606 GN=GFM2 PE=1 SV=1;sp|Q969S9-5|RRF2M_HUMAN Isoform 5 of Ribosome-releasing factor 2, mitochondrial OS=Homo sapiens OX=9606 GN=GFM2;sp|Q969S9-4|RRF2M_HUMAN I	5109900	0	5109900	0	5.22566e+06	0
SH3RF1	SH3RF1	tr|D6RAL3|D6RAL3_HUMAN E3 ubiquitin-protein ligase SH3RF1 (Fragment) OS=Homo sapiens OX=9606 GN=SH3RF1 PE=1 SV=1;tr|D6RHX5|D6RHX5_HUMAN E3 ubiquitin-protein ligase SH3RF1 (Fragment) OS=Homo sapiens OX=9606 GN=SH3RF1 PE=1 SV=1;sp|Q7Z6J0-3|SH3R1_HUMAN Isofor	6582300	0	6582300	0	6.73142e+06	0
MRPL27	MRPL27	tr|D6RAN8|D6RAN8_HUMAN 39S ribosomal protein L27, mitochondrial OS=Homo sapiens OX=9606 GN=MRPL27 PE=1 SV=1;tr|H7C5U8|H7C5U8_HUMAN 39S ribosomal protein L27, mitochondrial (Fragment) OS=Homo sapiens OX=9606 GN=MRPL27 PE=1 SV=1;sp|Q9P0M9|RM27_HUMAN 39S ribo	3761300	0	3761300	0	3.84651e+06	0
FASTKD3	FASTKD3	tr|D6RAR6|D6RAR6_HUMAN FAST kinase domain-containing protein 3, mitochondrial OS=Homo sapiens OX=9606 GN=FASTKD3 PE=1 SV=1;sp|Q14CZ7|FAKD3_HUMAN FAST kinase domain-containing protein 3, mitochondrial OS=Homo sapiens OX=9606 GN=FASTKD3 PE=1 SV=2	1760300	1097700	662560	1097700	677570	1.62005
CTBP1	CTBP1	tr|D6RAX2|D6RAX2_HUMAN C-terminal-binding protein 1 (Fragment) OS=Homo sapiens OX=9606 GN=CTBP1 PE=1 SV=8;sp|Q13363-2|CTBP1_HUMAN Isoform 2 of C-terminal-binding protein 1 OS=Homo sapiens OX=9606 GN=CTBP1;sp|Q13363|CTBP1_HUMAN C-terminal-binding protein 1	7833600	4520000	3313600	4520000	3.38867e+06	1.33386
AMOTL2	AMOTL2	tr|D6RIC7|D6RIC7_HUMAN Angiomotin-like protein 2 (Fragment) OS=Homo sapiens OX=9606 GN=AMOTL2 PE=1 SV=1;tr|D6RBK2|D6RBK2_HUMAN Angiomotin-like protein 2 (Fragment) OS=Homo sapiens OX=9606 GN=AMOTL2 PE=1 SV=1;tr|D6RJA4|D6RJA4_HUMAN Angiomotin-like protein 2	1394900	1394900	0	1394900	0	#DIV/0!
MAGED4B;MAGED4	MAGED4B	tr|D6RBW3|D6RBW3_HUMAN Melanoma-associated antigen D4 (Fragment) OS=Homo sapiens OX=9606 GN=MAGED4B PE=1 SV=1;sp|Q96JG8-3|MAGD4_HUMAN Isoform 3 of Melanoma-associated antigen D4 OS=Homo sapiens OX=9606 GN=MAGED4;sp|Q96JG8-2|MAGD4_HUMAN Isoform 2 of Melanom	5348400	0	5348400	0	5.46957e+06	0
NHP2	NHP2	tr|D6RC52|D6RC52_HUMAN Ribonucloprotein (Fragment) OS=Homo sapiens OX=9606 GN=NHP2 PE=1 SV=1;tr|D6RCB9|D6RCB9_HUMAN Ribonucloprotein (Fragment) OS=Homo sapiens OX=9606 GN=NHP2 PE=1 SV=1;sp|Q9NX24|NHP2_HUMAN H/ACA ribonucleoprotein complex subunit 2 OS=Homo	162330000	115550000	46773000	115550000	4.78326e+07	2.41571
HSD17B11	HSD17B11	tr|D6RCD0|D6RCD0_HUMAN Estradiol 17-beta-dehydrogenase 11 OS=Homo sapiens OX=9606 GN=HSD17B11 PE=1 SV=2;sp|Q8NBQ5|DHB11_HUMAN Estradiol 17-beta-dehydrogenase 11 OS=Homo sapiens OX=9606 GN=HSD17B11 PE=1 SV=3	25728000	25728000	0	25728000	0	#DIV/0!
RGS8	RGS8	tr|D6RD36|D6RD36_HUMAN Regulator of G-protein-signaling 8 (Fragment) OS=Homo sapiens OX=9606 GN=RGS8 PE=1 SV=1;sp|P57771|RGS8_HUMAN Regulator of G-protein signaling 8 OS=Homo sapiens OX=9606 GN=RGS8 PE=1 SV=1	7912500	7912500	0	7912500	0	#DIV/0!
LIMCH1	LIMCH1	sp|Q9UPQ0|LIMC1_HUMAN LIM and calponin homology domains-containing protein 1 OS=Homo sapiens OX=9606 GN=LIMCH1 PE=1 SV=4;sp|Q9UPQ0-4|LIMC1_HUMAN Isoform 4 of LIM and calponin homology domains-containing protein 1 OS=Homo sapiens OX=9606 GN=LIMCH1;sp|Q9UPQ0	4407900	4407900	0	4407900	0	#DIV/0!
MAEA	MAEA	tr|D6RE80|D6RE80_HUMAN E3 ubiquitin-protein transferase MAEA (Fragment) OS=Homo sapiens OX=9606 GN=MAEA PE=1 SV=1;tr|E7ESC7|E7ESC7_HUMAN E3 ubiquitin-protein transferase MAEA OS=Homo sapiens OX=9606 GN=MAEA PE=1 SV=1;sp|Q7L5Y9-3|MAEA_HUMAN Isoform 3 of E3	5896800	3898100	1998700	3898100	2.04398e+06	1.90711
2024-09-11	SEPTIN11	tr|D6RGI3|D6RGI3_HUMAN Septin 11, isoform CRA_b OS=Homo sapiens OX=9606 GN=SEPTIN11 PE=1 SV=1;tr|D6RER5|D6RER5_HUMAN Septin-11 OS=Homo sapiens OX=9606 GN=SEPTIN11 PE=1 SV=1;sp|Q9NVA2|SEP11_HUMAN Septin-11 OS=Homo sapiens OX=9606 GN=SEPTIN11 PE=1 SV=3;sp|Q9	754490	1114000	754490	1114000	771583	1.44379
PRELID1	PRELID1	tr|D6REW1|D6REW1_HUMAN PRELI domain-containing protein 1, mitochondrial OS=Homo sapiens OX=9606 GN=PRELID1 PE=1 SV=1;sp|Q9Y255-2|PRLD1_HUMAN Isoform 2 of PRELI domain-containing protein 1, mitochondrial OS=Homo sapiens OX=9606 GN=PRELID1;sp|Q9Y255|PRLD1_HU	0	0	0	0	0	#DIV/0!
SEC31A	SEC31A	sp|O94979-6|SC31A_HUMAN Isoform 6 of Protein transport protein Sec31A OS=Homo sapiens OX=9606 GN=SEC31A;tr|D6REX3|D6REX3_HUMAN Protein transport protein Sec31A OS=Homo sapiens OX=9606 GN=SEC31A PE=1 SV=1;sp|O94979-8|SC31A_HUMAN Isoform 8 of Protein transpo	1532300	989860	542450	989860	554739	1.78437
ASTE1	ASTE1	tr|D6RG30|D6RG30_HUMAN Asteroid homolog 1 (Drosophila), isoform CRA_c OS=Homo sapiens OX=9606 GN=ASTE1 PE=1 SV=1;sp|Q2TB18|ASTE1_HUMAN Protein asteroid homolog 1 OS=Homo sapiens OX=9606 GN=ASTE1 PE=1 SV=1;sp|Q2TB18-2|ASTE1_HUMAN Isoform 2 of Protein astero	1451400	474730	976620	474730	998745	0.475326
2024-03-01	MARCHF1	tr|D6RGC4|D6RGC4_HUMAN E3 ubiquitin-protein ligase MARCHF1 OS=Homo sapiens OX=9606 GN=MARCHF1 PE=1 SV=1;sp|Q8TCQ1-2|MARH1_HUMAN Isoform 2 of E3 ubiquitin-protein ligase MARCHF1 OS=Homo sapiens OX=9606 GN=MARCHF1;sp|Q8TCQ1|MARH1_HUMAN E3 ubiquitin-protein l	5032100	4962500	69592	4962500	71168.6	69.7288
COX7A2	COX7A2	tr|D6RIE3|D6RIE3_HUMAN Cytochrome c oxidase subunit 7A2, mitochondrial OS=Homo sapiens OX=9606 GN=COX7A2 PE=1 SV=1;tr|D6RGV5|D6RGV5_HUMAN Cytochrome c oxidase subunit 7A2, mitochondrial (Fragment) OS=Homo sapiens OX=9606 GN=COX7A2 PE=1 SV=1;tr|H0UI06|H0UI0	23533000	13352000	10180000	13352000	1.04106e+07	1.28254
CEP44	CEP44	tr|D6RGX6|D6RGX6_HUMAN Centrosomal protein of 44 kDa (Fragment) OS=Homo sapiens OX=9606 GN=CEP44 PE=1 SV=1;sp|Q9C0F1|CEP44_HUMAN Centrosomal protein of 44 kDa OS=Homo sapiens OX=9606 GN=CEP44 PE=1 SV=2;sp|Q9C0F1-2|CEP44_HUMAN Isoform 2 of Centrosomal prote	0	0	0	0	0	#DIV/0!
TRAPPC11	TRAPPC11	tr|D6RHE5|D6RHE5_HUMAN Trafficking protein particle complex subunit 11 OS=Homo sapiens OX=9606 GN=TRAPPC11 PE=1 SV=1;sp|Q7Z392-2|TPC11_HUMAN Isoform 2 of Trafficking protein particle complex subunit 11 OS=Homo sapiens OX=9606 GN=TRAPPC11;sp|Q7Z392-4|TPC11_	335920	335920	0	335920	0	#DIV/0!
GRK6	GRK6	tr|D6RHX8|D6RHX8_HUMAN G protein-coupled receptor kinase OS=Homo sapiens OX=9606 GN=GRK6 PE=1 SV=1;tr|F8W9W2|F8W9W2_HUMAN G protein-coupled receptor kinase OS=Homo sapiens OX=9606 GN=GRK6 PE=1 SV=1;sp|P43250-3|GRK6_HUMAN Isoform GRK6C of G protein-coupled	483170	483170	1014200	483170	1.03718e+06	0.465851
ZNF346	ZNF346	tr|D6RJ07|D6RJ07_HUMAN Zinc finger protein 346 OS=Homo sapiens OX=9606 GN=ZNF346 PE=1 SV=1;sp|Q9UL40|ZN346_HUMAN Zinc finger protein 346 OS=Homo sapiens OX=9606 GN=ZNF346 PE=1 SV=1;sp|Q9UL40-3|ZN346_HUMAN Isoform 3 of Zinc finger protein 346 OS=Homo sapien	55430000	39908000	15522000	39908000	1.58737e+07	2.5141
CLASP2	CLASP2	tr|E3W994|E3W994_HUMAN CLIP-associating protein 2 OS=Homo sapiens OX=9606 GN=CLASP2 PE=1 SV=2;tr|J3KR49|J3KR49_HUMAN CLIP-associating protein 2 OS=Homo sapiens OX=9606 GN=CLASP2 PE=1 SV=1;tr|A0A0U1RQI6|A0A0U1RQI6_HUMAN CLIP-associating protein 2 OS=Homo sa	3256200	1601100	1655000	1601100	1.69249e+06	0.946
NUDCD2	NUDCD2	tr|E5RFP0|E5RFP0_HUMAN NudC domain-containing protein 2 OS=Homo sapiens OX=9606 GN=NUDCD2 PE=1 SV=1;sp|Q8WVJ2|NUDC2_HUMAN NudC domain-containing protein 2 OS=Homo sapiens OX=9606 GN=NUDCD2 PE=1 SV=1	1252700	0	1252700	0	1.28108e+06	0
EBF1;EBF3;EBF2	EBF1	tr|E5RFQ1|E5RFQ1_HUMAN Transcription factor COE1 OS=Homo sapiens OX=9606 GN=EBF1 PE=1 SV=1;sp|Q9H4W6-2|COE3_HUMAN Isoform Short of Transcription factor COE3 OS=Homo sapiens OX=9606 GN=EBF3;sp|Q9UH73-2|COE1_HUMAN Isoform 2 of Transcription factor COE1 OS=Ho	0	0	0	0	0	#DIV/0!
ADGB	ADGB	tr|E5RG76|E5RG76_HUMAN Androglobin (Fragment) OS=Homo sapiens OX=9606 GN=ADGB PE=1 SV=1;tr|F8W7W4|F8W7W4_HUMAN Androglobin (Fragment) OS=Homo sapiens OX=9606 GN=ADGB PE=1 SV=1;tr|H0Y334|H0Y334_HUMAN Androglobin (Fragment) OS=Homo sapiens OX=9606 GN=ADGB PE	0	0	0	0	0	#DIV/0!
YIPF5	YIPF5	tr|E5RGR9|E5RGR9_HUMAN Protein YIPF5 (Fragment) OS=Homo sapiens OX=9606 GN=YIPF5 PE=1 SV=1;tr|E5RHH4|E5RHH4_HUMAN Protein YIPF (Fragment) OS=Homo sapiens OX=9606 GN=YIPF5 PE=1 SV=1;sp|Q969M3-2|YIPF5_HUMAN Isoform 2 of Protein YIPF5 OS=Homo sapiens OX=9606	13725000	0	13725000	0	1.40359e+07	0
REEP4	REEP4	tr|E5RGS2|E5RGS2_HUMAN Receptor expression-enhancing protein OS=Homo sapiens OX=9606 GN=REEP4 PE=1 SV=1;sp|Q9H6H4|REEP4_HUMAN Receptor expression-enhancing protein 4 OS=Homo sapiens OX=9606 GN=REEP4 PE=1 SV=1;sp|Q9H6H4-2|REEP4_HUMAN Isoform 2 of Receptor e	8605600	8605600	0	8605600	0	#DIV/0!
PFDN1	PFDN1	sp|O60925|PFD1_HUMAN Prefoldin subunit 1 OS=Homo sapiens OX=9606 GN=PFDN1 PE=1 SV=2;tr|E5RGS4|E5RGS4_HUMAN Prefoldin subunit 1 OS=Homo sapiens OX=9606 GN=PFDN1 PE=1 SV=1	44606000	10136000	34470000	10136000	3.52509e+07	0.287539
LSM1	LSM1	tr|E5RH18|E5RH18_HUMAN LSM1-like protein U6 small nuclear RNA associated isoform 3 OS=Homo sapiens OX=9606 GN=LSM1 PE=1 SV=1;tr|E5RJ47|E5RJ47_HUMAN U6 snRNA-associated Sm-like protein LSm1 OS=Homo sapiens OX=9606 GN=LSM1 PE=1 SV=1;sp|O15116|LSM1_HUMAN U6 s	45589000	14700000	30889000	14700000	3.15888e+07	0.465355
TCEB1	ELOC	tr|E5RHG8|E5RHG8_HUMAN Elongin-C (Fragment) OS=Homo sapiens OX=9606 GN=ELOC PE=1 SV=1;sp|Q15369|ELOC_HUMAN Elongin-C OS=Homo sapiens OX=9606 GN=ELOC PE=1 SV=1;sp|Q15369-2|ELOC_HUMAN Isoform 2 of Elongin-C OS=Homo sapiens OX=9606 GN=ELOC;tr|R4GMY8|R4GMY8_HU	114190000	81724000	32461000	81724000	3.31964e+07	2.46183
ARFGEF1;ARFGEF2	ARFGEF1	tr|E5RHL7|E5RHL7_HUMAN Brefeldin A-inhibited guanine nucleotide-exchange protein 1 (Fragment) OS=Homo sapiens OX=9606 GN=ARFGEF1 PE=1 SV=2;tr|E5RIF2|E5RIF2_HUMAN Brefeldin A-inhibited guanine nucleotide-exchange protein 1 (Fragment) OS=Homo sapiens OX=9606	195140	195140	0	195140	0	#DIV/0!
ERLIN2	ERLIN2	tr|E5RHW4|E5RHW4_HUMAN Erlin-2 (Fragment) OS=Homo sapiens OX=9606 GN=ERLIN2 PE=1 SV=1;sp|O94905|ERLN2_HUMAN Erlin-2 OS=Homo sapiens OX=9606 GN=ERLIN2 PE=1 SV=1	46451000	26888000	19563000	26888000	2.00062e+07	1.34398
FAM49B	CYRIB	tr|E5RI16|E5RI16_HUMAN CYFIP-related Rac1 interactor B (Fragment) OS=Homo sapiens OX=9606 GN=CYRIB PE=1 SV=1;sp|Q9NUQ9|CYRIB_HUMAN CYFIP-related Rac1 interactor B OS=Homo sapiens OX=9606 GN=CYRIB PE=1 SV=1;tr|E5RK61|E5RK61_HUMAN CYFIP-related Rac1 interact	2462100	2462100	0	2462100	0	#DIV/0!
SKP1	SKP1	tr|E5RJR5|E5RJR5_HUMAN S-phase kinase-associated protein 1 OS=Homo sapiens OX=9606 GN=SKP1 PE=1 SV=1;sp|P63208|SKP1_HUMAN S-phase kinase-associated protein 1 OS=Homo sapiens OX=9606 GN=SKP1 PE=1 SV=2;tr|E7ERH2|E7ERH2_HUMAN Cyclin-A/CDK2-associated protein	72969000	30703000	42266000	30703000	4.32235e+07	0.710331
G6PD	G6PD	tr|E7EM57|E7EM57_HUMAN Glucose-6-phosphate 1-dehydrogenase (Fragment) OS=Homo sapiens OX=9606 GN=G6PD PE=1 SV=1;tr|E7EUI8|E7EUI8_HUMAN Glucose-6-phosphate 1-dehydrogenase (Fragment) OS=Homo sapiens OX=9606 GN=G6PD PE=1 SV=8;sp|P11413|G6PD_HUMAN Glucose-6-p	612390	612390	0	612390	0	#DIV/0!
COPS6	COPS6	sp|Q7L5N1|CSN6_HUMAN COP9 signalosome complex subunit 6 OS=Homo sapiens OX=9606 GN=COPS6 PE=1 SV=1;tr|E7EM64|E7EM64_HUMAN COP9 signalosome complex subunit 6 OS=Homo sapiens OX=9606 GN=COPS6 PE=1 SV=1	5270300000	3.328e+09	1.9423e+09	3.328e+09	1.9863e+09	1.67547
HMCES	HMCES	tr|E7EMP6|E7EMP6_HUMAN Abasic site processing protein HMCES OS=Homo sapiens OX=9606 GN=HMCES PE=1 SV=1;sp|Q96FZ2|HMCES_HUMAN Abasic site processing protein HMCES OS=Homo sapiens OX=9606 GN=HMCES PE=1 SV=1;tr|D6R9T3|D6R9T3_HUMAN Abasic site processing prote	7054600	3726400	3328200	3726400	3.4036e+06	1.09484
DYNC1I2	DYNC1I2	tr|E9PGG1|E9PGG1_HUMAN Cytoplasmic dynein 1 intermediate chain 2 (Fragment) OS=Homo sapiens OX=9606 GN=DYNC1I2 PE=1 SV=1;tr|E7EQU2|E7EQU2_HUMAN Cytoplasmic dynein 1 intermediate chain 2 (Fragment) OS=Homo sapiens OX=9606 GN=DYNC1I2 PE=1 SV=1;tr|E7EQL5|E7EQ	31635000	7635600	23999000	7635600	2.45427e+07	0.311115
MAP4K4	MAP4K4	tr|E7EN19|E7EN19_HUMAN Mitogen-activated protein kinase kinase kinase kinase 4 OS=Homo sapiens OX=9606 GN=MAP4K4 PE=1 SV=1;sp|O95819-6|M4K4_HUMAN Isoform 6 of Mitogen-activated protein kinase kinase kinase kinase 4 OS=Homo sapiens OX=9606 GN=MAP4K4;tr|H7C3	18305000	14988000	3316500	14988000	3.39164e+06	4.41911
ADD1	ADD1	tr|E7EV99|E7EV99_HUMAN Alpha-adducin OS=Homo sapiens OX=9606 GN=ADD1 PE=1 SV=1;tr|E7ENY0|E7ENY0_HUMAN Alpha-adducin OS=Homo sapiens OX=9606 GN=ADD1 PE=1 SV=1;sp|P35611-2|ADDA_HUMAN Isoform 2 of Alpha-adducin OS=Homo sapiens OX=9606 GN=ADD1;sp|P35611-6|ADDA	30991000	30254000	736800	30254000	753492	40.1517
RPL14	RPL14	tr|E7EPB3|E7EPB3_HUMAN 60S ribosomal protein L14 OS=Homo sapiens OX=9606 GN=RPL14 PE=1 SV=1;sp|P50914|RL14_HUMAN 60S ribosomal protein L14 OS=Homo sapiens OX=9606 GN=RPL14 PE=1 SV=4	4310500000	3.93e+09	380440000	3.93e+09	3.89059e+08	10.1013
IBTK	IBTK	tr|E7EPI0|E7EPI0_HUMAN Inhibitor of Bruton tyrosine kinase OS=Homo sapiens OX=9606 GN=IBTK PE=1 SV=1;sp|Q9P2D0-2|IBTK_HUMAN Isoform 2 of Inhibitor of Bruton tyrosine kinase OS=Homo sapiens OX=9606 GN=IBTK;sp|Q9P2D0|IBTK_HUMAN Inhibitor of Bruton tyrosine k	1361400	1361400	0	1361400	0	#DIV/0!
2024-09-07	SEPTIN7	tr|E7ES33|E7ES33_HUMAN Septin-7 OS=Homo sapiens OX=9606 GN=SEPTIN7 PE=1 SV=3;tr|E7EPK1|E7EPK1_HUMAN Septin-7 OS=Homo sapiens OX=9606 GN=SEPTIN7 PE=1 SV=2;sp|Q16181-2|SEPT7_HUMAN Isoform 2 of Septin-7 OS=Homo sapiens OX=9606 GN=SEPTIN7;sp|Q16181|SEPT7_HUMAN	14444000	5291100	9152500	5291100	9.35985e+06	0.565298
PRRC2C	PRRC2C	tr|E7EPN9|E7EPN9_HUMAN Protein PRRC2C OS=Homo sapiens OX=9606 GN=PRRC2C PE=1 SV=1;sp|Q9Y520-3|PRC2C_HUMAN Isoform 3 of Protein PRRC2C OS=Homo sapiens OX=9606 GN=PRRC2C;sp|Q9Y520-4|PRC2C_HUMAN Isoform 4 of Protein PRRC2C OS=Homo sapiens OX=9606 GN=PRRC2C;sp	12410000	11042000	1368300	11042000	1.3993e+06	7.8911
NDUFV2	NDUFV2	tr|E7EPT4|E7EPT4_HUMAN NADH dehydrogenase [ubiquinone] flavoprotein 2, mitochondrial OS=Homo sapiens OX=9606 GN=NDUFV2 PE=1 SV=1;sp|P19404|NDUV2_HUMAN NADH dehydrogenase [ubiquinone] flavoprotein 2, mitochondrial OS=Homo sapiens OX=9606 GN=NDUFV2 PE=1 SV=2	4709900	4709900	0	4709900	0	#DIV/0!
STAU2	STAU2	sp|Q9NUL3|STAU2_HUMAN Double-stranded RNA-binding protein Staufen homolog 2 OS=Homo sapiens OX=9606 GN=STAU2 PE=1 SV=2;tr|E7EPX0|E7EPX0_HUMAN Double-stranded RNA-binding protein Staufen homolog 2 OS=Homo sapiens OX=9606 GN=STAU2 PE=1 SV=1;sp|Q9NUL3-2|STAU2	35384000	22556000	12828000	22556000	1.31186e+07	1.71939
UBA5	UBA5	tr|E7EWE1|E7EWE1_HUMAN UFM1-activating enzyme OS=Homo sapiens OX=9606 GN=UBA5 PE=1 SV=1;tr|E7EQ61|E7EQ61_HUMAN UFM1-activating enzyme OS=Homo sapiens OX=9606 GN=UBA5 PE=1 SV=1;sp|Q9GZZ9|UBA5_HUMAN Ubiquitin-like modifier-activating enzyme 5 OS=Homo sapiens	88455	0	88455	0	90458.9	0
IDH3G	IDH3G	tr|H7C1W2|H7C1W2_HUMAN Isocitrate dehydrogenase [NAD] subunit gamma, mitochondrial (Fragment) OS=Homo sapiens OX=9606 GN=IDH3G PE=1 SV=1;tr|E9PF84|E9PF84_HUMAN Isocitrate dehydrogenase [NAD] subunit, mitochondrial (Fragment) OS=Homo sapiens OX=9606 GN=IDH3	2740900	0	2740900	0	2.80299e+06	0
BBS1	BBS1	tr|E9PQD9|E9PQD9_HUMAN Bardet-Biedl syndrome 1 protein (Fragment) OS=Homo sapiens OX=9606 GN=BBS1 PE=1 SV=1;tr|E9PR55|E9PR55_HUMAN Bardet-Biedl syndrome 1 protein OS=Homo sapiens OX=9606 GN=BBS1 PE=1 SV=1;tr|E7EQH1|E7EQH1_HUMAN Bardet-Biedl syndrome 1 prot	2021000	0	2021000	0	2.06679e+06	0
EZR	EZR	tr|E7EQR4|E7EQR4_HUMAN Ezrin OS=Homo sapiens OX=9606 GN=EZR PE=1 SV=3;sp|P15311|EZRI_HUMAN Ezrin OS=Homo sapiens OX=9606 GN=EZR PE=1 SV=4	30912000	22784000	8128000	22784000	8.31214e+06	2.74105
ACIN1	ACIN1	tr|S4R3H4|S4R3H4_HUMAN Apoptotic chromatin condensation inducer in the nucleus OS=Homo sapiens OX=9606 GN=ACIN1 PE=1 SV=1;tr|E7EQT4|E7EQT4_HUMAN Apoptotic chromatin condensation inducer in the nucleus OS=Homo sapiens OX=9606 GN=ACIN1 PE=1 SV=2;sp|Q9UKV3|AC	1022600	1022600	616260	1022600	630221	1.6226
HMGB3	HMGB3	tr|E9PES6|E9PES6_HUMAN High mobility group protein B3 (Fragment) OS=Homo sapiens OX=9606 GN=HMGB3 PE=1 SV=1;tr|E7ES08|E7ES08_HUMAN High mobility group protein B3 (Fragment) OS=Homo sapiens OX=9606 GN=HMGB3 PE=1 SV=1;tr|E7EQU1|E7EQU1_HUMAN High mobility gro	4281000	4281000	0	4281000	0	#DIV/0!
MTA3	MTA3	tr|E7EQY4|E7EQY4_HUMAN Metastasis-associated protein MTA3 OS=Homo sapiens OX=9606 GN=MTA3 PE=1 SV=1;tr|E7EV10|E7EV10_HUMAN Metastasis-associated protein MTA3 OS=Homo sapiens OX=9606 GN=MTA3 PE=1 SV=1;sp|Q9BTC8-2|MTA3_HUMAN Isoform 2 of Metastasis-associate	447490	3245200	447490	3245200	457628	7.09135
CLASP2	CLASP2	tr|E7ERI8|E7ERI8_HUMAN CLIP-associating protein 2 OS=Homo sapiens OX=9606 GN=CLASP2 PE=1 SV=1;tr|E7EW49|E7EW49_HUMAN CLIP-associating protein 2 OS=Homo sapiens OX=9606 GN=CLASP2 PE=1 SV=1;sp|O75122-3|CLAP2_HUMAN Isoform 3 of CLIP-associating protein 2 OS=H	28200000	19894000	8306300	19894000	8.49448e+06	2.34199
EIF2B4	EIF2B4	tr|E7ERK9|E7ERK9_HUMAN Translation initiation factor eIF-2B subunit delta OS=Homo sapiens OX=9606 GN=EIF2B4 PE=1 SV=1;sp|Q9UI10|EI2BD_HUMAN Translation initiation factor eIF-2B subunit delta OS=Homo sapiens OX=9606 GN=EIF2B4 PE=1 SV=2;sp|Q9UI10-3|EI2BD_HUM	49561000	26353000	23209000	26353000	2.37348e+07	1.11031
ZC3H18	ZC3H18	tr|E7ERS3|E7ERS3_HUMAN Zinc finger CCCH domain-containing protein 18 OS=Homo sapiens OX=9606 GN=ZC3H18 PE=1 SV=1;sp|Q86VM9|ZCH18_HUMAN Zinc finger CCCH domain-containing protein 18 OS=Homo sapiens OX=9606 GN=ZC3H18 PE=1 SV=2	12317000	11390000	927170	11390000	948175	12.0126
KIF13B	KIF13B	tr|E7ERX9|E7ERX9_HUMAN Kinesin-like protein OS=Homo sapiens OX=9606 GN=KIF13B PE=1 SV=1;sp|Q9NQT8|KI13B_HUMAN Kinesin-like protein KIF13B OS=Homo sapiens OX=9606 GN=KIF13B PE=1 SV=2	2347500	2295700	51751	2295700	52923.4	43.3778
PTK2	PTK2	sp|Q05397-5|FAK1_HUMAN Isoform 5 of Focal adhesion kinase 1 OS=Homo sapiens OX=9606 GN=PTK2;sp|Q05397|FAK1_HUMAN Focal adhesion kinase 1 OS=Homo sapiens OX=9606 GN=PTK2 PE=1 SV=2;tr|H0YBP1|H0YBP1_HUMAN Non-specific protein-tyrosine kinase (Fragment) OS=Hom	4039200	3352800	686390	3352800	701940	4.77648
MRPL22	MRPL22	tr|E7ESL0|E7ESL0_HUMAN 39S ribosomal protein L22, mitochondrial OS=Homo sapiens OX=9606 GN=MRPL22 PE=1 SV=1;tr|J3KQY1|J3KQY1_HUMAN 39S ribosomal protein L22, mitochondrial OS=Homo sapiens OX=9606 GN=MRPL22 PE=1 SV=1;sp|Q9NWU5|RM22_HUMAN 39S ribosomal prote	93278000	55391000	37887000	55391000	3.87453e+07	1.42962
NEFM	NEFM	tr|E7ESP9|E7ESP9_HUMAN 160 kDa neurofilament protein OS=Homo sapiens OX=9606 GN=NEFM PE=1 SV=1;sp|P07197|NFM_HUMAN Neurofilament medium polypeptide OS=Homo sapiens OX=9606 GN=NEFM PE=1 SV=3;tr|E7EMV2|E7EMV2_HUMAN 160 kDa neurofilament protein OS=Homo sapie	17665000	14976000	2688400	14976000	2.74931e+06	5.44719
MTA1	MTA1	tr|E7ESY4|E7ESY4_HUMAN Metastasis-associated protein MTA1 OS=Homo sapiens OX=9606 GN=MTA1 PE=1 SV=1;sp|Q13330|MTA1_HUMAN Metastasis-associated protein MTA1 OS=Homo sapiens OX=9606 GN=MTA1 PE=1 SV=2;tr|H0Y4T7|H0Y4T7_HUMAN Metastasis-associated protein MTA1	45661000	28115000	17547000	28115000	1.79445e+07	1.56677
RBMS1	RBMS1	tr|E7ETU5|E7ETU5_HUMAN RNA-binding motif, single-stranded-interacting protein 1 OS=Homo sapiens OX=9606 GN=RBMS1 PE=1 SV=1;tr|F6Y5H0|F6Y5H0_HUMAN RNA-binding motif, single-stranded-interacting protein 1 OS=Homo sapiens OX=9606 GN=RBMS1 PE=1 SV=1;sp|P29558-	43126000	26161000	16965000	26161000	1.73493e+07	1.5079
MRPL3	MRPL3	tr|H0Y9G6|H0Y9G6_HUMAN 39S ribosomal protein L3, mitochondrial (Fragment) OS=Homo sapiens OX=9606 GN=MRPL3 PE=1 SV=1;tr|E7ETU7|E7ETU7_HUMAN 39S ribosomal protein L3, mitochondrial OS=Homo sapiens OX=9606 GN=MRPL3 PE=1 SV=1;sp|P09001|RM03_HUMAN 39S ribosoma	5472800	3926200	1546600	3926200	1.58164e+06	2.48236
BZW2	BZW2	tr|E7ETZ4|E7ETZ4_HUMAN Basic leucine zipper and W2 domain-containing protein 2 (Fragment) OS=Homo sapiens OX=9606 GN=BZW2 PE=1 SV=1;sp|Q9Y6E2|BZW2_HUMAN Basic leucine zipper and W2 domain-containing protein 2 OS=Homo sapiens OX=9606 GN=BZW2 PE=1 SV=1;tr|Q7	61527000	6869400	54658000	6869400	5.58963e+07	0.122895
PUS7	PUS7	tr|E7EUH7|E7EUH7_HUMAN Pseudouridylate synthase 7 homolog OS=Homo sapiens OX=9606 GN=PUS7 PE=1 SV=1;sp|Q96PZ0|PUS7_HUMAN Pseudouridylate synthase 7 homolog OS=Homo sapiens OX=9606 GN=PUS7 PE=1 SV=2;sp|Q96PZ0-2|PUS7_HUMAN Isoform 2 of Pseudouridylate syntha	798080	0	798080	0	816160	0
DUS2	DUS2	tr|I3L0K0|I3L0K0_HUMAN tRNA-dihydrouridine(20) synthase [NAD(P)+]-like (Fragment) OS=Homo sapiens OX=9606 GN=DUS2 PE=1 SV=1;tr|H3BMK6|H3BMK6_HUMAN tRNA-dihydrouridine(20) synthase [NAD(P)+]-like (Fragment) OS=Homo sapiens OX=9606 GN=DUS2 PE=1 SV=1;tr|I3L1K	1543700	0	1543700	0	1.57867e+06	0
EIF4G1	EIF4G1	sp|Q04637-8|IF4G1_HUMAN Isoform 8 of Eukaryotic translation initiation factor 4 gamma 1 OS=Homo sapiens OX=9606 GN=EIF4G1;tr|E7EUU4|E7EUU4_HUMAN Eukaryotic translation initiation factor 4 gamma 1 OS=Homo sapiens OX=9606 GN=EIF4G1 PE=1 SV=1;tr|E9PGM1|E9PGM1	106810000	88370000	18438000	88370000	1.88557e+07	4.68664
MAP4	MAP4	tr|E7EVA0|E7EVA0_HUMAN Microtubule-associated protein OS=Homo sapiens OX=9606 GN=MAP4 PE=1 SV=1;sp|P27816|MAP4_HUMAN Microtubule-associated protein 4 OS=Homo sapiens OX=9606 GN=MAP4 PE=1 SV=3;sp|P27816-6|MAP4_HUMAN Isoform 6 of Microtubule-associated prote	50213000	44187000	6026100	44187000	6.16262e+06	7.17016
CYFIP2	CYFIP2	tr|E7EVJ5|E7EVJ5_HUMAN Cytoplasmic FMR1-interacting protein OS=Homo sapiens OX=9606 GN=CYFIP2 PE=1 SV=1;sp|Q96F07-2|CYFP2_HUMAN Isoform 2 of Cytoplasmic FMR1-interacting protein 2 OS=Homo sapiens OX=9606 GN=CYFIP2;tr|H7C229|H7C229_HUMAN Cytoplasmic FMR1-in	3905200	3905200	0	3905200	0	#DIV/0!
EXOC6	EXOC6	tr|E7EW84|E7EW84_HUMAN Exocyst complex component OS=Homo sapiens OX=9606 GN=EXOC6 PE=1 SV=1;sp|Q8TAG9|EXOC6_HUMAN Exocyst complex component 6 OS=Homo sapiens OX=9606 GN=EXOC6 PE=1 SV=3;tr|F2Z3K0|F2Z3K0_HUMAN Exocyst complex component 6 OS=Homo sapiens OX=9	1655500	994470	660980	994470	675954	1.47121
IQGAP2	IQGAP2	tr|E7EWC2|E7EWC2_HUMAN Ras GTPase-activating-like protein IQGAP2 (Fragment) OS=Homo sapiens OX=9606 GN=IQGAP2 PE=1 SV=1;tr|F5H7S7|F5H7S7_HUMAN Ras GTPase-activating-like protein IQGAP2 OS=Homo sapiens OX=9606 GN=IQGAP2 PE=1 SV=2;sp|Q13576-3|IQGA2_HUMAN Iso	1899800	166280	1733600	166280	1.77287e+06	0.0937912
NDUFB5	NDUFB5	tr|E7EWP0|E7EWP0_HUMAN Complex I-SGDH OS=Homo sapiens OX=9606 GN=NDUFB5 PE=1 SV=1;tr|H0Y886|H0Y886_HUMAN Complex I-SGDH (Fragment) OS=Homo sapiens OX=9606 GN=NDUFB5 PE=1 SV=1;sp|O43674-2|NDUB5_HUMAN Isoform 2 of NADH dehydrogenase [ubiquinone] 1 beta subco	0	0	0	0	0	#DIV/0!
CSTF2;CSTF2T	CSTF2	tr|E9PID8|E9PID8_HUMAN Cleavage stimulation factor subunit 2 OS=Homo sapiens OX=9606 GN=CSTF2 PE=1 SV=1;tr|E7EWR4|E7EWR4_HUMAN Cleavage stimulation factor subunit 2 OS=Homo sapiens OX=9606 GN=CSTF2 PE=1 SV=1;sp|P33240-2|CSTF2_HUMAN Isoform 2 of Cleavage st	0	0	0	0	0	#DIV/0!
EIF4B	EIF4B	tr|E7EX17|E7EX17_HUMAN Eukaryotic translation initiation factor 4B OS=Homo sapiens OX=9606 GN=EIF4B PE=1 SV=1;sp|P23588-2|IF4B_HUMAN Isoform 2 of Eukaryotic translation initiation factor 4B OS=Homo sapiens OX=9606 GN=EIF4B;sp|P23588|IF4B_HUMAN Eukaryotic t	125000000	89045000	35953000	89045000	3.67675e+07	2.42184
DCTN1;DKFZp686E0752	DCTN1	tr|E7EX90|E7EX90_HUMAN Dynactin subunit 1 OS=Homo sapiens OX=9606 GN=DCTN1 PE=1 SV=1;sp|Q14203-3|DCTN1_HUMAN Isoform 3 of Dynactin subunit 1 OS=Homo sapiens OX=9606 GN=DCTN1;sp|Q14203-4|DCTN1_HUMAN Isoform 4 of Dynactin subunit 1 OS=Homo sapiens OX=9606 GN	16483000	16035000	448180	16035000	458333	34.9854
CHTF18	CHTF18	tr|E7EXA6|E7EXA6_HUMAN Chromosome transmission fidelity protein 18 homolog OS=Homo sapiens OX=9606 GN=CHTF18 PE=1 SV=2;sp|Q8WVB6|CTF18_HUMAN Chromosome transmission fidelity protein 18 homolog OS=Homo sapiens OX=9606 GN=CHTF18 PE=1 SV=1;sp|Q8WVB6-2|CTF18_H	33466000	29711000	3755400	29711000	3.84048e+06	7.73628
NACA	NACA	sp|E9PAV3|NACAM_HUMAN Nascent polypeptide-associated complex subunit alpha, muscle-specific form OS=Homo sapiens OX=9606 GN=NACA PE=1 SV=1;tr|F8VZJ2|F8VZJ2_HUMAN Nascent polypeptide-associated complex subunit alpha OS=Homo sapiens OX=9606 GN=NACA PE=1 SV=1	14097000	8656200	5440700	8656200	5.56396e+06	1.55576
HK2	HK2	tr|E9PB90|E9PB90_HUMAN Hexokinase OS=Homo sapiens OX=9606 GN=HK2 PE=1 SV=1;sp|P52789|HXK2_HUMAN Hexokinase-2 OS=Homo sapiens OX=9606 GN=HK2 PE=1 SV=2	1275300	1275300	0	1275300	0	#DIV/0!
AGK	AGK	tr|E9PC15|E9PC15_HUMAN Acylglycerol kinase, mitochondrial OS=Homo sapiens OX=9606 GN=AGK PE=1 SV=1;sp|Q53H12|AGK_HUMAN Acylglycerol kinase, mitochondrial OS=Homo sapiens OX=9606 GN=AGK PE=1 SV=2;tr|A0A3B3ITD0|A0A3B3ITD0_HUMAN Acylglycerol kinase, mitochond	92494000	50155000	42338000	50155000	4.32972e+07	1.15839
RBBP7	RBBP7	tr|E9PC52|E9PC52_HUMAN Histone-binding protein RBBP7 OS=Homo sapiens OX=9606 GN=RBBP7 PE=1 SV=1;sp|Q16576|RBBP7_HUMAN Histone-binding protein RBBP7 OS=Homo sapiens OX=9606 GN=RBBP7 PE=1 SV=1;sp|Q16576-2|RBBP7_HUMAN Isoform 2 of Histone-binding protein RBBP	14664000	3921400	10742000	3921400	1.09854e+07	0.356966
MARK2	MARK2	tr|E9PC69|E9PC69_HUMAN Non-specific serine/threonine protein kinase OS=Homo sapiens OX=9606 GN=MARK2 PE=1 SV=3;sp|Q7KZI7|MARK2_HUMAN Serine/threonine-protein kinase MARK2 OS=Homo sapiens OX=9606 GN=MARK2 PE=1 SV=2;sp|Q7KZI7-8|MARK2_HUMAN Isoform 8 of Serin	61605000	39052000	22552000	39052000	2.30629e+07	1.69328
GOSR1	GOSR1	tr|E9PCW1|E9PCW1_HUMAN Golgi SNAP receptor complex member 1 OS=Homo sapiens OX=9606 GN=GOSR1 PE=1 SV=1;sp|O95249|GOSR1_HUMAN Golgi SNAP receptor complex member 1 OS=Homo sapiens OX=9606 GN=GOSR1 PE=1 SV=1;tr|K7EJC8|K7EJC8_HUMAN Golgi SNAP receptor complex	15102000	15102000	0	15102000	0	#DIV/0!
MYO1B	MYO1B	tr|E9PDF6|E9PDF6_HUMAN Unconventional myosin-Ib OS=Homo sapiens OX=9606 GN=MYO1B PE=1 SV=1;sp|O43795|MYO1B_HUMAN Unconventional myosin-Ib OS=Homo sapiens OX=9606 GN=MYO1B PE=1 SV=3	105780000	103300000	2474400	103300000	2.53046e+06	40.8227
FUBP1	FUBP1	tr|E9PEB5|E9PEB5_HUMAN Far upstream element-binding protein 1 OS=Homo sapiens OX=9606 GN=FUBP1 PE=1 SV=1;sp|Q96AE4|FUBP1_HUMAN Far upstream element-binding protein 1 OS=Homo sapiens OX=9606 GN=FUBP1 PE=1 SV=3;sp|Q96AE4-2|FUBP1_HUMAN Isoform 2 of Far upstre	16110000	8686500	7423800	8686500	7.59199e+06	1.14417
DLAT	DLAT	tr|H0YDD4|H0YDD4_HUMAN Acetyltransferase component of pyruvate dehydrogenase complex (Fragment) OS=Homo sapiens OX=9606 GN=DLAT PE=1 SV=1;tr|E9PEJ4|E9PEJ4_HUMAN Acetyltransferase component of pyruvate dehydrogenase complex OS=Homo sapiens OX=9606 GN=DLAT P	550070	0	550070	0	562532	0
NUP155	NUP155	tr|E9PF10|E9PF10_HUMAN Nuclear pore complex protein Nup155 OS=Homo sapiens OX=9606 GN=NUP155 PE=1 SV=1;sp|O75694-2|NU155_HUMAN Isoform 2 of Nuclear pore complex protein Nup155 OS=Homo sapiens OX=9606 GN=NUP155;sp|O75694|NU155_HUMAN Nuclear pore complex pro	9174000	8290000	883940	8290000	903966	9.1707
TBL2	TBL2	tr|E9PF19|E9PF19_HUMAN Transducin beta-like protein 2 OS=Homo sapiens OX=9606 GN=TBL2 PE=1 SV=1;sp|Q9Y4P3|TBL2_HUMAN Transducin beta-like protein 2 OS=Homo sapiens OX=9606 GN=TBL2 PE=1 SV=1;tr|Q96E41|Q96E41_HUMAN TBL2 protein OS=Homo sapiens OX=9606 GN=TBL	124990000	86203000	38787000	86203000	3.96657e+07	2.17324
ROCK2	ROCK2	sp|O75116|ROCK2_HUMAN Rho-associated protein kinase 2 OS=Homo sapiens OX=9606 GN=ROCK2 PE=1 SV=4;tr|E9PF63|E9PF63_HUMAN Rho-associated protein kinase 2 OS=Homo sapiens OX=9606 GN=ROCK2 PE=1 SV=1;tr|Q14DU5|Q14DU5_HUMAN Non-specific serine/threonine protein	369180	369180	0	369180	0	#DIV/0!
PHLDB2	PHLDB2	tr|E9PFQ4|E9PFQ4_HUMAN Pleckstrin homology-like domain family B member 2 (Fragment) OS=Homo sapiens OX=9606 GN=PHLDB2 PE=1 SV=1;sp|Q86SQ0-2|PHLB2_HUMAN Isoform 2 of Pleckstrin homology-like domain family B member 2 OS=Homo sapiens OX=9606 GN=PHLDB2;sp|Q86S	2280000	2280000	0	2280000	0	#DIV/0!
PPP2R5D	PPP2R5D	tr|H0Y8C4|H0Y8C4_HUMAN Serine/threonine-protein phosphatase 2A 56 kDa regulatory subunit delta isoform (Fragment) OS=Homo sapiens OX=9606 GN=PPP2R5D PE=1 SV=1;tr|E9PFR3|E9PFR3_HUMAN Serine/threonine-protein phosphatase 2A 56 kDa regulatory subunit OS=Homo	851370	1155800	851370	1155800	870658	1.3275
APC	APC	tr|E9PFT7|E9PFT7_HUMAN Adenomatous polyposis coli protein (Fragment) OS=Homo sapiens OX=9606 GN=APC PE=1 SV=8;sp|P25054-2|APC_HUMAN Isoform 2 of Adenomatous polyposis coli protein OS=Homo sapiens OX=9606 GN=APC;sp|P25054-3|APC_HUMAN Isoform 1B of Adenomato	184390	184390	0	184390	0	#DIV/0!
CEP97	CEP97	tr|E9PG22|E9PG22_HUMAN Centrosomal protein of 97 kDa OS=Homo sapiens OX=9606 GN=CEP97 PE=1 SV=1;sp|Q8IW35|CEP97_HUMAN Centrosomal protein of 97 kDa OS=Homo sapiens OX=9606 GN=CEP97 PE=1 SV=1;sp|Q8IW35-2|CEP97_HUMAN Isoform 2 of Centrosomal protein of 97 kD	686960	686960	0	686960	0	#DIV/0!
DNAH12	DNAH12	sp|Q6ZR08|DYH12_HUMAN Dynein heavy chain 12, axonemal OS=Homo sapiens OX=9606 GN=DNAH12 PE=2 SV=2;tr|E9PG32|E9PG32_HUMAN Dynein heavy chain 12, axonemal OS=Homo sapiens OX=9606 GN=DNAH12 PE=1 SV=2;tr|J3QTM1|J3QTM1_HUMAN Dynein heavy chain 12, axonemal OS=H	479230	454260	24970	454260	25535.7	17.7892
PPIG	PPIG	tr|E9PG73|E9PG73_HUMAN Peptidyl-prolyl cis-trans isomerase G OS=Homo sapiens OX=9606 GN=PPIG PE=1 SV=1;sp|Q13427|PPIG_HUMAN Peptidyl-prolyl cis-trans isomerase G OS=Homo sapiens OX=9606 GN=PPIG PE=1 SV=2;sp|Q13427-2|PPIG_HUMAN Isoform 2 of Peptidyl-prolyl	14475000	12675000	1800200	12675000	1.84098e+06	6.88491
MAP1A	MAP1A	tr|E9PGC8|E9PGC8_HUMAN Microtubule-associated protein 1A OS=Homo sapiens OX=9606 GN=MAP1A PE=1 SV=1;sp|P78559|MAP1A_HUMAN Microtubule-associated protein 1A OS=Homo sapiens OX=9606 GN=MAP1A PE=1 SV=6;sp|P78559-2|MAP1A_HUMAN Isoform 2 of Microtubule-associat	2934300	2104100	830180	2104100	848988	2.47836
TSN	TSN	sp|Q15631|TSN_HUMAN Translin OS=Homo sapiens OX=9606 GN=TSN PE=1 SV=1;tr|E9PGT1|E9PGT1_HUMAN Component 3 of promoter of RISC OS=Homo sapiens OX=9606 GN=TSN PE=1 SV=1;tr|H7C1D4|H7C1D4_HUMAN Component 3 of promoter of RISC (Fragment) OS=Homo sapiens OX=9606	11146000	11146000	0	11146000	0	#DIV/0!
RPS6KA1	RPS6KA1	tr|E9PGT3|E9PGT3_HUMAN Ribosomal protein S6 kinase OS=Homo sapiens OX=9606 GN=RPS6KA1 PE=1 SV=1;sp|Q15418-2|KS6A1_HUMAN Isoform 2 of Ribosomal protein S6 kinase alpha-1 OS=Homo sapiens OX=9606 GN=RPS6KA1;sp|Q15418|KS6A1_HUMAN Ribosomal protein S6 kinase al	2146700	1951200	195470	1951200	199898	9.76096
COPS8	COPS8	tr|E9PGT6|E9PGT6_HUMAN COP9 signalosome complex subunit 8 OS=Homo sapiens OX=9606 GN=COPS8 PE=1 SV=1;sp|Q99627|CSN8_HUMAN COP9 signalosome complex subunit 8 OS=Homo sapiens OX=9606 GN=COPS8 PE=1 SV=1;sp|Q99627-2|CSN8_HUMAN Isoform 2 of COP9 signalosome com	4669600000	4514100000	155550000	4514100000	1.59074e+08	28.3774
ZNF451	ZNF451	tr|E9PH99|E9PH99_HUMAN E3 SUMO-protein ligase ZNF451 OS=Homo sapiens OX=9606 GN=ZNF451 PE=1 SV=1;sp|Q9Y4E5-2|ZN451_HUMAN Isoform 2 of E3 SUMO-protein ligase ZNF451 OS=Homo sapiens OX=9606 GN=ZNF451;sp|Q9Y4E5|ZN451_HUMAN E3 SUMO-protein ligase ZNF451 OS=Hom	89031	89031	32978	89031	33725.1	2.6399
NCAPH	NCAPH	tr|E9PHA2|E9PHA2_HUMAN Condensin complex subunit 2 OS=Homo sapiens OX=9606 GN=NCAPH PE=1 SV=1;sp|Q15003|CND2_HUMAN Condensin complex subunit 2 OS=Homo sapiens OX=9606 GN=NCAPH PE=1 SV=3;tr|C9J470|C9J470_HUMAN Condensin complex subunit 2 (Fragment) OS=Homo	8098400	4312400	3786000	4312400	3.87177e+06	1.11381
SUN1	SUN1	sp|O94901-9|SUN1_HUMAN Isoform 9 of SUN domain-containing protein 1 OS=Homo sapiens OX=9606 GN=SUN1;tr|E9PHI4|E9PHI4_HUMAN SUN domain-containing protein 1 OS=Homo sapiens OX=9606 GN=SUN1 PE=1 SV=1;sp|O94901-8|SUN1_HUMAN Isoform 8 of SUN domain-containing p	3286200	1802500	1483700	1802500	1.51731e+06	1.18796
DST	DST	tr|E9PHM6|E9PHM6_HUMAN Dystonin OS=Homo sapiens OX=9606 GN=DST PE=1 SV=3;tr|F6QMI7|F6QMI7_HUMAN Dystonin OS=Homo sapiens OX=9606 GN=DST PE=1 SV=2;sp|Q03001|DYST_HUMAN Dystonin OS=Homo sapiens OX=9606 GN=DST PE=1 SV=4;tr|F8W9J4|F8W9J4_HUMAN Dystonin OS=Homo	698800	681340	17464	681340	17859.6	38.1497
LANCL1	LANCL1	sp|O43813|LANC1_HUMAN Glutathione S-transferase LANCL1 OS=Homo sapiens OX=9606 GN=LANCL1 PE=1 SV=1;tr|E9PHS0|E9PHS0_HUMAN Glutathione S-transferase LANCL1 (Fragment) OS=Homo sapiens OX=9606 GN=LANCL1 PE=1 SV=1;tr|F8WDS9|F8WDS9_HUMAN Glutathione S-transfera	1121700	1121700	0	1121700	0	#DIV/0!
PANK4	PANK4	tr|H0YA26|H0YA26_HUMAN Inactive pantothenic acid kinase 4 (Fragment) OS=Homo sapiens OX=9606 GN=PANK4 PE=1 SV=1;tr|E9PHT6|E9PHT6_HUMAN 4-phosphopantetheine phosphatase OS=Homo sapiens OX=9606 GN=PANK4 PE=1 SV=3;sp|Q9NVE7|PANK4_HUMAN 4-phosphopantetheine	512070	0	512070	0	523671	0
SSFA2	ITPRID2	tr|E9PHV5|E9PHV5_HUMAN Protein ITPRID2 OS=Homo sapiens OX=9606 GN=ITPRID2 PE=1 SV=1;sp|P28290-2|ITPI2_HUMAN Isoform 2 of Protein ITPRID2 OS=Homo sapiens OX=9606 GN=ITPRID2;sp|P28290|ITPI2_HUMAN Protein ITPRID2 OS=Homo sapiens OX=9606 GN=ITPRID2 PE=1 SV=3;s	1394000	1394000	0	1394000	0	#DIV/0!
RAD51C	RAD51C	tr|J3QLB5|J3QLB5_HUMAN DNA repair protein RAD51 homolog 3 (Fragment) OS=Homo sapiens OX=9606 GN=RAD51C PE=1 SV=1;tr|E9PI66|E9PI66_HUMAN DNA repair protein RAD51 homolog 3 OS=Homo sapiens OX=9606 GN=RAD51C PE=1 SV=1;tr|Q7KZJ0|Q7KZJ0_HUMAN DNA repair protein	9936200	0	9936200	0	1.01613e+07	0
STIM1	STIM1	tr|E9PIQ8|E9PIQ8_HUMAN Stromal interaction molecule 1 (Fragment) OS=Homo sapiens OX=9606 GN=STIM1 PE=1 SV=1;tr|G0XQ39|G0XQ39_HUMAN STIM1L OS=Homo sapiens OX=9606 GN=STIM1 PE=1 SV=1;sp|Q13586-2|STIM1_HUMAN Isoform 2 of Stromal interaction molecule 1 OS=Homo	1082100	8038000	1082100	8038000	1.10661e+06	7.26359
USP2	USP2	tr|E9PJ34|E9PJ34_HUMAN Ubiquitin carboxyl-terminal hydrolase 2 (Fragment) OS=Homo sapiens OX=9606 GN=USP2 PE=1 SV=1;tr|E9PSH6|E9PSH6_HUMAN Ubiquitin carboxyl-terminal hydrolase 2 (Fragment) OS=Homo sapiens OX=9606 GN=USP2 PE=1 SV=8;sp|O75604|UBP2_HUMAN Ubi	171860000	0	171860000	0	1.75753e+08	0
TMEM41B	TMEM41B	tr|E9PJ42|E9PJ42_HUMAN Transmembrane protein 41B OS=Homo sapiens OX=9606 GN=TMEM41B PE=1 SV=1;sp|Q5BJD5-3|TM41B_HUMAN Isoform 3 of Transmembrane protein 41B OS=Homo sapiens OX=9606 GN=TMEM41B;sp|Q5BJD5-2|TM41B_HUMAN Isoform 2 of Transmembrane protein 41B O	10980000	10980000	0	10980000	0	#DIV/0!
UBXN1	UBXN1	tr|E9PJ81|E9PJ81_HUMAN UBX domain-containing protein 1 (Fragment) OS=Homo sapiens OX=9606 GN=UBXN1 PE=1 SV=1;tr|E9PRQ7|E9PRQ7_HUMAN UBX domain-containing protein 1 OS=Homo sapiens OX=9606 GN=UBXN1 PE=1 SV=1;sp|Q04323|UBXN1_HUMAN UBX domain-containing prote	29394000	9600500	19794000	9600500	2.02424e+07	0.474276
MAPK3	MAPK3	tr|E9PJF0|E9PJF0_HUMAN Mitogen-activated protein kinase OS=Homo sapiens OX=9606 GN=MAPK3 PE=1 SV=1;tr|E9PQW4|E9PQW4_HUMAN Mitogen-activated protein kinase OS=Homo sapiens OX=9606 GN=MAPK3 PE=1 SV=1;sp|P27361-3|MK03_HUMAN Isoform 3 of Mitogen-activated prot	9689600	7317700	2371900	7317700	2.42564e+06	3.01682
KAT5	KAT5	tr|E9PJI1|E9PJI1_HUMAN Histone acetyltransferase OS=Homo sapiens OX=9606 GN=KAT5 PE=1 SV=1;sp|Q92993-2|KAT5_HUMAN Isoform 1 of Histone acetyltransferase KAT5 OS=Homo sapiens OX=9606 GN=KAT5;sp|Q92993-4|KAT5_HUMAN Isoform 4 of Histone acetyltransferase KAT5	2386700	0	2386700	0	2.44077e+06	0
RPS3	RPS3	tr|E9PJN9|E9PJN9_HUMAN 40S ribosomal protein S3 (Fragment) OS=Homo sapiens OX=9606 GN=RPS3 PE=1 SV=1	37925000	25867000	12057000	25867000	1.23302e+07	2.09787
SOGA3	SOGA3	sp|Q5TF21|SOGA3_HUMAN Protein SOGA3 OS=Homo sapiens OX=9606 GN=SOGA3 PE=3 SV=1;tr|E9PJP2|E9PJP2_HUMAN Protein SOGA3 OS=Homo sapiens OX=9606 GN=SOGA3 PE=1 SV=1	4461200	4402800	58372	4402800	59694.4	73.7556
MVB12A	MVB12A	tr|E9PJW8|E9PJW8_HUMAN Multivesicular body subunit 12A OS=Homo sapiens OX=9606 GN=MVB12A PE=1 SV=1;tr|E9PQA6|E9PQA6_HUMAN Multivesicular body subunit 12A OS=Homo sapiens OX=9606 GN=MVB12A PE=1 SV=1;sp|Q96EY5-2|MB12A_HUMAN Isoform 2 of Multivesicular body s	1566900	1566900	0	1566900	0	#DIV/0!
PYGL	PYGL	tr|E9PK47|E9PK47_HUMAN Alpha-1,4 glucan phosphorylase OS=Homo sapiens OX=9606 GN=PYGL PE=1 SV=1;sp|P06737-2|PYGL_HUMAN Isoform 2 of Glycogen phosphorylase, liver form OS=Homo sapiens OX=9606 GN=PYGL;sp|P06737|PYGL_HUMAN Glycogen phosphorylase, liver form O	236090	511980	236090	511980	241439	2.12054
HSPA8	HSPA8	tr|E9PK54|E9PK54_HUMAN Heat shock cognate 71 kDa protein (Fragment) OS=Homo sapiens OX=9606 GN=HSPA8 PE=1 SV=8	4441800	0	4441800	0	4.54243e+06	0
SCYL1	SCYL1	tr|E9PS17|E9PS17_HUMAN N-terminal kinase-like protein OS=Homo sapiens OX=9606 GN=SCYL1 PE=1 SV=1;tr|E9PK59|E9PK59_HUMAN N-terminal kinase-like protein OS=Homo sapiens OX=9606 GN=SCYL1 PE=1 SV=1;sp|Q96KG9-3|SCYL1_HUMAN Isoform 3 of N-terminal kinase-like pr	2851400	1916200	935270	1916200	956458	2.00343
BCLAF1	BCLAF1	tr|E9PK91|E9PK91_HUMAN Bcl-2-associated transcription factor 1 OS=Homo sapiens OX=9606 GN=BCLAF1 PE=1 SV=1;sp|Q9NYF8-3|BCLF1_HUMAN Isoform 3 of Bcl-2-associated transcription factor 1 OS=Homo sapiens OX=9606 GN=BCLAF1;tr|A0A1W2PQ43|A0A1W2PQ43_HUMAN Bcl-2-a	4678700	3921100	757540	3921100	774702	5.06143
PPP6R3	PPP6R3	tr|H7BXH2|H7BXH2_HUMAN Serine/threonine-protein phosphatase 6 regulatory subunit 3 OS=Homo sapiens OX=9606 GN=PPP6R3 PE=1 SV=1;tr|E9PKF6|E9PKF6_HUMAN Serine/threonine-protein phosphatase 6 regulatory subunit 3 OS=Homo sapiens OX=9606 GN=PPP6R3 PE=1 SV=1;sp	7357100	6273500	1083600	6273500	1.10815e+06	5.66124
PRMT1	PRMT1	tr|E9PKG1|E9PKG1_HUMAN Protein arginine N-methyltransferase 1 OS=Homo sapiens OX=9606 GN=PRMT1 PE=1 SV=1;sp|Q99873-2|ANM1_HUMAN Isoform 2 of Protein arginine N-methyltransferase 1 OS=Homo sapiens OX=9606 GN=PRMT1;sp|Q99873-3|ANM1_HUMAN Isoform 3 of Protein	129300000	78398000	50907000	78398000	5.20603e+07	1.50591
NDUFS8	NDUFS8	tr|E9PKH6|E9PKH6_HUMAN Complex I-23kD (Fragment) OS=Homo sapiens OX=9606 GN=NDUFS8 PE=1 SV=1;tr|E9PPW7|E9PPW7_HUMAN Complex I-23kD (Fragment) OS=Homo sapiens OX=9606 GN=NDUFS8 PE=1 SV=1;sp|O00217|NDUS8_HUMAN NADH dehydrogenase [ubiquinone] iron-sulfur prot	11778000	11778000	0	11778000	0	#DIV/0!
UBTF	UBTF	tr|E9PKP7|E9PKP7_HUMAN Nucleolar transcription factor 1 OS=Homo sapiens OX=9606 GN=UBTF PE=1 SV=1;sp|P17480-2|UBF1_HUMAN Isoform UBF2 of Nucleolar transcription factor 1 OS=Homo sapiens OX=9606 GN=UBTF;sp|P17480|UBF1_HUMAN Nucleolar transcription factor 1	27627000	13219000	14408000	13219000	1.47344e+07	0.897151
CLP1	CLP1	tr|E9PL17|E9PL17_HUMAN Polyribonucleotide 5-hydroxyl-kinase Clp1 OS=Homo sapiens OX=9606 GN=CLP1 PE=1 SV=1;sp|Q92989|CLP1_HUMAN Polyribonucleotide 5-hydroxyl-kinase Clp1 OS=Homo sapiens OX=9606 GN=CLP1 PE=1 SV=1	11025000	7197000	3828500	7197000	3.91523e+06	1.8382
NEDD8;NEDD8-MDP1	NEDD8	tr|F8VSA6|F8VSA6_HUMAN NEDD8 OS=Homo sapiens OX=9606 GN=NEDD8 PE=3 SV=1;tr|E9PS38|E9PS38_HUMAN NEDD8 OS=Homo sapiens OX=9606 GN=NEDD8-MDP1 PE=3 SV=2;tr|S4R3E9|S4R3E9_HUMAN NEDD8 OS=Homo sapiens OX=9606 GN=NEDD8-MDP1 PE=3 SV=1;tr|E9PL57|E9PL57_HUMAN NEDD8 (	102820000	98064000	4755400	98064000	4.86313e+06	20.1648
EIF1AD	EIF1AD	tr|E9PQD0|E9PQD0_HUMAN Probable RNA-binding protein EIF1AD OS=Homo sapiens OX=9606 GN=EIF1AD PE=1 SV=1;tr|E9PS30|E9PS30_HUMAN Eukaryotic translation initiation factor 1A domain-containing protein (Fragment) OS=Homo sapiens OX=9606 GN=EIF1AD PE=1 SV=1;tr|E9	0	0	0	0	0	#DIV/0!
NPEPPS	NPEPPS	tr|E9PLK3|E9PLK3_HUMAN Aminopeptidase OS=Homo sapiens OX=9606 GN=NPEPPS PE=1 SV=1;sp|P55786|PSA_HUMAN Puromycin-sensitive aminopeptidase OS=Homo sapiens OX=9606 GN=NPEPPS PE=1 SV=2;sp|P55786-2|PSA_HUMAN Isoform 2 of Puromycin-sensitive aminopeptidase OS=Ho	3499000	2740800	758210	2740800	775387	3.53475
VKORC1	VKORC1	tr|I3L3B4|I3L3B4_HUMAN VKc domain-containing protein (Fragment) OS=Homo sapiens OX=9606 PE=4 SV=1;tr|F8W9H0|F8W9H0_HUMAN Vitamin K epoxide reductase complex subunit 1 OS=Homo sapiens OX=9606 GN=VKORC1 PE=4 SV=1;tr|E9PLN8|E9PLN8_HUMAN VKc domain-containing	11128000	8974500	2153100	8974500	2.20188e+06	4.07584
TM7SF2	TM7SF2	tr|H0YEN6|H0YEN6_HUMAN Delta(14)-sterol reductase TM7SF2 (Fragment) OS=Homo sapiens OX=9606 GN=TM7SF2 PE=1 SV=1;tr|E9PS18|E9PS18_HUMAN Delta(14)-sterol reductase TM7SF2 (Fragment) OS=Homo sapiens OX=9606 GN=TM7SF2 PE=1 SV=1;tr|E9PLS9|E9PLS9_HUMAN Delta(14)	18755000	7995500	10760000	7995500	1.10038e+07	0.726615
TAF1D	TAF1D	tr|E9PM59|E9PM59_HUMAN TATA box-binding protein-associated factor 1D OS=Homo sapiens OX=9606 GN=TAF1D PE=1 SV=1;sp|Q9H5J8|TAF1D_HUMAN TATA box-binding protein-associated factor RNA polymerase I subunit D OS=Homo sapiens OX=9606 GN=TAF1D PE=1 SV=1	882750	0	882750	0	902749	0
PSMC3	PSMC3	tr|E9PM69|E9PM69_HUMAN 26S proteasome regulatory subunit 6A OS=Homo sapiens OX=9606 GN=PSMC3 PE=1 SV=1;tr|R4GNH3|R4GNH3_HUMAN 26S proteasome regulatory subunit 6A OS=Homo sapiens OX=9606 GN=PSMC3 PE=1 SV=1;sp|P17980|PRS6A_HUMAN 26S proteasome regulatory su	10831000	5847700	4983200	5847700	5.09609e+06	1.14749
C11orf58;SMAP	C11orf58	tr|E9PM92|E9PM92_HUMAN Small acidic protein OS=Homo sapiens OX=9606 GN=C11orf58 PE=1 SV=2;sp|O00193|SMAP_HUMAN Small acidic protein OS=Homo sapiens OX=9606 GN=SMAP PE=1 SV=1;tr|E9PQA1|E9PQA1_HUMAN Chromosome 11 open reading frame 58 OS=Homo sapiens OX=9606	42099000	36691000	5408200	36691000	5.53072e+06	6.63403
APOL2	APOL2	tr|E9PM95|E9PM95_HUMAN Apolipoprotein L2 (Fragment) OS=Homo sapiens OX=9606 GN=APOL2 PE=1 SV=1;tr|J3KQL8|J3KQL8_HUMAN Apolipoprotein L2 OS=Homo sapiens OX=9606 GN=APOL2 PE=1 SV=2;sp|Q9BQE5|APOL2_HUMAN Apolipoprotein L2 OS=Homo sapiens OX=9606 GN=APOL2 PE=1	1605400	1605400	0	1605400	0	#DIV/0!
REPS1;REPS2	REPS1	tr|H0YE89|H0YE89_HUMAN RalBP1-associated Eps domain-containing protein 1 (Fragment) OS=Homo sapiens OX=9606 GN=REPS1 PE=1 SV=1;tr|E9PMG1|E9PMG1_HUMAN RalBP1-associated Eps domain-containing protein 1 OS=Homo sapiens OX=9606 GN=REPS1 PE=1 SV=1;tr|H0YDT0|H0Y	7688300	7688300	0	7688300	0	#DIV/0!
CLNS1A	CLNS1A	tr|E9PMI6|E9PMI6_HUMAN Chloride channel, nucleotide sensitive 1A OS=Homo sapiens OX=9606 GN=CLNS1A PE=1 SV=1;tr|J3KN38|J3KN38_HUMAN Chloride channel, nucleotide sensitive 1A OS=Homo sapiens OX=9606 GN=CLNS1A PE=1 SV=1;sp|P54105|ICLN_HUMAN Methylosome subun	56805000	37240000	19565000	37240000	2.00082e+07	1.86123
ARHGEF12	ARHGEF12	tr|E9PMR6|E9PMR6_HUMAN Rho guanine nucleotide exchange factor 12 OS=Homo sapiens OX=9606 GN=ARHGEF12 PE=1 SV=1;sp|Q9NZN5-2|ARHGC_HUMAN Isoform 2 of Rho guanine nucleotide exchange factor 12 OS=Homo sapiens OX=9606 GN=ARHGEF12;sp|Q9NZN5|ARHGC_HUMAN Rho guan	823470	823470	0	823470	0	#DIV/0!
LMO7	LMO7	tr|E9PMS6|E9PMS6_HUMAN LIM domain only protein 7 OS=Homo sapiens OX=9606 GN=LMO7 PE=1 SV=1;sp|Q8WWI1-3|LMO7_HUMAN Isoform 3 of LIM domain only protein 7 OS=Homo sapiens OX=9606 GN=LMO7;sp|Q8WWI1|LMO7_HUMAN LIM domain only protein 7 OS=Homo sapiens OX=9606	12648000	11758000	889880	11758000	910040	12.9203
RNASEH2C	RNASEH2C	tr|E9PN81|E9PN81_HUMAN Ribonuclease H2 subunit C OS=Homo sapiens OX=9606 GN=RNASEH2C PE=1 SV=1;sp|Q8TDP1|RNH2C_HUMAN Ribonuclease H2 subunit C OS=Homo sapiens OX=9606 GN=RNASEH2C PE=1 SV=1	190020	0	190020	0	194325	0
DGKZ	DGKZ	tr|E9PNL8|E9PNL8_HUMAN Diacylglycerol kinase OS=Homo sapiens OX=9606 GN=DGKZ PE=1 SV=1;sp|Q13574-6|DGKZ_HUMAN Isoform 6 of Diacylglycerol kinase zeta OS=Homo sapiens OX=9606 GN=DGKZ;sp|Q13574|DGKZ_HUMAN Diacylglycerol kinase zeta OS=Homo sapiens OX=9606 GN	1533700	1533700	0	1533700	0	#DIV/0!
PDE4DIP	PDE4DIP	tr|E9PQG4|E9PQG4_HUMAN Myomegalin OS=Homo sapiens OX=9606 GN=PDE4DIP PE=1 SV=2;sp|Q5VU43-13|MYOME_HUMAN Isoform 13 of Myomegalin OS=Homo sapiens OX=9606 GN=PDE4DIP;tr|A0A087WX83|A0A087WX83_HUMAN Myomegalin OS=Homo sapiens OX=9606 GN=PDE4DIP PE=1 SV=1;tr|A0	3304700	3304700	0	3304700	0	#DIV/0!
IFITM2;IFITM3;IFITM1	IFITM2	tr|H7BYV1|H7BYV1_HUMAN Interferon-induced transmembrane protein 2 (Fragment) OS=Homo sapiens OX=9606 GN=IFITM2 PE=3 SV=1;tr|E9PS44|E9PS44_HUMAN Interferon-induced transmembrane protein 3 OS=Homo sapiens OX=9606 GN=IFITM3 PE=1 SV=1;tr|E9PQN9|E9PQN9_HUMAN In	47967000	0	47967000	0	4.90537e+07	0
FAU	FAU	tr|E9PR30|E9PR30_HUMAN 40S ribosomal protein S30 OS=Homo sapiens OX=9606 GN=FAU PE=1 SV=1;sp|P62861|RS30_HUMAN 40S ribosomal protein S30 OS=Homo sapiens OX=9606 GN=FAU PE=1 SV=1	2492600000	1174900000	1317700000	1174900000	1.34755e+09	0.871877
C11orf98	C11orf98	sp|E9PRG8|CK098_HUMAN Uncharacterized protein C11orf98 OS=Homo sapiens OX=9606 GN=C11orf98 PE=4 SV=2	87838000	48358000	39481000	48358000	4.03754e+07	1.19771
MUS81	MUS81	tr|H0YDE3|H0YDE3_HUMAN Crossover junction endonuclease MUS81 (Fragment) OS=Homo sapiens OX=9606 GN=MUS81 PE=1 SV=1;tr|H0YDU2|H0YDU2_HUMAN Crossover junction endonuclease MUS81 (Fragment) OS=Homo sapiens OX=9606 GN=MUS81 PE=1 SV=1;tr|E9PRI1|E9PRI1_HUMAN Cro	1941100	1941100	319600	1941100	326841	5.93898
EEF1D	EEF1D	tr|E9PRY8|E9PRY8_HUMAN Elongation factor 1-delta OS=Homo sapiens OX=9606 GN=EEF1D PE=1 SV=1;sp|P29692-2|EF1D_HUMAN Isoform 2 of Elongation factor 1-delta OS=Homo sapiens OX=9606 GN=EEF1D;tr|A0A087X1X7|A0A087X1X7_HUMAN Elongation factor 1-delta OS=Homo sapi	89917000	68777000	21141000	68777000	2.16199e+07	3.18118
FIBP	FIBP	tr|H0YCE7|H0YCE7_HUMAN Acidic fibroblast growth factor intracellular-binding protein (Fragment) OS=Homo sapiens OX=9606 GN=FIBP PE=1 SV=1;tr|E9PSD3|E9PSD3_HUMAN Acidic fibroblast growth factor intracellular-binding protein OS=Homo sapiens OX=9606 GN=FIBP P	6399800	4128500	2271300	4128500	2.32276e+06	1.77741
NOS1AP	NOS1AP	tr|E9PSG0|E9PSG0_HUMAN Carboxyl-terminal PDZ ligand of neuronal nitric oxide synthase protein OS=Homo sapiens OX=9606 GN=NOS1AP PE=1 SV=1;sp|O75052-3|CAPON_HUMAN Isoform 3 of Carboxyl-terminal PDZ ligand of neuronal nitric oxide synthase protein OS=Homo sa	10045000	10045000	0	10045000	0	#DIV/0!
XPA	XPA	tr|F2Z2T2|F2Z2T2_HUMAN DNA repair protein-complementing XP-A cells OS=Homo sapiens OX=9606 GN=XPA PE=1 SV=1;sp|P23025|XPA_HUMAN DNA repair protein complementing XP-A cells OS=Homo sapiens OX=9606 GN=XPA PE=1 SV=1	2181400	0	2181400	0	2.23082e+06	0
TRRAP	TRRAP	tr|F2Z2U4|F2Z2U4_HUMAN Transformation/transcription domain-associated protein OS=Homo sapiens OX=9606 GN=TRRAP PE=1 SV=3;sp|Q9Y4A5-2|TRRAP_HUMAN Isoform 2 of Transformation/transcription domain-associated protein OS=Homo sapiens OX=9606 GN=TRRAP;sp|Q9Y4A5|	3172600	3172600	58849	3172600	60182.2	52.7166
TRMT2A	TRMT2A	tr|F2Z2W7|F2Z2W7_HUMAN tRNA (uracil-5-)-methyltransferase homolog A OS=Homo sapiens OX=9606 GN=TRMT2A PE=1 SV=1;sp|Q8IZ69|TRM2A_HUMAN tRNA (uracil-5-)-methyltransferase homolog A OS=Homo sapiens OX=9606 GN=TRMT2A PE=1 SV=2;sp|Q8IZ69-2|TRM2A_HUMAN Isoform 2	45750000	26193000	19558000	26193000	2.00011e+07	1.30958
NME4	NME4	tr|Q4TT34|Q4TT34_HUMAN Nucleoside diphosphate kinase OS=Homo sapiens OX=9606 GN=NME4 PE=1 SV=1;tr|F2Z2X0|F2Z2X0_HUMAN Nucleoside diphosphate kinase OS=Homo sapiens OX=9606 GN=NME4 PE=1 SV=1;sp|O00746|NDKM_HUMAN Nucleoside diphosphate kinase, mitochondrial	38826000	30843000	7983600	30843000	8.16447e+06	3.77771
LSM8	LSM8	tr|F2Z2Y6|F2Z2Y6_HUMAN U6 snRNA-associated Sm-like protein LSm8 OS=Homo sapiens OX=9606 GN=LSM8 PE=1 SV=1;sp|O95777|LSM8_HUMAN U6 snRNA-associated Sm-like protein LSm8 OS=Homo sapiens OX=9606 GN=LSM8 PE=1 SV=3;tr|C9JNV3|C9JNV3_HUMAN U6 snRNA-associated Sm-	26239000	10801000	15439000	10801000	1.57888e+07	0.684094
KCTD10	KCTD10	tr|F5GWA4|F5GWA4_HUMAN BTB/POZ domain-containing adapter for CUL3-mediated RhoA degradation protein 3 OS=Homo sapiens OX=9606 GN=KCTD10 PE=1 SV=1	0	0	0	0	0	#DIV/0!
GTF2H3	GTF2H3	tr|F5GWD3|F5GWD3_HUMAN General transcription factor IIH subunit 3 (Fragment) OS=Homo sapiens OX=9606 GN=GTF2H3 PE=1 SV=1;sp|Q13889|TF2H3_HUMAN General transcription factor IIH subunit 3 OS=Homo sapiens OX=9606 GN=GTF2H3 PE=1 SV=2;sp|Q13889-2|TF2H3_HUMAN Is	16667000	12999000	3667900	12999000	3.751e+06	3.46548
WNK1	WNK1	tr|F5GWT4|F5GWT4_HUMAN Non-specific serine/threonine protein kinase OS=Homo sapiens OX=9606 GN=WNK1 PE=1 SV=1;sp|Q9H4A3-2|WNK1_HUMAN Isoform 2 of Serine/threonine-protein kinase WNK1 OS=Homo sapiens OX=9606 GN=WNK1;sp|Q9H4A3|WNK1_HUMAN Serine/threonine-pro	2508400	2508400	0	2508400	0	#DIV/0!
FAM76B	FAM76B	tr|F5GX09|F5GX09_HUMAN Protein FAM76B OS=Homo sapiens OX=9606 GN=FAM76B PE=1 SV=1;sp|Q5HYJ3|FA76B_HUMAN Protein FAM76B OS=Homo sapiens OX=9606 GN=FAM76B PE=1 SV=3;sp|Q5HYJ3-3|FA76B_HUMAN Isoform 3 of Protein FAM76B OS=Homo sapiens OX=9606 GN=FAM76B;sp|Q5HY	8501900	6949700	1552100	6949700	1.58726e+06	4.37842
ANAPC15	ANAPC15	tr|F5GXB9|F5GXB9_HUMAN Anaphase-promoting complex subunit 15 (Fragment) OS=Homo sapiens OX=9606 GN=ANAPC15 PE=1 SV=8;tr|F5H2T3|F5H2T3_HUMAN Anaphase-promoting complex subunit 15 (Fragment) OS=Homo sapiens OX=9606 GN=ANAPC15 PE=1 SV=1;tr|F8WDQ6|F8WDQ6_HUMAN	6508100	6508100	0	6508100	0	#DIV/0!
NDUFS7	NDUFS7	tr|F5H5N1|F5H5N1_HUMAN Complex I-20kD OS=Homo sapiens OX=9606 GN=NDUFS7 PE=1 SV=1;tr|F5GXJ1|F5GXJ1_HUMAN Complex I-20kD OS=Homo sapiens OX=9606 GN=NDUFS7 PE=1 SV=1;sp|O75251-2|NDUS7_HUMAN Isoform 2 of NADH dehydrogenase [ubiquinone] iron-sulfur protein 7,	26142000	7643200	18499000	7643200	1.89181e+07	0.404015
BCKDHA	BCKDHA	tr|F5GXU9|F5GXU9_HUMAN 2-oxoisovalerate dehydrogenase subunit alpha (Fragment) OS=Homo sapiens OX=9606 GN=BCKDHA PE=1 SV=1;tr|F5H5P2|F5H5P2_HUMAN 2-oxoisovalerate dehydrogenase subunit alpha OS=Homo sapiens OX=9606 PE=3 SV=1;sp|P12694|ODBA_HUMAN 2-oxoisova	1928300	1726700	201560	1726700	206126	8.3769
RBM7	RBM7	tr|I3L521|I3L521_HUMAN RRM domain-containing protein (Fragment) OS=Homo sapiens OX=9606 PE=4 SV=1;tr|F5GXV8|F5GXV8_HUMAN RNA-binding protein 7 OS=Homo sapiens OX=9606 GN=RBM7 PE=1 SV=1;tr|J3KPD3|J3KPD3_HUMAN RNA binding motif protein 7, isoform CRA_c OS=Ho	84111000	63326000	20785000	63326000	2.12559e+07	2.97922
C8B	C8B	tr|F5GY80|F5GY80_HUMAN Complement component 8 subunit beta OS=Homo sapiens OX=9606 GN=C8B PE=1 SV=1;tr|F5H7G1|F5H7G1_HUMAN Complement component 8 subunit beta OS=Homo sapiens OX=9606 GN=C8B PE=1 SV=1;sp|P07358|CO8B_HUMAN Complement component C8 beta chain	2709700	2024000	685670	2024000	701204	2.88646
SIPA1L1	SIPA1L1	tr|F5GYF8|F5GYF8_HUMAN Signal-induced proliferation-associated 1-like protein 1 OS=Homo sapiens OX=9606 GN=SIPA1L1 PE=1 SV=1;sp|O43166-3|SI1L1_HUMAN Isoform 3 of Signal-induced proliferation-associated 1-like protein 1 OS=Homo sapiens OX=9606 GN=SIPA1L1;sp	222700	222700	0	222700	0	#DIV/0!
STRN4	STRN4	tr|F5GYK2|F5GYK2_HUMAN Striatin-4 OS=Homo sapiens OX=9606 GN=STRN4 PE=1 SV=1;sp|Q9NRL3|STRN4_HUMAN Striatin-4 OS=Homo sapiens OX=9606 GN=STRN4 PE=1 SV=2;sp|Q9NRL3-3|STRN4_HUMAN Isoform 3 of Striatin-4 OS=Homo sapiens OX=9606 GN=STRN4	1431500	1081700	349760	1081700	357684	3.02418
OTUB1	OTUB1	tr|F5GYN4|F5GYN4_HUMAN Ubiquitinyl hydrolase 1 OS=Homo sapiens OX=9606 GN=OTUB1 PE=1 SV=1;tr|J3KR44|J3KR44_HUMAN Ubiquitin thioesterase OS=Homo sapiens OX=9606 GN=OTUB1 PE=1 SV=2;sp|Q96FW1|OTUB1_HUMAN Ubiquitin thioesterase OTUB1 OS=Homo sapiens OX=9606 GN	8102500	5172300	2930100	5172300	2.99648e+06	1.72612
LIG1	LIG1	tr|M0R0Q7|M0R0Q7_HUMAN DNA ligase OS=Homo sapiens OX=9606 GN=LIG1 PE=1 SV=1;tr|F5GZ28|F5GZ28_HUMAN DNA ligase OS=Homo sapiens OX=9606 GN=LIG1 PE=1 SV=1;sp|P18858-2|DNLI1_HUMAN Isoform 2 of DNA ligase 1 OS=Homo sapiens OX=9606 GN=LIG1;sp|P18858-3|DNLI1_HUMA	266470	266470	0	266470	0	#DIV/0!
DTL	DTL	tr|F5GZ90|F5GZ90_HUMAN Denticleless protein homolog OS=Homo sapiens OX=9606 GN=DTL PE=1 SV=1;sp|Q9NZJ0|DTL_HUMAN Denticleless protein homolog OS=Homo sapiens OX=9606 GN=DTL PE=1 SV=3	2534400	1292500	1241900	1292500	1.27004e+06	1.01769
KDM5A	KDM5A	tr|F5GZ99|F5GZ99_HUMAN Lysine-specific demethylase 5A (Fragment) OS=Homo sapiens OX=9606 GN=KDM5A PE=1 SV=1	41208000	18913000	22295000	18913000	2.28001e+07	0.829514
SLC3A2	SLC3A2	tr|F5GZS6|F5GZS6_HUMAN 4F2 cell-surface antigen heavy chain OS=Homo sapiens OX=9606 GN=SLC3A2 PE=1 SV=1;tr|J3KPF3|J3KPF3_HUMAN 4F2 cell-surface antigen heavy chain OS=Homo sapiens OX=9606 GN=SLC3A2 PE=1 SV=1;sp|P08195-2|4F2_HUMAN Isoform 2 of 4F2 cell-surf	1633200	1930000	1633200	1930000	1.6702e+06	1.15555
ANAPC5	ANAPC5	tr|F5H0F9|F5H0F9_HUMAN Anaphase-promoting complex subunit 5 OS=Homo sapiens OX=9606 GN=ANAPC5 PE=1 SV=1;sp|Q9UJX4|APC5_HUMAN Anaphase-promoting complex subunit 5 OS=Homo sapiens OX=9606 GN=ANAPC5 PE=1 SV=2;sp|Q9UJX4-3|APC5_HUMAN Isoform 3 of Anaphase-promo	7424900	4298500	3126400	4298500	3.19723e+06	1.34445
LPCAT3	LPCAT3	tr|F5H0M4|F5H0M4_HUMAN Lysophospholipid acyltransferase 5 OS=Homo sapiens OX=9606 GN=LPCAT3 PE=1 SV=1;sp|Q6P1A2-2|MBOA5_HUMAN Isoform 2 of Lysophospholipid acyltransferase 5 OS=Homo sapiens OX=9606 GN=LPCAT3;sp|Q6P1A2|MBOA5_HUMAN Lysophospholipid acyltrans	849130	849130	0	849130	0	#DIV/0!
DUS1L	DUS1L	tr|J3KT57|J3KT57_HUMAN tRNA-dihydrouridine(16/17) synthase [NAD(P)(+)]-like (Fragment) OS=Homo sapiens OX=9606 GN=DUS1L PE=1 SV=1;tr|F5H0Q0|F5H0Q0_HUMAN tRNA-dihydrouridine(16/17) synthase [NAD(P)(+)]-like (Fragment) OS=Homo sapiens OX=9606 GN=DUS1L PE=1 S	1644800	0	1644800	0	1.68206e+06	0
TCP1	TCP1	tr|F5H136|F5H136_HUMAN T-complex protein 1 subunit alpha (Fragment) OS=Homo sapiens OX=9606 GN=TCP1 PE=1 SV=1;tr|F5H676|F5H676_HUMAN T-complex protein 1 subunit alpha (Fragment) OS=Homo sapiens OX=9606 GN=TCP1 PE=1 SV=1;tr|F5H726|F5H726_HUMAN T-complex pro	13913000	0	13913000	0	1.42282e+07	0
RRN3;RRN3P2	RRN3	tr|F5H148|F5H148_HUMAN RNA polymerase I-specific transcription initiation factor RRN3 OS=Homo sapiens OX=9606 GN=RRN3 PE=1 SV=1;tr|H3BMT1|H3BMT1_HUMAN RNA polymerase I-specific transcription initiation factor RRN3 OS=Homo sapiens OX=9606 GN=RRN3 PE=1 SV=1;	1769600	0	1769600	0	1.80969e+06	0
VPS37B	VPS37B	tr|F5H1F6|F5H1F6_HUMAN Vacuolar protein sorting-associated protein 37B (Fragment) OS=Homo sapiens OX=9606 GN=VPS37B PE=1 SV=1;tr|F5H4M0|F5H4M0_HUMAN Vacuolar protein sorting-associated protein 37B (Fragment) OS=Homo sapiens OX=9606 GN=VPS37B PE=1 SV=1;sp|Q	4183000	2322900	1860100	2322900	1.90224e+06	1.22114
TRPT1	TRPT1	tr|F5H1K3|F5H1K3_HUMAN tRNA 2-phosphotransferase 1 OS=Homo sapiens OX=9606 GN=TRPT1 PE=1 SV=1;tr|H0YGY9|H0YGY9_HUMAN tRNA 2-phosphotransferase 1 (Fragment) OS=Homo sapiens OX=9606 GN=TRPT1 PE=1 SV=1;tr|F5H6B6|F5H6B6_HUMAN tRNA 2-phosphotransferase 1 OS=	2690400	2690400	0	2690400	0	#DIV/0!
KIAA1211	CRACD	tr|F5H1N7|F5H1N7_HUMAN Capping protein-inhibiting regulator of actin dynamics OS=Homo sapiens OX=9606 GN=CRACD PE=1 SV=1;sp|Q6ZU35|CRACD_HUMAN Capping protein inhibiting regulator of actin dynamics OS=Homo sapiens OX=9606 GN=CRACD PE=1 SV=3	871970	871970	0	871970	0	#DIV/0!
MLEC	MLEC	tr|F5H1S8|F5H1S8_HUMAN Malectin (Fragment) OS=Homo sapiens OX=9606 GN=MLEC PE=1 SV=1;sp|Q14165|MLEC_HUMAN Malectin OS=Homo sapiens OX=9606 GN=MLEC PE=1 SV=1;tr|H0YG07|H0YG07_HUMAN Malectin (Fragment) OS=Homo sapiens OX=9606 GN=MLEC PE=1 SV=1;tr|F5GX14|F5GX	8483100	8483100	0	8483100	0	#DIV/0!
PUS1	PUS1	tr|F5H1S9|F5H1S9_HUMAN tRNA pseudouridine synthase A OS=Homo sapiens OX=9606 GN=PUS1 PE=1 SV=1;tr|G8JLB3|G8JLB3_HUMAN tRNA pseudouridine synthase A (Fragment) OS=Homo sapiens OX=9606 GN=PUS1 PE=1 SV=1;sp|Q9Y606-2|TRUA_HUMAN Isoform 2 of tRNA pseudouridine	392250	0	392250	0	401136	0
MPDZ	MPDZ	tr|F5H1U9|F5H1U9_HUMAN Multiple PDZ domain protein OS=Homo sapiens OX=9606 GN=MPDZ PE=1 SV=1;sp|O75970-5|MPDZ_HUMAN Isoform 4 of Multiple PDZ domain protein OS=Homo sapiens OX=9606 GN=MPDZ;sp|O75970-3|MPDZ_HUMAN Isoform 3 of Multiple PDZ domain protein OS=	93187	93187	0	93187	0	#DIV/0!
DMXL1	DMXL1	sp|Q9Y485|DMXL1_HUMAN DmX-like protein 1 OS=Homo sapiens OX=9606 GN=DMXL1 PE=1 SV=3;tr|F5H269|F5H269_HUMAN DmX-like protein 1 OS=Homo sapiens OX=9606 GN=DMXL1 PE=1 SV=1	226670	226670	0	226670	0	#DIV/0!
HMGA2	HMGA2	tr|F5H2U8|F5H2U8_HUMAN High mobility group protein HMGI-C OS=Homo sapiens OX=9606 GN=HMGA2 PE=1 SV=1;tr|F5H2A4|F5H2A4_HUMAN High mobility group protein HMGI-C OS=Homo sapiens OX=9606 GN=HMGA2 PE=1 SV=1;tr|F5H6H0|F5H6H0_HUMAN High mobility group protein HMG	9625700	5628200	3997500	5628200	4.08806e+06	1.37674
SEC23A	SEC23A	tr|F5H365|F5H365_HUMAN Protein transport protein SEC23 OS=Homo sapiens OX=9606 GN=SEC23A PE=1 SV=1;sp|Q15436|SC23A_HUMAN Protein transport protein Sec23A OS=Homo sapiens OX=9606 GN=SEC23A PE=1 SV=2;sp|Q15436-2|SC23A_HUMAN Isoform 2 of Protein transport pro	16655000	7620300	9034300	7620300	9.23897e+06	0.8248
SALL2;SALL3;SALL1	SALL2	tr|F5H433|F5H433_HUMAN Sal-like protein 2 OS=Homo sapiens OX=9606 GN=SALL2 PE=1 SV=3;sp|Q9Y467|SALL2_HUMAN Sal-like protein 2 OS=Homo sapiens OX=9606 GN=SALL2 PE=1 SV=4;tr|H0YFS7|H0YFS7_HUMAN Sal-like protein 2 (Fragment) OS=Homo sapiens OX=9606 GN=SALL2 P	384260	384260	0	384260	0	#DIV/0!
TSG101	TSG101	tr|F5H442|F5H442_HUMAN Tumor susceptibility gene 101 protein OS=Homo sapiens OX=9606 GN=TSG101 PE=1 SV=1;sp|Q99816|TS101_HUMAN Tumor susceptibility gene 101 protein OS=Homo sapiens OX=9606 GN=TSG101 PE=1 SV=2;sp|Q99816-2|TS101_HUMAN Isoform 2 of Tumor susc	4214200	2702000	1512200	2702000	1.54646e+06	1.74722
PXMP2	PXMP2	tr|F5H4N4|F5H4N4_HUMAN Peroxisomal membrane protein 2 OS=Homo sapiens OX=9606 GN=PXMP2 PE=1 SV=1;sp|Q9NR77|PXMP2_HUMAN Peroxisomal membrane protein 2 OS=Homo sapiens OX=9606 GN=PXMP2 PE=1 SV=3	46621000	28954000	17667000	28954000	1.80672e+07	1.60257
PDCD2	PDCD2	tr|F5H4V9|F5H4V9_HUMAN Programmed cell death protein 2 OS=Homo sapiens OX=9606 GN=PDCD2 PE=1 SV=1;sp|Q16342-3|PDCD2_HUMAN Isoform 3 of Programmed cell death protein 2 OS=Homo sapiens OX=9606 GN=PDCD2;sp|Q16342|PDCD2_HUMAN Programmed cell death protein 2 OS	6592200	3746900	2845300	3746900	2.90976e+06	1.2877
MAP4K3	MAP4K3	tr|F5H5A3|F5H5A3_HUMAN Mitogen-activated protein kinase kinase kinase kinase 3 OS=Homo sapiens OX=9606 GN=MAP4K3 PE=1 SV=1;sp|Q8IVH8-3|M4K3_HUMAN Isoform 3 of Mitogen-activated protein kinase kinase kinase kinase 3 OS=Homo sapiens OX=9606 GN=MAP4K3;sp|Q8IV	85822	0	85822	0	87766.3	0
TUBA1C	TUBA1C	tr|F5H5D3|F5H5D3_HUMAN Tubulin alpha chain OS=Homo sapiens OX=9606 GN=TUBA1C PE=1 SV=1;sp|Q9BQE3|TBA1C_HUMAN Tubulin alpha-1C chain OS=Homo sapiens OX=9606 GN=TUBA1C PE=1 SV=1;tr|A0A1W2PQM2|A0A1W2PQM2_HUMAN Tubulin alpha-1C chain OS=Homo sapiens OX=9606 GN	170210000	92935000	77270000	92935000	7.90205e+07	1.17609
DDX55	DDX55	tr|F5H5U2|F5H5U2_HUMAN RNA helicase OS=Homo sapiens OX=9606 GN=DDX55 PE=1 SV=1;sp|Q8NHQ9|DDX55_HUMAN ATP-dependent RNA helicase DDX55 OS=Homo sapiens OX=9606 GN=DDX55 PE=1 SV=3	36237000	22526000	13711000	22526000	1.40216e+07	1.60652
ALKBH2	ALKBH2	tr|S4R3T5|S4R3T5_HUMAN DNA oxidative demethylase ALKBH2 (Fragment) OS=Homo sapiens OX=9606 GN=ALKBH2 PE=1 SV=1;tr|F5H5X2|F5H5X2_HUMAN DNA oxidative demethylase ALKBH2 (Fragment) OS=Homo sapiens OX=9606 GN=ALKBH2 PE=1 SV=1;sp|Q6NS38|ALKB2_HUMAN DNA oxidativ	3424900	3424900	0	3424900	0	#DIV/0!
CDK17	CDK17	tr|F5H6Z0|F5H6Z0_HUMAN Cyclin-dependent kinase 17 OS=Homo sapiens OX=9606 GN=CDK17 PE=1 SV=1;sp|Q00537-2|CDK17_HUMAN Isoform 2 of Cyclin-dependent kinase 17 OS=Homo sapiens OX=9606 GN=CDK17;sp|Q00537|CDK17_HUMAN Cyclin-dependent kinase 17 OS=Homo sapiens O	1103500	696700	406780	696700	415996	1.67478
MRPL48	MRPL48	tr|F5H702|F5H702_HUMAN 39S ribosomal protein L48, mitochondrial OS=Homo sapiens OX=9606 GN=MRPL48 PE=1 SV=1;sp|Q96GC5-3|RM48_HUMAN Isoform 2 of 39S ribosomal protein L48, mitochondrial OS=Homo sapiens OX=9606 GN=MRPL48;sp|Q96GC5|RM48_HUMAN 39S ribosomal pr	13604000	13604000	0	13604000	0	#DIV/0!
C12orf43	C12orf43	tr|F5H7W8|F5H7W8_HUMAN Protein CUSTOS OS=Homo sapiens OX=9606 GN=C12orf43 PE=1 SV=2;sp|Q96C57|CSTOS_HUMAN Protein CUSTOS OS=Homo sapiens OX=9606 GN=CUSTOS PE=1 SV=2;tr|F5H3K2|F5H3K2_HUMAN Protein CUSTOS (Fragment) OS=Homo sapiens OX=9606 GN=C12orf43 PE=1 S	7591900	5051800	2540200	5051800	2.59775e+06	1.94468
XRCC1	XRCC1	tr|F5H8D7|F5H8D7_HUMAN DNA repair protein XRCC1 OS=Homo sapiens OX=9606 GN=XRCC1 PE=1 SV=2	631370	631370	0	631370	0	#DIV/0!
DDX19A;DDX19B	DDX19A	tr|I3L0H8|I3L0H8_HUMAN ATP-dependent RNA helicase DDX19A OS=Homo sapiens OX=9606 GN=DDX19A PE=1 SV=1;tr|F6QDS0|F6QDS0_HUMAN RNA helicase OS=Homo sapiens OX=9606 GN=hCG_2043426 PE=1 SV=1;tr|H3BQK0|H3BQK0_HUMAN RNA helicase OS=Homo sapiens OX=9606 GN=DDX19B	6275600	2238400	4037200	2238400	4.12866e+06	0.542161
SIPA1	SIPA1	tr|F6RY50|F6RY50_HUMAN Signal-induced proliferation-associated protein 1 OS=Homo sapiens OX=9606 GN=SIPA1 PE=1 SV=1;sp|Q96FS4|SIPA1_HUMAN Signal-induced proliferation-associated protein 1 OS=Homo sapiens OX=9606 GN=SIPA1 PE=1 SV=1	6401600	6401600	0	6401600	0	#DIV/0!
PDE12	PDE12	tr|F6T1Q0|F6T1Q0_HUMAN 2,5-phosphodiesterase 12 OS=Homo sapiens OX=9606 GN=PDE12 PE=1 SV=1;sp|Q6L8Q7-2|PDE12_HUMAN Isoform 2 of 2,5-phosphodiesterase 12 OS=Homo sapiens OX=9606 GN=PDE12;sp|Q6L8Q7|PDE12_HUMAN 2,5-phosphodiesterase 12 OS=Homo sapiens O	15662000	10744000	4918200	10744000	5.02962e+06	2.13614
TDRKH	TDRKH	tr|Q5SZR4|Q5SZR4_HUMAN Tudor and KH domain containing, isoform CRA_a OS=Homo sapiens OX=9606 GN=TDRKH PE=1 SV=1;tr|F6TB26|F6TB26_HUMAN Tudor and KH domain-containing protein OS=Homo sapiens OX=9606 GN=TDRKH PE=1 SV=1;sp|Q9Y2W6|TDRKH_HUMAN Tudor and KH doma	1890100	584870	1305200	584870	1.33477e+06	0.438181
2024-03-02	MTARC2	tr|F6V6Z1|F6V6Z1_HUMAN Mitochondrial amidoxime reducing component 2 OS=Homo sapiens OX=9606 GN=MTARC2 PE=1 SV=1;sp|Q969Z3-2|MARC2_HUMAN Isoform 2 of Mitochondrial amidoxime reducing component 2 OS=Homo sapiens OX=9606 GN=MTARC2;sp|Q969Z3|MARC2_HUMAN Mitoch	3710000	2500900	1209100	2500900	1.23649e+06	2.02258
ST13;ST13P4	ST13	tr|H7C3I1|H7C3I1_HUMAN Hsc70-interacting protein (Fragment) OS=Homo sapiens OX=9606 GN=ST13 PE=1 SV=1;tr|F6VDH7|F6VDH7_HUMAN Hsc70-interacting protein (Fragment) OS=Homo sapiens OX=9606 GN=ST13 PE=1 SV=1;tr|Q3KNR6|Q3KNR6_HUMAN Hsc70-interacting protein OS=	3882300	3882300	0	3882300	0	#DIV/0!
RBM38;RBM24	RBM38	tr|F6VZ39|F6VZ39_HUMAN RNA-binding protein 38 OS=Homo sapiens OX=9606 GN=RBM38 PE=1 SV=1;sp|Q9H0Z9-2|RBM38_HUMAN Isoform 2 of RNA-binding protein 38 OS=Homo sapiens OX=9606 GN=RBM38;sp|Q9BX46|RBM24_HUMAN RNA-binding protein 24 OS=Homo sapiens OX=9606 GN=RB	8250900	8250900	0	8250900	0	#DIV/0!
SELK	SELENOK	tr|F8WAX7|F8WAX7_HUMAN Selenoprotein K OS=Homo sapiens OX=9606 GN=SELENOK PE=1 SV=1;tr|F6XHT0|F6XHT0_HUMAN Selenoprotein K OS=Homo sapiens OX=9606 GN=SELENOK PE=1 SV=1;sp|Q9Y6D0|SELK_HUMAN Selenoprotein K OS=Homo sapiens OX=9606 GN=SELENOK PE=1 SV=3	39023000	29006000	10017000	29006000	1.02439e+07	2.83153
RHCE	RHCE	tr|F6XSS0|F6XSS0_HUMAN Blood group Rh(CE) polypeptide OS=Homo sapiens OX=9606 GN=RHCE PE=1 SV=1	88075000	0	88075000	0	9.00703e+07	0
LETMD1	LETMD1	tr|F8VP71|F8VP71_HUMAN LETM1 domain-containing protein 1 OS=Homo sapiens OX=9606 GN=LETMD1 PE=1 SV=1;tr|F8VZA2|F8VZA2_HUMAN LETM1 domain-containing protein 1 (Fragment) OS=Homo sapiens OX=9606 GN=LETMD1 PE=1 SV=8;sp|Q6P1Q0-4|LTMD1_HUMAN Isoform 4 of LETM1	2672800	2672800	0	2672800	0	#DIV/0!
CNOT2	CNOT2	tr|F8VQF4|F8VQF4_HUMAN CCR4-NOT transcription complex subunit 2 (Fragment) OS=Homo sapiens OX=9606 GN=CNOT2 PE=1 SV=1;tr|F8VRS8|F8VRS8_HUMAN CCR4-NOT transcription complex subunit 2 (Fragment) OS=Homo sapiens OX=9606 GN=CNOT2 PE=1 SV=1;tr|F8W145|F8W145_HUM	5712500	0	5712500	0	5.84192e+06	0
CAD	CAD	tr|F8VPD4|F8VPD4_HUMAN Aspartate carbamoyltransferase OS=Homo sapiens OX=9606 GN=CAD PE=1 SV=1;sp|P27708|PYR1_HUMAN CAD protein OS=Homo sapiens OX=9606 GN=CAD PE=1 SV=3	25680000	24890000	790150	24890000	808051	30.8025
UBE2N;UBE2NL	UBE2N	tr|F8VQQ8|F8VQQ8_HUMAN Ubiquitin-conjugating enzyme E2 N OS=Homo sapiens OX=9606 GN=UBE2N PE=1 SV=1;sp|P61088|UBE2N_HUMAN Ubiquitin-conjugating enzyme E2 N OS=Homo sapiens OX=9606 GN=UBE2N PE=1 SV=1;sp|Q5JXB2|UE2NL_HUMAN Putative ubiquitin-conjugating enzy	485650	0	485650	0	496652	0
METTL7A	METTL7A	tr|F8VQX6|F8VQX6_HUMAN Methyltransferase-like protein 7A (Fragment) OS=Homo sapiens OX=9606 GN=METTL7A PE=1 SV=1;tr|H0YI09|H0YI09_HUMAN Methyltransferase-like protein 7A (Fragment) OS=Homo sapiens OX=9606 GN=METTL7A PE=1 SV=1;sp|Q9H8H3|MET7A_HUMAN Methyltr	913220	913220	0	913220	0	#DIV/0!
METAP2	METAP2	tr|F8VQZ7|F8VQZ7_HUMAN Methionine aminopeptidase 2 OS=Homo sapiens OX=9606 GN=METAP2 PE=1 SV=1;sp|P50579-2|MAP2_HUMAN Isoform 2 of Methionine aminopeptidase 2 OS=Homo sapiens OX=9606 GN=METAP2	3348000	2705500	642460	2705500	657015	4.11787
NDUFA12	NDUFA12	tr|F8VXI1|F8VXI1_HUMAN NADH dehydrogenase [ubiquinone] 1 alpha subcomplex subunit 12 OS=Homo sapiens OX=9606 GN=NDUFA12 PE=1 SV=1;tr|F8VRD8|F8VRD8_HUMAN NADH dehydrogenase [ubiquinone] 1 alpha subcomplex subunit 12 OS=Homo sapiens OX=9606 GN=NDUFA12 PE=1 S	17396000	10127000	7269600	10127000	7.43429e+06	1.3622
CDK4	CDK4	tr|F8VYH9|F8VYH9_HUMAN Cyclin-dependent kinase 4 (Fragment) OS=Homo sapiens OX=9606 GN=CDK4 PE=1 SV=1;tr|F8VTV8|F8VTV8_HUMAN Cyclin-dependent kinase 4 OS=Homo sapiens OX=9606 GN=CDK4 PE=1 SV=1;tr|F8VWX7|F8VWX7_HUMAN Cyclin-dependent kinase 4 (Fragment) OS=	5205300	5205300	0	5205300	0	#DIV/0!
BAZ2A	BAZ2A	tr|J3KPG5|J3KPG5_HUMAN Bromodomain adjacent to zinc finger domain protein 2A OS=Homo sapiens OX=9606 GN=BAZ2A PE=1 SV=1;tr|F8VU39|F8VU39_HUMAN Bromodomain adjacent to zinc finger domain protein 2A OS=Homo sapiens OX=9606 GN=BAZ2A PE=1 SV=1;sp|Q9UIF9-2|BAZ2	3615800	3540600	75135	3540600	76837.2	46.0793
CHMP1A	CHMP1A	tr|F8VUA2|F8VUA2_HUMAN Charged multivesicular body protein 1a OS=Homo sapiens OX=9606 GN=CHMP1A PE=1 SV=1;tr|F8VVT7|F8VVT7_HUMAN Charged multivesicular body protein 1a OS=Homo sapiens OX=9606 GN=CHMP1A PE=1 SV=1;sp|Q9HD42|CHM1A_HUMAN Charged multivesicular	1303900	1303900	0	1303900	0	#DIV/0!
COPZ1	COPZ1	tr|F8VVA7|F8VVA7_HUMAN Coatomer subunit zeta OS=Homo sapiens OX=9606 GN=COPZ1 PE=1 SV=1;sp|P61923|COPZ1_HUMAN Coatomer subunit zeta-1 OS=Homo sapiens OX=9606 GN=COPZ1 PE=1 SV=1;sp|P61923-4|COPZ1_HUMAN Isoform 4 of Coatomer subunit zeta-1 OS=Homo sapiens OX	30694000	17445000	13250000	17445000	1.35502e+07	1.28744
SLC25A3	SLC25A3	tr|F8VVM2|F8VVM2_HUMAN Phosphate carrier protein, mitochondrial OS=Homo sapiens OX=9606 GN=SLC25A3 PE=1 SV=1;sp|Q00325-2|MPCP_HUMAN Isoform B of Phosphate carrier protein, mitochondrial OS=Homo sapiens OX=9606 GN=SLC25A3;sp|Q00325|MPCP_HUMAN Phosphate carr	450760000	422390000	28369000	422390000	2.90117e+07	14.5593
KANSL2	KANSL2	tr|H0YIQ8|H0YIQ8_HUMAN KAT8 regulatory NSL complex subunit 2 (Fragment) OS=Homo sapiens OX=9606 GN=KANSL2 PE=1 SV=1;tr|F8VXI8|F8VXI8_HUMAN KAT8 regulatory NSL complex subunit 2 OS=Homo sapiens OX=9606 GN=KANSL2 PE=1 SV=1;tr|F8VX10|F8VX10_HUMAN KAT8 regulat	1086700	0	1086700	0	1.11132e+06	0
SMARCC2	SMARCC2	tr|F8VXC8|F8VXC8_HUMAN SWI/SNF complex subunit SMARCC2 OS=Homo sapiens OX=9606 GN=SMARCC2 PE=1 SV=1;sp|Q8TAQ2-2|SMRC2_HUMAN Isoform 2 of SWI/SNF complex subunit SMARCC2 OS=Homo sapiens OX=9606 GN=SMARCC2;sp|Q8TAQ2-3|SMRC2_HUMAN Isoform 3 of SWI/SNF complex	16396000	14624000	1772000	14624000	1.81214e+06	8.07
SCAF11	SCAF11	tr|F8VXG7|F8VXG7_HUMAN Protein SCAF11 OS=Homo sapiens OX=9606 GN=SCAF11 PE=1 SV=1;sp|Q99590-2|SCAFB_HUMAN Isoform 2 of Protein SCAF11 OS=Homo sapiens OX=9606 GN=SCAF11;sp|Q99590|SCAFB_HUMAN Protein SCAF11 OS=Homo sapiens OX=9606 GN=SCAF11 PE=1 SV=2;tr|A0A0	8371600	8138400	233200	8138400	238483	34.1257
PPP1CC	PPP1CC	tr|F8VYE8|F8VYE8_HUMAN Serine/threonine-protein phosphatase OS=Homo sapiens OX=9606 GN=PPP1CC PE=1 SV=1;sp|P36873|PP1G_HUMAN Serine/threonine-protein phosphatase PP1-gamma catalytic subunit OS=Homo sapiens OX=9606 GN=PPP1CC PE=1 SV=1;sp|P36873-2|PP1G_HUMAN	195810000	97954000	97860000	97954000	1.00077e+08	0.978786
ARL1	ARL1	tr|F8VYN9|F8VYN9_HUMAN ADP-ribosylation factor-like protein 1 OS=Homo sapiens OX=9606 GN=ARL1 PE=1 SV=1;sp|P40616-2|ARL1_HUMAN Isoform 2 of ADP-ribosylation factor-like protein 1 OS=Homo sapiens OX=9606 GN=ARL1;sp|P40616|ARL1_HUMAN ADP-ribosylation factor-	8627900	8627900	0	8627900	0	#DIV/0!
PRKAG1	PRKAG1	tr|F8VYY9|F8VYY9_HUMAN 5-AMP-activated protein kinase subunit gamma-1 OS=Homo sapiens OX=9606 GN=PRKAG1 PE=1 SV=1;sp|P54619-2|AAKG1_HUMAN Isoform 2 of 5-AMP-activated protein kinase subunit gamma-1 OS=Homo sapiens OX=9606 GN=PRKAG1;sp|P54619|AAKG1_HUMAN	1964500	1095900	868590	1095900	888268	1.23375
PCBP2	PCBP2	tr|H3BRU6|H3BRU6_HUMAN Poly(rC)-binding protein 2 (Fragment) OS=Homo sapiens OX=9606 GN=PCBP2 PE=1 SV=1;tr|F8VZX2|F8VZX2_HUMAN Poly(rC)-binding protein 2 OS=Homo sapiens OX=9606 GN=PCBP2 PE=1 SV=1;tr|F8VXH9|F8VXH9_HUMAN Poly(rC)-binding protein 2 (Fragment	8669900	1782900	6887100	1782900	7.04313e+06	0.25314
C17orf49;BAP18	C17orf49	tr|F8W038|F8W038_HUMAN Chromosome 17 open reading frame 49 OS=Homo sapiens OX=9606 GN=C17orf49 PE=1 SV=1;sp|Q8IXM2-2|BAP18_HUMAN Isoform 2 of Chromatin complexes subunit BAP18 OS=Homo sapiens OX=9606 GN=BAP18;sp|Q8IXM2|BAP18_HUMAN Chromatin complexes subun	1390600	1390600	0	1390600	0	#DIV/0!
PPHLN1	PPHLN1	tr|F8W0Q9|F8W0Q9_HUMAN Periphilin-1 OS=Homo sapiens OX=9606 GN=PPHLN1 PE=1 SV=1;sp|Q8NEY8-6|PPHLN_HUMAN Isoform 6 of Periphilin-1 OS=Homo sapiens OX=9606 GN=PPHLN1;sp|Q8NEY8-9|PPHLN_HUMAN Isoform 9 of Periphilin-1 OS=Homo sapiens OX=9606 GN=PPHLN1;sp|Q8NEY	3780100	2379200	1400900	2379200	1.43264e+06	1.66071
MCRS1	MCRS1	tr|F8W126|F8W126_HUMAN Microspherule protein 1 (Fragment) OS=Homo sapiens OX=9606 GN=MCRS1 PE=1 SV=1;sp|Q96EZ8-3|MCRS1_HUMAN Isoform 3 of Microspherule protein 1 OS=Homo sapiens OX=9606 GN=MCRS1;sp|Q96EZ8|MCRS1_HUMAN Microspherule protein 1 OS=Homo sapiens	1491800	2373400	1491800	2373400	1.5256e+06	1.55572
FMNL3	FMNL3	tr|F8W1F5|F8W1F5_HUMAN Formin-like protein 3 OS=Homo sapiens OX=9606 GN=FMNL3 PE=1 SV=1;sp|Q8IVF7-2|FMNL3_HUMAN Isoform 2 of Formin-like protein 3 OS=Homo sapiens OX=9606 GN=FMNL3;sp|Q8IVF7-3|FMNL3_HUMAN Isoform 3 of Formin-like protein 3 OS=Homo sapiens O	293710	293710	0	293710	0	#DIV/0!
MYL6	MYL6	tr|F8W1R7|F8W1R7_HUMAN Myosin light polypeptide 6 OS=Homo sapiens OX=9606 GN=MYL6 PE=1 SV=1;tr|G3V1V0|G3V1V0_HUMAN Myosin light polypeptide 6 OS=Homo sapiens OX=9606 GN=MYL6 PE=1 SV=1;sp|P60660-2|MYL6_HUMAN Isoform Smooth muscle of Myosin light polypeptide	1.7283e+09	1293900000	434440000	1293900000	4.44282e+08	2.91234
RBMS2	RBMS2	tr|F8W1T6|F8W1T6_HUMAN RNA-binding motif, single-stranded-interacting protein 2 OS=Homo sapiens OX=9606 GN=RBMS2 PE=1 SV=1;sp|Q15434|RBMS2_HUMAN RNA-binding motif, single-stranded-interacting protein 2 OS=Homo sapiens OX=9606 GN=RBMS2 PE=1 SV=1	4139400	3814600	324750	3814600	332107	11.4861
PPHLN1	PPHLN1	tr|F8W6A0|F8W6A0_HUMAN Periphilin-1 OS=Homo sapiens OX=9606 GN=PPHLN1 PE=1 SV=1;sp|Q8NEY8-3|PPHLN_HUMAN Isoform 3 of Periphilin-1 OS=Homo sapiens OX=9606 GN=PPHLN1	2738500	1616900	1121600	1616900	1.14701e+06	1.40967
UBAP2L	UBAP2L	tr|F8W726|F8W726_HUMAN Ubiquitin-associated protein 2-like OS=Homo sapiens OX=9606 GN=UBAP2L PE=1 SV=2;sp|Q14157-4|UBP2L_HUMAN Isoform 4 of Ubiquitin-associated protein 2-like OS=Homo sapiens OX=9606 GN=UBAP2L;sp|Q14157-1|UBP2L_HUMAN Isoform 2 of Ubiquitin	21756000	19048000	2708700	19048000	2.77007e+06	6.87637
BRE	BABAM2	tr|F8W733|F8W733_HUMAN BRCA1-A complex subunit BRE (Fragment) OS=Homo sapiens OX=9606 GN=BABAM2 PE=1 SV=1;sp|Q9NXR7-4|BABA2_HUMAN Isoform 4 of BRISC and BRCA1-A complex member 2 OS=Homo sapiens OX=9606 GN=BABAM2;sp|Q9NXR7-3|BABA2_HUMAN Isoform 3 of BRISC a	18722000	9651500	9070500	9651500	9.27599e+06	1.04048
RPL10	RPL10	tr|F8W7C6|F8W7C6_HUMAN 60S ribosomal protein L10 OS=Homo sapiens OX=9606 GN=RPL10 PE=1 SV=2;tr|A0A087WV22|A0A087WV22_HUMAN 60S ribosomal protein L10 OS=Homo sapiens OX=9606 GN=RPL10 PE=1 SV=1;tr|H7C123|H7C123_HUMAN 60S ribosomal protein L10 (Fragment) OS=H	1.8435e+09	1.8128e+09	30716000	1.8128e+09	3.14119e+07	57.7107
FAM162A	FAM162A	tr|F8W7Q4|F8W7Q4_HUMAN Protein FAM162A OS=Homo sapiens OX=9606 GN=FAM162A PE=1 SV=1;sp|Q96A26|F162A_HUMAN Protein FAM162A OS=Homo sapiens OX=9606 GN=FAM162A PE=1 SV=2	6835200	4348300	2487000	4348300	2.54334e+06	1.70968
SLBP	SLBP	tr|F8W8D3|F8W8D3_HUMAN Histone RNA hairpin-binding protein OS=Homo sapiens OX=9606 GN=SLBP PE=1 SV=1;sp|Q14493|SLBP_HUMAN Histone RNA hairpin-binding protein OS=Homo sapiens OX=9606 GN=SLBP PE=1 SV=1;tr|H7C4H8|H7C4H8_HUMAN Histone RNA hairpin-binding prote	6624300	2996000	3628200	2996000	3.7104e+06	0.807461
RTN4	RTN4	tr|F8W914|F8W914_HUMAN Reticulon OS=Homo sapiens OX=9606 GN=RTN4 PE=1 SV=1;sp|Q9NQC3-2|RTN4_HUMAN Isoform B of Reticulon-4 OS=Homo sapiens OX=9606 GN=RTN4;sp|Q9NQC3-5|RTN4_HUMAN Isoform B2 of Reticulon-4 OS=Homo sapiens OX=9606 GN=RTN4;sp|Q9NQC3|RTN4_HUMAN	3073900	3073900	295310	3073900	302000	10.1785
IGF2BP2	IGF2BP2	tr|F8W930|F8W930_HUMAN Insulin-like growth factor 2 mRNA-binding protein 2 OS=Homo sapiens OX=9606 GN=IGF2BP2 PE=1 SV=1;sp|Q9Y6M1-1|IF2B2_HUMAN Isoform 2 of Insulin-like growth factor 2 mRNA-binding protein 2 OS=Homo sapiens OX=9606 GN=IGF2BP2;sp|Q9Y6M1|IF	107310000	65136000	42175000	65136000	4.31305e+07	1.51021
CLASP1	CLASP1	tr|F8WA11|F8WA11_HUMAN CLIP-associating protein 1 OS=Homo sapiens OX=9606 GN=CLASP1 PE=1 SV=2;sp|Q7Z460-2|CLAP1_HUMAN Isoform 2 of CLIP-associating protein 1 OS=Homo sapiens OX=9606 GN=CLASP1;sp|Q7Z460-4|CLAP1_HUMAN Isoform 4 of CLIP-associating protein 1	11630000	10402000	1228300	10402000	1.25613e+06	8.28101
MTMR1	MTMR1	tr|Q8NEC6|Q8NEC6_HUMAN MTMR1 protein OS=Homo sapiens OX=9606 GN=MTMR1 PE=1 SV=1;tr|F8WA39|F8WA39_HUMAN Phosphatidylinositol-3,5-bisphosphate 3-phosphatase OS=Homo sapiens OX=9606 GN=MTMR1 PE=1 SV=1;sp|Q13613-2|MTMR1_HUMAN Isoform 1A of Myotubularin-related	8510800	4947300	3563500	4947300	3.64423e+06	1.35757
DDX31	DDX31	tr|F8WAJ0|F8WAJ0_HUMAN RNA helicase OS=Homo sapiens OX=9606 GN=DDX31 PE=1 SV=2;sp|Q9H8H2|DDX31_HUMAN Probable ATP-dependent RNA helicase DDX31 OS=Homo sapiens OX=9606 GN=DDX31 PE=1 SV=2;sp|Q9H8H2-2|DDX31_HUMAN Isoform 2 of Probable ATP-dependent RNA helica	18241000	8812600	9428600	8812600	9.6422e+06	0.913961
KIF3C	KIF3C	tr|F8WAR6|F8WAR6_HUMAN Kinesin-like protein OS=Homo sapiens OX=9606 GN=KIF3C PE=1 SV=2;tr|F8WER6|F8WER6_HUMAN Kinesin-like protein OS=Homo sapiens OX=9606 GN=KIF3C PE=1 SV=2;sp|O14782|KIF3C_HUMAN Kinesin-like protein KIF3C OS=Homo sapiens OX=9606 GN=KIF3C	302740	0	302740	0	309599	0
COMMD2	COMMD2	tr|F8WC41|F8WC41_HUMAN COMM domain-containing protein 2 OS=Homo sapiens OX=9606 GN=COMMD2 PE=1 SV=1;tr|F8WBW1|F8WBW1_HUMAN COMM domain-containing protein 2 OS=Homo sapiens OX=9606 GN=COMMD2 PE=1 SV=1;sp|Q86X83-2|COMD2_HUMAN Isoform 2 of COMM domain-contain	645750	0	645750	0	660379	0
RNF149	RNF149	tr|F8WCD0|F8WCD0_HUMAN E3 ubiquitin-protein ligase RNF149 OS=Homo sapiens OX=9606 GN=RNF149 PE=1 SV=1;sp|Q8NC42|RN149_HUMAN E3 ubiquitin-protein ligase RNF149 OS=Homo sapiens OX=9606 GN=RNF149 PE=2 SV=2	4826400	0	4826400	0	4.93574e+06	0
ARID2	ARID2	tr|F8WCU9|F8WCU9_HUMAN AT-rich interactive domain-containing protein 2 (Fragment) OS=Homo sapiens OX=9606 GN=ARID2 PE=1 SV=2;sp|Q68CP9-3|ARID2_HUMAN Isoform 2 of AT-rich interactive domain-containing protein 2 OS=Homo sapiens OX=9606 GN=ARID2;sp|Q68CP9|ARI	796840	796840	0	796840	0	#DIV/0!
IPO11	IPO11	tr|F8WDV0|F8WDV0_HUMAN Importin-11 OS=Homo sapiens OX=9606 GN=IPO11 PE=1 SV=1;sp|Q9UI26|IPO11_HUMAN Importin-11 OS=Homo sapiens OX=9606 GN=IPO11 PE=1 SV=1;sp|Q9UI26-2|IPO11_HUMAN Isoform 2 of Importin-11 OS=Homo sapiens OX=9606 GN=IPO11	175050	175050	0	175050	0	#DIV/0!
RAD18	RAD18	tr|F8WE49|F8WE49_HUMAN RING-type E3 ubiquitin transferase RAD18 OS=Homo sapiens OX=9606 GN=RAD18 PE=1 SV=1;sp|Q9NS91|RAD18_HUMAN E3 ubiquitin-protein ligase RAD18 OS=Homo sapiens OX=9606 GN=RAD18 PE=1 SV=2	3485200	806510	2678700	806510	2.73939e+06	0.294413
SEC62	SEC62	tr|F8WF48|F8WF48_HUMAN Translocation protein SEC62 OS=Homo sapiens OX=9606 GN=SEC62 PE=1 SV=1;sp|Q99442|SEC62_HUMAN Translocation protein SEC62 OS=Homo sapiens OX=9606 GN=SEC62 PE=1 SV=1;tr|F8WCJ7|F8WCJ7_HUMAN Translocation protein SEC62 OS=Homo sapiens OX	31170000	21246000	9923500	21246000	1.01483e+07	2.09355
MPZL1	MPZL1	tr|F8WFC4|F8WFC4_HUMAN Myelin protein zero-like protein 1 OS=Homo sapiens OX=9606 GN=MPZL1 PE=1 SV=1;sp|O95297-5|MPZL1_HUMAN Isoform 5 of Myelin protein zero-like protein 1 OS=Homo sapiens OX=9606 GN=MPZL1;sp|O95297-3|MPZL1_HUMAN Isoform 3 of Myelin protei	17451000	7100200	10351000	7100200	1.05855e+07	0.670748
ANKMY2	ANKMY2	tr|G3V0G5|G3V0G5_HUMAN Ankyrin repeat and MYND domain containing 2, isoform CRA_c OS=Homo sapiens OX=9606 GN=ANKMY2 PE=1 SV=1;sp|Q8IV38|ANKY2_HUMAN Ankyrin repeat and MYND domain-containing protein 2 OS=Homo sapiens OX=9606 GN=ANKMY2 PE=1 SV=1	1110300	0	1110300	0	1.13545e+06	0
NDUFV1	NDUFV1	tr|G3V0I5|G3V0I5_HUMAN NADH dehydrogenase [ubiquinone] flavoprotein 1, mitochondrial OS=Homo sapiens OX=9606 GN=NDUFV1 PE=1 SV=1;sp|P49821-2|NDUV1_HUMAN Isoform 2 of NADH dehydrogenase [ubiquinone] flavoprotein 1, mitochondrial OS=Homo sapiens OX=9606 GN=N	8710300	5366500	3343800	5366500	3.41955e+06	1.56936
B3GAT3	B3GAT3	tr|G3V150|G3V150_HUMAN Galactosylgalactosylxylosylprotein 3-beta-glucuronosyltransferase OS=Homo sapiens OX=9606 GN=B3GAT3 PE=1 SV=1;sp|O94766-2|B3GA3_HUMAN Isoform 2 of Galactosylgalactosylxylosylprotein 3-beta-glucuronosyltransferase 3 OS=Homo sapiens OX	40119000	27410000	12709000	27410000	1.29969e+07	2.10896
PARP2	PARP2	tr|G3V167|G3V167_HUMAN Poly [ADP-ribose] polymerase OS=Homo sapiens OX=9606 GN=PARP2 PE=1 SV=1;sp|Q9UGN5-2|PARP2_HUMAN Isoform 2 of Poly [ADP-ribose] polymerase 2 OS=Homo sapiens OX=9606 GN=PARP2;sp|Q9UGN5|PARP2_HUMAN Poly [ADP-ribose] polymerase 2 OS=Homo	2063700	2954300	2063700	2954300	2.11045e+06	1.39984
GRID1	GRID1	tr|G3V186|G3V186_HUMAN Glutamate receptor ionotropic, delta-1 OS=Homo sapiens OX=9606 GN=GRID1 PE=1 SV=1;sp|Q9ULK0|GRID1_HUMAN Glutamate receptor ionotropic, delta-1 OS=Homo sapiens OX=9606 GN=GRID1 PE=2 SV=2	181140	0	181140	0	185244	0
FTH1	FTH1	tr|G3V192|G3V192_HUMAN Ferritin OS=Homo sapiens OX=9606 GN=FTH1 PE=1 SV=1;sp|P02794|FRIH_HUMAN Ferritin heavy chain OS=Homo sapiens OX=9606 GN=FTH1 PE=1 SV=2;tr|E9PPQ4|E9PPQ4_HUMAN Ferritin (Fragment) OS=Homo sapiens OX=9606 GN=FTH1 PE=1 SV=1;tr|E9PRK8|E9P	2185100	5381600	2185100	5381600	2.2346e+06	2.4083
TJP1	TJP1	tr|G5E9E7|G5E9E7_HUMAN Tight junction protein 1 (Zona occludens 1), isoform CRA_e OS=Homo sapiens OX=9606 GN=TJP1 PE=1 SV=1;tr|G3V1L9|G3V1L9_HUMAN Tight junction protein 1 (Zona occludens 1), isoform CRA_a OS=Homo sapiens OX=9606 GN=TJP1 PE=1 SV=1;sp|Q0715	20060000	19359000	700660	19359000	716533	27.0176
MED15	MED15	tr|H7C308|H7C308_HUMAN Mediator of RNA polymerase II transcription subunit 15 (Fragment) OS=Homo sapiens OX=9606 GN=MED15 PE=1 SV=1;tr|G3V1P5|G3V1P5_HUMAN Mediator of RNA polymerase II transcription subunit 15 OS=Homo sapiens OX=9606 GN=MED15 PE=1 SV=1;sp|	1658200	0	1658200	0	1.69577e+06	0
NRD1	NRDC	tr|G3V1R5|G3V1R5_HUMAN Nardilysin OS=Homo sapiens OX=9606 GN=NRDC PE=1 SV=1;sp|O43847|NRDC_HUMAN Nardilysin OS=Homo sapiens OX=9606 GN=NRDC PE=1 SV=3;sp|O43847-2|NRDC_HUMAN Isoform 2 of Nardilysin OS=Homo sapiens OX=9606 GN=NRDC;tr|H0Y5G9|H0Y5G9_HUMAN Nard	533920	533920	0	533920	0	#DIV/0!
FCF1	FCF1	tr|G3V5S9|G3V5S9_HUMAN rRNA-processing protein FCF1 homolog OS=Homo sapiens OX=9606 GN=FCF1 PE=1 SV=1;tr|G3V1S4|G3V1S4_HUMAN Chromosome 14 open reading frame 111, isoform CRA_a OS=Homo sapiens OX=9606 GN=FCF1 PE=1 SV=1;sp|Q9Y324|FCF1_HUMAN rRNA-processing	10948000	10948000	0	10948000	0	#DIV/0!
ZCRB1	ZCRB1	tr|G3V1V1|G3V1V1_HUMAN Zinc finger CCHC-type and RNA binding motif 1, isoform CRA_b OS=Homo sapiens OX=9606 GN=ZCRB1 PE=1 SV=1;sp|Q8TBF4|ZCRB1_HUMAN Zinc finger CCHC-type and RNA-binding motif-containing protein 1 OS=Homo sapiens OX=9606 GN=ZCRB1 PE=1 SV=2	2559600	2559600	0	2559600	0	#DIV/0!
RDH11	RDH11	tr|H0YIZ8|H0YIZ8_HUMAN Uncharacterized protein (Fragment) OS=Homo sapiens OX=9606 PE=4 SV=1;tr|G3V2G6|G3V2G6_HUMAN Retinol dehydrogenase 11 (Fragment) OS=Homo sapiens OX=9606 GN=RDH11 PE=1 SV=1;tr|G3V234|G3V234_HUMAN Retinol dehydrogenase 11 (Fragment) OS=	3024000	3024000	0	3024000	0	#DIV/0!
SIX4	SIX4	tr|G3V2N2|G3V2N2_HUMAN Homeobox protein SIX4 (Fragment) OS=Homo sapiens OX=9606 GN=SIX4 PE=1 SV=3;sp|Q9UIU6|SIX4_HUMAN Homeobox protein SIX4 OS=Homo sapiens OX=9606 GN=SIX4 PE=1 SV=2	3263800	3263800	0	3263800	0	#DIV/0!
HNRNPC	HNRNPC	tr|G3V2Q1|G3V2Q1_HUMAN Heterogeneous nuclear ribonucleoproteins C1/C2 OS=Homo sapiens OX=9606 GN=HNRNPC PE=1 SV=1;sp|P07910|HNRPC_HUMAN Heterogeneous nuclear ribonucleoproteins C1/C2 OS=Homo sapiens OX=9606 GN=HNRNPC PE=1 SV=4;tr|G3V576|G3V576_HUMAN Hetero	432700000	243850000	188850000	243850000	1.93128e+08	1.26263
ATP5J2-PTCD1;PTCD1	ATP5MF-PTCD1	tr|G3V325|G3V325_HUMAN ATP5MF-PTCD1 readthrough OS=Homo sapiens OX=9606 GN=ATP5MF-PTCD1 PE=4 SV=1;sp|O75127|PTCD1_HUMAN Pentatricopeptide repeat-containing protein 1, mitochondrial OS=Homo sapiens OX=9606 GN=PTCD1 PE=1 SV=2	151130000	75173000	75962000	75173000	7.76829e+07	0.96769
DCAF4	DCAF4	tr|G3V3D6|G3V3D6_HUMAN DDB1- and CUL4-associated factor 4 OS=Homo sapiens OX=9606 GN=DCAF4 PE=1 SV=1;sp|Q8WV16-4|DCAF4_HUMAN Isoform 4 of DDB1- and CUL4-associated factor 4 OS=Homo sapiens OX=9606 GN=DCAF4;sp|Q8WV16-2|DCAF4_HUMAN Isoform 2 of DDB1- and CUL	840950	0	840950	0	860002	0
SCFD1	SCFD1	tr|G3V3K9|G3V3K9_HUMAN Sec1 family domain-containing protein 1 OS=Homo sapiens OX=9606 GN=SCFD1 PE=1 SV=1;tr|G3V4I1|G3V4I1_HUMAN Sec1 family domain-containing protein 1 OS=Homo sapiens OX=9606 GN=SCFD1 PE=1 SV=1;tr|G3V5F3|G3V5F3_HUMAN Sec1 family domain-co	7795700	4956800	2838900	4956800	2.90322e+06	1.70735
APEX1	APEX1	tr|G3V3M6|G3V3M6_HUMAN DNA-(apurinic or apyrimidinic site) endonuclease (Fragment) OS=Homo sapiens OX=9606 GN=APEX1 PE=1 SV=1;sp|P27695|APEX1_HUMAN DNA-(apurinic or apyrimidinic site) endonuclease OS=Homo sapiens OX=9606 GN=APEX1 PE=1 SV=2;tr|G3V5Q1|G3V5Q1	31069000	20557000	10513000	20557000	1.07512e+07	1.91207
TEP1	TEP1	tr|G3V470|G3V470_HUMAN Telomerase protein component 1 OS=Homo sapiens OX=9606 GN=TEP1 PE=1 SV=1;tr|G3V5X7|G3V5X7_HUMAN Telomerase protein component 1 OS=Homo sapiens OX=9606 GN=TEP1 PE=1 SV=1;sp|Q99973-2|TEP1_HUMAN Isoform 2 of Telomerase protein component	1164400	1164400	0	1164400	0	#DIV/0!
HNRNPC	HNRNPC	tr|G3V4C1|G3V4C1_HUMAN Heterogeneous nuclear ribonucleoproteins C1/C2 OS=Homo sapiens OX=9606 GN=HNRNPC PE=1 SV=1;sp|P07910-2|HNRPC_HUMAN Isoform C1 of Heterogeneous nuclear ribonucleoproteins C1/C2 OS=Homo sapiens OX=9606 GN=HNRNPC;tr|B2R5W2|B2R5W2_HUMAN	10462000000	5804600000	4657500000	5804600000	4.76302e+09	1.21868
DGKA	DGKA	tr|G3V4E1|G3V4E1_HUMAN Diacylglycerol kinase (Fragment) OS=Homo sapiens OX=9606 GN=DGKA PE=1 SV=1;sp|P23743|DGKA_HUMAN Diacylglycerol kinase alpha OS=Homo sapiens OX=9606 GN=DGKA PE=1 SV=3	4134300	2022400	2111900	2022400	2.15974e+06	0.936407
GNPNAT1	GNPNAT1	tr|G3V4W4|G3V4W4_HUMAN Glucosamine 6-phosphate N-acetyltransferase (Fragment) OS=Homo sapiens OX=9606 GN=GNPNAT1 PE=1 SV=1;sp|Q96EK6|GNA1_HUMAN Glucosamine 6-phosphate N-acetyltransferase OS=Homo sapiens OX=9606 GN=GNPNAT1 PE=1 SV=1	2381700	2381700	0	2381700	0	#DIV/0!
DDX24	DDX24	tr|G3V529|G3V529_HUMAN RNA helicase OS=Homo sapiens OX=9606 GN=DDX24 PE=1 SV=1;sp|Q9GZR7|DDX24_HUMAN ATP-dependent RNA helicase DDX24 OS=Homo sapiens OX=9606 GN=DDX24 PE=1 SV=1;sp|Q9GZR7-2|DDX24_HUMAN Isoform 2 of ATP-dependent RNA helicase DDX24 OS=Homo s	89912000	84225000	5686300	84225000	5.81512e+06	14.4838
HAUS4	HAUS4	tr|G3V5A5|G3V5A5_HUMAN HAUS augmin-like complex subunit 4 (Fragment) OS=Homo sapiens OX=9606 GN=HAUS4 PE=1 SV=1;tr|G3V541|G3V541_HUMAN HAUS augmin-like complex subunit 4 (Fragment) OS=Homo sapiens OX=9606 GN=HAUS4 PE=1 SV=1;sp|Q9H6D7|HAUS4_HUMAN HAUS augmi	2894300	1338200	1556100	1338200	1.59135e+06	0.840919
NDUFA4L2	NDUFA4L2	tr|G3V560|G3V560_HUMAN NADH dehydrogenase [ubiquinone] 1 alpha subcomplex subunit 4-like 2 OS=Homo sapiens OX=9606 GN=NDUFA4L2 PE=1 SV=1;sp|Q9NRX3|NUA4L_HUMAN NADH dehydrogenase [ubiquinone] 1 alpha subcomplex subunit 4-like 2 OS=Homo sapiens OX=9606 GN=ND	9554400	9554400	0	9554400	0	#DIV/0!
KLC1	KLC1	sp|Q07866-9|KLC1_HUMAN Isoform I of Kinesin light chain 1 OS=Homo sapiens OX=9606 GN=KLC1;sp|Q07866-4|KLC1_HUMAN Isoform J of Kinesin light chain 1 OS=Homo sapiens OX=9606 GN=KLC1;tr|G3V5R9|G3V5R9_HUMAN Kinesin light chain OS=Homo sapiens OX=9606 GN=KLC1 P	20180000	14416000	5764600	14416000	5.8952e+06	2.44538
CDK2	CDK2	tr|G3V5T9|G3V5T9_HUMAN Cyclin-dependent kinase 2 OS=Homo sapiens OX=9606 GN=CDK2 PE=1 SV=1;sp|P24941-2|CDK2_HUMAN Isoform 2 of Cyclin-dependent kinase 2 OS=Homo sapiens OX=9606 GN=CDK2;sp|P24941|CDK2_HUMAN Cyclin-dependent kinase 2 OS=Homo sapiens OX=9606	18480000	18480000	0	18480000	0	#DIV/0!
HNRNPC	HNRNPC	tr|G3V5V7|G3V5V7_HUMAN Heterogeneous nuclear ribonucleoproteins C1/C2 (Fragment) OS=Homo sapiens OX=9606 GN=HNRNPC PE=1 SV=1	0	0	0	0	0	#DIV/0!
SMEK1;SMEK2	PPP4R3A	tr|H0YIY8|H0YIY8_HUMAN Serine/threonine-protein phosphatase 4 regulatory subunit 3A (Fragment) OS=Homo sapiens OX=9606 GN=PPP4R3A PE=1 SV=1;tr|G3V5Z3|G3V5Z3_HUMAN Serine/threonine-protein phosphatase 4 regulatory subunit 3A OS=Homo sapiens OX=9606 GN=PPP4R	589740	589740	0	589740	0	#DIV/0!
PSMA6	PSMA6	tr|G3V5Z7|G3V5Z7_HUMAN Proteasome subunit alpha type OS=Homo sapiens OX=9606 GN=PSMA6 PE=1 SV=1;sp|P60900|PSA6_HUMAN Proteasome subunit alpha type-6 OS=Homo sapiens OX=9606 GN=PSMA6 PE=1 SV=1;tr|G3V3U4|G3V3U4_HUMAN Proteasome subunit alpha type OS=Homo sap	9499700	9499700	0	9499700	0	#DIV/0!
ZNF512	ZNF512	tr|G3XAG1|G3XAG1_HUMAN Zinc finger protein 512 OS=Homo sapiens OX=9606 GN=ZNF512 PE=1 SV=1;sp|Q96ME7-3|ZN512_HUMAN Isoform 3 of Zinc finger protein 512 OS=Homo sapiens OX=9606 GN=ZNF512;sp|Q96ME7|ZN512_HUMAN Zinc finger protein 512 OS=Homo sapiens OX=9606	76928000	44398000	32531000	44398000	3.3268e+07	1.33456
PAPOLA	PAPOLA	tr|G3XAH6|G3XAH6_HUMAN Poly(A) polymerase OS=Homo sapiens OX=9606 GN=PAPOLA PE=1 SV=1;sp|P51003|PAPOA_HUMAN Poly(A) polymerase alpha OS=Homo sapiens OX=9606 GN=PAPOLA PE=1 SV=4;tr|G3V3I9|G3V3I9_HUMAN Polynucleotide adenylyltransferase (Fragment) OS=Homo sa	1119700	647900	1119700	647900	1.14507e+06	0.565819
SLC12A2	SLC12A2	tr|G3XAL9|G3XAL9_HUMAN Solute carrier family 12 (Sodium/potassium/chloride transporters), member 2, isoform CRA_a OS=Homo sapiens OX=9606 GN=SLC12A2 PE=1 SV=1;sp|P55011-3|S12A2_HUMAN Isoform 2 of Solute carrier family 12 member 2 OS=Homo sapiens OX=9606 GN	316160	316160	0	316160	0	#DIV/0!
INTS9	INTS9	tr|G3XAN1|G3XAN1_HUMAN Integrator complex subunit 9 OS=Homo sapiens OX=9606 GN=INTS9 PE=1 SV=1;sp|Q9NV88-3|INT9_HUMAN Isoform 3 of Integrator complex subunit 9 OS=Homo sapiens OX=9606 GN=INTS9;sp|Q9NV88-2|INT9_HUMAN Isoform 2 of Integrator complex subunit	121910	0	121910	0	124672	0
TRAM1	TRAM1	tr|G3XAN4|G3XAN4_HUMAN Translocating chain-associated membrane protein 1 OS=Homo sapiens OX=9606 GN=TRAM1 PE=1 SV=1;sp|Q15629-2|TRAM1_HUMAN Isoform 2 of Translocating chain-associated membrane protein 1 OS=Homo sapiens OX=9606 GN=TRAM1;sp|Q15629|TRAM1_HUMA	59161000	39626000	19536000	39626000	1.99786e+07	1.98342
PAPD5	TENT4B	tr|G4U4J3|G4U4J3_HUMAN PAP associated domain containing 5 OS=Homo sapiens OX=9606 GN=TENT4B PE=1 SV=1;sp|Q8NDF8|PAPD5_HUMAN Terminal nucleotidyltransferase 4B OS=Homo sapiens OX=9606 GN=TENT4B PE=1 SV=2;sp|Q8NDF8-3|PAPD5_HUMAN Isoform 3 of Terminal nucleot	9340300	4250600	5089600	4250600	5.2049e+06	0.816653
MTMR3	MTMR3	tr|G5E953|G5E953_HUMAN Phosphatidylinositol-3-phosphate phosphatase OS=Homo sapiens OX=9606 GN=MTMR3 PE=1 SV=1;sp|Q13615-3|MTMR3_HUMAN Isoform C of Myotubularin-related protein 3 OS=Homo sapiens OX=9606 GN=MTMR3;sp|Q13615-2|MTMR3_HUMAN Isoform A of Myotubu	461130	461130	0	461130	0	#DIV/0!
SMARCB1	SMARCB1	tr|G5E975|G5E975_HUMAN SWI/SNF-related matrix-associated actin-dependent regulator of chromatin subfamily B member 1 OS=Homo sapiens OX=9606 GN=SMARCB1 PE=1 SV=1;sp|Q12824-2|SNF5_HUMAN Isoform B of SWI/SNF-related matrix-associated actin-dependent regulato	4454300	4132300	321980	4132300	329274	12.5497
USP11	USP11	sp|P51784|UBP11_HUMAN Ubiquitin carboxyl-terminal hydrolase 11 OS=Homo sapiens OX=9606 GN=USP11 PE=1 SV=3;tr|G5E9A6|G5E9A6_HUMAN Ubiquitin carboxyl-terminal hydrolase OS=Homo sapiens OX=9606 GN=USP11 PE=1 SV=1	466720	339680	127040	339680	129918	2.61457
MRPS22	MRPS22	tr|G5E9W7|G5E9W7_HUMAN 28S ribosomal protein S22, mitochondrial OS=Homo sapiens OX=9606 GN=MRPS22 PE=1 SV=1;tr|G5E9V5|G5E9V5_HUMAN 28S ribosomal protein S22, mitochondrial OS=Homo sapiens OX=9606 GN=MRPS22 PE=1 SV=1;sp|P82650|RT22_HUMAN 28S ribosomal prote	104160000	41073000	63088000	41073000	6.45173e+07	0.63662
ARMC8	ARMC8	tr|G5E9V6|G5E9V6_HUMAN Armadillo repeat-containing protein 8 OS=Homo sapiens OX=9606 GN=ARMC8 PE=1 SV=1;sp|Q8IUR7-8|ARMC8_HUMAN Isoform 8 of Armadillo repeat-containing protein 8 OS=Homo sapiens OX=9606 GN=ARMC8;sp|Q8IUR7-7|ARMC8_HUMAN Isoform 7 of Armadil	10226000	4980500	5245800	4980500	5.36464e+06	0.928394
CHPF2	CHPF2	tr|G5E9W2|G5E9W2_HUMAN Hexosyltransferase OS=Homo sapiens OX=9606 GN=CHPF2 PE=1 SV=1;sp|Q9P2E5|CHPF2_HUMAN Chondroitin sulfate glucuronyltransferase OS=Homo sapiens OX=9606 GN=CHPF2 PE=2 SV=2;sp|Q9P2E5-2|CHPF2_HUMAN Isoform 2 of Chondroitin sulfate glucuro	1380000	1340700	39378	1340700	40270.1	33.2927
CPSF3	CPSF3	sp|Q9UKF6|CPSF3_HUMAN Cleavage and polyadenylation specificity factor subunit 3 OS=Homo sapiens OX=9606 GN=CPSF3 PE=1 SV=1;tr|G5E9W3|G5E9W3_HUMAN Cleavage and polyadenylation specific factor 3, 73kDa, isoform CRA_b OS=Homo sapiens OX=9606 GN=CPSF3 PE=1 SV=	11874000	4427500	7446300	4427500	7.615e+06	0.581419
CLPTM1L	CLPTM1L	tr|G5E9Z2|G5E9Z2_HUMAN Cleft lip and palate transmembrane protein 1-like protein OS=Homo sapiens OX=9606 GN=CLPTM1L PE=1 SV=1;sp|Q96KA5-2|CLP1L_HUMAN Isoform 2 of Cleft lip and palate transmembrane protein 1-like protein OS=Homo sapiens OX=9606 GN=CLPTM1L;	2013700	1297100	716600	1297100	732835	1.76998
SDCBP	SDCBP	tr|G5EA09|G5EA09_HUMAN Syndecan binding protein (Syntenin), isoform CRA_a OS=Homo sapiens OX=9606 GN=SDCBP PE=1 SV=1;sp|O00560-2|SDCB1_HUMAN Isoform 2 of Syntenin-1 OS=Homo sapiens OX=9606 GN=SDCBP	2180400	2180400	0	2180400	0	#DIV/0!
CELF1	CELF1	tr|G5EA30|G5EA30_HUMAN CUG triplet repeat, RNA binding protein 1, isoform CRA_c OS=Homo sapiens OX=9606 GN=CELF1 PE=1 SV=1;sp|Q92879-5|CELF1_HUMAN Isoform 5 of CUGBP Elav-like family member 1 OS=Homo sapiens OX=9606 GN=CELF1;sp|Q92879-2|CELF1_HUMAN Isoform	52377000	20216000	32161000	20216000	3.28896e+07	0.614662
SEC24C	SEC24C	tr|G5EA31|G5EA31_HUMAN Protein transport protein Sec24C OS=Homo sapiens OX=9606 GN=SEC24C PE=1 SV=1;sp|P53992|SC24C_HUMAN Protein transport protein Sec24C OS=Homo sapiens OX=9606 GN=SEC24C PE=1 SV=3;sp|P53992-2|SC24C_HUMAN Isoform 2 of Protein transport pr	446890	446890	0	446890	0	#DIV/0!
CDC27	CDC27	tr|G5EA36|G5EA36_HUMAN Cell division cycle 27, isoform CRA_c OS=Homo sapiens OX=9606 GN=CDC27 PE=1 SV=1	34363000	20293000	14070000	20293000	1.43888e+07	1.41034
WIPI1	WIPI1	tr|G5EA37|G5EA37_HUMAN WD repeat domain phosphoinositide-interacting protein 1 OS=Homo sapiens OX=9606 GN=WIPI1 PE=1 SV=1;tr|K7EK57|K7EK57_HUMAN WD repeat domain phosphoinositide-interacting protein 1 OS=Homo sapiens OX=9606 GN=WIPI1 PE=1 SV=1;sp|Q5MNZ9-2|	2952900	2952900	0	2952900	0	#DIV/0!
TMOD2	TMOD2	tr|G5EA42|G5EA42_HUMAN Tropomodulin 2 (Neuronal), isoform CRA_a OS=Homo sapiens OX=9606 GN=TMOD2 PE=1 SV=1;sp|Q9NZR1|TMOD2_HUMAN Tropomodulin-2 OS=Homo sapiens OX=9606 GN=TMOD2 PE=1 SV=1;sp|Q9NZR1-2|TMOD2_HUMAN Isoform 2 of Tropomodulin-2 OS=Homo sapiens O	5028800	3665300	1363400	3665300	1.39429e+06	2.6288
TDG	TDG	tr|G8JL98|G8JL98_HUMAN G/T mismatch-specific thymine DNA glycosylase OS=Homo sapiens OX=9606 GN=TDG PE=1 SV=1;sp|Q13569|TDG_HUMAN G/T mismatch-specific thymine DNA glycosylase OS=Homo sapiens OX=9606 GN=TDG PE=1 SV=2;tr|F5H0I7|F5H0I7_HUMAN G/T mismatch-spe	12528000	0	12528000	0	1.28118e+07	0
HNRNPH1	HNRNPH1	sp|P31943|HNRH1_HUMAN Heterogeneous nuclear ribonucleoprotein H OS=Homo sapiens OX=9606 GN=HNRNPH1 PE=1 SV=4;tr|G8JLB6|G8JLB6_HUMAN Heterogeneous nuclear ribonucleoprotein H OS=Homo sapiens OX=9606 GN=HNRNPH1 PE=1 SV=1;tr|E9PCY7|E9PCY7_HUMAN Heterogeneous	4329400000	2787100000	1.5423e+09	2787100000	1.57724e+09	1.76707
STAT3	STAT3	tr|G8JLH9|G8JLH9_HUMAN Signal transducer and activator of transcription OS=Homo sapiens OX=9606 GN=STAT3 PE=1 SV=1;sp|P40763-3|STAT3_HUMAN Isoform 3 of Signal transducer and activator of transcription 3 OS=Homo sapiens OX=9606 GN=STAT3;sp|P40763-2|STAT3_HU	456690	456690	0	456690	0	#DIV/0!
KIAA0430	MARF1	tr|G8JLP4|G8JLP4_HUMAN Limkain-b1 OS=Homo sapiens OX=9606 GN=MARF1 PE=1 SV=1;sp|Q9Y4F3-3|MARF1_HUMAN Isoform 2 of Meiosis regulator and mRNA stability factor 1 OS=Homo sapiens OX=9606 GN=MARF1;sp|Q9Y4F3-4|MARF1_HUMAN Isoform 3 of Meiosis regulator and mRNA	474100	232150	241960	232150	247442	0.938201
BLOC1S1	BLOC1S1	tr|G8JLQ3|G8JLQ3_HUMAN Biogenesis of lysosome-related organelles complex 1 subunit 1 OS=Homo sapiens OX=9606 GN=BLOC1S1 PE=1 SV=1;sp|P78537-2|BL1S1_HUMAN Isoform 2 of Biogenesis of lysosome-related organelles complex 1 subunit 1 OS=Homo sapiens OX=9606 GN=	1532100	0	1532100	0	1.56681e+06	0
DPM1	DPM1	tr|Q5QPK2|Q5QPK2_HUMAN Dolichol-phosphate mannosyltransferase subunit 1 OS=Homo sapiens OX=9606 GN=DPM1 PE=1 SV=1;tr|H0Y368|H0Y368_HUMAN Dolichol-phosphate mannosyltransferase subunit 1 (Fragment) OS=Homo sapiens OX=9606 GN=DPM1 PE=1 SV=1;sp|O60762|DPM1_HU	221180000	219710000	1469700	219710000	1.503e+06	146.181
UCHL5	UCHL5	tr|H0Y4K0|H0Y4K0_HUMAN Ubiquitin carboxyl-terminal hydrolase isozyme L5 (Fragment) OS=Homo sapiens OX=9606 GN=UCHL5 PE=1 SV=1;tr|H0Y636|H0Y636_HUMAN Ubiquitin carboxyl-terminal hydrolase isozyme L5 (Fragment) OS=Homo sapiens OX=9606 GN=UCHL5 PE=1 SV=1;tr|H	0	0	0	0	0	#DIV/0!
SHC1	SHC1	tr|Q5T188|Q5T188_HUMAN SHC-transforming protein 1 (Fragment) OS=Homo sapiens OX=9606 GN=SHC1 PE=1 SV=1;tr|H0Y539|H0Y539_HUMAN SHC-transforming protein 1 (Fragment) OS=Homo sapiens OX=9606 GN=SHC1 PE=1 SV=1;tr|X6R6D0|X6R6D0_HUMAN SHC-transforming protein 1	162210	0	162210	0	165885	0
KCTD3	KCTD3	tr|H0Y566|H0Y566_HUMAN BTB/POZ domain-containing protein KCTD3 (Fragment) OS=Homo sapiens OX=9606 GN=KCTD3 PE=1 SV=1;sp|Q9Y597-2|KCTD3_HUMAN Isoform 2 of BTB/POZ domain-containing protein KCTD3 OS=Homo sapiens OX=9606 GN=KCTD3;sp|Q9Y597|KCTD3_HUMAN BTB/POZ	0	0	0	0	0	#DIV/0!
DOCK4	DOCK4	tr|H0Y7H7|H0Y7H7_HUMAN Dedicator of cytokinesis protein 4 (Fragment) OS=Homo sapiens OX=9606 GN=DOCK4 PE=1 SV=1;tr|H0Y599|H0Y599_HUMAN Dedicator of cytokinesis protein 4 (Fragment) OS=Homo sapiens OX=9606 GN=DOCK4 PE=1 SV=1;sp|Q8N1I0-2|DOCK4_HUMAN Isoform	1026300	1026300	0	1026300	0	#DIV/0!
TRIM33	TRIM33	tr|H0Y612|H0Y612_HUMAN E3 ubiquitin-protein ligase TRIM33 (Fragment) OS=Homo sapiens OX=9606 GN=TRIM33 PE=1 SV=1;sp|Q9UPN9-2|TRI33_HUMAN Isoform Beta of E3 ubiquitin-protein ligase TRIM33 OS=Homo sapiens OX=9606 GN=TRIM33;sp|Q9UPN9|TRI33_HUMAN E3 ubiquitin	2489200	2019400	469810	2019400	480454	4.20311
KDM1B	KDM1B	tr|H0Y6H0|H0Y6H0_HUMAN Lysine-specific histone demethylase 1B OS=Homo sapiens OX=9606 GN=KDM1B PE=1 SV=2;sp|Q8NB78-2|KDM1B_HUMAN Isoform 2 of Lysine-specific histone demethylase 1B OS=Homo sapiens OX=9606 GN=KDM1B;sp|Q8NB78|KDM1B_HUMAN Lysine-specific hist	1140700	406800	733920	406800	750547	0.542005
FBXL18	FBXL18	tr|H0Y6I6|H0Y6I6_HUMAN F-box/LRR-repeat protein 18 (Fragment) OS=Homo sapiens OX=9606 GN=FBXL18 PE=1 SV=1;sp|Q96ME1-3|FXL18_HUMAN Isoform 3 of F-box/LRR-repeat protein 18 OS=Homo sapiens OX=9606 GN=FBXL18;sp|Q96ME1-2|FXL18_HUMAN Isoform 2 of F-box/LRR-repe	1028300	799980	228340	799980	233513	3.42585
IMP4	IMP4	tr|H0Y714|H0Y714_HUMAN U3 small nucleolar ribonucleoprotein protein IMP4 (Fragment) OS=Homo sapiens OX=9606 GN=IMP4 PE=1 SV=1;sp|Q96G21|IMP4_HUMAN U3 small nucleolar ribonucleoprotein protein IMP4 OS=Homo sapiens OX=9606 GN=IMP4 PE=1 SV=1;tr|E7ENR5|E7ENR5_	44289000	28904000	15385000	28904000	1.57335e+07	1.83709
TNRC6B	TNRC6B	tr|H0Y720|H0Y720_HUMAN Trinucleotide repeat-containing gene 6B protein (Fragment) OS=Homo sapiens OX=9606 GN=TNRC6B PE=1 SV=1;sp|Q9UPQ9-1|TNR6B_HUMAN Isoform 2 of Trinucleotide repeat-containing gene 6B protein OS=Homo sapiens OX=9606 GN=TNRC6B;sp|Q9UPQ9|T	608990	608990	0	608990	0	#DIV/0!
KCTD17	KCTD17	tr|H0Y731|H0Y731_HUMAN BTB/POZ domain-containing protein KCTD17 (Fragment) OS=Homo sapiens OX=9606 GN=KCTD17 PE=1 SV=1	39945000	39945000	0	39945000	0	#DIV/0!
RAD54L2	RAD54L2	tr|H0Y760|H0Y760_HUMAN Helicase ARIP4 (Fragment) OS=Homo sapiens OX=9606 GN=RAD54L2 PE=1 SV=1;sp|Q9Y4B4|ARIP4_HUMAN Helicase ARIP4 OS=Homo sapiens OX=9606 GN=RAD54L2 PE=1 SV=4	283940	283940	0	283940	0	#DIV/0!
MLLT4	AFDN	tr|H0Y7R8|H0Y7R8_HUMAN Afadin (Fragment) OS=Homo sapiens OX=9606 GN=AFDN PE=1 SV=1	1238900	1238900	71167000	1238900	7.27793e+07	0.0170227
DEK	DEK	tr|H0Y993|H0Y993_HUMAN DEK oncogene (DNA binding), isoform CRA_b OS=Homo sapiens OX=9606 GN=DEK PE=1 SV=2;sp|P35659|DEK_HUMAN Protein DEK OS=Homo sapiens OX=9606 GN=DEK PE=1 SV=1;tr|B4DFG0|B4DFG0_HUMAN Protein DEK OS=Homo sapiens OX=9606 GN=DEK PE=1 SV=1;t	73650000	41121000	32529000	41121000	3.32659e+07	1.23613
NDUFS4	NDUFS4	tr|H0Y9M8|H0Y9M8_HUMAN NADH dehydrogenase [ubiquinone] iron-sulfur protein 4, mitochondrial (Fragment) OS=Homo sapiens OX=9606 GN=NDUFS4 PE=1 SV=1;sp|O43181|NDUS4_HUMAN NADH dehydrogenase [ubiquinone] iron-sulfur protein 4, mitochondrial OS=Homo sapiens OX	1811300	0	1811300	0	1.85233e+06	0
HTT	HTT	tr|H0YA07|H0YA07_HUMAN Huntingtin (Fragment) OS=Homo sapiens OX=9606 GN=HTT PE=1 SV=1;sp|P42858|HD_HUMAN Huntingtin OS=Homo sapiens OX=9606 GN=HTT PE=1 SV=2	75300000	0	75300000	0	7.70059e+07	0
HNRNPH1	HNRNPH1	tr|H0YBK1|H0YBK1_HUMAN Heterogeneous nuclear ribonucleoprotein H (Fragment) OS=Homo sapiens OX=9606 GN=HNRNPH1 PE=1 SV=1	8497800	0	8497800	0	8.69032e+06	0
TRAPPC9	TRAPPC9	tr|H0YBR0|H0YBR0_HUMAN Trafficking protein particle complex subunit 9 (Fragment) OS=Homo sapiens OX=9606 GN=TRAPPC9 PE=1 SV=1;sp|Q96Q05-3|TPPC9_HUMAN Isoform 3 of Trafficking protein particle complex subunit 9 OS=Homo sapiens OX=9606 GN=TRAPPC9;sp|Q96Q05|T	205900	205900	0	205900	0	#DIV/0!
MTFR1	MTFR1	tr|H0YBZ4|H0YBZ4_HUMAN Mitochondrial fission regulator 1 (Fragment) OS=Homo sapiens OX=9606 GN=MTFR1 PE=1 SV=1;sp|Q15390-2|MTFR1_HUMAN Isoform 2 of Mitochondrial fission regulator 1 OS=Homo sapiens OX=9606 GN=MTFR1;sp|Q15390|MTFR1_HUMAN Mitochondrial fissi	1227400	3544600	1227400	3544600	1.25521e+06	2.82392
RPLP2	RPLP2	tr|H0YDD8|H0YDD8_HUMAN 60S acidic ribosomal protein P2 (Fragment) OS=Homo sapiens OX=9606 GN=RPLP2 PE=1 SV=1	456730000	456730000	0	456730000	0	#DIV/0!
SOGA1	SOGA1	tr|X6R3R3|X6R3R3_HUMAN Protein SOGA1 OS=Homo sapiens OX=9606 GN=SOGA1 PE=1 SV=1;tr|H0YDM2|H0YDM2_HUMAN Protein SOGA1 (Fragment) OS=Homo sapiens OX=9606 GN=SOGA1 PE=1 SV=1;sp|O94964-4|SOGA1_HUMAN Isoform 4 of Protein SOGA1 OS=Homo sapiens OX=9606 GN=SOGA1;s	1053700	1053700	0	1053700	0	#DIV/0!
EMC7	EMC7	sp|Q9NPA0|EMC7_HUMAN ER membrane protein complex subunit 7 OS=Homo sapiens OX=9606 GN=EMC7 PE=1 SV=1;tr|H0YDT8|H0YDT8_HUMAN ER membrane protein complex subunit 7 (Fragment) OS=Homo sapiens OX=9606 GN=EMC7 PE=1 SV=1	10528000	10528000	0	10528000	0	#DIV/0!
PPP5C	PPP5C	sp|P53041|PPP5_HUMAN Serine/threonine-protein phosphatase 5 OS=Homo sapiens OX=9606 GN=PPP5C PE=1 SV=1;tr|H0YDU8|H0YDU8_HUMAN Serine/threonine-protein phosphatase (Fragment) OS=Homo sapiens OX=9606 GN=PPP5C PE=1 SV=1;tr|A8MU39|A8MU39_HUMAN Serine/threonine	19137000	5712000	13425000	5712000	1.37291e+07	0.416049
HADHA	HADHA	tr|H0YFD6|H0YFD6_HUMAN Enoyl-CoA hydratase OS=Homo sapiens OX=9606 GN=HADHA PE=1 SV=2;sp|P40939|ECHA_HUMAN Trifunctional enzyme subunit alpha, mitochondrial OS=Homo sapiens OX=9606 GN=HADHA PE=1 SV=2;tr|A0A2R8Y4F5|A0A2R8Y4F5_HUMAN Enoyl-CoA hydratase OS=Ho	182080000	92221000	89857000	92221000	9.18927e+07	1.00357
BRMS1L	BRMS1L	tr|H0YHD0|H0YHD0_HUMAN Breast cancer metastasis-suppressor 1-like protein (Fragment) OS=Homo sapiens OX=9606 GN=BRMS1L PE=1 SV=1;sp|Q5PSV4-2|BRM1L_HUMAN Isoform 2 of Breast cancer metastasis-suppressor 1-like protein OS=Homo sapiens OX=9606 GN=BRMS1L;sp|Q5	3645100	2211400	1433700	2211400	1.46618e+06	1.50827
IFT81	IFT81	tr|H0YHE2|H0YHE2_HUMAN Intraflagellar transport protein 81 homolog (Fragment) OS=Homo sapiens OX=9606 GN=IFT81 PE=1 SV=1;sp|Q8WYA0|IFT81_HUMAN Intraflagellar transport protein 81 homolog OS=Homo sapiens OX=9606 GN=IFT81 PE=1 SV=1;tr|F8W1J4|F8W1J4_HUMAN Int	4457100	2131000	2326100	2131000	2.3788e+06	0.895831
FBXO21	FBXO21	tr|H0YIE9|H0YIE9_HUMAN F-box only protein 21 (Fragment) OS=Homo sapiens OX=9606 GN=FBXO21 PE=1 SV=1;tr|Q4G104|Q4G104_HUMAN F-box only protein 21 OS=Homo sapiens OX=9606 GN=FBXO21 PE=1 SV=1;sp|O94952-1|FBX21_HUMAN Isoform 2 of F-box only protein 21 OS=Homo	946410	0	946410	0	967851	0
FERMT2	FERMT2	tr|H0YJ34|H0YJ34_HUMAN Fermitin family homolog 2 (Fragment) OS=Homo sapiens OX=9606 GN=FERMT2 PE=1 SV=1;sp|Q96AC1-2|FERM2_HUMAN Isoform 2 of Fermitin family homolog 2 OS=Homo sapiens OX=9606 GN=FERMT2;sp|Q96AC1|FERM2_HUMAN Fermitin family homolog 2 OS=Homo	1752700	1174400	578320	1174400	591422	1.98572
MNAT1	MNAT1	tr|H0YJ92|H0YJ92_HUMAN CDK-activating kinase assembly factor MAT1 (Fragment) OS=Homo sapiens OX=9606 GN=MNAT1 PE=1 SV=1;tr|H0YJF2|H0YJF2_HUMAN CDK-activating kinase assembly factor MAT1 (Fragment) OS=Homo sapiens OX=9606 GN=MNAT1 PE=1 SV=1;sp|P51948-2|MAT1	5050700	3609200	1441400	3609200	1.47405e+06	2.44848
ZC3H14	ZC3H14	tr|H0YJA2|H0YJA2_HUMAN Zinc finger CCCH domain-containing protein 14 (Fragment) OS=Homo sapiens OX=9606 GN=ZC3H14 PE=1 SV=1;sp|Q6PJT7-9|ZC3HE_HUMAN Isoform 9 of Zinc finger CCCH domain-containing protein 14 OS=Homo sapiens OX=9606 GN=ZC3H14;sp|Q6PJT7-2|ZC3	980410	661530	318880	661530	326104	2.02858
FRMD6	FRMD6	tr|H0YJC1|H0YJC1_HUMAN FERM domain-containing protein 6 (Fragment) OS=Homo sapiens OX=9606 GN=FRMD6 PE=1 SV=1;sp|Q96NE9-2|FRMD6_HUMAN Isoform 2 of FERM domain-containing protein 6 OS=Homo sapiens OX=9606 GN=FRMD6;sp|Q96NE9|FRMD6_HUMAN FERM domain-containin	500760	0	500760	0	512105	0
SAV1	SAV1	sp|Q9H4B6|SAV1_HUMAN Protein salvador homolog 1 OS=Homo sapiens OX=9606 GN=SAV1 PE=1 SV=2;tr|H0YJH0|H0YJH0_HUMAN Protein salvador homolog 1 (Fragment) OS=Homo sapiens OX=9606 GN=SAV1 PE=1 SV=1;tr|H0YJ02|H0YJ02_HUMAN Protein salvador homolog 1 (Fragment) OS	611860	0	611860	0	625722	0
ETFA	ETFA	tr|H0YK49|H0YK49_HUMAN Electron transfer flavoprotein subunit alpha OS=Homo sapiens OX=9606 GN=ETFA PE=1 SV=1;tr|H0YL12|H0YL12_HUMAN Electron transfer flavoprotein subunit alpha, mitochondrial (Fragment) OS=Homo sapiens OX=9606 GN=ETFA PE=1 SV=8;tr|H0YNX6|	444670	444670	0	444670	0	#DIV/0!
EMC4	EMC4	tr|S4R329|S4R329_HUMAN ER membrane protein complex subunit 4 OS=Homo sapiens OX=9606 GN=EMC4 PE=1 SV=1;tr|H0YK61|H0YK61_HUMAN ER membrane protein complex subunit 4 OS=Homo sapiens OX=9606 GN=EMC4 PE=1 SV=1;tr|H0YNK0|H0YNK0_HUMAN ER membrane protein complex	32575000	23829000	8745800	23829000	8.94394e+06	2.66426
RPL28	RPL28	tr|H0YKD8|H0YKD8_HUMAN 60S ribosomal protein L28 OS=Homo sapiens OX=9606 GN=RPL28 PE=1 SV=1;sp|P46779|RL28_HUMAN 60S ribosomal protein L28 OS=Homo sapiens OX=9606 GN=RPL28 PE=1 SV=3;sp|P46779-2|RL28_HUMAN Isoform 2 of 60S ribosomal protein L28 OS=Homo sapi	2.0118e+09	1260900000	750810000	1260900000	7.6782e+08	1.64218
WDR72	WDR72	tr|H0YN02|H0YN02_HUMAN WD repeat-containing protein 72 (Fragment) OS=Homo sapiens OX=9606 GN=WDR72 PE=1 SV=1;tr|H0YLX4|H0YLX4_HUMAN WD repeat-containing protein 72 OS=Homo sapiens OX=9606 GN=WDR72 PE=1 SV=1;tr|H0YKE0|H0YKE0_HUMAN WD repeat-containing prote	15556000	4568200	10988000	4568200	1.12369e+07	0.406534
HMG20A	HMG20A	tr|H0YKL0|H0YKL0_HUMAN High mobility group protein 20A (Fragment) OS=Homo sapiens OX=9606 GN=HMG20A PE=1 SV=1;sp|Q9NP66|HM20A_HUMAN High mobility group protein 20A OS=Homo sapiens OX=9606 GN=HMG20A PE=1 SV=1	7136700	0	7136700	0	7.29838e+06	0
PSMA4	PSMA4	tr|H0YMA1|H0YMA1_HUMAN Proteasome subunit alpha type (Fragment) OS=Homo sapiens OX=9606 GN=PSMA4 PE=1 SV=1;tr|H0YMZ1|H0YMZ1_HUMAN Proteasome subunit alpha type (Fragment) OS=Homo sapiens OX=9606 GN=PSMA4 PE=1 SV=8;tr|H0YL69|H0YL69_HUMAN Proteasome subunit	54734000	54734000	0	54734000	0	#DIV/0!
IDH3A	IDH3A	tr|H0YL72|H0YL72_HUMAN Isocitrate dehydrogenase [NAD] subunit alpha, mitochondrial OS=Homo sapiens OX=9606 GN=IDH3A PE=1 SV=1;sp|P50213-2|IDH3A_HUMAN Isoform 2 of Isocitrate dehydrogenase [NAD] subunit alpha, mitochondrial OS=Homo sapiens OX=9606 GN=IDH3A;	8856600	5325600	3531100	5325600	3.6111e+06	1.47479
RMDN3	RMDN3	tr|H0YLG5|H0YLG5_HUMAN Regulator of microtubule dynamics protein 3 (Fragment) OS=Homo sapiens OX=9606 GN=RMDN3 PE=1 SV=1;sp|Q96TC7|RMD3_HUMAN Regulator of microtubule dynamics protein 3 OS=Homo sapiens OX=9606 GN=RMDN3 PE=1 SV=2;tr|H0YNE5|H0YNE5_HUMAN Regu	3861100	0	3861100	0	3.94857e+06	0
ANKRD17	ANKRD17	tr|H0YM23|H0YM23_HUMAN Ankyrin repeat domain-containing protein 17 (Fragment) OS=Homo sapiens OX=9606 GN=ANKRD17 PE=1 SV=1;sp|O75179-6|ANR17_HUMAN Isoform 6 of Ankyrin repeat domain-containing protein 17 OS=Homo sapiens OX=9606 GN=ANKRD17;sp|O75179-7|ANR17	3170000	3170000	37938	3170000	38797.5	81.7063
CTDSPL2	CTDSPL2	tr|H0YNU2|H0YNU2_HUMAN CTD small phosphatase-like protein 2 (Fragment) OS=Homo sapiens OX=9606 GN=CTDSPL2 PE=1 SV=1;tr|H0YNW9|H0YNW9_HUMAN CTD small phosphatase-like protein 2 (Fragment) OS=Homo sapiens OX=9606 GN=CTDSPL2 PE=1 SV=1;tr|H0YMH7|H0YMH7_HUMAN C	0	0	0	0	0	#DIV/0!
INO80	INO80	tr|H0YMN5|H0YMN5_HUMAN Chromatin-remodeling ATPase INO80 OS=Homo sapiens OX=9606 GN=INO80 PE=1 SV=1;sp|Q9ULG1|INO80_HUMAN Chromatin-remodeling ATPase INO80 OS=Homo sapiens OX=9606 GN=INO80 PE=1 SV=2	384950	384950	0	384950	0	#DIV/0!
WDR73	WDR73	tr|H0YMT3|H0YMT3_HUMAN WD repeat-containing protein 73 (Fragment) OS=Homo sapiens OX=9606 GN=WDR73 PE=1 SV=1;sp|Q6P4I2|WDR73_HUMAN WD repeat-containing protein 73 OS=Homo sapiens OX=9606 GN=WDR73 PE=1 SV=1	1875900	1599800	276120	1599800	282375	5.66551
RPS27L	RPS27L	tr|H0YMV8|H0YMV8_HUMAN 40S ribosomal protein S27 OS=Homo sapiens OX=9606 GN=RPS27L PE=1 SV=1;sp|Q71UM5|RS27L_HUMAN 40S ribosomal protein S27-like OS=Homo sapiens OX=9606 GN=RPS27L PE=1 SV=3;tr|C9JLI6|C9JLI6_HUMAN 40S ribosomal protein S27 OS=Homo sapiens O	129510000	69392000	60117000	69392000	6.14789e+07	1.12871
CINP	CINP	tr|H0YN33|H0YN33_HUMAN Cyclin-dependent kinase 2-interacting protein (Fragment) OS=Homo sapiens OX=9606 GN=CINP PE=1 SV=1;sp|Q9BW66|CINP_HUMAN Cyclin-dependent kinase 2-interacting protein OS=Homo sapiens OX=9606 GN=CINP PE=1 SV=1;sp|Q9BW66-3|CINP_HUMAN Is	7783900	7783900	0	7783900	0	#DIV/0!
WDR61	WDR61	tr|H0YN81|H0YN81_HUMAN WD repeat-containing protein 61 (Fragment) OS=Homo sapiens OX=9606 GN=WDR61 PE=1 SV=1;sp|Q9GZS3|WDR61_HUMAN WD repeat-containing protein 61 OS=Homo sapiens OX=9606 GN=WDR61 PE=1 SV=1;tr|H0YMF9|H0YMF9_HUMAN WD repeat-containing protei	11765000	10676000	1089100	10676000	1.11377e+06	9.58543
SEC11A	SEC11A	tr|H0YNG3|H0YNG3_HUMAN Signal peptidase complex catalytic subunit SEC11 OS=Homo sapiens OX=9606 GN=SEC11A PE=1 SV=1;sp|P67812-4|SC11A_HUMAN Isoform 4 of Signal peptidase complex catalytic subunit SEC11A OS=Homo sapiens OX=9606 GN=SEC11A;sp|P67812|SC11A_HUM	66349000	27263000	39085000	27263000	3.99705e+07	0.682079
UACA	UACA	tr|H0YNH8|H0YNH8_HUMAN Uveal autoantigen with coiled-coil domains and ankyrin repeats OS=Homo sapiens OX=9606 GN=UACA PE=1 SV=1;sp|Q9BZF9-2|UACA_HUMAN Isoform 2 of Uveal autoantigen with coiled-coil domains and ankyrin repeats OS=Homo sapiens OX=9606 GN=UA	3355200	3355200	0	3355200	0	#DIV/0!
GLCE	GLCE	tr|H0YNP1|H0YNP1_HUMAN Heparosan-N-sulfate-glucuronate 5-epimerase OS=Homo sapiens OX=9606 GN=GLCE PE=1 SV=1;sp|O94923|GLCE_HUMAN D-glucuronyl C5-epimerase OS=Homo sapiens OX=9606 GN=GLCE PE=1 SV=3	1508900	483700	1025200	483700	1.04843e+06	0.461358
CCNB2V;CCNB2	CCNB2	tr|H1UBN3|H1UBN3_HUMAN Cyclin B2 OS=Homo sapiens OX=9606 GN=CCNB2 PE=1 SV=1;sp|O95067|CCNB2_HUMAN G2/mitotic-specific cyclin-B2 OS=Homo sapiens OX=9606 GN=CCNB2 PE=1 SV=1	1593400	1061500	531850	1061500	543899	1.95165
NUB1	NUB1	tr|H3BM14|H3BM14_HUMAN NEDD8 ultimate buster 1 OS=Homo sapiens OX=9606 GN=NUB1 PE=1 SV=1;tr|H3BM74|H3BM74_HUMAN NEDD8 ultimate buster 1 OS=Homo sapiens OX=9606 GN=NUB1 PE=1 SV=1;sp|Q9Y5A7-2|NUB1_HUMAN Isoform 2 of NEDD8 ultimate buster 1 OS=Homo sapiens OX	8087300	4751500	3335800	4751500	3.41137e+06	1.39284
RNPS1	RNPS1	tr|H3BV80|H3BV80_HUMAN RNA-binding protein with serine-rich domain 1 OS=Homo sapiens OX=9606 GN=RNPS1 PE=1 SV=2;tr|H3BMM9|H3BMM9_HUMAN RNA-binding protein with serine-rich domain 1 (Fragment) OS=Homo sapiens OX=9606 GN=RNPS1 PE=1 SV=1;tr|H3BTC0|H3BTC0_HUMA	235030000	150190000	84841000	150190000	8.67631e+07	1.73104
RSRP1	RSRP1	tr|H3BMN1|H3BMN1_HUMAN Arginine/serine-rich protein 1 (Fragment) OS=Homo sapiens OX=9606 GN=RSRP1 PE=1 SV=1;tr|H3BP33|H3BP33_HUMAN Arginine/serine-rich protein 1 (Fragment) OS=Homo sapiens OX=9606 GN=RSRP1 PE=1 SV=1;tr|H3BTJ0|H3BTJ0_HUMAN Arginine/serine-r	17402000	17402000	0	17402000	0	#DIV/0!
TMEM208	TMEM208	tr|H3BMW4|H3BMW4_HUMAN Transmembrane protein 208 OS=Homo sapiens OX=9606 GN=TMEM208 PE=1 SV=1;sp|Q9BTX3-2|TM208_HUMAN Isoform 2 of Transmembrane protein 208 OS=Homo sapiens OX=9606 GN=TMEM208;sp|Q9BTX3|TM208_HUMAN Transmembrane protein 208 OS=Homo sapiens	13557000	10936000	2620400	10936000	2.67977e+06	4.08095
FAM192A	PSME3IP1	tr|H3BQQ6|H3BQQ6_HUMAN PSME3-interacting protein (Fragment) OS=Homo sapiens OX=9606 GN=PSME3IP1 PE=1 SV=1;tr|H3BTI2|H3BTI2_HUMAN PSME3-interacting protein (Fragment) OS=Homo sapiens OX=9606 GN=PSME3IP1 PE=1 SV=1;tr|H3BTP8|H3BTP8_HUMAN PSME3-interacting pro	3613500	3613500	0	3613500	0	#DIV/0!
COX4I1	COX4I1	tr|Q86WV2|Q86WV2_HUMAN COX4I1 protein OS=Homo sapiens OX=9606 GN=COX4I1 PE=1 SV=1;tr|H3BPG0|H3BPG0_HUMAN Cytochrome c oxidase subunit 4 isoform 1, mitochondrial (Fragment) OS=Homo sapiens OX=9606 GN=COX4I1 PE=1 SV=1;tr|H3BN72|H3BN72_HUMAN Cytochrome c oxid	2891200	0	2891200	0	2.9567e+06	0
RPS15A	RPS15A	tr|H3BN98|H3BN98_HUMAN 40S ribosomal protein S15a (Fragment) OS=Homo sapiens OX=9606 PE=3 SV=2;tr|I3L246|I3L246_HUMAN 40S ribosomal protein S15a OS=Homo sapiens OX=9606 GN=RPS15A PE=1 SV=1;tr|H3BV27|H3BV27_HUMAN 40S ribosomal protein S15a OS=Homo sapiens O	0	0	0	0	0	#DIV/0!
RPS17	RPS17	tr|H3BNC9|H3BNC9_HUMAN 40S ribosomal protein S17 OS=Homo sapiens OX=9606 PE=3 SV=2;sp|P08708|RS17_HUMAN 40S ribosomal protein S17 OS=Homo sapiens OX=9606 GN=RPS17 PE=1 SV=2;tr|H0YN88|H0YN88_HUMAN 40S ribosomal protein S17 OS=Homo sapiens OX=9606 GN=RPS17 P	1.6262e+09	1.0204e+09	605810000	1.0204e+09	6.19535e+08	1.64704
PDXDC1;PDXDC2P	PDXDC1	tr|Q6XYB5|Q6XYB5_HUMAN LP8165 OS=Homo sapiens OX=9606 PE=1 SV=1;tr|Q86XE2|Q86XE2_HUMAN PDXDC1 protein OS=Homo sapiens OX=9606 GN=PDXDC1 PE=1 SV=2;tr|H3BND4|H3BND4_HUMAN Pyridoxal-dependent decarboxylase domain-containing protein 1 OS=Homo sapiens OX=9606 G	1015800	0	1015800	0	1.03881e+06	0
MPHOSPH6	MPHOSPH6	tr|H3BNT4|H3BNT4_HUMAN M-phase phosphoprotein 6 OS=Homo sapiens OX=9606 GN=MPHOSPH6 PE=1 SV=1;sp|Q99547|MPH6_HUMAN M-phase phosphoprotein 6 OS=Homo sapiens OX=9606 GN=MPHOSPH6 PE=1 SV=2;tr|H3BSB3|H3BSB3_HUMAN M-phase phosphoprotein 6 OS=Homo sapiens OX=960	80183000	53598000	26585000	53598000	2.71873e+07	1.97144
FAM96B	CIAO2B	sp|Q9Y3D0|CIA2B_HUMAN Cytosolic iron-sulfur assembly component 2B OS=Homo sapiens OX=9606 GN=CIAO2B PE=1 SV=1;tr|H3BNV7|H3BNV7_HUMAN Cytosolic iron-sulfur assembly component 2B (Fragment) OS=Homo sapiens OX=9606 GN=CIAO2B PE=1 SV=1;tr|J3KS95|J3KS95_HUMAN C	13289000	6504700	6784300	6504700	6.938e+06	0.937547
RNF40	RNF40	tr|H3BP71|H3BP71_HUMAN E3 ubiquitin protein ligase OS=Homo sapiens OX=9606 GN=RNF40 PE=1 SV=2;sp|O75150|BRE1B_HUMAN E3 ubiquitin-protein ligase BRE1B OS=Homo sapiens OX=9606 GN=RNF40 PE=1 SV=5;sp|O75150-4|BRE1B_HUMAN Isoform 4 of E3 ubiquitin-protein ligas	3824800	3824800	0	3824800	0	#DIV/0!
MACF1	MACF1	tr|H3BQK9|H3BQK9_HUMAN Microtubule-actin cross-linking factor 1, isoforms 1/2/3/5 OS=Homo sapiens OX=9606 GN=MACF1 PE=1 SV=1;tr|H3BPE1|H3BPE1_HUMAN Microtubule-actin cross-linking factor 1, isoforms 1/2/3/5 OS=Homo sapiens OX=9606 GN=MACF1 PE=1 SV=1;tr|A0A	2471200	2132800	338470	2132800	346138	6.1617
NDUFB10	NDUFB10	tr|H3BPJ9|H3BPJ9_HUMAN Complex I-PDSW OS=Homo sapiens OX=9606 GN=NDUFB10 PE=1 SV=1;sp|O96000|NDUBA_HUMAN NADH dehydrogenase [ubiquinone] 1 beta subcomplex subunit 10 OS=Homo sapiens OX=9606 GN=NDUFB10 PE=1 SV=3;tr|H3BV16|H3BV16_HUMAN Complex I-PDSW (Fragme	12734000	12734000	0	12734000	0	#DIV/0!
NME3	NME3	tr|H3BPR2|H3BPR2_HUMAN Nucleoside diphosphate kinase OS=Homo sapiens OX=9606 GN=NME3 PE=1 SV=1;sp|Q13232|NDK3_HUMAN Nucleoside diphosphate kinase 3 OS=Homo sapiens OX=9606 GN=NME3 PE=1 SV=2	412660	0	412660	0	422009	0
FBXL19	FBXL19	tr|H7C112|H7C112_HUMAN F-box/LRR-repeat protein 19 (Fragment) OS=Homo sapiens OX=9606 GN=FBXL19 PE=1 SV=1;tr|H3BPZ0|H3BPZ0_HUMAN F-box/LRR-repeat protein 19 OS=Homo sapiens OX=9606 GN=FBXL19 PE=1 SV=1;sp|Q6PCT2-2|FXL19_HUMAN Isoform 2 of F-box/LRR-repeat p	8250200	6074700	2175500	6074700	2.22479e+06	2.73047
ALDOA	ALDOA	tr|H3BR68|H3BR68_HUMAN Fructose-bisphosphate aldolase (Fragment) OS=Homo sapiens OX=9606 GN=ALDOA PE=1 SV=1;tr|H3BU78|H3BU78_HUMAN Fructose-bisphosphate aldolase (Fragment) OS=Homo sapiens OX=9606 GN=ALDOA PE=1 SV=2;tr|H3BQN4|H3BQN4_HUMAN Fructose-bisphosp	1962200	1962200	0	1962200	0	#DIV/0!
SCAPER	SCAPER	tr|H3BS25|H3BS25_HUMAN S phase cyclin A-associated protein in the endoplasmic reticulum (Fragment) OS=Homo sapiens OX=9606 GN=SCAPER PE=1 SV=1;sp|Q9BY12-2|SCAPE_HUMAN Isoform 2 of S phase cyclin A-associated protein in the endoplasmic reticulum OS=Homo sap	2591900	2591900	0	2591900	0	#DIV/0!
ZNF768	ZNF768	tr|H3BS42|H3BS42_HUMAN Zinc finger protein 768 OS=Homo sapiens OX=9606 GN=ZNF768 PE=1 SV=2;sp|Q9H5H4|ZN768_HUMAN Zinc finger protein 768 OS=Homo sapiens OX=9606 GN=ZNF768 PE=1 SV=2	54405000	40662000	13743000	40662000	1.40543e+07	2.8932
PML	PML	tr|H3BT57|H3BT57_HUMAN Protein PML OS=Homo sapiens OX=9606 GN=PML PE=1 SV=1;sp|P29590-14|PML_HUMAN Isoform PML-14 of Protein PML OS=Homo sapiens OX=9606 GN=PML;sp|P29590-10|PML_HUMAN Isoform PML-7 of Protein PML OS=Homo sapiens OX=9606 GN=PML;sp|P29590-4|P	610990	508860	102130	508860	104444	4.8721
PPP4C	PPP4C	tr|H3BV22|H3BV22_HUMAN Serine/threonine-protein phosphatase (Fragment) OS=Homo sapiens OX=9606 GN=PPP4C PE=1 SV=1;tr|H3BTA2|H3BTA2_HUMAN Serine/threonine-protein phosphatase (Fragment) OS=Homo sapiens OX=9606 GN=PPP4C PE=1 SV=1;sp|P60510|PP4C_HUMAN Serine/	5041500	3792800	1248600	3792800	1.27689e+06	2.97035
EARS2	EARS2	tr|H3BTB7|H3BTB7_HUMAN Glutamyl-tRNA synthetase OS=Homo sapiens OX=9606 GN=EARS2 PE=1 SV=1;sp|Q5JPH6|SYEM_HUMAN Probable glutamate--tRNA ligase, mitochondrial OS=Homo sapiens OX=9606 GN=EARS2 PE=1 SV=2;sp|Q5JPH6-2|SYEM_HUMAN Isoform 2 of Probable glutamate	1794500	632670	1161900	632670	1.18822e+06	0.532451
ORC6	ORC6	tr|H3BTQ7|H3BTQ7_HUMAN Origin recognition complex subunit 6 OS=Homo sapiens OX=9606 GN=ORC6 PE=1 SV=1;sp|Q9Y5N6|ORC6_HUMAN Origin recognition complex subunit 6 OS=Homo sapiens OX=9606 GN=ORC6 PE=1 SV=1;tr|H3BT22|H3BT22_HUMAN Origin recognition complex subu	5573500	5573500	0	5573500	0	#DIV/0!
MGA	MGA	tr|H3BU53|H3BU53_HUMAN MAX gene-associated protein (Fragment) OS=Homo sapiens OX=9606 GN=MGA PE=1 SV=1	341960	341960	0	341960	0	#DIV/0!
NKIRAS2	NKIRAS2	tr|K7ERG2|K7ERG2_HUMAN NF-kappa-B inhibitor-interacting Ras-like protein 2 (Fragment) OS=Homo sapiens OX=9606 GN=NKIRAS2 PE=1 SV=8;tr|H7BXP1|H7BXP1_HUMAN NF-kappa-B inhibitor-interacting Ras-like protein 2 OS=Homo sapiens OX=9606 GN=NKIRAS2 PE=1 SV=1;sp|Q9	3306200	3306200	0	3306200	0	#DIV/0!
COL18A1	COL18A1	tr|H7BXV5|H7BXV5_HUMAN Collagen alpha-1(XVIII) chain (Fragment) OS=Homo sapiens OX=9606 GN=COL18A1 PE=1 SV=1;sp|P39060-2|COIA1_HUMAN Isoform 3 of Collagen alpha-1(XVIII) chain OS=Homo sapiens OX=9606 GN=COL18A1;sp|P39060-1|COIA1_HUMAN Isoform 2 of Collagen	451440	451440	0	451440	0	#DIV/0!
RHOT1	RHOT1	tr|H7BXZ6|H7BXZ6_HUMAN Mitochondrial Rho GTPase OS=Homo sapiens OX=9606 GN=RHOT1 PE=1 SV=2;sp|Q8IXI2-4|MIRO1_HUMAN Isoform 4 of Mitochondrial Rho GTPase 1 OS=Homo sapiens OX=9606 GN=RHOT1;sp|Q8IXI2|MIRO1_HUMAN Mitochondrial Rho GTPase 1 OS=Homo sapiens OX=	3780200	2581500	1198600	2581500	1.22575e+06	2.10605
TPM1	TPM1	tr|H7BYY1|H7BYY1_HUMAN Tropomyosin 1 (Alpha), isoform CRA_m OS=Homo sapiens OX=9606 GN=TPM1 PE=1 SV=1;tr|F5H7S3|F5H7S3_HUMAN Tropomyosin alpha-1 chain OS=Homo sapiens OX=9606 GN=TPM1 PE=1 SV=2;tr|B7Z596|B7Z596_HUMAN Tropomyosin alpha-1 chain OS=Homo sapien	18219000	18219000	0	18219000	0	#DIV/0!
GCAT	GCAT	tr|H7BZ75|H7BZ75_HUMAN 2-amino-3-ketobutyrate coenzyme A ligase, mitochondrial (Fragment) OS=Homo sapiens OX=9606 GN=GCAT PE=1 SV=1;sp|O75600|KBL_HUMAN 2-amino-3-ketobutyrate coenzyme A ligase, mitochondrial OS=Homo sapiens OX=9606 GN=GCAT PE=1 SV=1;sp|O75	5137600	0	5137600	0	5.25399e+06	0
HAUS7	HAUS7	tr|H7BZF8|H7BZF8_HUMAN HAUS augmin-like complex subunit 7 (Fragment) OS=Homo sapiens OX=9606 GN=HAUS7 PE=1 SV=1;sp|Q99871-3|HAUS7_HUMAN Isoform 3 of HAUS augmin-like complex subunit 7 OS=Homo sapiens OX=9606 GN=HAUS7;sp|Q99871|HAUS7_HUMAN HAUS augmin-like	582630	0	582630	0	595829	0
USP46	USP46	tr|H7BZK6|H7BZK6_HUMAN Ubiquitin carboxyl-terminal hydrolase 46 OS=Homo sapiens OX=9606 GN=USP46 PE=1 SV=1;sp|P62068-2|UBP46_HUMAN Isoform 2 of Ubiquitin carboxyl-terminal hydrolase 46 OS=Homo sapiens OX=9606 GN=USP46;sp|P62068-4|UBP46_HUMAN Isoform 4 of U	3338300	772050	2566200	772050	2.62434e+06	0.294189
	ATP5PO	tr|H7C0C1|H7C0C1_HUMAN ATP synthase subunit O, mitochondrial (Fragment) OS=Homo sapiens OX=9606 PE=3 SV=2;tr|A0A494C0K9|A0A494C0K9_HUMAN ATP synthase subunit O, mitochondrial OS=Homo sapiens OX=9606 GN=ATP5PO PE=3 SV=1	1806200	0	1806200	0	1.84712e+06	0
SF1	SF1	tr|H7C0N4|H7C0N4_HUMAN Splicing factor 1 (Fragment) OS=Homo sapiens OX=9606 GN=SF1 PE=1 SV=1	2466000	6139200	2466000	6139200	2.52187e+06	2.43439
ACAA1	ACAA1	tr|H7C131|H7C131_HUMAN 3-ketoacyl-CoA thiolase, peroxisomal (Fragment) OS=Homo sapiens OX=9606 GN=ACAA1 PE=1 SV=1;sp|P09110|THIK_HUMAN 3-ketoacyl-CoA thiolase, peroxisomal OS=Homo sapiens OX=9606 GN=ACAA1 PE=1 SV=2;tr|C9JDE9|C9JDE9_HUMAN 3-ketoacyl-CoA thi	7281900	3454500	3827500	3454500	3.91421e+06	0.882553
BET1	BET1	tr|H7C1N3|H7C1N3_HUMAN BET1 homolog (Fragment) OS=Homo sapiens OX=9606 GN=BET1 PE=1 SV=1;sp|O15155|BET1_HUMAN BET1 homolog OS=Homo sapiens OX=9606 GN=BET1 PE=1 SV=1	10408000	0	10408000	0	1.06438e+07	0
LOC100288814	CLDN34	sp|H7C241|CLD34_HUMAN Claudin-34 OS=Homo sapiens OX=9606 GN=CLDN34 PE=3 SV=2	7624200	7624200	0	7624200	0	#DIV/0!
EBNA1BP2	EBNA1BP2	tr|H7C2Q8|H7C2Q8_HUMAN EBNA1 binding protein 2, isoform CRA_d OS=Homo sapiens OX=9606 GN=EBNA1BP2 PE=1 SV=1;sp|Q99848|EBP2_HUMAN Probable rRNA-processing protein EBP2 OS=Homo sapiens OX=9606 GN=EBNA1BP2 PE=1 SV=2	224530000	101640000	122890000	101640000	1.25674e+08	0.808759
P2RX6	P2RX6	tr|H7C2V4|H7C2V4_HUMAN P2X purinoceptor 6 (Fragment) OS=Homo sapiens OX=9606 GN=P2RX6 PE=4 SV=1	26115000	26115000	0	26115000	0	#DIV/0!
SDCCAG3	ENTR1	tr|H7C331|H7C331_HUMAN Endosome-associated-trafficking regulator 1 (Fragment) OS=Homo sapiens OX=9606 GN=ENTR1 PE=1 SV=1;sp|Q96C92-4|ENTR1_HUMAN Isoform 4 of Endosome-associated-trafficking regulator 1 OS=Homo sapiens OX=9606 GN=ENTR1;sp|Q96C92-3|ENTR1_HUM	951690	0	951690	0	973250	0
FARP2	FARP2	tr|H7C3M7|H7C3M7_HUMAN FERM, ARHGEF and pleckstrin domain-containing protein 2 (Fragment) OS=Homo sapiens OX=9606 GN=FARP2 PE=1 SV=2	1131500	1131500	0	1131500	0	#DIV/0!
RALA	RALA	tr|H7C3P7|H7C3P7_HUMAN Ras-related protein Ral-A (Fragment) OS=Homo sapiens OX=9606 GN=RALA PE=1 SV=1;sp|P11233|RALA_HUMAN Ras-related protein Ral-A OS=Homo sapiens OX=9606 GN=RALA PE=1 SV=1	8518800	8518800	0	8518800	0	#DIV/0!
DIS3L2	DIS3L2	tr|H7C440|H7C440_HUMAN DIS3-like exonuclease 2 (Fragment) OS=Homo sapiens OX=9606 GN=DIS3L2 PE=1 SV=1;sp|Q8IYB7|DI3L2_HUMAN DIS3-like exonuclease 2 OS=Homo sapiens OX=9606 GN=DIS3L2 PE=1 SV=4	1147600	1147600	0	1147600	0	#DIV/0!
ARV1	ARV1	tr|H7C484|H7C484_HUMAN Protein ARV1 (Fragment) OS=Homo sapiens OX=9606 GN=ARV1 PE=1 SV=1;sp|Q9H2C2|ARV1_HUMAN Protein ARV1 OS=Homo sapiens OX=9606 GN=ARV1 PE=1 SV=1;tr|A0A0A0MRI7|A0A0A0MRI7_HUMAN Protein ARV1 OS=Homo sapiens OX=9606 GN=ARV1 PE=1 SV=1;tr|F6	3814100	3814100	0	3814100	0	#DIV/0!
ACOT8	ACOT8	tr|H7C5A7|H7C5A7_HUMAN Acyl-coenzyme A thioesterase 8 (Fragment) OS=Homo sapiens OX=9606 GN=ACOT8 PE=1 SV=1;sp|O14734|ACOT8_HUMAN Acyl-coenzyme A thioesterase 8 OS=Homo sapiens OX=9606 GN=ACOT8 PE=1 SV=1;tr|E9PJN0|E9PJN0_HUMAN Acyl-coenzyme A thioesterase	33933000	21793000	12140000	21793000	1.2415e+07	1.75537
MFN1	MFN1	tr|H7C5H5|H7C5H5_HUMAN Mitofusin-1 (Fragment) OS=Homo sapiens OX=9606 GN=MFN1 PE=1 SV=1;sp|Q8IWA4-3|MFN1_HUMAN Isoform 3 of Mitofusin-1 OS=Homo sapiens OX=9606 GN=MFN1;sp|Q8IWA4|MFN1_HUMAN Mitofusin-1 OS=Homo sapiens OX=9606 GN=MFN1 PE=1 SV=3	2592500	2592500	0	2592500	0	#DIV/0!
RSRC1	RSRC1	tr|H7C5Q0|H7C5Q0_HUMAN Serine/Arginine-related protein 53 (Fragment) OS=Homo sapiens OX=9606 GN=RSRC1 PE=1 SV=1;sp|Q96IZ7-2|RSRC1_HUMAN Isoform 2 of Serine/Arginine-related protein 53 OS=Homo sapiens OX=9606 GN=RSRC1;sp|Q96IZ7|RSRC1_HUMAN Serine/Arginine-r	8873900	2841300	6032500	2841300	6.16917e+06	0.460565
C17orf80	C17orf80	tr|I3L072|I3L072_HUMAN Uncharacterized protein C17orf80 OS=Homo sapiens OX=9606 GN=C17orf80 PE=1 SV=1;sp|Q9BSJ5-2|CQ080_HUMAN Isoform 2 of Uncharacterized protein C17orf80 OS=Homo sapiens OX=9606 GN=C17orf80;sp|Q9BSJ5-3|CQ080_HUMAN Isoform 3 of Uncharacter	511800	0	511800	0	523395	0
MRPS17;hCG_1984214	MRPS17	sp|Q9Y2R5|RT17_HUMAN 28S ribosomal protein S17, mitochondrial OS=Homo sapiens OX=9606 GN=MRPS17 PE=1 SV=1;tr|I3L0E3|I3L0E3_HUMAN HCG1984214, isoform CRA_a OS=Homo sapiens OX=9606 GN=hCG_1984214 PE=3 SV=1;tr|E9PE17|E9PE17_HUMAN 28S ribosomal protein S17, mi	152770000	88409000	64361000	88409000	6.58191e+07	1.34321
NSF	NSF	tr|I3L0N3|I3L0N3_HUMAN Vesicle-fusing ATPase OS=Homo sapiens OX=9606 GN=NSF PE=1 SV=1;sp|P46459|NSF_HUMAN Vesicle-fusing ATPase OS=Homo sapiens OX=9606 GN=NSF PE=1 SV=3;sp|P46459-2|NSF_HUMAN Isoform 2 of Vesicle-fusing ATPase OS=Homo sapiens OX=9606 GN=NSF	7873400	6923100	950300	6923100	971829	7.12378
CCDC137	CCDC137	sp|Q6PK04|CC137_HUMAN Coiled-coil domain-containing protein 137 OS=Homo sapiens OX=9606 GN=CCDC137 PE=1 SV=1;tr|I3L0U5|I3L0U5_HUMAN Coiled-coil domain-containing protein 137 (Fragment) OS=Homo sapiens OX=9606 GN=CCDC137 PE=1 SV=1	30464000	18268000	12197000	18268000	1.24733e+07	1.46457
NEURL4	NEURL4	tr|I3L100|I3L100_HUMAN Neuralized-like protein 4 (Fragment) OS=Homo sapiens OX=9606 GN=NEURL4 PE=1 SV=8;tr|I3L2W2|I3L2W2_HUMAN Neuralized-like protein 4 OS=Homo sapiens OX=9606 GN=NEURL4 PE=1 SV=1;sp|Q96JN8-2|NEUL4_HUMAN Isoform 2 of Neuralized-like protei	311370	311370	0	311370	0	#DIV/0!
DGKE	DGKE	tr|I3L112|I3L112_HUMAN Diacylglycerol kinase (Fragment) OS=Homo sapiens OX=9606 GN=DGKE PE=1 SV=1;sp|P52429|DGKE_HUMAN Diacylglycerol kinase epsilon OS=Homo sapiens OX=9606 GN=DGKE PE=1 SV=1	12799000	7243600	5555600	7243600	5.68146e+06	1.27495
FN3KRP	FN3KRP	tr|I3L2G3|I3L2G3_HUMAN Protein-ribulosamine 3-kinase (Fragment) OS=Homo sapiens OX=9606 GN=FN3KRP PE=1 SV=1;tr|I3L139|I3L139_HUMAN Protein-ribulosamine 3-kinase OS=Homo sapiens OX=9606 GN=FN3KRP PE=1 SV=1;sp|Q9HA64|KT3K_HUMAN Ketosamine-3-kinase OS=Homo sa	0	0	0	0	0	#DIV/0!
SLC25A11	SLC25A11	tr|I3L1P8|I3L1P8_HUMAN Mitochondrial 2-oxoglutarate/malate carrier protein (Fragment) OS=Homo sapiens OX=9606 GN=SLC25A11 PE=1 SV=1;sp|Q02978|M2OM_HUMAN Mitochondrial 2-oxoglutarate/malate carrier protein OS=Homo sapiens OX=9606 GN=SLC25A11 PE=1 SV=3;sp|Q0	319570000	315280000	4295000	315280000	4.3923e+06	71.7801
GEMIN4	GEMIN4	tr|I3L2C7|I3L2C7_HUMAN Gem-associated protein 4 OS=Homo sapiens OX=9606 GN=GEMIN4 PE=1 SV=1;sp|P57678|GEMI4_HUMAN Gem-associated protein 4 OS=Homo sapiens OX=9606 GN=GEMIN4 PE=1 SV=2	33172000	31817000	1355200	31817000	1.3859e+06	22.9576
MED31	MED31	tr|I3L2J1|I3L2J1_HUMAN Mediator of RNA polymerase II transcription subunit 31 OS=Homo sapiens OX=9606 GN=MED31 PE=1 SV=1;sp|Q9Y3C7|MED31_HUMAN Mediator of RNA polymerase II transcription subunit 31 OS=Homo sapiens OX=9606 GN=MED31 PE=1 SV=1	3807100	0	3807100	0	3.89335e+06	0
DVL2	DVL2	tr|I3L2N2|I3L2N2_HUMAN Segment polarity protein dishevelled homolog DVL-2 OS=Homo sapiens OX=9606 GN=DVL2 PE=1 SV=1;sp|O14641|DVL2_HUMAN Segment polarity protein dishevelled homolog DVL-2 OS=Homo sapiens OX=9606 GN=DVL2 PE=1 SV=1;tr|I3L2W9|I3L2W9_HUMAN Seg	1358000	1358000	1982500	1358000	2.02741e+06	0.669819
EIF5A;EIF5AL1	EIF5A	tr|I3L397|I3L397_HUMAN Eukaryotic translation initiation factor 5A (Fragment) OS=Homo sapiens OX=9606 GN=EIF5A PE=1 SV=8;tr|I3L504|I3L504_HUMAN Eukaryotic translation initiation factor 5A-1 OS=Homo sapiens OX=9606 GN=EIF5A PE=1 SV=1;sp|P63241|IF5A1_HUMAN E	30843000	18413000	12430000	18413000	1.27116e+07	1.44852
VPS4A	VPS4A	tr|I3L4J1|I3L4J1_HUMAN Vesicle-fusing ATPase (Fragment) OS=Homo sapiens OX=9606 PE=1 SV=3;sp|Q9UN37|VPS4A_HUMAN Vacuolar protein sorting-associated protein 4A OS=Homo sapiens OX=9606 GN=VPS4A PE=1 SV=1	8981800	4765600	4216300	4765600	4.31182e+06	1.10524
KDM2A	KDM2A	tr|I3VM54|I3VM54_HUMAN Lysine-specific demethylase 2A OS=Homo sapiens OX=9606 GN=KDM2A PE=1 SV=1;sp|Q9Y2K7-5|KDM2A_HUMAN Isoform 5 of Lysine-specific demethylase 2A OS=Homo sapiens OX=9606 GN=KDM2A;sp|Q9Y2K7-2|KDM2A_HUMAN Isoform 2 of Lysine-specific demet	2183100	1349800	833260	1349800	852137	1.58402
HOXC11	HOXC11	tr|J3KMZ0|J3KMZ0_HUMAN Homeobox protein Hox-C11 OS=Homo sapiens OX=9606 GN=HOXC11 PE=1 SV=1;sp|O43248|HXC11_HUMAN Homeobox protein Hox-C11 OS=Homo sapiens OX=9606 GN=HOXC11 PE=1 SV=1	946640	0	946640	0	968086	0
DPF2	DPF2	tr|J3KMZ8|J3KMZ8_HUMAN Zinc finger protein ubi-d4 OS=Homo sapiens OX=9606 GN=DPF2 PE=1 SV=1;sp|Q92785|REQU_HUMAN Zinc finger protein ubi-d4 OS=Homo sapiens OX=9606 GN=DPF2 PE=1 SV=2	42796000	19423000	23374000	19423000	2.39035e+07	0.812558
MLLT4	AFDN	tr|J3KN01|J3KN01_HUMAN Afadin OS=Homo sapiens OX=9606 GN=AFDN PE=1 SV=1;sp|P55196|AFAD_HUMAN Afadin OS=Homo sapiens OX=9606 GN=AFDN PE=1 SV=3;sp|P55196-5|AFAD_HUMAN Isoform 5 of Afadin OS=Homo sapiens OX=9606 GN=AFDN;tr|Q5TIG5|Q5TIG5_HUMAN Afadin OS=Homo s	16124000	15067000	1057500	15067000	1.08146e+06	13.9321
ECM29;KIAA0368	ECPAS	sp|Q5VYK3|ECM29_HUMAN Proteasome adapter and scaffold protein ECM29 OS=Homo sapiens OX=9606 GN=ECPAS PE=1 SV=2;tr|J3KN16|J3KN16_HUMAN Proteasome adapter and scaffold protein ECM29 OS=Homo sapiens OX=9606 GN=ECPAS PE=1 SV=1;tr|R4GMY1|R4GMY1_HUMAN Proteasome	855820	855820	0	855820	0	#DIV/0!
TOR1AIP1	TOR1AIP1	tr|J3KN66|J3KN66_HUMAN Torsin-1A-interacting protein 1 OS=Homo sapiens OX=9606 GN=TOR1AIP1 PE=1 SV=1;sp|Q5JTV8-3|TOIP1_HUMAN Isoform 3 of Torsin-1A-interacting protein 1 OS=Homo sapiens OX=9606 GN=TOR1AIP1;tr|A0A0A0MSK5|A0A0A0MSK5_HUMAN Torsin-1A-interacti	6229400	4609700	1619700	4609700	1.65639e+06	2.78297
TPM3	TPM3	tr|J3KN67|J3KN67_HUMAN Tropomyosin alpha-3 chain OS=Homo sapiens OX=9606 GN=TPM3 PE=1 SV=1;tr|A0A2R2Y2Q3|A0A2R2Y2Q3_HUMAN Tropomyosin 3 nu OS=Homo sapiens OX=9606 GN=TPM3 PE=1 SV=1;sp|P06753|TPM3_HUMAN Tropomyosin alpha-3 chain OS=Homo sapiens OX=9606 GN=T	5206400	5206400	0	5206400	0	#DIV/0!
CEP290	CEP290	tr|J3KNF5|J3KNF5_HUMAN Centrosomal protein of 290 kDa OS=Homo sapiens OX=9606 GN=CEP290 PE=1 SV=1;sp|O15078|CE290_HUMAN Centrosomal protein of 290 kDa OS=Homo sapiens OX=9606 GN=CEP290 PE=1 SV=2;tr|A0A0A0MS86|A0A0A0MS86_HUMAN Centrosomal protein of 290 kDa	610160	610160	0	610160	0	#DIV/0!
PHKG2	PHKG2	tr|J3KNN3|J3KNN3_HUMAN Phosphorylase kinase OS=Homo sapiens OX=9606 GN=PHKG2 PE=1 SV=1;sp|P15735-2|PHKG2_HUMAN Isoform 2 of Phosphorylase b kinase gamma catalytic chain, liver/testis isoform OS=Homo sapiens OX=9606 GN=PHKG2;sp|P15735|PHKG2_HUMAN Phosphoryl	7309000	4153100	3155900	4153100	3.2274e+06	1.28683
BRAP	BRAP	tr|J3KNN7|J3KNN7_HUMAN BRCA1-associated protein OS=Homo sapiens OX=9606 GN=BRAP PE=1 SV=1;sp|Q7Z569|BRAP_HUMAN BRCA1-associated protein OS=Homo sapiens OX=9606 GN=BRAP PE=1 SV=2;sp|Q7Z569-2|BRAP_HUMAN Isoform 2 of BRCA1-associated protein OS=Homo sapiens O	4075000	1670100	2404900	1670100	2.45938e+06	0.679073
AGTPBP1	AGTPBP1	tr|J3KNS1|J3KNS1_HUMAN Cytosolic carboxypeptidase 1 OS=Homo sapiens OX=9606 GN=AGTPBP1 PE=1 SV=1;sp|Q9UPW5|CBPC1_HUMAN Cytosolic carboxypeptidase 1 OS=Homo sapiens OX=9606 GN=AGTPBP1 PE=1 SV=3;sp|Q9UPW5-2|CBPC1_HUMAN Isoform 2 of Cytosolic carboxypeptidase	5233800	5109400	124420	5109400	127239	40.156
FBRS	FBRS	tr|J3KNZ9|J3KNZ9_HUMAN Probable fibrosin-1 OS=Homo sapiens OX=9606 GN=FBRS PE=1 SV=1	339920	234640	105290	234640	107675	2.17914
LEKR1	LEKR1	tr|J3KP02|J3KP02_HUMAN Leucine-, glutamate- and lysine-rich protein 1 OS=Homo sapiens OX=9606 GN=LEKR1 PE=1 SV=1;sp|Q6ZMV7|LEKR1_HUMAN Leucine-, glutamate- and lysine-rich protein 1 OS=Homo sapiens OX=9606 GN=LEKR1 PE=2 SV=2	927560	696430	231120	696430	236356	2.94653
SRSF2	SRSF2	tr|J3QL05|J3QL05_HUMAN Serine/arginine-rich splicing factor 2 (Fragment) OS=Homo sapiens OX=9606 GN=SRSF2 PE=1 SV=1;tr|J3KP15|J3KP15_HUMAN Serine/arginine-rich splicing factor 2 (Fragment) OS=Homo sapiens OX=9606 GN=SRSF2 PE=1 SV=8;sp|Q01130-2|SRSF2_HUMAN	1309400000	1165500000	143970000	1165500000	1.47232e+08	7.9161
CLIP1	CLIP1	tr|J3KP58|J3KP58_HUMAN CAP-Gly domain-containing linker protein 1 OS=Homo sapiens OX=9606 GN=CLIP1 PE=1 SV=2;sp|P30622-2|CLIP1_HUMAN Isoform 3 of CAP-Gly domain-containing linker protein 1 OS=Homo sapiens OX=9606 GN=CLIP1;sp|P30622-1|CLIP1_HUMAN Isoform 2	2921600	2921600	0	2921600	0	#DIV/0!
MRPL42	MRPL42	tr|S4R360|S4R360_HUMAN 39S ribosomal protein L42, mitochondrial OS=Homo sapiens OX=9606 GN=MRPL42 PE=1 SV=1;tr|J3KPP0|J3KPP0_HUMAN 39S ribosomal protein L42, mitochondrial OS=Homo sapiens OX=9606 GN=MRPL42 PE=1 SV=1;tr|S4R2Z7|S4R2Z7_HUMAN 39S ribosomal pro	2889400	2889400	3872400	2889400	3.96013e+06	0.729623
DNAJB12	DNAJB12	tr|J3KPS0|J3KPS0_HUMAN DnaJ (Hsp40) homolog, subfamily B, member 12, isoform CRA_c OS=Homo sapiens OX=9606 GN=DNAJB12 PE=1 SV=1;sp|Q9NXW2|DJB12_HUMAN DnaJ homolog subfamily B member 12 OS=Homo sapiens OX=9606 GN=DNAJB12 PE=1 SV=5;sp|Q9NXW2-2|DJB12_HUMAN Is	17483000	9493100	7990200	9493100	8.17122e+06	1.16177
TRABD	TRABD	tr|J3KPT4|J3KPT4_HUMAN TraB domain-containing protein OS=Homo sapiens OX=9606 GN=TRABD PE=1 SV=1;sp|Q9H4I3-2|TRABD_HUMAN Isoform 2 of TraB domain-containing protein OS=Homo sapiens OX=9606 GN=TRABD;sp|Q9H4I3|TRABD_HUMAN TraB domain-containing protein OS=Ho	0	0	0	0	0	#DIV/0!
PHB2	PHB2	tr|J3KPX7|J3KPX7_HUMAN Prohibitin OS=Homo sapiens OX=9606 GN=PHB2 PE=1 SV=2;sp|Q99623|PHB2_HUMAN Prohibitin-2 OS=Homo sapiens OX=9606 GN=PHB2 PE=1 SV=2;tr|F5GY37|F5GY37_HUMAN Prohibitin OS=Homo sapiens OX=9606 GN=PHB2 PE=1 SV=1;sp|Q99623-2|PHB2_HUMAN Isofo	140300000	93007000	47294000	93007000	4.83654e+07	1.92301
OLA1	OLA1	tr|J3KQ32|J3KQ32_HUMAN Obg-like ATPase 1 OS=Homo sapiens OX=9606 GN=OLA1 PE=1 SV=1;sp|Q9NTK5|OLA1_HUMAN Obg-like ATPase 1 OS=Homo sapiens OX=9606 GN=OLA1 PE=1 SV=2;sp|Q9NTK5-2|OLA1_HUMAN Isoform 2 of Obg-like ATPase 1 OS=Homo sapiens OX=9606 GN=OLA1;sp|Q9N	15661000	8772200	6888800	8772200	7.04487e+06	1.24519
PTRH2	PTRH2	tr|J3KQ48|J3KQ48_HUMAN Aminoacyl-tRNA hydrolase OS=Homo sapiens OX=9606 GN=PTRH2 PE=1 SV=1;sp|Q9Y3E5|PTH2_HUMAN Peptidyl-tRNA hydrolase 2, mitochondrial OS=Homo sapiens OX=9606 GN=PTRH2 PE=1 SV=1	64713000	15015000	49698000	15015000	5.08239e+07	0.295432
BRD1	BRD1	tr|J3KQ61|J3KQ61_HUMAN Bromodomain-containing protein 1 (Fragment) OS=Homo sapiens OX=9606 GN=BRD1 PE=1 SV=1;sp|O95696|BRD1_HUMAN Bromodomain-containing protein 1 OS=Homo sapiens OX=9606 GN=BRD1 PE=1 SV=1;sp|O95696-2|BRD1_HUMAN Isoform 2 of Bromodomain-con	1589100	1589100	0	1589100	0	#DIV/0!
PHC1	PHC1	tr|J3KQH6|J3KQH6_HUMAN Polyhomeotic-like protein 1 OS=Homo sapiens OX=9606 GN=PHC1 PE=1 SV=1;sp|P78364|PHC1_HUMAN Polyhomeotic-like protein 1 OS=Homo sapiens OX=9606 GN=PHC1 PE=1 SV=3	1224100	1224100	0	1224100	0	#DIV/0!
RPL36A;RPL36A-HNRNPH2	RPL36A	tr|J3KQN4|J3KQN4_HUMAN 60S ribosomal protein L36a OS=Homo sapiens OX=9606 GN=RPL36A PE=1 SV=1;sp|P83881|RL36A_HUMAN 60S ribosomal protein L36a OS=Homo sapiens OX=9606 GN=RPL36A PE=1 SV=2;tr|H0Y5B4|H0Y5B4_HUMAN 60S ribosomal protein L36a OS=Homo sapiens OX=	1239300000	895930000	343340000	895930000	3.51118e+08	2.55165
CEP170B	CEP170B	tr|J3KQR7|J3KQR7_HUMAN Centrosomal protein of 170 kDa protein B OS=Homo sapiens OX=9606 GN=CEP170B PE=1 SV=1;sp|Q9Y4F5-3|C170B_HUMAN Isoform 3 of Centrosomal protein of 170 kDa protein B OS=Homo sapiens OX=9606 GN=CEP170B;sp|Q9Y4F5-2|C170B_HUMAN Isoform 2	240970	240970	0	240970	0	#DIV/0!
BABAM1	BABAM1	tr|M0R0I0|M0R0I0_HUMAN BRISC and BRCA1-A complex member 1 (Fragment) OS=Homo sapiens OX=9606 GN=BABAM1 PE=1 SV=1;tr|J3KQS6|J3KQS6_HUMAN BRISC and BRCA1-A complex member 1 OS=Homo sapiens OX=9606 GN=BABAM1 PE=1 SV=2;sp|Q9NWV8-3|BABA1_HUMAN Isoform 3 of BRIS	2800600	1438700	1361900	1438700	1.39275e+06	1.03299
CCDC12	CCDC12	tr|J3KR35|J3KR35_HUMAN Coiled-coil domain containing 12, isoform CRA_a OS=Homo sapiens OX=9606 GN=CCDC12 PE=1 SV=1;sp|Q8WUD4|CCD12_HUMAN Coiled-coil domain-containing protein 12 OS=Homo sapiens OX=9606 GN=CCDC12 PE=1 SV=1	2127900	2127900	0	2127900	0	#DIV/0!
TBCD	TBCD	sp|Q9BTW9-4|TBCD_HUMAN Isoform 4 of Tubulin-specific chaperone D OS=Homo sapiens OX=9606 GN=TBCD;sp|Q9BTW9|TBCD_HUMAN Tubulin-specific chaperone D OS=Homo sapiens OX=9606 GN=TBCD PE=1 SV=2;tr|J3KR97|J3KR97_HUMAN Tubulin-specific chaperone D OS=Homo sapiens	97169	97169	0	97169	0	#DIV/0!
SMG1	SMG1	tr|J3KRA9|J3KRA9_HUMAN Non-specific serine/threonine protein kinase (Fragment) OS=Homo sapiens OX=9606 GN=SMG1 PE=1 SV=1;sp|Q96Q15-4|SMG1_HUMAN Isoform 4 of Serine/threonine-protein kinase SMG1 OS=Homo sapiens OX=9606 GN=SMG1;sp|Q96Q15-3|SMG1_HUMAN Isoform	161550	161550	0	161550	0	#DIV/0!
ARHGDIA	ARHGDIA	tr|J3KRE2|J3KRE2_HUMAN Rho GDP-dissociation inhibitor 1 OS=Homo sapiens OX=9606 GN=ARHGDIA PE=1 SV=1;tr|J3KTF8|J3KTF8_HUMAN Rho GDP-dissociation inhibitor 1 (Fragment) OS=Homo sapiens OX=9606 GN=ARHGDIA PE=1 SV=8;tr|J3QQX2|J3QQX2_HUMAN Rho GDP-dissociation	6127400	6127400	0	6127400	0	#DIV/0!
GPS1	GPS1	tr|J3KRJ4|J3KRJ4_HUMAN COP9 signalosome complex subunit 1 (Fragment) OS=Homo sapiens OX=9606 GN=GPS1 PE=1 SV=1	13218000	13218000	18221000	13218000	1.86338e+07	0.709356
TANC2	TANC2	tr|J3KRP9|J3KRP9_HUMAN Protein TANC2 (Fragment) OS=Homo sapiens OX=9606 GN=TANC2 PE=1 SV=1;sp|Q9HCD6|TANC2_HUMAN Protein TANC2 OS=Homo sapiens OX=9606 GN=TANC2 PE=1 SV=3;sp|Q9HCD6-2|TANC2_HUMAN Isoform 2 of Protein TANC2 OS=Homo sapiens OX=9606 GN=TANC2;sp	424240	424240	0	424240	0	#DIV/0!
LIMD2	LIMD2	tr|J3KRR0|J3KRR0_HUMAN LIM domain containing 2, isoform CRA_b OS=Homo sapiens OX=9606 GN=LIMD2 PE=1 SV=1;tr|J3QQM5|J3QQM5_HUMAN LIM domain-containing protein 2 (Fragment) OS=Homo sapiens OX=9606 GN=LIMD2 PE=1 SV=1;sp|Q9BT23|LIMD2_HUMAN LIM domain-containin	2710000	2710000	0	2710000	0	#DIV/0!
C17orf75	C17orf75	tr|J3KRR1|J3KRR1_HUMAN Protein Njmu-R1 (Fragment) OS=Homo sapiens OX=9606 GN=C17orf75 PE=1 SV=1;tr|J9JIC5|J9JIC5_HUMAN Protein Njmu-R1 OS=Homo sapiens OX=9606 GN=C17orf75 PE=1 SV=1;sp|Q9HAS0|NJMU_HUMAN Protein Njmu-R1 OS=Homo sapiens OX=9606 GN=C17orf75 PE	6651200	4184200	2467100	4184200	2.52299e+06	1.65843
ICT1	MRPL58	sp|Q14197|ICT1_HUMAN Peptidyl-tRNA hydrolase ICT1, mitochondrial OS=Homo sapiens OX=9606 GN=MRPL58 PE=1 SV=1;tr|J3KS15|J3KS15_HUMAN Peptidyl-tRNA hydrolase ICT1, mitochondrial (Fragment) OS=Homo sapiens OX=9606 GN=MRPL58 PE=1 SV=1	13490000	3093500	13490000	3093500	1.37956e+07	0.224238
C17orf62	CYBC1	tr|J3KTF4|J3KTF4_HUMAN Essential for reactive oxygen species protein (Fragment) OS=Homo sapiens OX=9606 GN=CYBC1 PE=1 SV=1;tr|J3QRG5|J3QRG5_HUMAN Essential for reactive oxygen species protein OS=Homo sapiens OX=9606 GN=CYBC1 PE=1 SV=1;tr|J3KSJ5|J3KSJ5_HUMA	4030700	0	4030700	0	4.12202e+06	0
MSL1	MSL1	tr|J3QQY0|J3QQY0_HUMAN Male-specific lethal 1 homolog OS=Homo sapiens OX=9606 GN=MSL1 PE=1 SV=1;tr|J3KSZ8|J3KSZ8_HUMAN Male-specific lethal 1 homolog OS=Homo sapiens OX=9606 GN=MSL1 PE=1 SV=1;sp|Q68DK7|MSL1_HUMAN Male-specific lethal 1 homolog OS=Homo sapi	1566400	0	1566400	0	1.60189e+06	0
FBXL20	FBXL20	tr|J3QKL3|J3QKL3_HUMAN F-box/LRR-repeat protein 20 (Fragment) OS=Homo sapiens OX=9606 GN=FBXL20 PE=1 SV=1;tr|J3KTA1|J3KTA1_HUMAN F-box and leucine-rich repeat protein 20, isoform CRA_a OS=Homo sapiens OX=9606 GN=FBXL20 PE=1 SV=1;sp|Q96IG2-2|FXL20_HUMAN Iso	0	0	0	0	0	#DIV/0!
DDX5	DDX5	tr|J3KTA4|J3KTA4_HUMAN DEAD box protein 5 OS=Homo sapiens OX=9606 GN=DDX5 PE=1 SV=1;sp|P17844|DDX5_HUMAN Probable ATP-dependent RNA helicase DDX5 OS=Homo sapiens OX=9606 GN=DDX5 PE=1 SV=1;sp|P17844-2|DDX5_HUMAN Isoform 2 of Probable ATP-dependent RNA helic	2648800000	1285700000	1363000000	1285700000	1.39388e+09	0.92239
RPL19	RPL19	tr|J3QR09|J3QR09_HUMAN Ribosomal protein L19 OS=Homo sapiens OX=9606 GN=RPL19 PE=1 SV=1;tr|J3KTE4|J3KTE4_HUMAN Ribosomal protein L19 OS=Homo sapiens OX=9606 GN=RPL19 PE=1 SV=1;sp|P84098|RL19_HUMAN 60S ribosomal protein L19 OS=Homo sapiens OX=9606 GN=RPL19	1.9377e+09	1.9107e+09	27041000	1.9107e+09	2.76536e+07	69.094
SRSF1	SRSF1	tr|J3KTL2|J3KTL2_HUMAN Serine/arginine-rich splicing factor 1 OS=Homo sapiens OX=9606 GN=SRSF1 PE=1 SV=1;sp|Q07955|SRSF1_HUMAN Serine/arginine-rich splicing factor 1 OS=Homo sapiens OX=9606 GN=SRSF1 PE=1 SV=2;sp|Q07955-3|SRSF1_HUMAN Isoform ASF-3 of Serine	641940000	626080000	15851000	626080000	1.62101e+07	38.6228
TANC2	TANC2	tr|J3QQY7|J3QQY7_HUMAN Protein TANC2 (Fragment) OS=Homo sapiens OX=9606 GN=TANC2 PE=1 SV=1;tr|J3KTM5|J3KTM5_HUMAN Protein TANC2 (Fragment) OS=Homo sapiens OX=9606 GN=TANC2 PE=1 SV=1	2213300	2213300	0	2213300	0	#DIV/0!
CHERP	CHERP	tr|J3QK89|J3QK89_HUMAN Calcium homeostasis endoplasmic reticulum protein OS=Homo sapiens OX=9606 GN=CHERP PE=1 SV=1;sp|Q8IWX8|CHERP_HUMAN Calcium homeostasis endoplasmic reticulum protein OS=Homo sapiens OX=9606 GN=CHERP PE=1 SV=3	40268000	36369000	3899500	36369000	3.98784e+06	9.11997
SCO1	SCO1	tr|J3QL56|J3QL56_HUMAN Protein SCO1 homolog, mitochondrial OS=Homo sapiens OX=9606 GN=SCO1 PE=1 SV=1;sp|O75880|SCO1_HUMAN Protein SCO1 homolog, mitochondrial OS=Homo sapiens OX=9606 GN=SCO1 PE=1 SV=1	9478200	9478200	0	9478200	0	#DIV/0!
SNRPN;SNRPB	SNRPN	tr|J3QLE5|J3QLE5_HUMAN Small nuclear ribonucleoprotein-associated protein N (Fragment) OS=Homo sapiens OX=9606 GN=SNRPN PE=1 SV=1;sp|P14678-2|RSMB_HUMAN Isoform SM-B of Small nuclear ribonucleoprotein-associated proteins B and B OS=Homo sapiens OX=9606 GN	566750000	562430000	4320500	562430000	4.41838e+06	127.293
RNF138	RNF138	tr|J3QLQ3|J3QLQ3_HUMAN E3 ubiquitin-protein ligase RNF138 (Fragment) OS=Homo sapiens OX=9606 GN=RNF138 PE=1 SV=1;sp|Q8WVD3-2|RN138_HUMAN Isoform 2 of E3 ubiquitin-protein ligase RNF138 OS=Homo sapiens OX=9606 GN=RNF138;sp|Q8WVD3|RN138_HUMAN E3 ubiquitin-pr	9920400	0	9920400	0	1.01451e+07	0
MRPS7	MRPS7	tr|J3QLS3|J3QLS3_HUMAN 28S ribosomal protein S7, mitochondrial OS=Homo sapiens OX=9606 GN=MRPS7 PE=1 SV=1;sp|Q9Y2R9|RT07_HUMAN 28S ribosomal protein S7, mitochondrial OS=Homo sapiens OX=9606 GN=MRPS7 PE=1 SV=2;tr|J3QQS1|J3QQS1_HUMAN 28S ribosomal protein S	126740000	126740000	0	126740000	0	#DIV/0!
RPL18	RPL18	tr|J3QQ67|J3QQ67_HUMAN 60S ribosomal protein L18 (Fragment) OS=Homo sapiens OX=9606 GN=RPL18 PE=1 SV=1;sp|Q07020|RL18_HUMAN 60S ribosomal protein L18 OS=Homo sapiens OX=9606 GN=RPL18 PE=1 SV=2;tr|G3V203|G3V203_HUMAN 60S ribosomal protein L18 OS=Homo sapien	6.3635e+09	6.2589e+09	104660000	6.2589e+09	1.07031e+08	58.4774
SAP30BP	SAP30BP	tr|J3QQJ0|J3QQJ0_HUMAN SAP30-binding protein (Fragment) OS=Homo sapiens OX=9606 GN=SAP30BP PE=1 SV=1;sp|Q9UHR5-2|S30BP_HUMAN Isoform 2 of SAP30-binding protein OS=Homo sapiens OX=9606 GN=SAP30BP;sp|Q9UHR5|S30BP_HUMAN SAP30-binding protein OS=Homo sapiens O	12812000	10131000	2680600	10131000	2.74133e+06	3.69565
TRAPPC8	TRAPPC8	tr|J3QQJ5|J3QQJ5_HUMAN Trafficking protein particle complex subunit 8 OS=Homo sapiens OX=9606 GN=TRAPPC8 PE=1 SV=1;sp|Q9Y2L5-2|TPPC8_HUMAN Isoform 2 of Trafficking protein particle complex subunit 8 OS=Homo sapiens OX=9606 GN=TRAPPC8;sp|Q9Y2L5|TPPC8_HUMAN	254700	254700	0	254700	0	#DIV/0!
RPL26	RPL26	tr|J3QRI7|J3QRI7_HUMAN 60S ribosomal protein L26 (Fragment) OS=Homo sapiens OX=9606 GN=RPL26 PE=3 SV=1;tr|J3QQQ9|J3QQQ9_HUMAN KOW domain-containing protein OS=Homo sapiens OX=9606 PE=3 SV=1;tr|J3QQV1|J3QQV1_HUMAN 60S ribosomal protein L26 OS=Homo sapiens O	3.3955e+09	2230800000	1164700000	2230800000	1.19109e+09	1.87291
SUZ12	SUZ12	tr|J3QQW9|J3QQW9_HUMAN Polycomb protein SUZ12 OS=Homo sapiens OX=9606 GN=SUZ12 PE=1 SV=1;sp|Q15022|SUZ12_HUMAN Polycomb protein SUZ12 OS=Homo sapiens OX=9606 GN=SUZ12 PE=1 SV=3	22428000	10064000	12364000	10064000	1.26441e+07	0.795944
B4GALT6	B4GALT6	tr|J3QQY9|J3QQY9_HUMAN Beta-1,4-galactosyltransferase 6 (Fragment) OS=Homo sapiens OX=9606 GN=B4GALT6 PE=4 SV=8	0	0	0	0	0	#DIV/0!
PNPO	PNPO	tr|J3QQZ9|J3QQZ9_HUMAN Pyridoxal 5-phosphate synthase (Fragment) OS=Homo sapiens OX=9606 GN=PNPO PE=1 SV=2;sp|Q9NVS9-3|PNPO_HUMAN Isoform 3 of Pyridoxine-5-phosphate oxidase OS=Homo sapiens OX=9606 GN=PNPO;sp|Q9NVS9|PNPO_HUMAN Pyridoxine-5-phosphate oxi	2470300	2470300	0	2470300	0	#DIV/0!
YTHDC1	YTHDC1	tr|J3QR07|J3QR07_HUMAN YTH domain-containing protein 1 OS=Homo sapiens OX=9606 GN=YTHDC1 PE=1 SV=1;sp|Q96MU7-2|YTDC1_HUMAN Isoform 2 of YTH domain-containing protein 1 OS=Homo sapiens OX=9606 GN=YTHDC1;sp|Q96MU7|YTDC1_HUMAN YTH domain-containing protein 1	12356000	10749000	1607300	10749000	1.64371e+06	6.53946
CDKN2A	CDKN2A	tr|J3QRG6|J3QRG6_HUMAN Cyclin-dependent kinase inhibitor 2A OS=Homo sapiens OX=9606 GN=CDKN2A PE=1 SV=1;sp|P42771|CDN2A_HUMAN Cyclin-dependent kinase inhibitor 2A OS=Homo sapiens OX=9606 GN=CDKN2A PE=1 SV=2;sp|P42771-4|CDN2A_HUMAN Isoform 5 of Cyclin-depen	16273000	10605000	5667400	10605000	5.79579e+06	1.82977
ORMDL3	ORMDL3	tr|J3QRM9|J3QRM9_HUMAN ORM1-like protein 3 (Fragment) OS=Homo sapiens OX=9606 GN=ORMDL3 PE=1 SV=1;sp|Q8N138-4|ORML3_HUMAN Isoform 2 of ORM1-like protein 3 OS=Homo sapiens OX=9606 GN=ORMDL3;sp|Q8N138|ORML3_HUMAN ORM1-like protein 3 OS=Homo sapiens OX=9606 G	4200100	0	4200100	0	4.29525e+06	0
MYL12A;MYL12B;MYL9	MYL12A	tr|J3QRS3|J3QRS3_HUMAN Myosin regulatory light chain 12A OS=Homo sapiens OX=9606 GN=MYL12A PE=1 SV=1;sp|P19105|ML12A_HUMAN Myosin regulatory light chain 12A OS=Homo sapiens OX=9606 GN=MYL12A PE=1 SV=2;sp|O14950|ML12B_HUMAN Myosin regulatory light chain 12B	1381200000	1.0141e+09	367090000	1.0141e+09	3.75406e+08	2.70134
ZNF207	ZNF207	tr|J3QRS9|J3QRS9_HUMAN BUB3-interacting and GLEBS motif-containing protein ZNF207 OS=Homo sapiens OX=9606 GN=ZNF207 PE=1 SV=1;sp|O43670-2|ZN207_HUMAN Isoform 2 of BUB3-interacting and GLEBS motif-containing protein ZNF207 OS=Homo sapiens OX=9606 GN=ZNF207;	158510000	111730000	46777000	111730000	4.78367e+07	2.33565
YES1;FYN;SRC	YES1	tr|J3QRU1|J3QRU1_HUMAN Tyrosine-protein kinase OS=Homo sapiens OX=9606 GN=YES1 PE=1 SV=1;sp|P06241-3|FYN_HUMAN Isoform 3 of Tyrosine-protein kinase Fyn OS=Homo sapiens OX=9606 GN=FYN;sp|P06241-2|FYN_HUMAN Isoform 2 of Tyrosine-protein kinase Fyn OS=Homo sa	5164600	1603000	3561700	1603000	3.64239e+06	0.440096
LLGL2	LLGL2	tr|J3QRV5|J3QRV5_HUMAN LLGL scribble cell polarity complex component 2 OS=Homo sapiens OX=9606 GN=LLGL2 PE=1 SV=1;sp|Q6P1M3-2|L2GL2_HUMAN Isoform A of LLGL scribble cell polarity complex component 2 OS=Homo sapiens OX=9606 GN=LLGL2;sp|Q6P1M3|L2GL2_HUMAN LL	4583300	4583300	0	4583300	0	#DIV/0!
COPRS	COPRS	tr|J3QRX9|J3QRX9_HUMAN Coordinator of PRMT5 and differentiation stimulator OS=Homo sapiens OX=9606 GN=COPRS PE=1 SV=1;tr|J3QRX4|J3QRX4_HUMAN Coordinator of PRMT5 and differentiation stimulator OS=Homo sapiens OX=9606 GN=COPRS PE=1 SV=1;sp|Q9NQ92|COPRS_HUMA	4791300	0	4791300	0	4.89985e+06	0
HELZ	HELZ	tr|J3QS41|J3QS41_HUMAN Probable helicase with zinc finger domain OS=Homo sapiens OX=9606 GN=HELZ PE=1 SV=1;sp|P42694|HELZ_HUMAN Probable helicase with zinc finger domain OS=Homo sapiens OX=9606 GN=HELZ PE=1 SV=2;sp|P42694-2|HELZ_HUMAN Isoform 2 of Probable	1862100	1862100	0	1862100	0	#DIV/0!
VEZF1	VEZF1	sp|Q14119|VEZF1_HUMAN Vascular endothelial zinc finger 1 OS=Homo sapiens OX=9606 GN=VEZF1 PE=1 SV=2;tr|J3QSH4|J3QSH4_HUMAN Vascular endothelial zinc finger 1 OS=Homo sapiens OX=9606 GN=VEZF1 PE=1 SV=1;tr|J9JIC7|J9JIC7_HUMAN Vascular endothelial zinc finger	2095000	2095000	540170	2095000	552408	3.79249
BUB3	BUB3	tr|J3QT28|J3QT28_HUMAN Mitotic checkpoint protein BUB3 (Fragment) OS=Homo sapiens OX=9606 GN=BUB3 PE=1 SV=1;sp|O43684-2|BUB3_HUMAN Isoform 2 of Mitotic checkpoint protein BUB3 OS=Homo sapiens OX=9606 GN=BUB3;sp|O43684|BUB3_HUMAN Mitotic checkpoint protein	354370000	204060000	150300000	204060000	1.53705e+08	1.32761
FAM200A	FAM200A	tr|J3QT35|J3QT35_HUMAN Protein FAM200A (Fragment) OS=Homo sapiens OX=9606 GN=FAM200A PE=1 SV=1;sp|Q8TCP9|F200A_HUMAN Protein FAM200A OS=Homo sapiens OX=9606 GN=FAM200A PE=1 SV=1	2638900	0	2638900	0	2.69868e+06	0
COPS7B	COPS7B	tr|J3QT73|J3QT73_HUMAN COP9 signalosome complex subunit 7b (Fragment) OS=Homo sapiens OX=9606 GN=COPS7B PE=1 SV=1	1503400	1503400	0	1503400	0	#DIV/0!
CUL4B	CUL4B	tr|K4DI93|K4DI93_HUMAN Cullin 4B, isoform CRA_e OS=Homo sapiens OX=9606 GN=CUL4B PE=1 SV=1	2482700000	1.6489e+09	833810000	1.6489e+09	8.527e+08	1.93374
R3HDM4	R3HDM4	tr|K7EN78|K7EN78_HUMAN R3H domain-containing protein 4 OS=Homo sapiens OX=9606 GN=R3HDM4 PE=1 SV=1;tr|K7EIG9|K7EIG9_HUMAN R3H domain-containing protein 4 OS=Homo sapiens OX=9606 GN=R3HDM4 PE=1 SV=1;sp|Q96D70|R3HD4_HUMAN R3H domain-containing protein 4 OS=H	922060	922060	0	922060	0	#DIV/0!
SMAD4	SMAD4	tr|K7EIU8|K7EIU8_HUMAN Mothers against decapentaplegic homolog OS=Homo sapiens OX=9606 GN=SMAD4 PE=1 SV=1;sp|Q13485|SMAD4_HUMAN Mothers against decapentaplegic homolog 4 OS=Homo sapiens OX=9606 GN=SMAD4 PE=1 SV=1	2058100	1498200	559950	1498200	572636	2.61632
FAM32A	FAM32A	tr|K7EIY1|K7EIY1_HUMAN Protein FAM32A OS=Homo sapiens OX=9606 GN=FAM32A PE=1 SV=1;sp|Q9Y421-3|FA32A_HUMAN Isoform 3 of Protein FAM32A OS=Homo sapiens OX=9606 GN=FAM32A;sp|Q9Y421|FA32A_HUMAN Protein FAM32A OS=Homo sapiens OX=9606 GN=FAM32A PE=1 SV=2	7910700	0	7910700	0	8.08992e+06	0
CALR	CALR	tr|K7EJB9|K7EJB9_HUMAN Calreticulin (Fragment) OS=Homo sapiens OX=9606 GN=CALR PE=1 SV=1;sp|P27797|CALR_HUMAN Calreticulin OS=Homo sapiens OX=9606 GN=CALR PE=1 SV=1	1724900	1724900	0	1724900	0	#DIV/0!
LONP1	LONP1	tr|K7ER27|K7ER27_HUMAN Lon protease homolog, mitochondrial (Fragment) OS=Homo sapiens OX=9606 GN=LONP1 PE=1 SV=1;tr|K7EJE8|K7EJE8_HUMAN Lon protease homolog, mitochondrial OS=Homo sapiens OX=9606 GN=LONP1 PE=1 SV=1;tr|K7EKE6|K7EKE6_HUMAN Lon protease homol	2423900	2423900	0	2423900	0	#DIV/0!
ACTN4	ACTN4	tr|K7EJH8|K7EJH8_HUMAN Alpha-actinin-4 (Fragment) OS=Homo sapiens OX=9606 GN=ACTN4 PE=1 SV=1	2406700	2406700	0	2406700	0	#DIV/0!
LGALS3BP	LGALS3BP	tr|K7EJY8|K7EJY8_HUMAN Galectin-3-binding protein (Fragment) OS=Homo sapiens OX=9606 GN=LGALS3BP PE=1 SV=1;tr|K7ESM3|K7ESM3_HUMAN Galectin-3-binding protein (Fragment) OS=Homo sapiens OX=9606 GN=LGALS3BP PE=1 SV=1;tr|K7EKQ5|K7EKQ5_HUMAN Galectin-3-binding	0	0	0	0	0	#DIV/0!
H3F3B;HIST2H3A;HIST3H3;H3F3A;HIST1H3A;H3F3C	H3-3B	tr|K7EK07|K7EK07_HUMAN Histone H3 (Fragment) OS=Homo sapiens OX=9606 GN=H3-3B PE=1 SV=1;sp|Q71DI3|H32_HUMAN Histone H3.2 OS=Homo sapiens OX=9606 GN=H3C15 PE=1 SV=3;sp|Q16695|H31T_HUMAN Histone H3.1t OS=Homo sapiens OX=9606 GN=H3-4 PE=1 SV=3;sp|P84243|H33_H	8.1874e+09	3.1983e+09	4989100000	3.1983e+09	5.10213e+09	0.626856
DAZAP1	DAZAP1	tr|K7EQ55|K7EQ55_HUMAN DAZ-associated protein 1 OS=Homo sapiens OX=9606 GN=DAZAP1 PE=1 SV=2;tr|K7EK33|K7EK33_HUMAN DAZ-associated protein 1 OS=Homo sapiens OX=9606 GN=DAZAP1 PE=1 SV=2;sp|Q96EP5|DAZP1_HUMAN DAZ-associated protein 1 OS=Homo sapiens OX=9606 G	150530000	108300000	42227000	108300000	4.31837e+07	2.50789
PPL	PPL	tr|K7EQ71|K7EQ71_HUMAN Periplakin (Fragment) OS=Homo sapiens OX=9606 GN=PPL PE=1 SV=1;tr|K7EKI8|K7EKI8_HUMAN Periplakin OS=Homo sapiens OX=9606 GN=PPL PE=1 SV=1;sp|O60437|PEPL_HUMAN Periplakin OS=Homo sapiens OX=9606 GN=PPL PE=1 SV=4	12393	0	12393	0	12673.8	0
ISOC2	ISOC2	tr|K7ENV7|K7ENV7_HUMAN Isochorismatase domain-containing protein 2 (Fragment) OS=Homo sapiens OX=9606 GN=ISOC2 PE=1 SV=8;tr|K7EKW4|K7EKW4_HUMAN Isochorismatase domain-containing protein 2 (Fragment) OS=Homo sapiens OX=9606 GN=ISOC2 PE=1 SV=1;sp|Q96AB3-3|IS	3023900	3023900	0	3023900	0	#DIV/0!
LSM12	LSM12	tr|K7ELG9|K7ELG9_HUMAN Protein LSM12 homolog OS=Homo sapiens OX=9606 GN=LSM12 PE=1 SV=1;sp|Q3MHD2|LSM12_HUMAN Protein LSM12 homolog OS=Homo sapiens OX=9606 GN=LSM12 PE=1 SV=2;sp|Q3MHD2-2|LSM12_HUMAN Isoform 2 of Protein LSM12 homolog OS=Homo sapiens OX=960	38032000	38032000	0	38032000	0	#DIV/0!
PRKAR1A	PRKAR1A	tr|K7EM13|K7EM13_HUMAN cAMP-dependent protein kinase type I-alpha regulatory subunit (Fragment) OS=Homo sapiens OX=9606 GN=PRKAR1A PE=1 SV=1;tr|K7EPB2|K7EPB2_HUMAN cAMP-dependent protein kinase type I-alpha regulatory subunit (Fragment) OS=Homo sapiens OX=	2726200	2726200	0	2726200	0	#DIV/0!
EIF1;EIF1B	EIF1	tr|K7EM18|K7EM18_HUMAN Eukaryotic translation initiation factor 1 OS=Homo sapiens OX=9606 GN=EIF1 PE=1 SV=1;sp|P41567|EIF1_HUMAN Eukaryotic translation initiation factor 1 OS=Homo sapiens OX=9606 GN=EIF1 PE=1 SV=1;sp|O60739|EIF1B_HUMAN Eukaryotic translati	81739000	56601000	25138000	56601000	2.57075e+07	2.20173
ACTG1	ACTG1	tr|K7EM38|K7EM38_HUMAN Actin, cytoplasmic 2 (Fragment) OS=Homo sapiens OX=9606 GN=ACTG1 PE=1 SV=1	11992000	11992000	0	11992000	0	#DIV/0!
NARS	NARS1	tr|K7ENF0|K7ENF0_HUMAN Asparagine--tRNA ligase, cytoplasmic OS=Homo sapiens OX=9606 GN=NARS1 PE=1 SV=1	3232200	0	3232200	0	3.30543e+06	0
ERCC1	ERCC1	tr|K7ER60|K7ER60_HUMAN DNA excision repair protein ERCC-1 OS=Homo sapiens OX=9606 GN=ERCC1 PE=1 SV=1;tr|K7ER89|K7ER89_HUMAN DNA excision repair protein ERCC-1 (Fragment) OS=Homo sapiens OX=9606 GN=ERCC1 PE=1 SV=1;tr|K7EP14|K7EP14_HUMAN DNA excision repair	456720	3621700	456720	3621700	467067	7.75413
RBM42	RBM42	tr|K7EP90|K7EP90_HUMAN RNA-binding motif protein 42 OS=Homo sapiens OX=9606 GN=RBM42 PE=1 SV=1;sp|Q9BTD8-4|RBM42_HUMAN Isoform 4 of RNA-binding protein 42 OS=Homo sapiens OX=9606 GN=RBM42;sp|Q9BTD8-2|RBM42_HUMAN Isoform 2 of RNA-binding protein 42 OS=Homo	100240000	66463000	33780000	66463000	3.45453e+07	1.92394
AP1M1	AP1M1	tr|K7EPJ8|K7EPJ8_HUMAN AP-1 complex subunit mu-1 (Fragment) OS=Homo sapiens OX=9606 GN=AP1M1 PE=1 SV=1;tr|K7ER75|K7ER75_HUMAN AP-1 complex subunit mu-1 (Fragment) OS=Homo sapiens OX=9606 GN=AP1M1 PE=1 SV=1;tr|K7EQ90|K7EQ90_HUMAN AP-1 complex subunit mu-1 (	0	0	0	0	0	#DIV/0!
YIF1B	YIF1B	tr|K7EPQ7|K7EPQ7_HUMAN Protein YIF1B OS=Homo sapiens OX=9606 GN=YIF1B PE=1 SV=1;sp|Q5BJH7-2|YIF1B_HUMAN Isoform 2 of Protein YIF1B OS=Homo sapiens OX=9606 GN=YIF1B;sp|Q5BJH7-6|YIF1B_HUMAN Isoform 6 of Protein YIF1B OS=Homo sapiens OX=9606 GN=YIF1B;sp|Q5BJH	12497000	12497000	0	12497000	0	#DIV/0!
PJA1	PJA1	tr|K7EPW5|K7EPW5_HUMAN E3 ubiquitin-protein ligase Praja-1 (Fragment) OS=Homo sapiens OX=9606 GN=PJA1 PE=1 SV=1;sp|Q8NG27-3|PJA1_HUMAN Isoform 3 of E3 ubiquitin-protein ligase Praja-1 OS=Homo sapiens OX=9606 GN=PJA1;sp|Q8NG27|PJA1_HUMAN E3 ubiquitin-protei	10368000	0	10368000	0	1.06029e+07	0
MFSD12	MFSD12	tr|K7EQ22|K7EQ22_HUMAN Major facilitator superfamily domain-containing protein 12 (Fragment) OS=Homo sapiens OX=9606 GN=MFSD12 PE=1 SV=1	3610400	0	3610400	0	3.69219e+06	0
PTPN2	PTPN2	tr|K7EQG9|K7EQG9_HUMAN Tyrosine-protein phosphatase non-receptor type OS=Homo sapiens OX=9606 GN=PTPN2 PE=1 SV=1;sp|P17706-2|PTN2_HUMAN Isoform 2 of Tyrosine-protein phosphatase non-receptor type 2 OS=Homo sapiens OX=9606 GN=PTPN2;sp|P17706|PTN2_HUMAN Tyro	2342600	1346200	996440	1346200	1.01901e+06	1.32108
CLPTM1	CLPTM1	tr|K7EQQ1|K7EQQ1_HUMAN Cleft lip and palate transmembrane protein 1 (Fragment) OS=Homo sapiens OX=9606 GN=CLPTM1 PE=1 SV=1;sp|O96005-4|CLPT1_HUMAN Isoform 3 of Cleft lip and palate transmembrane protein 1 OS=Homo sapiens OX=9606 GN=CLPTM1;sp|O96005|CLPT1_H	392910	0	392910	0	401811	0
TRMT1	TRMT1	tr|K7EQQ8|K7EQQ8_HUMAN tRNA (guanine(26)-N(2))-dimethyltransferase (Fragment) OS=Homo sapiens OX=9606 GN=TRMT1 PE=1 SV=1;sp|Q9NXH9-2|TRM1_HUMAN Isoform 2 of tRNA (guanine(26)-N(2))-dimethyltransferase OS=Homo sapiens OX=9606 GN=TRMT1;sp|Q9NXH9|TRM1_HUMAN t	3465200	855720	2609500	855720	2.66862e+06	0.32066
		tr|K7ERQ8|K7ERQ8_HUMAN PCAF_N domain-containing protein (Fragment) OS=Homo sapiens OX=9606 PE=4 SV=1	580890	0	580890	0	594050	0
VAT1	VAT1	tr|K7ERT7|K7ERT7_HUMAN Synaptic vesicle membrane protein VAT-1 homolog (Fragment) OS=Homo sapiens OX=9606 GN=VAT1 PE=1 SV=1;sp|Q99536|VAT1_HUMAN Synaptic vesicle membrane protein VAT-1 homolog OS=Homo sapiens OX=9606 GN=VAT1 PE=1 SV=2	6957200	6957200	0	6957200	0	#DIV/0!
DUSP3	DUSP3	tr|K7ES89|K7ES89_HUMAN Dual specificity protein phosphatase (Fragment) OS=Homo sapiens OX=9606 GN=DUSP3 PE=1 SV=1;sp|P51452-2|DUS3_HUMAN Isoform 2 of Dual specificity protein phosphatase 3 OS=Homo sapiens OX=9606 GN=DUSP3;sp|P51452|DUS3_HUMAN Dual specific	2570300	2570300	0	2570300	0	#DIV/0!
G6PC3	G6PC3	tr|K7ESE6|K7ESE6_HUMAN Glucose-6-phosphatase 3 (Fragment) OS=Homo sapiens OX=9606 GN=G6PC3 PE=1 SV=1;sp|Q9BUM1|G6PC3_HUMAN Glucose-6-phosphatase 3 OS=Homo sapiens OX=9606 GN=G6PC3 PE=1 SV=2	2117000	2117000	0	2117000	0	#DIV/0!
SRM	SRM	tr|K7ESL0|K7ESL0_HUMAN Spermidine synthase (Fragment) OS=Homo sapiens OX=9606 GN=SRM PE=1 SV=1;sp|P19623|SPEE_HUMAN Spermidine synthase OS=Homo sapiens OX=9606 GN=SRM PE=1 SV=1	10314000	10091000	223350	10091000	228410	44.1793
DCAKD	DCAKD	tr|K7ESP4|K7ESP4_HUMAN Dephospho-CoA kinase domain-containing protein (Fragment) OS=Homo sapiens OX=9606 GN=DCAKD PE=1 SV=1;sp|Q8WVC6|DCAKD_HUMAN Dephospho-CoA kinase domain-containing protein OS=Homo sapiens OX=9606 GN=DCAKD PE=1 SV=1	23257000	23257000	0	23257000	0	#DIV/0!
ASNSD1	ASDURF	sp|L0R819|ASURF_HUMAN ASNSD1 upstream open reading frame protein OS=Homo sapiens OX=9606 GN=ASDURF PE=1 SV=1	2135800	0	2135800	0	2.18419e+06	0
SARS2	SARS2	tr|M0QWZ7|M0QWZ7_HUMAN Seryl-tRNA synthetase OS=Homo sapiens OX=9606 GN=SARS2 PE=1 SV=1;sp|Q9NP81|SYSM_HUMAN Serine--tRNA ligase, mitochondrial OS=Homo sapiens OX=9606 GN=SARS2 PE=1 SV=1;tr|M0R2C6|M0R2C6_HUMAN Seryl-tRNA synthetase (Fragment) OS=Homo sapie	57074000	32771000	24303000	32771000	2.48536e+07	1.31856
ZNF415	ZNF415	tr|M0QZ38|M0QZ38_HUMAN Zinc finger protein 415 OS=Homo sapiens OX=9606 GN=ZNF415 PE=4 SV=1;tr|M0QX59|M0QX59_HUMAN Zinc finger protein 415 OS=Homo sapiens OX=9606 GN=ZNF415 PE=4 SV=1	1685500	0	1685500	0	1.72368e+06	0
NUP62	NUP62	tr|M0QXN5|M0QXN5_HUMAN Nuclear pore glycoprotein p62 OS=Homo sapiens OX=9606 GN=NUP62 PE=1 SV=1;sp|P37198|NUP62_HUMAN Nuclear pore glycoprotein p62 OS=Homo sapiens OX=9606 GN=NUP62 PE=1 SV=3	310030	2229500	310030	2229500	317054	7.03193
ZNF428	ZNF428	tr|M0QXZ5|M0QXZ5_HUMAN Zinc finger protein 428 (Fragment) OS=Homo sapiens OX=9606 GN=ZNF428 PE=1 SV=1;sp|Q96B54|ZN428_HUMAN Zinc finger protein 428 OS=Homo sapiens OX=9606 GN=ZNF428 PE=1 SV=2	1280600	1280600	0	1280600	0	#DIV/0!
PTOV1	PTOV1	tr|M0QYH6|M0QYH6_HUMAN Prostate tumor-overexpressed gene 1 protein (Fragment) OS=Homo sapiens OX=9606 GN=PTOV1 PE=1 SV=1;tr|M0QY25|M0QY25_HUMAN Prostate tumor-overexpressed gene 1 protein OS=Homo sapiens OX=9606 GN=PTOV1 PE=1 SV=1;sp|Q86YD1-3|PTOV1_HUMAN I	4973300	4973300	0	4973300	0	#DIV/0!
AP2S1	AP2S1	tr|M0R0N4|M0R0N4_HUMAN AP complex subunit sigma OS=Homo sapiens OX=9606 GN=AP2S1 PE=1 SV=1;tr|M0QYZ2|M0QYZ2_HUMAN AP complex subunit sigma OS=Homo sapiens OX=9606 GN=AP2S1 PE=1 SV=1;sp|P53680|AP2S1_HUMAN AP-2 complex subunit sigma OS=Homo sapiens OX=9606 G	195600000	133150000	62450000	133150000	6.38648e+07	2.08487
GRAMD1A	GRAMD1A	tr|M0QZ12|M0QZ12_HUMAN Protein Aster-A OS=Homo sapiens OX=9606 GN=GRAMD1A PE=1 SV=1;sp|Q96CP6-2|ASTRA_HUMAN Isoform 2 of Protein Aster-A OS=Homo sapiens OX=9606 GN=GRAMD1A;sp|Q96CP6-3|ASTRA_HUMAN Isoform 3 of Protein Aster-A OS=Homo sapiens OX=9606 GN=GRAM	3315500	0	3315500	0	3.39061e+06	0
SMG9	SMG9	tr|M0R0U0|M0R0U0_HUMAN Protein SMG9 (Fragment) OS=Homo sapiens OX=9606 GN=SMG9 PE=1 SV=1;tr|M0QZC7|M0QZC7_HUMAN Protein SMG9 (Fragment) OS=Homo sapiens OX=9606 GN=SMG9 PE=1 SV=8;sp|Q9H0W8-2|SMG9_HUMAN Isoform 2 of Protein SMG9 OS=Homo sapiens OX=9606 GN=SM	1892400	1892400	0	1892400	0	#DIV/0!
FCHO1	FCHO1	tr|M0QZI9|M0QZI9_HUMAN F-BAR domain only protein 1 (Fragment) OS=Homo sapiens OX=9606 GN=FCHO1 PE=1 SV=8	0	0	0	0	0	#DIV/0!
HNRNPM	HNRNPM	tr|M0QZM1|M0QZM1_HUMAN Heterogeneous nuclear ribonucleoprotein M (Fragment) OS=Homo sapiens OX=9606 GN=HNRNPM PE=1 SV=1	5124500	2244600	2879900	2244600	2.94514e+06	0.762136
ARHGEF1	ARHGEF1	tr|M0QZR4|M0QZR4_HUMAN Rho guanine nucleotide exchange factor 1 OS=Homo sapiens OX=9606 GN=ARHGEF1 PE=1 SV=1;sp|Q92888|ARHG1_HUMAN Rho guanine nucleotide exchange factor 1 OS=Homo sapiens OX=9606 GN=ARHGEF1 PE=1 SV=2;sp|Q92888-3|ARHG1_HUMAN Isoform 3 of Rh	6810200	6609500	200720	6609500	205267	32.1995
ADCK4	COQ8B	tr|M0R001|M0R001_HUMAN Atypical kinase COQ8B, mitochondrial (Fragment) OS=Homo sapiens OX=9606 GN=COQ8B PE=1 SV=1;tr|M0R011|M0R011_HUMAN Atypical kinase COQ8B, mitochondrial (Fragment) OS=Homo sapiens OX=9606 GN=COQ8B PE=1 SV=1;sp|Q96D53|COQ8B_HUMAN Atypic	2117300	0	2117300	0	2.16527e+06	0
SRRM1	SRRM1	tr|M0R088|M0R088_HUMAN Serine/arginine repetitive matrix protein 1 (Fragment) OS=Homo sapiens OX=9606 GN=SRRM1 PE=1 SV=1	479680	0	479680	0	490547	0
RPS5	RPS5	tr|M0R0F0|M0R0F0_HUMAN 40S ribosomal protein S5 (Fragment) OS=Homo sapiens OX=9606 GN=RPS5 PE=1 SV=1;sp|P46782|RS5_HUMAN 40S ribosomal protein S5 OS=Homo sapiens OX=9606 GN=RPS5 PE=1 SV=4;tr|M0R0R2|M0R0R2_HUMAN 40S ribosomal protein S5 OS=Homo sapiens OX=9	4.0677e+09	4.0052e+09	62472000	4.0052e+09	6.38873e+07	62.6916
MYO9B	MYO9B	tr|M0R300|M0R300_HUMAN Unconventional myosin-IXb (Fragment) OS=Homo sapiens OX=9606 GN=MYO9B PE=1 SV=8;tr|M0R0P8|M0R0P8_HUMAN Unconventional myosin-IXb OS=Homo sapiens OX=9606 GN=MYO9B PE=1 SV=1;sp|Q13459-2|MYO9B_HUMAN Isoform Short of Unconventional myosi	3026300	2632000	394350	2632000	403284	6.52642
ZNF414	ZNF414	tr|M0R0Q5|M0R0Q5_HUMAN Zinc finger protein 414 (Fragment) OS=Homo sapiens OX=9606 GN=ZNF414 PE=1 SV=1;tr|M0R398|M0R398_HUMAN Zinc finger protein 414 (Fragment) OS=Homo sapiens OX=9606 GN=ZNF414 PE=1 SV=1;sp|Q96IQ9-2|ZN414_HUMAN Isoform 2 of Zinc finger pro	0	0	0	0	0	#DIV/0!
EMC8	EMC8	tr|M0R1B0|M0R1B0_HUMAN ER membrane protein complex subunit 8 (Fragment) OS=Homo sapiens OX=9606 GN=EMC8 PE=1 SV=1;sp|O43402|EMC8_HUMAN ER membrane protein complex subunit 8 OS=Homo sapiens OX=9606 GN=EMC8 PE=1 SV=1	19960000	19960000	0	19960000	0	#DIV/0!
ZNF324;ZNF324B	ZNF324	tr|M0R1C8|M0R1C8_HUMAN Zinc finger protein 324A (Fragment) OS=Homo sapiens OX=9606 GN=ZNF324 PE=1 SV=1;sp|Q6AW86-2|Z324B_HUMAN Isoform 2 of Zinc finger protein 324B OS=Homo sapiens OX=9606 GN=ZNF324B;sp|Q6AW86|Z324B_HUMAN Zinc finger protein 324B OS=Homo s	515400	0	515400	0	527076	0
MRPL34	MRPL34	tr|M0R226|M0R226_HUMAN 39S ribosomal protein L34, mitochondrial OS=Homo sapiens OX=9606 GN=MRPL34 PE=1 SV=1;sp|Q9BQ48|RM34_HUMAN 39S ribosomal protein L34, mitochondrial OS=Homo sapiens OX=9606 GN=MRPL34 PE=1 SV=1	8391000	4943200	3447800	4943200	3.52591e+06	1.40196
EMC10	EMC10	tr|M0R2A0|M0R2A0_HUMAN ER membrane protein complex subunit 10 OS=Homo sapiens OX=9606 GN=EMC10 PE=1 SV=1;sp|Q5UCC4-2|EMC10_HUMAN Isoform 2 of ER membrane protein complex subunit 10 OS=Homo sapiens OX=9606 GN=EMC10;sp|Q5UCC4|EMC10_HUMAN ER membrane protein	2864600	2864600	0	2864600	0	#DIV/0!
POLD1	POLD1	tr|M0R2B7|M0R2B7_HUMAN DNA polymerase OS=Homo sapiens OX=9606 GN=POLD1 PE=1 SV=1;sp|P28340|DPOD1_HUMAN DNA polymerase delta catalytic subunit OS=Homo sapiens OX=9606 GN=POLD1 PE=1 SV=2;tr|A0A087WYJ2|A0A087WYJ2_HUMAN DNA polymerase OS=Homo sapiens OX=9606 G	33784000	32861000	923150	32861000	944064	34.808
SHKBP1	SHKBP1	tr|M0R2P6|M0R2P6_HUMAN SH3KBP1 binding protein 1, isoform CRA_c OS=Homo sapiens OX=9606 GN=SHKBP1 PE=1 SV=1;sp|Q8TBC3|SHKB1_HUMAN SH3KBP1-binding protein 1 OS=Homo sapiens OX=9606 GN=SHKBP1 PE=1 SV=2;tr|M0R0S1|M0R0S1_HUMAN SH3KBP1-binding protein 1 (Fragme	1799900	1799900	0	1799900	0	#DIV/0!
SUGP2	SUGP2	tr|M0R2Z9|M0R2Z9_HUMAN SURP and G-patch domain-containing protein 2 OS=Homo sapiens OX=9606 GN=SUGP2 PE=1 SV=1;sp|Q8IX01|SUGP2_HUMAN SURP and G-patch domain-containing protein 2 OS=Homo sapiens OX=9606 GN=SUGP2 PE=1 SV=2;sp|Q8IX01-4|SUGP2_HUMAN Isoform 4 o	44852000	40756000	4095400	40756000	4.18818e+06	9.73119
FSD1	FSD1	tr|M0R366|M0R366_HUMAN Fibronectin type III and SPRY domain-containing protein 1 OS=Homo sapiens OX=9606 GN=FSD1 PE=1 SV=1;sp|Q9BTV5|FSD1_HUMAN Fibronectin type III and SPRY domain-containing protein 1 OS=Homo sapiens OX=9606 GN=FSD1 PE=1 SV=1	21295000	4185600	17109000	4185600	1.74966e+07	0.239224
AGPS	AGPS	sp|O00116|ADAS_HUMAN Alkyldihydroxyacetonephosphate synthase, peroxisomal OS=Homo sapiens OX=9606 GN=AGPS PE=1 SV=1;tr|A0A1B0GWA2|A0A1B0GWA2_HUMAN Alkylglycerone-phosphate synthase (Fragment) OS=Homo sapiens OX=9606 GN=AGPS PE=1 SV=1;tr|A0A2R8YEL0|A0A2R8YE	14838000	8730100	6108000	8730100	6.24638e+06	1.39763
KIF2A	KIF2A	sp|O00139|KIF2A_HUMAN Kinesin-like protein KIF2A OS=Homo sapiens OX=9606 GN=KIF2A PE=1 SV=3;sp|O00139-4|KIF2A_HUMAN Isoform 4 of Kinesin-like protein KIF2A OS=Homo sapiens OX=9606 GN=KIF2A;sp|O00139-1|KIF2A_HUMAN Isoform 1 of Kinesin-like protein KIF2A OS=	338180	0	338180	0	345841	0
KIF2A	KIF2A	sp|O00139-2|KIF2A_HUMAN Isoform 2 of Kinesin-like protein KIF2A OS=Homo sapiens OX=9606 GN=KIF2A	149780000	98845000	50939000	98845000	5.2093e+07	1.89747
DDX39A	DDX39A	sp|O00148|DX39A_HUMAN ATP-dependent RNA helicase DDX39A OS=Homo sapiens OX=9606 GN=DDX39A PE=1 SV=2;sp|O00148-2|DX39A_HUMAN Isoform 2 of ATP-dependent RNA helicase DDX39A OS=Homo sapiens OX=9606 GN=DDX39A;sp|O00148-3|DX39A_HUMAN Isoform 3 of ATP-dependent	12531000	4923500	7607100	4923500	7.77944e+06	0.632886
PDLIM1	PDLIM1	sp|O00151|PDLI1_HUMAN PDZ and LIM domain protein 1 OS=Homo sapiens OX=9606 GN=PDLIM1 PE=1 SV=4	2316000	2316000	0	2316000	0	#DIV/0!
ACOT7	ACOT7	sp|O00154-6|BACH_HUMAN Isoform 6 of Cytosolic acyl coenzyme A thioester hydrolase OS=Homo sapiens OX=9606 GN=ACOT7;sp|O00154-4|BACH_HUMAN Isoform 4 of Cytosolic acyl coenzyme A thioester hydrolase OS=Homo sapiens OX=9606 GN=ACOT7;sp|O00154-5|BACH_HUMAN Iso	4075700	2490300	1585400	2490300	1.62132e+06	1.53597
MYO1C	MYO1C	sp|O00159-2|MYO1C_HUMAN Isoform 2 of Unconventional myosin-Ic OS=Homo sapiens OX=9606 GN=MYO1C;tr|F5H6E2|F5H6E2_HUMAN Unconventional myosin-Ic OS=Homo sapiens OX=9606 GN=MYO1C PE=1 SV=1;sp|O00159-3|MYO1C_HUMAN Isoform 3 of Unconventional myosin-Ic OS=Homo	88724000	87577000	1147500	87577000	1.1735e+06	74.6291
HAX1	HAX1	sp|O00165-5|HAX1_HUMAN Isoform 5 of HCLS1-associated protein X-1 OS=Homo sapiens OX=9606 GN=HAX1;sp|O00165|HAX1_HUMAN HCLS1-associated protein X-1 OS=Homo sapiens OX=9606 GN=HAX1 PE=1 SV=2;sp|O00165-2|HAX1_HUMAN Isoform 2 of HCLS1-associated protein X-1 OS	3043000	1991500	1051500	1991500	1.07532e+06	1.852
AIP	AIP	sp|O00170|AIP_HUMAN AH receptor-interacting protein OS=Homo sapiens OX=9606 GN=AIP PE=1 SV=2;tr|E9PMH2|E9PMH2_HUMAN Peptidylprolyl isomerase (Fragment) OS=Homo sapiens OX=9606 GN=AIP PE=1 SV=2	16689000	4668000	12021000	4668000	1.22933e+07	0.379718
GTPBP1	GTPBP1	sp|O00178|GTPB1_HUMAN GTP-binding protein 1 OS=Homo sapiens OX=9606 GN=GTPBP1 PE=1 SV=3	138510000	94116000	44398000	94116000	4.54038e+07	2.07286
STXBP3	STXBP3	sp|O00186|STXB3_HUMAN Syntaxin-binding protein 3 OS=Homo sapiens OX=9606 GN=STXBP3 PE=1 SV=2	1039800	765450	274310	765450	280524	2.72864
AP3B1	AP3B1	sp|O00203|AP3B1_HUMAN AP-3 complex subunit beta-1 OS=Homo sapiens OX=9606 GN=AP3B1 PE=1 SV=3;sp|O00203-3|AP3B1_HUMAN Isoform 2 of AP-3 complex subunit beta-1 OS=Homo sapiens OX=9606 GN=AP3B1	9431100	5840100	3591000	5840100	3.67235e+06	1.59029
PSMD11	PSMD11	sp|O00231|PSD11_HUMAN 26S proteasome non-ATPase regulatory subunit 11 OS=Homo sapiens OX=9606 GN=PSMD11 PE=1 SV=3;sp|O00231-2|PSD11_HUMAN Isoform 2 of 26S proteasome non-ATPase regulatory subunit 11 OS=Homo sapiens OX=9606 GN=PSMD11;tr|J3QRY4|J3QRY4_HUMAN	19557000	9950800	9606000	9950800	9.82362e+06	1.01295
PSMD12	PSMD12	sp|O00232-2|PSD12_HUMAN Isoform 2 of 26S proteasome non-ATPase regulatory subunit 12 OS=Homo sapiens OX=9606 GN=PSMD12;sp|O00232|PSD12_HUMAN 26S proteasome non-ATPase regulatory subunit 12 OS=Homo sapiens OX=9606 GN=PSMD12 PE=1 SV=3	5095200	782090	4313100	782090	4.41081e+06	0.177312
CBX4	CBX4	sp|O00257|CBX4_HUMAN E3 SUMO-protein ligase CBX4 OS=Homo sapiens OX=9606 GN=CBX4 PE=1 SV=3;sp|O00257-3|CBX4_HUMAN Isoform 2 of E3 SUMO-protein ligase CBX4 OS=Homo sapiens OX=9606 GN=CBX4	8654200	3576200	5078100	3576200	5.19314e+06	0.688639
PGRMC1	PGRMC1	sp|O00264|PGRC1_HUMAN Membrane-associated progesterone receptor component 1 OS=Homo sapiens OX=9606 GN=PGRMC1 PE=1 SV=3	37369000	37369000	0	37369000	0	#DIV/0!
SUPT5H	SUPT5H	sp|O00267|SPT5H_HUMAN Transcription elongation factor SPT5 OS=Homo sapiens OX=9606 GN=SUPT5H PE=1 SV=1;sp|O00267-2|SPT5H_HUMAN Isoform 2 of Transcription elongation factor SPT5 OS=Homo sapiens OX=9606 GN=SUPT5H	28704000	24535000	4169600	24535000	4.26406e+06	5.7539
TAF4	TAF4	sp|O00268|TAF4_HUMAN Transcription initiation factor TFIID subunit 4 OS=Homo sapiens OX=9606 GN=TAF4 PE=1 SV=2;tr|A0A0G2JRY5|A0A0G2JRY5_HUMAN Transcription initiation factor TFIID subunit 4 (Fragment) OS=Homo sapiens OX=9606 GN=TAF4 PE=1 SV=1	14159000	11538000	2620600	11538000	2.67997e+06	4.30527
DFFA	DFFA	sp|O00273-2|DFFA_HUMAN Isoform DFF35 of DNA fragmentation factor subunit alpha OS=Homo sapiens OX=9606 GN=DFFA;sp|O00273|DFFA_HUMAN DNA fragmentation factor subunit alpha OS=Homo sapiens OX=9606 GN=DFFA PE=1 SV=1	691570	0	691570	0	707237	0
CLIC1	CLIC1	sp|O00299|CLIC1_HUMAN Chloride intracellular channel protein 1 OS=Homo sapiens OX=9606 GN=CLIC1 PE=1 SV=4	5072500	5072500	0	5072500	0	#DIV/0!
EIF3F	EIF3F	sp|O00303|EIF3F_HUMAN Eukaryotic translation initiation factor 3 subunit F OS=Homo sapiens OX=9606 GN=EIF3F PE=1 SV=1	127200000	70637000	56559000	70637000	5.78403e+07	1.22124
CDC7	CDC7	sp|O00311|CDC7_HUMAN Cell division cycle 7-related protein kinase OS=Homo sapiens OX=9606 GN=CDC7 PE=1 SV=1	4692400	1050200	3642300	1050200	3.72482e+06	0.281947
PDHX	PDHX	sp|O00330-3|ODPX_HUMAN Isoform 3 of Pyruvate dehydrogenase protein X component, mitochondrial OS=Homo sapiens OX=9606 GN=PDHX;sp|O00330|ODPX_HUMAN Pyruvate dehydrogenase protein X component, mitochondrial OS=Homo sapiens OX=9606 GN=PDHX PE=1 SV=3	332900	1108200	332900	1108200	340442	3.25518
IPO5	IPO5	sp|O00410-3|IPO5_HUMAN Isoform 3 of Importin-5 OS=Homo sapiens OX=9606 GN=IPO5;sp|O00410|IPO5_HUMAN Importin-5 OS=Homo sapiens OX=9606 GN=IPO5 PE=1 SV=4;tr|H0Y8C6|H0Y8C6_HUMAN Importin-5 (Fragment) OS=Homo sapiens OX=9606 GN=IPO5 PE=1 SV=1;sp|O00410-2|IPO5	8250600	7405300	845370	7405300	864522	8.56578
POLRMT	POLRMT	sp|O00411|RPOM_HUMAN DNA-directed RNA polymerase, mitochondrial OS=Homo sapiens OX=9606 GN=POLRMT PE=1 SV=2	24944000	24904000	40021	24904000	40927.7	608.488
SAP18	SAP18	sp|O00422-2|SAP18_HUMAN Isoform 2 of Histone deacetylase complex subunit SAP18 OS=Homo sapiens OX=9606 GN=SAP18;sp|O00422|SAP18_HUMAN Histone deacetylase complex subunit SAP18 OS=Homo sapiens OX=9606 GN=SAP18 PE=1 SV=1;tr|H7BZW6|H7BZW6_HUMAN Histone deacet	89305000	72456000	16849000	72456000	1.72307e+07	4.20505
IGF2BP3	IGF2BP3	sp|O00425|IF2B3_HUMAN Insulin-like growth factor 2 mRNA-binding protein 3 OS=Homo sapiens OX=9606 GN=IGF2BP3 PE=1 SV=2	603990000	340770000	263220000	340770000	2.69183e+08	1.26594
DNM1L	DNM1L	sp|O00429-6|DNM1L_HUMAN Isoform 6 of Dynamin-1-like protein OS=Homo sapiens OX=9606 GN=DNM1L;sp|O00429-2|DNM1L_HUMAN Isoform 4 of Dynamin-1-like protein OS=Homo sapiens OX=9606 GN=DNM1L;sp|O00429-8|DNM1L_HUMAN Isoform 8 of Dynamin-1-like protein OS=Homo sa	2212700	1348800	863940	1348800	883513	1.52663
RTCA	RTCA	sp|O00442|RTCA_HUMAN RNA 3-terminal phosphate cyclase OS=Homo sapiens OX=9606 GN=RTCA PE=1 SV=1;sp|O00442-2|RTCA_HUMAN Isoform 2 of RNA 3-terminal phosphate cyclase OS=Homo sapiens OX=9606 GN=RTCA	173960000	116330000	57633000	116330000	5.89387e+07	1.97375
PIK3C2A	PIK3C2A	sp|O00443|P3C2A_HUMAN Phosphatidylinositol 4-phosphate 3-kinase C2 domain-containing subunit alpha OS=Homo sapiens OX=9606 GN=PIK3C2A PE=1 SV=2	826280	826280	0	826280	0	#DIV/0!
PIK3R2	PIK3R2	sp|O00459|P85B_HUMAN Phosphatidylinositol 3-kinase regulatory subunit beta OS=Homo sapiens OX=9606 GN=PIK3R2 PE=1 SV=2;tr|E9PFP1|E9PFP1_HUMAN Phosphatidylinositol 3-kinase regulatory subunit beta OS=Homo sapiens OX=9606 GN=PIK3R2 PE=1 SV=1	3565800	1097500	2468300	1097500	2.52422e+06	0.434788
GOLIM4	GOLIM4	sp|O00461|GOLI4_HUMAN Golgi integral membrane protein 4 OS=Homo sapiens OX=9606 GN=GOLIM4 PE=1 SV=1;tr|F8W785|F8W785_HUMAN Golgi integral membrane protein 4 OS=Homo sapiens OX=9606 GN=GOLIM4 PE=1 SV=1	4817500	4306600	510840	4306600	522413	8.24367
NDUFA4	NDUFA4	sp|O00483|NDUA4_HUMAN Cytochrome c oxidase subunit NDUFA4 OS=Homo sapiens OX=9606 GN=NDUFA4 PE=1 SV=1	102160000	33647000	68508000	33647000	7.006e+07	0.480259
PSMD14	PSMD14	sp|O00487|PSDE_HUMAN 26S proteasome non-ATPase regulatory subunit 14 OS=Homo sapiens OX=9606 GN=PSMD14 PE=1 SV=1	7850500	7030700	819790	7030700	838362	8.38623
ZNF593	ZNF593	sp|O00488|ZN593_HUMAN Zinc finger protein 593 OS=Homo sapiens OX=9606 GN=ZNF593 PE=1 SV=2;tr|A9J4F5|A9J4F5_HUMAN Zinc finger protein 593 OS=Homo sapiens OX=9606 GN=ZNF593 PE=1 SV=1	50923000	36787000	14135000	36787000	1.44552e+07	2.54489
BIN1	BIN1	sp|O00499-9|BIN1_HUMAN Isoform BIN1-10-13 of Myc box-dependent-interacting protein 1 OS=Homo sapiens OX=9606 GN=BIN1;sp|O00499-10|BIN1_HUMAN Isoform BIN1-13 of Myc box-dependent-interacting protein 1 OS=Homo sapiens OX=9606 GN=BIN1;sp|O00499-7|BIN1_HUMAN I	0	0	0	0	0	#DIV/0!
KPNA3	KPNA3	sp|O00505|IMA4_HUMAN Importin subunit alpha-4 OS=Homo sapiens OX=9606 GN=KPNA3 PE=1 SV=2	97094000	72338000	24755000	72338000	2.53158e+07	2.85742
SDCBP	SDCBP	sp|O00560-3|SDCB1_HUMAN Isoform 3 of Syntenin-1 OS=Homo sapiens OX=9606 GN=SDCBP;sp|O00560|SDCB1_HUMAN Syntenin-1 OS=Homo sapiens OX=9606 GN=SDCBP PE=1 SV=1	10524000	10524000	0	10524000	0	#DIV/0!
MPHOSPH10	MPHOSPH10	sp|O00566|MPP10_HUMAN U3 small nucleolar ribonucleoprotein protein MPP10 OS=Homo sapiens OX=9606 GN=MPHOSPH10 PE=1 SV=2	42356000	37423000	4932800	37423000	5.04455e+06	7.4185
NOP56	NOP56	sp|O00567|NOP56_HUMAN Nucleolar protein 56 OS=Homo sapiens OX=9606 GN=NOP56 PE=1 SV=4;tr|A0A494C128|A0A494C128_HUMAN Nucleolar protein 56 OS=Homo sapiens OX=9606 GN=NOP56 PE=1 SV=1	553960000	294760000	259190000	294760000	2.65062e+08	1.11204
KPNA4	KPNA4	sp|O00629|IMA3_HUMAN Importin subunit alpha-3 OS=Homo sapiens OX=9606 GN=KPNA4 PE=1 SV=1	4803200	2957100	1846100	2957100	1.88792e+06	1.56632
E2F3	E2F3	sp|O00716|E2F3_HUMAN Transcription factor E2F3 OS=Homo sapiens OX=9606 GN=E2F3 PE=1 SV=1	1229900	1229900	0	1229900	0	#DIV/0!
PPP6C	PPP6C	sp|O00743|PPP6_HUMAN Serine/threonine-protein phosphatase 6 catalytic subunit OS=Homo sapiens OX=9606 GN=PPP6C PE=1 SV=1;sp|O00743-2|PPP6_HUMAN Isoform 2 of Serine/threonine-protein phosphatase 6 catalytic subunit OS=Homo sapiens OX=9606 GN=PPP6C;sp|O00743	9586900	8863500	723410	8863500	739799	11.981
SCD	SCD	sp|O00767|ACOD_HUMAN Acyl-CoA desaturase OS=Homo sapiens OX=9606 GN=SCD PE=1 SV=2	7423900	6897800	526080	6897800	537998	12.8212
ARID1A	ARID1A	sp|O14497|ARI1A_HUMAN AT-rich interactive domain-containing protein 1A OS=Homo sapiens OX=9606 GN=ARID1A PE=1 SV=3;tr|H0Y488|H0Y488_HUMAN AT-rich interactive domain-containing protein 1A OS=Homo sapiens OX=9606 GN=ARID1A PE=1 SV=2;tr|A0A1B0GTU5|A0A1B0GTU5_	2364600	2324000	40632	2324000	41552.5	55.9292
TRAFD1	TRAFD1	sp|O14545|TRAD1_HUMAN TRAF-type zinc finger domain-containing protein 1 OS=Homo sapiens OX=9606 GN=TRAFD1 PE=1 SV=1;tr|F8VNX8|F8VNX8_HUMAN TRAF-type zinc finger domain-containing protein 1 (Fragment) OS=Homo sapiens OX=9606 GN=TRAFD1 PE=1 SV=1;tr|F8VWK2|F8	747030	0	747030	0	763954	0
NDUFAB1	NDUFAB1	sp|O14561|ACPM_HUMAN Acyl carrier protein, mitochondrial OS=Homo sapiens OX=9606 GN=NDUFAB1 PE=1 SV=3;tr|I3L505|I3L505_HUMAN Acyl carrier protein, mitochondrial (Fragment) OS=Homo sapiens OX=9606 GN=NDUFAB1 PE=1 SV=1;tr|H3BNK3|H3BNK3_HUMAN Acyl carrier pro	339320	10167000	339320	10167000	347007	29.2991
CIT	CIT	sp|O14578|CTRO_HUMAN Citron Rho-interacting kinase OS=Homo sapiens OX=9606 GN=CIT PE=1 SV=2;sp|O14578-4|CTRO_HUMAN Isoform 4 of Citron Rho-interacting kinase OS=Homo sapiens OX=9606 GN=CIT;tr|H7BYJ3|H7BYJ3_HUMAN Non-specific serine/threonine protein kinase	9657000	8779100	877880	8779100	897768	9.7788
COPE	COPE	sp|O14579|COPE_HUMAN Coatomer subunit epsilon OS=Homo sapiens OX=9606 GN=COPE PE=1 SV=3;tr|M0QXB4|M0QXB4_HUMAN Coatomer subunit epsilon OS=Homo sapiens OX=9606 GN=COPE PE=1 SV=1;sp|O14579-3|COPE_HUMAN Isoform 3 of Coatomer subunit epsilon OS=Homo sapiens O	87644000	86048000	1596500	86048000	1.63267e+06	52.7039
AP3D1	AP3D1	sp|O14617|AP3D1_HUMAN AP-3 complex subunit delta-1 OS=Homo sapiens OX=9606 GN=AP3D1 PE=1 SV=1;sp|O14617-5|AP3D1_HUMAN Isoform 5 of AP-3 complex subunit delta-1 OS=Homo sapiens OX=9606 GN=AP3D1;sp|O14617-4|AP3D1_HUMAN Isoform 4 of AP-3 complex subunit delta	38835000	33492000	5342600	33492000	5.46364e+06	6.12998
CHD1	CHD1	sp|O14646-2|CHD1_HUMAN Isoform 2 of Chromodomain-helicase-DNA-binding protein 1 OS=Homo sapiens OX=9606 GN=CHD1;sp|O14646|CHD1_HUMAN Chromodomain-helicase-DNA-binding protein 1 OS=Homo sapiens OX=9606 GN=CHD1 PE=1 SV=2	5959300	5610300	349020	5610300	356927	15.7183
CHD2	CHD2	sp|O14647-2|CHD2_HUMAN Isoform 2 of Chromodomain-helicase-DNA-binding protein 2 OS=Homo sapiens OX=9606 GN=CHD2;sp|O14647|CHD2_HUMAN Chromodomain-helicase-DNA-binding protein 2 OS=Homo sapiens OX=9606 GN=CHD2 PE=1 SV=2;tr|A0A1B0GTU9|A0A1B0GTU9_HUMAN DNA he	2008100	1909300	98792	1909300	101030	18.8983
IRS4	IRS4	sp|O14654|IRS4_HUMAN Insulin receptor substrate 4 OS=Homo sapiens OX=9606 GN=IRS4 PE=1 SV=1	117330000	63199000	54136000	63199000	5.53624e+07	1.14155
EI24	EI24	sp|O14681-3|EI24_HUMAN Isoform 2 of Etoposide-induced protein 2.4 homolog OS=Homo sapiens OX=9606 GN=EI24;sp|O14681|EI24_HUMAN Etoposide-induced protein 2.4 homolog OS=Homo sapiens OX=9606 GN=EI24 PE=1 SV=4;tr|B7ZB74|B7ZB74_HUMAN Etoposide-induced protein	23778000	23778000	0	23778000	0	#DIV/0!
MAP2K7	MAP2K7	sp|O14733|MP2K7_HUMAN Dual specificity mitogen-activated protein kinase kinase 7 OS=Homo sapiens OX=9606 GN=MAP2K7 PE=1 SV=2;sp|O14733-4|MP2K7_HUMAN Isoform 4 of Dual specificity mitogen-activated protein kinase kinase 7 OS=Homo sapiens OX=9606 GN=MAP2K7;s	3035500	1367800	1667600	1367800	1.70538e+06	0.80205
PDCD5	PDCD5	sp|O14737|PDCD5_HUMAN Programmed cell death protein 5 OS=Homo sapiens OX=9606 GN=PDCD5 PE=1 SV=3;tr|K7ESJ4|K7ESJ4_HUMAN Programmed cell death protein 5 OS=Homo sapiens OX=9606 GN=PDCD5 PE=1 SV=1;tr|K7EQA1|K7EQA1_HUMAN Programmed cell death protein 5 OS=Hom	1172900	0	1172900	0	1.19947e+06	0
PRMT5	PRMT5	sp|O14744|ANM5_HUMAN Protein arginine N-methyltransferase 5 OS=Homo sapiens OX=9606 GN=PRMT5 PE=1 SV=4;sp|O14744-2|ANM5_HUMAN Isoform 2 of Protein arginine N-methyltransferase 5 OS=Homo sapiens OX=9606 GN=PRMT5;sp|O14744-5|ANM5_HUMAN Isoform 5 of Protein a	513550000	245690000	267860000	245690000	2.73928e+08	0.896913
CHEK1	CHEK1	sp|O14757-3|CHK1_HUMAN Isoform 3 of Serine/threonine-protein kinase Chk1 OS=Homo sapiens OX=9606 GN=CHEK1;sp|O14757|CHK1_HUMAN Serine/threonine-protein kinase Chk1 OS=Homo sapiens OX=9606 GN=CHEK1 PE=1 SV=2;tr|E7EPP6|E7EPP6_HUMAN Serine/threonine-protein k	8954600	694190	8260400	694190	8.44754e+06	0.0821766
TCERG1	TCERG1	sp|O14776-2|TCRG1_HUMAN Isoform 2 of Transcription elongation regulator 1 OS=Homo sapiens OX=9606 GN=TCERG1;sp|O14776|TCRG1_HUMAN Transcription elongation regulator 1 OS=Homo sapiens OX=9606 GN=TCERG1 PE=1 SV=2;tr|G3V220|G3V220_HUMAN Transcription elongati	123770000	97042000	26729000	97042000	2.73345e+07	3.55016
NDC80	NDC80	sp|O14777|NDC80_HUMAN Kinetochore protein NDC80 homolog OS=Homo sapiens OX=9606 GN=NDC80 PE=1 SV=1	1134600	394600	739960	394600	756724	0.521458
POLR3A	POLR3A	sp|O14802|RPC1_HUMAN DNA-directed RNA polymerase III subunit RPC1 OS=Homo sapiens OX=9606 GN=POLR3A PE=1 SV=2	10715000	10715000	0	10715000	0	#DIV/0!
PSMA7	PSMA7	sp|O14818|PSA7_HUMAN Proteasome subunit alpha type-7 OS=Homo sapiens OX=9606 GN=PSMA7 PE=1 SV=1;tr|H0Y586|H0Y586_HUMAN Proteasome endopeptidase complex (Fragment) OS=Homo sapiens OX=9606 GN=PSMA7 PE=1 SV=1;sp|O14818-2|PSA7_HUMAN Isoform 2 of Proteasome sub	26474000	26474000	0	26474000	0	#DIV/0!
SCAMP3	SCAMP3	sp|O14828-2|SCAM3_HUMAN Isoform 2 of Secretory carrier-associated membrane protein 3 OS=Homo sapiens OX=9606 GN=SCAMP3;sp|O14828|SCAM3_HUMAN Secretory carrier-associated membrane protein 3 OS=Homo sapiens OX=9606 GN=SCAMP3 PE=1 SV=3	38292000	32025000	6266600	32025000	6.40857e+06	4.99722
BCKDK	BCKDK	sp|O14874-2|BCKD_HUMAN Isoform 2 of [3-methyl-2-oxobutanoate dehydrogenase [lipoamide]] kinase, mitochondrial OS=Homo sapiens OX=9606 GN=BCKDK;sp|O14874-3|BCKD_HUMAN Isoform 3 of [3-methyl-2-oxobutanoate dehydrogenase [lipoamide]] kinase, mitochondrial OS=	20265000	9205900	11059000	9205900	1.13095e+07	0.813994
MGST3	MGST3	sp|O14880|MGST3_HUMAN Microsomal glutathione S-transferase 3 OS=Homo sapiens OX=9606 GN=MGST3 PE=1 SV=1;tr|Q5VV89|Q5VV89_HUMAN Microsomal glutathione S-transferase 3 OS=Homo sapiens OX=9606 GN=MGST3 PE=1 SV=1;tr|Q5VV87|Q5VV87_HUMAN Microsomal glutathione S	217170000	104590000	112580000	104590000	1.1513e+08	0.908447
TIMM23;TIMM23B	TIMM23	sp|O14925|TIM23_HUMAN Mitochondrial import inner membrane translocase subunit Tim23 OS=Homo sapiens OX=9606 GN=TIMM23 PE=1 SV=1;sp|Q5SRD1-2|TI23B_HUMAN Isoform 2 of Mitochondrial import inner membrane translocase subunit Tim23B OS=Homo sapiens OX=9606 GN=T	52993000	52993000	0	52993000	0	#DIV/0!
HAT1	HAT1	sp|O14929|HAT1_HUMAN Histone acetyltransferase type B catalytic subunit OS=Homo sapiens OX=9606 GN=HAT1 PE=1 SV=1;sp|O14929-2|HAT1_HUMAN Isoform B of Histone acetyltransferase type B catalytic subunit OS=Homo sapiens OX=9606 GN=HAT1	27974000	13335000	14639000	13335000	1.49706e+07	0.890743
UQCRQ	UQCRQ	sp|O14949|QCR8_HUMAN Cytochrome b-c1 complex subunit 8 OS=Homo sapiens OX=9606 GN=UQCRQ PE=1 SV=4	32024000	18526000	13498000	18526000	1.38038e+07	1.34209
AURKA	AURKA	sp|O14965|AURKA_HUMAN Aurora kinase A OS=Homo sapiens OX=9606 GN=AURKA PE=1 SV=2;tr|A3KFJ0|A3KFJ0_HUMAN Non-specific serine/threonine protein kinase OS=Homo sapiens OX=9606 GN=AURKA PE=1 SV=1;tr|Q5QPD4|Q5QPD4_HUMAN Non-specific serine/threonine protein kin	38992000	4131900	34861000	4131900	3.56508e+07	0.115899
PPP1R12A	PPP1R12A	sp|O14974|MYPT1_HUMAN Protein phosphatase 1 regulatory subunit 12A OS=Homo sapiens OX=9606 GN=PPP1R12A PE=1 SV=1;sp|O14974-2|MYPT1_HUMAN Isoform 2 of Protein phosphatase 1 regulatory subunit 12A OS=Homo sapiens OX=9606 GN=PPP1R12A;sp|O14974-4|MYPT1_HUMAN I	71021000	69463000	1558300	69463000	1.5936e+06	43.5886
GAK	GAK	sp|O14976-2|GAK_HUMAN Isoform 2 of Cyclin-G-associated kinase OS=Homo sapiens OX=9606 GN=GAK;sp|O14976|GAK_HUMAN Cyclin-G-associated kinase OS=Homo sapiens OX=9606 GN=GAK PE=1 SV=2	891420	891420	0	891420	0	#DIV/0!
HNRNPDL	HNRNPDL	sp|O14979-2|HNRDL_HUMAN Isoform 2 of Heterogeneous nuclear ribonucleoprotein D-like OS=Homo sapiens OX=9606 GN=HNRNPDL;sp|O14979-3|HNRDL_HUMAN Isoform 3 of Heterogeneous nuclear ribonucleoprotein D-like OS=Homo sapiens OX=9606 GN=HNRNPDL	94516000	46371000	48144000	46371000	4.92347e+07	0.941836
XPO1	XPO1	sp|O14980|XPO1_HUMAN Exportin-1 OS=Homo sapiens OX=9606 GN=XPO1 PE=1 SV=1	28075000	27421000	654250	27421000	669072	40.9836
SPTBN2	SPTBN2	sp|O15020-2|SPTN2_HUMAN Isoform 2 of Spectrin beta chain, non-erythrocytic 2 OS=Homo sapiens OX=9606 GN=SPTBN2;sp|O15020|SPTN2_HUMAN Spectrin beta chain, non-erythrocytic 2 OS=Homo sapiens OX=9606 GN=SPTBN2 PE=1 SV=3;tr|A4QPE4|A4QPE4_HUMAN SPTBN2 protein O	4483400	4464300	19103	4464300	19535.8	228.519
U2SURP	U2SURP	sp|O15042-2|SR140_HUMAN Isoform 2 of U2 snRNP-associated SURP motif-containing protein OS=Homo sapiens OX=9606 GN=U2SURP;sp|O15042|SR140_HUMAN U2 snRNP-associated SURP motif-containing protein OS=Homo sapiens OX=9606 GN=U2SURP PE=1 SV=2;tr|E7ET15|E7ET15_HU	132770000	117520000	15246000	117520000	1.55914e+07	7.53749
SETD1A	SETD1A	sp|O15047|SET1A_HUMAN Histone-lysine N-methyltransferase SETD1A OS=Homo sapiens OX=9606 GN=SETD1A PE=1 SV=3	256300	256300	0	256300	0	#DIV/0!
KIF3B	KIF3B	sp|O15066|KIF3B_HUMAN Kinesin-like protein KIF3B OS=Homo sapiens OX=9606 GN=KIF3B PE=1 SV=1;sp|O15066-2|KIF3B_HUMAN Isoform 2 of Kinesin-like protein KIF3B OS=Homo sapiens OX=9606 GN=KIF3B	1382400	334980	1047400	334980	1.07113e+06	0.312736
PFAS	PFAS	sp|O15067|PUR4_HUMAN Phosphoribosylformylglycinamidine synthase OS=Homo sapiens OX=9606 GN=PFAS PE=1 SV=4	619210	619210	0	619210	0	#DIV/0!
DCLK1	DCLK1	tr|Q5VZY9|Q5VZY9_HUMAN Serine/threonine-protein kinase DCLK1 OS=Homo sapiens OX=9606 GN=DCLK1 PE=1 SV=1;sp|O15075-2|DCLK1_HUMAN Isoform 1 of Serine/threonine-protein kinase DCLK1 OS=Homo sapiens OX=9606 GN=DCLK1;sp|O15075|DCLK1_HUMAN Serine/threonine-prote	8276600	5546700	2729900	5546700	2.79175e+06	1.98682
ERC2	ERC2	sp|O15083|ERC2_HUMAN ERC protein 2 OS=Homo sapiens OX=9606 GN=ERC2 PE=1 SV=3;tr|H7C4G9|H7C4G9_HUMAN ERC protein 2 (Fragment) OS=Homo sapiens OX=9606 GN=ERC2 PE=1 SV=1	0	0	0	0	0	#DIV/0!
ANKRD28	ANKRD28	sp|O15084|ANR28_HUMAN Serine/threonine-protein phosphatase 6 regulatory ankyrin repeat subunit A OS=Homo sapiens OX=9606 GN=ANKRD28 PE=1 SV=5;sp|O15084-4|ANR28_HUMAN Isoform 4 of Serine/threonine-protein phosphatase 6 regulatory ankyrin repeat subunit A OS	12818000	11896000	921570	11896000	942448	12.6224
ARHGEF11	ARHGEF11	sp|O15085|ARHGB_HUMAN Rho guanine nucleotide exchange factor 11 OS=Homo sapiens OX=9606 GN=ARHGEF11 PE=1 SV=1;sp|O15085-2|ARHGB_HUMAN Isoform 2 of Rho guanine nucleotide exchange factor 11 OS=Homo sapiens OX=9606 GN=ARHGEF11	142600	142600	0	142600	0	#DIV/0!
KIAA0391	PRORP	sp|O15091-2|MRPP3_HUMAN Isoform 2 of Mitochondrial ribonuclease P catalytic subunit OS=Homo sapiens OX=9606 GN=PRORP;sp|O15091|MRPP3_HUMAN Mitochondrial ribonuclease P catalytic subunit OS=Homo sapiens OX=9606 GN=PRORP PE=1 SV=2;sp|O15091-4|MRPP3_HUMAN Iso	13060000	3130100	9929700	3130100	1.01547e+07	0.308243
ARPC1B	ARPC1B	sp|O15143|ARC1B_HUMAN Actin-related protein 2/3 complex subunit 1B OS=Homo sapiens OX=9606 GN=ARPC1B PE=1 SV=3	0	0	0	0	0	#DIV/0!
ARPC2	ARPC2	sp|O15144|ARPC2_HUMAN Actin-related protein 2/3 complex subunit 2 OS=Homo sapiens OX=9606 GN=ARPC2 PE=1 SV=1;tr|H7C3F9|H7C3F9_HUMAN Arp2/3 complex 34 kDa subunit (Fragment) OS=Homo sapiens OX=9606 GN=ARPC2 PE=1 SV=1	4378900	4378900	0	4378900	0	#DIV/0!
POLR1C	POLR1C	sp|O15160|RPAC1_HUMAN DNA-directed RNA polymerases I and III subunit RPAC1 OS=Homo sapiens OX=9606 GN=POLR1C PE=1 SV=1;tr|A0A2R8YEZ4|A0A2R8YEZ4_HUMAN DNA-directed RNA polymerases I and III subunit RPAC1 OS=Homo sapiens OX=9606 GN=POLR1C PE=1 SV=1;tr|A0A2R8	64302000	34611000	29691000	34611000	3.03636e+07	1.13988
PGRMC2	PGRMC2	sp|O15173|PGRC2_HUMAN Membrane-associated progesterone receptor component 2 OS=Homo sapiens OX=9606 GN=PGRMC2 PE=1 SV=1;sp|O15173-2|PGRC2_HUMAN Isoform 2 of Membrane-associated progesterone receptor component 2 OS=Homo sapiens OX=9606 GN=PGRMC2	4492400	4492400	0	4492400	0	#DIV/0!
PFDN6	PFDN6	sp|O15212|PFD6_HUMAN Prefoldin subunit 6 OS=Homo sapiens OX=9606 GN=PFDN6 PE=1 SV=1	51168000	19245000	31923000	19245000	3.26462e+07	0.589502
WDR46	WDR46	sp|O15213|WDR46_HUMAN WD repeat-containing protein 46 OS=Homo sapiens OX=9606 GN=WDR46 PE=1 SV=3	77711000	51522000	26188000	51522000	2.67813e+07	1.92381
NKRF	NKRF	sp|O15226|NKRF_HUMAN NF-kappa-B-repressing factor OS=Homo sapiens OX=9606 GN=NKRF PE=1 SV=2;sp|O15226-2|NKRF_HUMAN Isoform 2 of NF-kappa-B-repressing factor OS=Homo sapiens OX=9606 GN=NKRF	115440000	72294000	43150000	72294000	4.41276e+07	1.6383
[truncated: 2,963 more rows]
